# Supplementary material for: Male- and Female-Biased Gene Expression of Olfactory-Related Genes in the Antennae of Asian Corn Borer, Ostrinia furnacalis (Guenée) (Lepidoptera: Crambidae)
Source: PLoS One. 2015 Jun 10;10(6):e0128550. doi: 10.1371/journal.pone.0128550 (PMC4463852; doi:10.1371/journal.pone.0128550)
Supplement: S2 Table — (TXT) [file pone.0128550.s003.txt]

GeneID	GeneLength	RefLength	MatchLen	IdentityLen	e-value	QStart	Qend	Start	End	ReadingFrame	ReferenceID	Putative Function
k44_1295924	1572	652	345	229	6.38E-119	538	1572	206	547	(-1,)	gi|357627818|gb|EHJ77372.1|	hypothetical protein KGM_07184 [Danaus plexippus]
k44_1295928	3185	1210	643	196	3.36E-70	34	1944	16	570	(-3,)	gi|270012036|gb|EFA08484.1|	hypothetical protein TcasGA2_TC006136 [Tribolium castaneum]
k44_1295985	2047	822	346	236	4.71E-136	389	1426	477	822	(2,)	gi|357616209|gb|EHJ70067.1|	hypothetical protein KGM_18427 [Danaus plexippus]
k44_1296050	1601	1054	175	159	4.57E-88	1077	1601	880	1054	(-1,)	gi|357608193|gb|EHJ65872.1|	putative cation-transporting atpase [Danaus plexippus]
k44_1296085	830	342	217	214	6.33E-120	175	825	1	217	(-3,)	gi|112983328|ref|NP_001037646.1|	spliceosomal protein on the X [Bombyx mori] >gi|109706833|gb|ABG43003.1| spliceosomal protein on the X [Bombyx mori]
k44_1296090	2656	1438	834	687	0	155	2656	607	1438	(-1,)	gi|357608225|gb|EHJ65882.1|	hypothetical protein KGM_11065 [Danaus plexippus]
k44_1296106	889	538	140	47	4.45E-13	477	887	61	192	(3,)	gi|307181058|gb|EFN68824.1|	hypothetical protein EAG_11378 [Camponotus floridanus]
k44_1296137	1378	352	351	265	8.43E-149	149	1201	2	352	(-1,)	gi|357615520|gb|EHJ69706.1|	hypothetical protein KGM_05559 [Danaus plexippus]
k44_1296175	1245	180	207	125	2.32E-70	447	1067	2	180	(3,)	gi|357618564|gb|EHJ71502.1|	hypothetical protein KGM_13248 [Danaus plexippus]
k44_1296176	1696	559	561	375	0	13	1686	5	559	(-2,)	gi|313506246|gb|ADR64702.1|	CarE [Spodoptera exigua]
k44_1296201	3280	506	522	278	1.29E-141	790	2337	1	506	(1,)	gi|357627831|gb|EHJ77382.1|	hypothetical protein KGM_06733 [Danaus plexippus]
k44_1296236	657	259	210	102	4.73E-57	26	655	1	209	(2,)	gi|260907988|gb|ACX53793.1|	DUF233 protein [Heliothis virescens]
k44_1296268	4492	787	657	378	0	2159	4126	1	636	(2,)	gi|357607504|gb|EHJ65543.1|	PM-Scl autoantigen-like protein [Danaus plexippus]
k44_1296283	498	975	73	45	6.70E-22	60	278	886	956	(3,)	gi|357622749|gb|EHJ74153.1|	putative regulator of g protein signaling [Danaus plexippus]
k44_1296285	826	409	129	62	2.21E-24	444	824	189	316	(-3,)	gi|357619002|gb|EHJ71769.1|	putative leucine-rich transmembrane protein [Danaus plexippus]
k44_1296364	2236	598	161	93	8.88E-35	850	1332	441	598	(1,)	gi|357602928|gb|EHJ63570.1|	hypothetical protein KGM_12716 [Danaus plexippus]
k44_1296368	1258	154	154	154	2.19E-84	609	1070	1	154	(3,)	gi|112983864|ref|NP_001037390.1|	ubiquitin-conjugating enzyme E2L [Bombyx mori] >gi|78216467|gb|ABB36655.1| ubiquitin-conjugating enzyme E2I [Bombyx mori] >gi|95102838|gb|ABF51360.1| ubiquitin-conjugating enzyme [Bombyx mori]
k44_1296381	2151	293	294	152	4.29E-71	1040	1909	1	293	(2,)	gi|357619263|gb|EHJ71907.1|	hypothetical protein KGM_06049 [Danaus plexippus]
k44_1296443	2462	614	581	431	0	22	1761	1	576	(1,)	gi|357620825|gb|EHJ72872.1|	putative Bbs2 protein [Danaus plexippus]
k44_1296445	1277	697	200	111	3.61E-66	3	596	100	299	(-1,)	gi|270000789|gb|EEZ97236.1|	hypothetical protein TcasGA2_TC011034 [Tribolium castaneum]
k44_1296470	1337	599	392	262	4.47E-139	13	1179	104	487	(-3,)	gi|357620581|gb|EHJ72730.1|	hypothetical protein KGM_16101 [Danaus plexippus]
k44_1296494	2797	296	305	189	1.93E-98	332	1231	1	296	(2,)	gi|357614379|gb|EHJ69046.1|	hypothetical protein KGM_16555 [Danaus plexippus]
k44_1296555	436	329	138	99	5.43E-51	3	410	23	160	(-3,)	gi|206725503|ref|NP_001128675.1|	37-kDa protease precursor [Bombyx mori] >gi|197085574|dbj|BAG68694.1| 37-kDa protease [Bombyx mori]
k44_1296590	3152	3934	1038	358	3.99E-124	167	3151	2920	3864	(-2,)	gi|357605428|gb|EHJ64616.1|	hypothetical protein KGM_21585 [Danaus plexippus]
k44_1296664	456	115	64	62	8.49E-57	203	394	52	115	(2,)	gi|293348263|ref|XP_002726835.1|	PREDICTED: ribosomal protein L35a-like [Rattus norvegicus]
k44_1296704	422	211	101	60	4.41E-24	99	401	27	112	(-1,)	gi|357628439|gb|EHJ77774.1|	putative cuticle protein [Danaus plexippus]
k44_1296810	988	281	282	184	6.59E-96	9	851	1	277	(-3,)	gi|357612574|gb|EHJ68069.1|	hypothetical protein KGM_01223 [Danaus plexippus]
k44_1296817	1039	727	67	46	7.82E-18	653	853	622	688	(-1,)	gi|307187573|gb|EFN72585.1|	Tubulin polyglutamylase ttll6 [Camponotus floridanus]
k44_1296911	2119	145	77	68	4.55E-33	1889	2119	68	144	(-1,)	gi|357624516|gb|EHJ75260.1|	monocyte to macrophage differentiation factor 2 [Danaus plexippus]
k44_1296927	2265	502	375	248	2.23E-126	5	1114	112	482	(2,)	gi|357624278|gb|EHJ75120.1|	Protein distal antenna [Danaus plexippus]
k44_1296928	901	2339	305	166	1.76E-73	3	899	1345	1628	(3,)	gi|357622278|gb|EHJ73824.1|	hypothetical protein KGM_15998 [Danaus plexippus]
k44_1296953	544	210	179	148	2.97E-83	6	542	12	190	(3,)	gi|114052144|ref|NP_001040456.1|	NADH-ubiquinone oxidoreductase Fe-S protein 7 [Bombyx mori] >gi|95102968|gb|ABF51425.1| NADH-ubiquinone oxidoreductase Fe-S protein 7 [Bombyx mori]
k44_1297023	452	299	106	92	1.88E-51	2	319	1	106	(-2,)	gi|357614996|gb|EHJ69418.1|	hypothetical protein KGM_16387 [Danaus plexippus]
k44_1297066	2736	859	510	345	6.30E-179	6	1523	66	572	(3,)	gi|357631635|gb|EHJ79104.1|	hypothetical protein KGM_15578 [Danaus plexippus]
k44_1297086	3683	963	889	557	0	366	2951	97	963	(3,)	gi|357628384|gb|EHJ77732.1|	putative exosome complex exonuclease RRP44 [Danaus plexippus]
k44_1297118	603	1045	200	138	5.26E-75	2	601	600	799	(-3,)	gi|357617119|gb|EHJ70595.1|	PFTAIRE-interacting factor 1A [Danaus plexippus]
k44_1297213	1913	977	204	122	1.05E-65	26	631	760	962	(2,)	gi|357617508|gb|EHJ70834.1|	furin-like convetase [Danaus plexippus]
k44_1297228	3484	1008	969	774	0	468	3365	1	962	(-3,)	gi|322787688|gb|EFZ13700.1|	hypothetical protein SINV_08345 [Solenopsis invicta]
k44_1297315	2107	394	392	277	3.25E-164	890	2065	1	389	(-1,)	gi|357624080|gb|EHJ74984.1|	putative neutral Sphingomyelinase [Danaus plexippus]
k44_1297432	2490	346	352	224	6.37E-114	2	1039	3	346	(2,)	gi|357625854|gb|EHJ76145.1|	drongo protein isoform 2 [Danaus plexippus]
k44_1297642	1450	283	98	65	3.68E-33	1038	1331	186	283	(3,)	gi|153791206|ref|NP_001093269.1|	scolexin precursor [Bombyx mori] >gi|95102830|gb|ABF51356.1| scolexin [Bombyx mori]
k44_1297661	887	234	234	179	4.50E-90	106	804	1	234	(-3,)	gi|114051135|ref|NP_001040311.1|	BWK-1-like protein [Bombyx mori] >gi|87248279|gb|ABD36192.1| BWK-1-like protein [Bombyx mori]
k44_1297685	1935	1233	273	134	1.49E-59	1	810	951	1222	(1,)	gi|357623168|gb|EHJ74428.1|	hypothetical protein KGM_05009 [Danaus plexippus]
k44_1297835	1339	436	400	277	8.99E-156	1	1200	46	434	(1,)	gi|240255406|ref|NP_001155301.1|	olfactory receptor 60 [Bombyx mori] >gi|238623761|dbj|BAH66354.1| olfactory receptor [Bombyx mori]
k44_1298172	560	287	120	57	3.17E-25	3	359	40	157	(-1,)	gi|357621802|gb|EHJ73509.1|	hypothetical protein KGM_00165 [Danaus plexippus]
k44_1298173	2344	638	695	324	1.77E-158	139	2151	1	638	(-2,)	gi|357618051|gb|EHJ71146.1|	hypothetical protein KGM_09040 [Danaus plexippus]
k44_1298300	1579	413	194	157	1.70E-87	996	1577	214	407	(-3,)	gi|357623967|gb|EHJ74908.1|	putative argininosuccinate synthetase [Danaus plexippus]
k44_1298358	567	209	164	132	3.74E-74	74	565	1	164	(2,)	gi|114051530|ref|NP_001040356.1|	cytidylate kinase [Bombyx mori] >gi|95102618|gb|ABF51247.1| cytidylate kinase [Bombyx mori]
k44_1298496	1145	301	200	146	2.87E-115	40	624	2	201	(1,)	gi|114051932|ref|NP_001040194.1|	interphase cyctoplasmic foci protein 45 [Bombyx mori] >gi|87248341|gb|ABD36223.1| interphase cyctoplasmic foci protein 45 [Bombyx mori]
k44_1298506	785	258	170	124	9.91E-64	1	510	89	258	(1,)	gi|357617796|gb|EHJ70998.1|	U2 small nuclear ribonucleoprotein A [Danaus plexippus]
k44_1298634	1660	471	397	262	2.05E-155	271	1461	73	469	(1,)	gi|357605389|gb|EHJ64579.1|	hypothetical protein KGM_06944 [Danaus plexippus]
k44_1298660	1830	531	533	381	0	156	1745	1	530	(-2,)	gi|357615513|gb|EHJ69699.1|	hypothetical protein KGM_05565 [Danaus plexippus]
k44_1298890	5329	275	278	166	4.18E-84	3630	4460	1	275	(-3,)	gi|357617131|gb|EHJ70601.1|	hypothetical protein KGM_06329 [Danaus plexippus]
k44_1298923	2664	229	229	177	6.50E-96	1599	2285	1	229	(-2,)	gi|357625777|gb|EHJ76097.1|	hypothetical protein KGM_12786 [Danaus plexippus]
k44_1299041	1785	435	168	84	6.98E-32	25	492	269	435	(1,)	gi|357612350|gb|EHJ67937.1|	hypothetical protein KGM_13117 [Danaus plexippus]
k44_1299084	1066	151	142	142	4.68E-74	159	584	10	151	(3,)	gi|114051976|ref|NP_001040443.1|	troponin C 25D [Bombyx mori] >gi|95102914|gb|ABF51398.1| troponin C 25D [Bombyx mori] >gi|168472701|gb|ACA24126.1| troponin C 25D [Bombyx mandarina]
k44_1299087	650	187	145	122	1.43E-58	214	648	1	127	(1,)	gi|301070146|gb|ADK55519.1|	small heat shock protein [Spodoptera litura]
k44_1299117	3311	2066	412	303	4.30E-177	2082	3311	1656	2063	(-1,)	gi|357624916|gb|EHJ75511.1|	hypothetical protein KGM_05166 [Danaus plexippus]
k44_1299238	966	201	141	110	1.49E-52	544	966	61	201	(-1,)	gi|357613962|gb|EHJ68811.1|	BWK-1-like protein [Danaus plexippus]
k44_1299451	1910	683	536	440	0	303	1910	126	661	(-1,)	gi|357631628|gb|EHJ79097.1|	putative exocyst complex 84-kDa subunit [Danaus plexippus]
k44_1299514	3142	886	456	395	0	1	1368	430	885	(1,)	gi|357625986|gb|EHJ76243.1|	putative importin subunit beta [Danaus plexippus]
k44_1299523	2479	1132	651	488	0	1	1944	486	1129	(1,)	gi|357611178|gb|EHJ67353.1|	putative toll [Danaus plexippus]
k44_1299534	936	258	223	151	7.93E-88	3	671	2	224	(-2,)	gi|357630523|gb|EHJ78582.1|	hypothetical protein KGM_00174 [Danaus plexippus]
k44_1299688	477	161	66	33	2.02E-13	279	476	79	144	(-2,)	gi|157128286|ref|XP_001661383.1|	hypothetical protein AaeL_AAEL002350 [Aedes aegypti] >gi|94469202|gb|ABF18450.1| growth and transformation-dependent protein [Aedes aegypti] >gi|108882270|gb|EAT46495.1| conserved hypothetical protein [Aedes aegypti]
k44_1299716	1036	431	145	107	6.70E-54	3	437	266	409	(3,)	gi|357606045|gb|EHJ64892.1|	hypothetical protein KGM_22207 [Danaus plexippus]
k44_1299878	3713	1460	900	548	0	10	2679	573	1460	(1,)	gi|357623766|gb|EHJ74791.1|	hypothetical protein KGM_19452 [Danaus plexippus]
k44_1300008	1007	260	156	110	7.62E-63	117	584	1	156	(3,)	gi|157127921|ref|XP_001661228.1|	hypothetical protein AaeL_AAEL002303 [Aedes aegypti] >gi|108882288|gb|EAT46513.1| conserved hypothetical protein [Aedes aegypti]
k44_1300163	899	230	224	155	4.78E-87	105	773	6	228	(-1,)	gi|357612424|gb|EHJ67993.1|	putative ad-003 [Danaus plexippus]
k44_1300559	1429	244	244	211	1.30E-115	578	1309	1	244	(-1,)	gi|357607458|gb|EHJ65500.1|	L-xylulose reductase [Danaus plexippus]
k44_1300671	1686	1302	242	117	2.69E-62	964	1686	1053	1293	(-1,)	gi|270017026|gb|EFA13472.1|	hypothetical protein TcasGA2_TC016332 [Tribolium castaneum]
k44_1301156	1115	278	261	175	1.79E-95	87	869	1	253	(3,)	gi|357616720|gb|EHJ70362.1|	RPA43 protein [Danaus plexippus]
k44_1301583	2114	1986	294	157	1.56E-65	1272	2114	1699	1986	(-1,)	gi|357604963|gb|EHJ64400.1|	transcriptional regulator ATRX [Danaus plexippus]
k44_1301851	1136	351	167	142	3.35E-73	635	1135	175	341	(-2,)	gi|7710094|ref|NP_057896.1|	secreted frizzled-related sequence protein 4 precursor [Mus musculus] >gi|61216862|sp|Q9Z1N6.1|SFRP4_MOUSE RecName: Full=Secreted frizzled-related sequence protein 4; Short=FRP-4; Short=sFRP-4; Flags: Precursor >gi|4219090|gb|AAD12306.1| secreted frizzled-related sequence protein 4 [Mus musculus] >gi|22028398|gb|AAH34853.1| Secreted frizzled-related protein 4 [Mus musculus] >gi|26348747|dbj|BAC38…
k44_1302038	675	553	169	94	7.55E-45	1	507	118	282	(-1,)	gi|357630377|gb|EHJ78538.1|	hypothetical protein KGM_16416 [Danaus plexippus]
k44_1302980	612	619	45	45	2.38E-17	1	135	575	619	(1,)	gi|149016233|gb|EDL75479.1|	secretogranin 2, isoform CRA_a [Rattus norvegicus] >gi|149016234|gb|EDL75480.1| secretogranin 2, isoform CRA_a [Rattus norvegicus] >gi|149016235|gb|EDL75481.1| secretogranin 2, isoform CRA_a [Rattus norvegicus]
k44_1303071	1170	1279	388	246	7.15E-143	3	1166	755	1141	(-2,)	gi|357617715|gb|EHJ70955.1|	putative DNA polymerase theta [Danaus plexippus]
k44_1303155	1018	1133	84	37	6.46E-13	765	1013	1002	1084	(-3,)	gi|357621647|gb|EHJ73416.1|	putative pol-like protein [Danaus plexippus]
k44_1303196	521	588	79	46	2.26E-18	12	242	45	123	(-1,)	gi|357604111|gb|EHJ64049.1|	organic cation transporter [Danaus plexippus]
k44_1303257	1611	438	430	322	1.35E-180	146	1435	1	423	(-3,)	gi|357623751|gb|EHJ74777.1|	putative tRNA-dihydrouridine synthase [Danaus plexippus]
k44_1303728	952	688	241	141	7.84E-75	228	950	24	261	(3,)	gi|357616746|gb|EHJ70374.1|	putative dally [Danaus plexippus]
k44_1303817	650	119	119	93	7.15E-42	64	420	1	119	(1,)	gi|357619196|gb|EHJ71871.1|	hypothetical protein KGM_14267 [Danaus plexippus]
k44_1303825	1410	1060	489	185	1.67E-83	5	1408	537	1025	(2,)	gi|2500792|sp|Q25479.1|NKCL_MANSE	RecName: Full=Bumetanide-sensitive sodium-(potassium)-chloride cotransporter; AltName: Full=Na-K-CL symporter >gi|596076|gb|AAA75600.1| bumetanide sensitive NaK2Cl cotransporter [Manduca sexta]
k44_1303926	618	853	172	100	2.24E-47	81	590	335	506	(3,)	gi|301629039|ref|XP_002943657.1|	PREDICTED: 52 kDa repressor of the inhibitor of the protein kinase-like [Xenopus (Silurana) tropicalis]
k44_1303984	934	208	210	113	1.23E-56	279	908	1	207	(-3,)	gi|357607917|gb|EHJ65736.1|	hypothetical protein KGM_09242 [Danaus plexippus]
k44_1304042	440	139	122	95	1.86E-43	1	366	10	130	(1,)	gi|327289023|ref|XP_003229224.1|	PREDICTED: 60S ribosomal protein L22-like [Anolis carolinensis]
k44_1304114	398	232	70	43	4.28E-11	84	278	163	232	(3,)	gi|357602136|gb|EHJ63282.1|	cuticular protein hypothetical 12 [Danaus plexippus]
k44_1304402	767	248	60	41	5.80E-13	1	180	186	245	(1,)	gi|114052002|ref|NP_001040446.1|	U2 small nuclear ribonucleoprotein A' [Bombyx mori] >gi|95102924|gb|ABF51403.1| U2 small nuclear ribonucleoprotein A' [Bombyx mori]
k44_1304501	762	124	124	119	1.48E-69	45	416	1	124	(-2,)	gi|357622101|gb|EHJ73702.1|	hypothetical protein KGM_17705 [Danaus plexippus]
k44_1304668	410	2413	66	59	1.76E-25	2	196	2326	2391	(2,)	gi|357614029|gb|EHJ68865.1|	putative PHD finger protein 10 [Danaus plexippus]
k44_1304983	850	390	41	35	2.28E-11	1	123	349	389	(1,)	gi|357611167|gb|EHJ67343.1|	hypothetical protein KGM_20158 [Danaus plexippus]
k44_1305238	404	876	66	66	1.55E-29	205	402	811	876	(-3,)	gi|148666818|gb|EDK99234.1|	coatomer protein complex, subunit gamma, isoform CRA_b [Mus musculus]
k44_1305688	627	621	210	163	5.76E-91	2	625	130	338	(2,)	gi|357623763|gb|EHJ74788.1|	putative WD-repeat protein [Danaus plexippus]
k44_1305764	643	577	166	141	9.96E-81	1	498	412	577	(1,)	gi|307172335|gb|EFN63823.1|	TBC1 domain family member 24 [Camponotus floridanus]
k44_1305797	1175	203	71	45	1.90E-18	1	213	133	203	(1,)	gi|357620541|gb|EHJ72692.1|	hypothetical protein KGM_04285 [Danaus plexippus]
k44_1305828	527	547	134	77	5.61E-28	136	516	1	131	(1,)	gi|357624400|gb|EHJ75185.1|	putative tRNA (guanine-N2-)-methyltransferase [Danaus plexippus]
k44_1306726	857	407	285	217	6.52E-123	1	855	14	293	(1,)	gi|357623941|gb|EHJ74893.1|	hypothetical protein KGM_05380 [Danaus plexippus]
k44_1306815	773	342	180	136	2.20E-76	246	773	163	342	(-1,)	gi|357625575|gb|EHJ75974.1|	transcription initiation factor RRN3 [Danaus plexippus]
k44_1306890	2144	959	582	397	0	2	1744	394	959	(2,)	gi|357605832|gb|EHJ64790.1|	roundabout, isoform B [Danaus plexippus]
k44_1307624	1254	2378	293	125	5.60E-64	285	1160	1048	1340	(-2,)	gi|270011296|gb|EFA07744.1|	hypothetical protein TcasGA2_TC002224 [Tribolium castaneum]
k44_1307671	1034	605	281	107	4.82E-36	192	1031	329	605	(-1,)	gi|357626891|gb|EHJ76794.1|	hypothetical protein KGM_22280 [Danaus plexippus]
k44_1307970	1537	1133	397	171	1.76E-81	356	1537	733	1126	(-1,)	gi|357621647|gb|EHJ73416.1|	putative pol-like protein [Danaus plexippus]
k44_1308029	2263	728	641	494	0	345	2261	101	728	(-3,)	gi|357611653|gb|EHJ67590.1|	Annulin [Danaus plexippus]
k44_1308103	1130	177	177	168	5.26E-95	113	643	1	177	(2,)	gi|124365239|gb|ABN09648.1|	apoptosis-linked protein 2 [Bombyx mori]
k44_1308384	1964	553	499	315	0	459	1955	63	552	(-1,)	gi|257480045|gb|ACV60236.1|	antennal esterase CXE9 [Spodoptera littoralis]
k44_1308705	1453	1070	272	213	5.57E-114	638	1453	803	1070	(-1,)	gi|284813575|ref|NP_001165393.1|	1-phosphatidylinositol-4,5-bisphosphate phosphodiesterase beta-4 [Bombyx mori] >gi|283536454|gb|ADB25314.1| phospholipase C beta 4 [Bombyx mori]
k44_1309123	632	157	64	56	9.62E-25	441	632	94	157	(-1,)	gi|157113055|ref|XP_001657745.1|	clathrin coat assembly protein ap19 [Aedes aegypti] >gi|108883715|gb|EAT47940.1| clathrin coat assembly protein ap19 [Aedes aegypti]
k46_5380	1817	2056	471	195	8.00E-100	416	1813	1587	2051	(-2,)	gi|270010054|gb|EFA06502.1|	hypothetical protein TcasGA2_TC009401 [Tribolium castaneum]
k46_6677	810	593	258	188	1.82E-100	2	775	2	257	(-3,)	gi|114051914|ref|NP_001040193.1|	2-hydroxyphytanoyl-CoA lyase [Bombyx mori] >gi|87248339|gb|ABD36222.1| 2-hydroxyphytanoyl-CoA lyase [Bombyx mori]
k46_9422	838	638	273	212	1.82E-114	2	820	200	465	(2,)	gi|357620454|gb|EHJ72639.1|	hypothetical protein KGM_06813 [Danaus plexippus]
k46_11239	414	905	137	114	4.56E-58	1	411	685	820	(1,)	gi|357631552|gb|EHJ79022.1|	hypothetical protein KGM_15374 [Danaus plexippus]
k46_16236	512	460	170	116	3.52E-61	3	512	182	351	(-1,)	gi|290565748|ref|NP_001166865.1|	origin recognition complex subunit 5 [Bombyx mori] >gi|289546593|gb|ADD10141.1| origin recognition complex subunit 5 [Bombyx mori]
k46_20764	478	215	81	51	4.05E-22	89	328	133	213	(-1,)	gi|357623407|gb|EHJ74574.1|	dihydrouridine synthase domain containing protein [Danaus plexippus]
k46_22136	560	4307	173	136	7.97E-69	42	560	3387	3558	(3,)	gi|357626002|gb|EHJ76256.1|	hypothetical protein KGM_00312 [Danaus plexippus]
k46_28263	569	1116	189	130	6.31E-61	2	568	904	1083	(-2,)	gi|357627779|gb|EHJ77351.1|	hypothetical protein KGM_06649 [Danaus plexippus]
k46_31361	333	314	111	58	4.05E-22	1	333	35	140	(1,)	gi|194769693|ref|XP_001966936.1|	GF19027 [Drosophila ananassae] >gi|190618035|gb|EDV33559.1| GF19027 [Drosophila ananassae]
k46_31885	519	1554	172	143	1.83E-81	3	518	1172	1343	(3,)	gi|357620129|gb|EHJ72435.1|	crumbs [Danaus plexippus]
k46_32556	409	452	120	86	8.41E-44	2	361	299	408	(2,)	gi|357604667|gb|EHJ64285.1|	putative nervy [Danaus plexippus]
k46_35374	369	274	87	85	1.24E-47	2	262	188	274	(2,)	gi|357631644|gb|EHJ79113.1|	NIPSNAP protein [Danaus plexippus]
k46_55316	3010	1018	870	587	0	198	2783	168	1018	(-3,)	gi|357616023|gb|EHJ69965.1|	putative sumo ligase [Danaus plexippus]
k46_57744	577	495	168	117	9.41E-68	72	575	323	490	(-3,)	gi|357611300|gb|EHJ67411.1|	hypothetical protein KGM_22373 [Danaus plexippus]
k46_62430	536	661	177	108	1.05E-61	2	532	399	575	(-2,)	gi|357610992|gb|EHJ67258.1|	hypothetical protein KGM_16001 [Danaus plexippus]
k46_66671	857	311	255	219	1.11E-114	3	767	1	255	(-1,)	gi|357627975|gb|EHJ77475.1|	putative vacuolar protein sorting 35 isoform 1 [Danaus plexippus]
k46_68199	618	565	115	88	1.33E-39	274	618	451	565	(-1,)	gi|357625364|gb|EHJ75830.1|	nuclear pore complex p54 component scnup57 [Danaus plexippus]
k46_71265	664	127	126	95	5.00E-46	13	390	1	125	(1,)	gi|357611202|gb|EHJ67365.1|	progesterone receptor membrane component 2 [Danaus plexippus]
k46_71465	713	1588	211	92	7.37E-49	82	711	1376	1586	(-3,)	gi|270016900|gb|EFA13346.1|	hypothetical protein TcasGA2_TC002325 [Tribolium castaneum]
k46_79011	305	1026	101	69	3.20E-35	1	303	500	600	(1,)	gi|301770497|ref|XP_002920659.1|	PREDICTED: n-acetyltransferase 10-like [Ailuropoda melanoleuca]
k46_79478	1032	418	292	180	2.42E-96	2	874	123	413	(2,)	gi|328711999|ref|XP_003244703.1|	PREDICTED: putative nuclease HARBI1-like [Acyrthosiphon pisum]
k46_79788	354	84	80	80	3.01E-41	73	312	5	84	(-1,)	gi|21539587|ref|NP_079624.1|	NADH dehydrogenase [ubiquinone] 1 alpha subcomplex subunit 3 [Mus musculus] >gi|20139147|sp|Q9CQ91.1|NDUA3_MOUSE RecName: Full=NADH dehydrogenase [ubiquinone] 1 alpha subcomplex subunit 3; AltName: Full=Complex I-B9; Short=CI-B9; AltName: Full=NADH-ubiquinone oxidoreductase B9 subunit >gi|12833608|dbj|BAB22593.1| unnamed protein product [Mus musculus] >gi|12859129|dbj|BAB31545.1| unnamed protein …
k46_80544	842	382	247	239	3.93E-133	101	841	136	382	(-2,)	gi|357603513|gb|EHJ63809.1|	cAMP-dependent protein kinase R2 [Danaus plexippus]
k46_80891	316	590	105	105	9.14E-54	1	315	234	338	(-2,)	gi|90994522|ref|YP_537012.1|	acetohydroxyacid synthase large subunit [Pyropia yezoensis] >gi|122194674|sp|Q1XDF6.1|ILVB_PORYE RecName: Full=Acetolactate synthase large subunit; Short=AHAS; AltName: Full=Acetohydroxy-acid synthase large subunit; Short=ALS >gi|90819086|dbj|BAE92455.1| acetohydroxyacid synthase large subunit [Pyropia yezoensis]
k46_81267	357	1919	114	44	7.69E-13	16	357	332	443	(-1,)	gi|33327733|gb|AAQ09229.1|	polyprotein [Antheraea mylitta]
k46_82013	849	500	245	115	5.52E-50	6	740	262	500	(3,)	gi|357625823|gb|EHJ76129.1|	putative multi-sex-combs protein [Danaus plexippus]
k46_89588	506	259	55	30	1.13E-11	346	504	205	259	(-3,)	gi|357619626|gb|EHJ72119.1|	hypothetical protein KGM_01806 [Danaus plexippus]
k46_91735	563	525	187	166	2.00E-96	3	563	138	324	(-1,)	gi|13022111|gb|AAK11644.1|AF333998_1	cryptochrome [Antheraea pernyi]
k46_102395	1530	214	214	214	6.80E-118	754	1395	1	214	(-1,)	gi|90994503|ref|YP_536993.1|	ribosomal protein L4 [Pyropia yezoensis] >gi|109893086|sp|Q1XDH5.1|RK4_PORYE RecName: Full=50S ribosomal protein L4, chloroplastic >gi|90819067|dbj|BAE92436.1| 50S ribosomal protein L4 [Pyropia yezoensis]
k46_105494	311	337	78	71	2.28E-33	76	309	260	337	(-3,)	gi|346682873|gb|AEO45785.1|	glyceraldehyde-3-phosphate dehydrogenase C [Scoparia dulcis]
k46_108065	393	537	108	94	1.20E-50	70	390	37	144	(1,)	gi|357626902|gb|EHJ76801.1|	putative dynein intermediate chain 3, ciliary [Danaus plexippus]
k46_108569	1235	567	308	231	2.44E-120	311	1234	1	294	(2,)	gi|357628090|gb|EHJ77537.1|	hypothetical protein KGM_02018 [Danaus plexippus]
k46_109800	477	693	150	67	4.79E-31	29	475	276	425	(-3,)	gi|340385555|ref|XP_003391275.1|	PREDICTED: hypothetical protein LOC100638747, partial [Amphimedon queenslandica]
k46_110756	1194	852	397	111	3.00E-35	97	1188	7	389	(1,)	gi|270001480|gb|EEZ97927.1|	hypothetical protein TcasGA2_TC000314 [Tribolium castaneum]
k46_112448	590	459	177	138	9.33E-74	1	531	112	288	(1,)	gi|357625553|gb|EHJ75955.1|	hypothetical protein KGM_02878 [Danaus plexippus]
k46_112744	440	208	76	53	1.43E-19	2	229	137	208	(2,)	gi|194389862|dbj|BAG60447.1|	unnamed protein product [Homo sapiens]
k46_113704	645	538	205	112	2.04E-65	31	645	3	207	(1,)	gi|357621684|gb|EHJ73438.1|	organic cation transporter [Danaus plexippus]
k46_117071	1474	303	303	277	8.94E-168	515	1423	1	303	(-1,)	gi|114051936|ref|NP_001040439.1|	serine/threonine protein phosphatase 6 [Bombyx mori] >gi|95102894|gb|ABF51388.1| serine/threonine protein phosphatase 6 [Bombyx mori]
k46_119059	682	894	179	81	3.59E-34	167	682	714	890	(-1,)	gi|221129478|ref|XP_002157626.1|	PREDICTED: similar to predicted protein [Hydra magnipapillata]
k46_129193	386	478	72	50	1.89E-19	1	213	406	477	(1,)	gi|134001215|gb|ABO45231.1|	reverse transcriptase [Ostrinia nubilalis] >gi|134001296|gb|ABO45237.1| reverse transcriptase [Ostrinia nubilalis]
k46_130551	822	865	203	135	3.71E-72	1	609	1	200	(-1,)	gi|357612411|gb|EHJ67980.1|	putative ubiquitin protein ligase [Danaus plexippus]
k46_130583	692	1429	165	146	4.05E-81	196	690	1	165	(1,)	gi|357620062|gb|EHJ72386.1|	hypothetical protein KGM_17866 [Danaus plexippus]
k46_135732	1168	384	257	230	4.96E-128	6	776	16	270	(-3,)	gi|357622951|gb|EHJ74293.1|	hypothetical protein KGM_22000 [Danaus plexippus]
k46_135888	355	4082	121	81	1.89E-35	3	353	3073	3193	(-3,)	gi|350413111|ref|XP_003489883.1|	PREDICTED: dystrophin, isoforms A/C/F/G/H-like isoform 3 [Bombus impatiens]
k46_139145	1824	376	365	141	1.21E-63	521	1597	8	372	(-3,)	gi|328718100|ref|XP_003246389.1|	PREDICTED: RNA-directed DNA polymerase from mobile element jockey-like [Acyrthosiphon pisum]
k46_143907	430	710	143	126	6.64E-65	1	429	151	293	(-2,)	gi|357608420|gb|EHJ65998.1|	hypothetical protein KGM_03216 [Danaus plexippus]
k46_148165	490	361	155	83	2.16E-39	1	447	59	213	(1,)	gi|357625486|gb|EHJ75912.1|	juvenile hormone epoxide hydrolase-like protein 3 [Danaus plexippus]
k46_151757	1276	445	404	243	4.60E-146	1	1209	43	445	(1,)	gi|357614495|gb|EHJ69105.1|	hypothetical protein KGM_05817 [Danaus plexippus]
k46_162032	966	1171	309	277	1.18E-158	37	963	288	592	(-1,)	gi|357622961|gb|EHJ74301.1|	hypothetical protein KGM_18536 [Danaus plexippus]
k46_162266	498	582	167	62	1.26E-23	3	494	263	429	(3,)	gi|312074674|ref|XP_003140076.1|	atlastin [Loa loa] >gi|307764762|gb|EFO23996.1| atlastin [Loa loa]
k46_162851	685	289	176	83	6.76E-41	123	647	116	288	(3,)	gi|350422280|ref|XP_003493114.1|	PREDICTED: single-strand selective monofunctional uracil DNA glycosylase-like [Bombus impatiens]
k46_165727	1181	1360	275	187	1.88E-90	356	1180	1095	1360	(-2,)	gi|357626779|gb|EHJ76723.1|	hook protein [Danaus plexippus]
k46_166111	1624	2586	541	392	0	2	1624	1474	2012	(-1,)	gi|357604661|gb|EHJ64279.1|	putative coracle [Danaus plexippus]
k46_168819	1245	794	411	174	1.96E-85	1	1176	291	689	(-1,)	gi|357622924|gb|EHJ74273.1|	hypothetical protein KGM_22149 [Danaus plexippus]
k46_170827	453	277	107	67	3.10E-30	130	450	161	267	(-1,)	gi|357630781|gb|EHJ78680.1|	hypothetical protein KGM_04609 [Danaus plexippus]
k46_172819	1271	1084	427	195	9.34E-99	2	1267	372	788	(-2,)	gi|1226168|gb|AAA92249.1|	ORF B (bases 1850-5560) first start codon at 2306 [Autographa californica nucleopolyhedrovirus]
k46_175139	661	1489	186	99	4.80E-33	1	528	317	487	(1,)	gi|357628400|gb|EHJ77743.1|	hypothetical protein KGM_09149 [Danaus plexippus]
k46_176581	321	1538	106	106	6.97E-54	3	320	978	1083	(3,)	gi|90994566|ref|YP_537056.1|	glutamate synthase [Pyropia yezoensis] >gi|122194649|sp|Q1XDB2.1|GLTB_PORYE RecName: Full=Ferredoxin-dependent glutamate synthase; AltName: Full=Fd-GOGAT >gi|90819130|dbj|BAE92499.1| glutamate synthase [Pyropia yezoensis]
k46_177549	612	1129	204	176	6.68E-97	3	611	431	634	(3,)	gi|48476133|gb|AAT44358.1|	calcium-activated potassium channel alpha subunit [Manduca sexta]
k46_179434	1174	260	204	172	8.09E-94	562	1173	62	260	(-2,)	gi|357610067|gb|EHJ66811.1|	hypothetical protein KGM_18054 [Danaus plexippus]
k46_185242	650	758	216	139	4.16E-74	1	648	89	303	(1,)	gi|270005487|gb|EFA01935.1|	hypothetical protein TcasGA2_TC007549 [Tribolium castaneum]
k46_189037	748	612	166	138	1.10E-77	1	498	444	609	(1,)	gi|357616717|gb|EHJ70359.1|	hypothetical protein KGM_13651 [Danaus plexippus]
k46_194688	1798	1138	584	346	0	4	1737	43	594	(1,)	gi|357609765|gb|EHJ66650.1|	hypothetical protein KGM_08739 [Danaus plexippus]
k46_195009	1995	333	370	290	1.36E-164	126	1232	1	333	(3,)	gi|357631741|gb|EHJ79210.1|	sex-lethal [Danaus plexippus]
k46_201007	772	965	219	76	1.18E-29	22	672	646	858	(-2,)	gi|77403696|dbj|BAE46430.1|	reverse transcriptase [Danio rerio]
k46_202800	384	559	97	74	9.33E-43	87	377	463	559	(-2,)	gi|169234698|ref|NP_001108470.1|	leucyl aminopeptidase-like protein [Bombyx mori] >gi|18700453|dbj|BAB85194.1| leucyl aminopeptidase-like protein [Bombyx mori] >gi|22474510|dbj|BAC10615.1| leucyl aminopeptidase-like protein [Bombyx mori]
k46_204571	641	397	164	54	5.69E-12	169	639	50	206	(1,)	gi|328713765|ref|XP_003245173.1|	PREDICTED: putative nuclease HARBI1-like [Acyrthosiphon pisum]
k46_205981	1260	1043	383	343	0	110	1258	1	377	(2,)	gi|357619081|gb|EHJ71800.1|	putative integrator complex subunit 6 [Danaus plexippus]
k46_207279	481	347	44	32	1.88E-11	1	132	304	346	(1,)	gi|328780741|ref|XP_003249852.1|	PREDICTED: probable methyltransferase C20orf7 homolog, mitochondrial-like isoform 1 [Apis mellifera]
k46_207933	837	755	49	43	7.12E-18	1	144	3	51	(-1,)	gi|357623406|gb|EHJ74573.1|	hypothetical protein KGM_01304 [Danaus plexippus]
k46_210954	892	235	231	140	7.02E-75	45	728	1	231	(3,)	gi|114052925|ref|NP_001040115.1|	DnaJ (Hsp40) homolog 13 [Bombyx mori] >gi|87248101|gb|ABD36103.1| DnaJ-like protein [Bombyx mori] >gi|253721967|gb|ACT34047.1| DnaJ-13 [Bombyx mori] >gi|257122610|gb|ACV41274.1| DNAJ13 [Bombyx mori]
k46_224640	487	263	156	102	2.32E-49	32	487	105	260	(-1,)	gi|357614290|gb|EHJ69005.1|	hypothetical protein KGM_18146 [Danaus plexippus]
k46_229919	957	787	283	254	2.43E-140	109	957	1	283	(1,)	gi|357622852|gb|EHJ74225.1|	DNA replication licensing factor Mcm6 [Danaus plexippus]
k46_230748	524	727	173	134	1.74E-82	1	519	396	568	(-3,)	gi|357621497|gb|EHJ73309.1|	delta [Danaus plexippus]
k46_234952	477	688	140	113	1.81E-54	57	476	8	147	(3,)	gi|357621572|gb|EHJ73364.1|	hypothetical protein KGM_15946 [Danaus plexippus]
k46_238814	471	786	156	138	1.22E-74	2	469	457	612	(2,)	gi|357621080|gb|EHJ73043.1|	hypothetical protein KGM_11507 [Danaus plexippus]
k46_250042	1611	695	425	393	0	335	1609	1	425	(2,)	gi|242003622|ref|XP_002422801.1|	cAMP-dependent protein kinase catalytic subunit, putative [Pediculus humanus corporis] >gi|212505659|gb|EEB10063.1| cAMP-dependent protein kinase catalytic subunit, putative [Pediculus humanus corporis]
k46_251871	406	277	111	57	4.10E-22	3	335	65	175	(3,)	gi|357616357|gb|EHJ70153.1|	hypothetical protein KGM_21733 [Danaus plexippus]
k46_254011	565	699	172	165	5.75E-91	50	565	1	172	(2,)	gi|167735908|dbj|BAG07219.1|	heat shock transcription factor [Mamestra brassicae]
k46_254697	785	1354	232	146	1.57E-85	88	783	2	233	(1,)	gi|357613699|gb|EHJ68670.1|	hypothetical protein KGM_09870 [Danaus plexippus]
k46_254907	322	417	54	54	1.01E-28	119	280	54	107	(-1,)	gi|357621691|gb|EHJ73442.1|	hypothetical protein KGM_21100 [Danaus plexippus]
k46_259056	931	833	305	166	1.14E-86	31	915	1	304	(1,)	gi|56554907|gb|AAV98008.1|	hypothetical protein ORF3004 [Cotesia plutellae polydnavirus]
k46_259209	355	265	88	70	1.35E-33	88	351	178	265	(-2,)	gi|357602502|gb|EHJ63421.1|	ef hand protein [Danaus plexippus]
k46_260633	1799	372	346	118	5.74E-50	50	1072	36	372	(2,)	gi|221119676|ref|XP_002155414.1|	PREDICTED: similar to ORF2-encoded protein, partial [Hydra magnipapillata]
k46_264530	419	395	127	94	3.49E-42	7	378	230	349	(1,)	gi|357626292|gb|EHJ76428.1|	putative mixed lineage kinase [Danaus plexippus]
k46_268385	442	129	87	74	1.05E-33	44	304	1	87	(2,)	gi|223910|prf||1004299C	T cell antigen receptor
k46_269347	609	3169	204	159	3.80E-84	1	609	2582	2777	(-1,)	gi|357611677|gb|EHJ67603.1|	rabconnectin [Danaus plexippus]
k46_269990	338	602	112	52	3.31E-16	1	336	422	529	(1,)	gi|357614936|gb|EHJ69379.1|	hypothetical protein KGM_00976 [Danaus plexippus]
k46_271363	1336	526	403	238	4.47E-139	5	1207	124	525	(2,)	gi|357629250|gb|EHJ78144.1|	hypothetical protein KGM_01432 [Danaus plexippus]
k46_273091	366	283	97	79	4.91E-36	74	364	187	283	(-3,)	gi|148701435|gb|EDL33382.1|	Bernardinelli-Seip congenital lipodystrophy 2 homolog (human), isoform CRA_b [Mus musculus]
k46_274211	713	1489	240	173	9.83E-94	3	713	655	894	(-1,)	gi|357609692|gb|EHJ66580.1|	hypothetical protein KGM_01963 [Danaus plexippus]
k46_276959	714	270	232	71	3.72E-24	4	699	39	252	(-1,)	gi|270016838|gb|EFA13284.1|	hypothetical protein TcasGA2_TC010304 [Tribolium castaneum]
k46_282009	1001	2374	317	198	2.73E-113	4	954	2059	2374	(1,)	gi|270005459|gb|EFA01907.1|	hypothetical protein TcasGA2_TC007517 [Tribolium castaneum]
k46_282011	627	93	70	69	8.45E-34	372	581	14	83	(-2,)	gi|218563682|ref|NP_037159.3|	selenoprotein W [Rattus norvegicus]
k46_288633	519	1682	82	54	3.84E-26	151	396	4	85	(-1,)	gi|357628967|gb|EHJ78044.1|	hypothetical protein KGM_13071 [Danaus plexippus]
k46_289880	554	197	143	76	4.87E-31	147	554	58	183	(-1,)	gi|290560873|ref|NP_001166634.1|	cuticular protein RR-2 motif 136 [Bombyx mori] >gi|223671374|tpd|FAA00639.1| TPA: putative cuticle protein [Bombyx mori]
k46_293738	499	158	131	125	6.80E-70	1	393	28	158	(1,)	gi|357619308|gb|EHJ71932.1|	hypothetical protein KGM_01288 [Danaus plexippus]
k46_294207	1786	585	494	357	0	362	1786	88	572	(-1,)	gi|157112425|ref|XP_001657529.1|	hypothetical protein AaeL_AAEL006122 [Aedes aegypti] >gi|108878090|gb|EAT42315.1| conserved hypothetical protein [Aedes aegypti]
k46_295002	477	340	95	48	6.49E-20	42	317	245	339	(3,)	gi|357627904|gb|EHJ77426.1|	retinol dehydratase [Danaus plexippus]
k46_295633	1209	1158	405	173	1.14E-90	2	1186	206	569	(2,)	gi|479443|pir||S33901	reverse transcriptase - silkworm transposon Pao >gi|972522|gb|AAA75005.1| reverse transcriptase [Bombyx mori]
k46_296465	338	366	77	58	5.63E-24	3	233	237	310	(3,)	gi|357607499|gb|EHJ65538.1|	hypothetical protein KGM_15197 [Danaus plexippus]
k46_299331	424	323	124	114	2.38E-62	40	411	200	323	(1,)	gi|215820604|ref|NP_001135961.1|	autophagy related protein Atg3-like protein [Bombyx mori] >gi|213390044|gb|ACJ46061.1| autophagy related protein Atg3-like protein [Bombyx mori]
k46_308029	638	1324	77	54	2.97E-21	3	230	1248	1324	(3,)	gi|183979307|dbj|BAG30758.1|	similar to CG7896 [Papilio xuthus]
k46_308405	485	111	108	64	1.33E-25	3	326	14	111	(3,)	gi|183236913|ref|XP_001914542.1|	hypothetical protein [Entamoeba histolytica HM-1:IMSS] >gi|169799533|gb|EDS88682.1| hypothetical protein EHI_101930 [Entamoeba histolytica HM-1:IMSS]
k46_319320	431	1649	145	89	1.88E-35	6	431	1094	1237	(-1,)	gi|357629492|gb|EHJ78224.1|	hypothetical protein KGM_05964 [Danaus plexippus]
k46_330978	1008	660	336	262	9.11E-141	2	1006	234	541	(2,)	gi|357621954|gb|EHJ73594.1|	putative GMP synthase [Danaus plexippus]
k46_336435	745	124	102	102	4.75E-49	273	578	16	117	(-3,)	gi|322788651|gb|EFZ14252.1|	hypothetical protein SINV_04585 [Solenopsis invicta]
k46_336509	850	538	180	157	2.02E-84	1	540	334	512	(1,)	gi|357622539|gb|EHJ73972.1|	hypothetical protein KGM_21083 [Danaus plexippus]
k46_346018	766	404	233	156	2.22E-81	3	695	1	233	(-3,)	gi|357614088|gb|EHJ68900.1|	hypothetical protein KGM_11437 [Danaus plexippus]
k46_349384	488	568	149	119	2.82E-63	14	436	420	568	(2,)	gi|357622882|gb|EHJ74242.1|	hypothetical protein KGM_01637 [Danaus plexippus]
k46_350498	423	692	92	63	2.75E-26	169	423	75	166	(1,)	gi|357616643|gb|EHJ70300.1|	hypothetical protein KGM_17479 [Danaus plexippus]
k46_351892	1756	469	466	408	0	123	1520	4	469	(3,)	gi|319894754|gb|ADV76532.1|	shaker protein [Ostrinia nubilalis]
k46_354423	377	839	125	79	6.31E-39	2	376	526	650	(2,)	gi|357631575|gb|EHJ79044.1|	hypothetical protein KGM_15549 [Danaus plexippus]
k46_354468	595	634	77	56	3.30E-26	3	233	541	617	(3,)	gi|158287943|ref|XP_309820.4|	AGAP010881-PA [Anopheles gambiae str. PEST] >gi|157019431|gb|EAA05501.4| AGAP010881-PA [Anopheles gambiae str. PEST]
k46_361973	547	1585	144	55	2.52E-21	126	545	1254	1394	(3,)	gi|270015520|gb|EFA11968.1|	hypothetical protein TcasGA2_TC004049 [Tribolium castaneum]
k46_368071	358	239	118	117	1.70E-60	3	356	74	191	(3,)	gi|357604758|gb|EHJ64308.1|	ribosomal protein S6 kinase [Danaus plexippus]
k46_369853	488	2151	162	133	1.59E-74	3	488	1950	2111	(-1,)	gi|307206659|gb|EFN84631.1|	Myosin-VIIa [Harpegnathos saltator]
k46_369955	391	116	102	102	4.01E-54	48	353	15	116	(-3,)	gi|13386100|ref|NP_080890.1|	NADH dehydrogenase [ubiquinone] 1 alpha subcomplex subunit 5 [Mus musculus] >gi|32363395|sp|Q9CPP6.3|NDUA5_MOUSE RecName: Full=NADH dehydrogenase [ubiquinone] 1 alpha subcomplex subunit 5; AltName: Full=Complex I subunit B13; AltName: Full=Complex I-13kD-B; Short=CI-13kD-B; AltName: Full=NADH-ubiquinone oxidoreductase 13 kDa-B subunit >gi|12842169|dbj|BAB25499.1| unnamed protein product [Mus musc…
k46_377860	372	1919	90	37	5.79E-16	9	278	437	523	(3,)	gi|33327733|gb|AAQ09229.1|	polyprotein [Antheraea mylitta]
k46_379568	751	701	251	117	2.22E-62	1	750	408	653	(1,)	gi|345489149|ref|XP_001600617.2|	PREDICTED: glutamyl aminopeptidase-like [Nasonia vitripennis]
k46_383388	1576	435	404	381	0	4	1215	33	435	(1,)	gi|74144727|dbj|BAE27343.1|	unnamed protein product [Mus musculus]
k46_384181	1087	351	280	219	7.86E-125	246	1085	1	276	(3,)	gi|357605438|gb|EHJ64626.1|	hypothetical protein KGM_21632 [Danaus plexippus]
k46_385148	778	876	274	138	1.05E-49	17	778	341	612	(-1,)	gi|357613738|gb|EHJ68697.1|	putative eukaryotic translation initiation factor 4 gamma, 2 [Danaus plexippus]
k46_385395	479	2449	159	140	1.20E-74	3	479	737	893	(-1,)	gi|357608118|gb|EHJ65831.1|	putative hect E3 ubiquitin ligase [Danaus plexippus]
k46_388726	504	993	152	72	9.58E-24	54	491	651	785	(-2,)	gi|298204325|gb|ADI61811.1|	endonuclease-reverse transcriptase [Bombyx mori]
k46_394076	1630	976	480	269	3.88E-151	111	1550	479	941	(3,)	gi|357620875|gb|EHJ72907.1|	putative nuclear transcription factor, X-box binding protein [Danaus plexippus]
k46_401287	517	111	108	95	1.38E-49	3	326	4	111	(3,)	gi|1352173|sp|P43024.2|CX6A1_MOUSE	RecName: Full=Cytochrome c oxidase subunit 6A1, mitochondrial; AltName: Full=Cytochrome c oxidase polypeptide VIa-liver; Flags: Precursor
k46_402795	581	719	178	156	1.44E-87	3	536	1	178	(-1,)	gi|112982871|ref|NP_001036918.1|	minichromosome maintenance complex component 7 [Bombyx mori] >gi|54290089|dbj|BAD61056.1| MCM7 [Bombyx mori]
k46_406511	598	900	198	178	5.42E-101	3	596	93	290	(3,)	gi|357622718|gb|EHJ74132.1|	putative phosphatidylinositol 3-kinase catalytic subunit type 3 [Danaus plexippus]
k46_407020	544	3023	61	59	2.09E-28	153	335	1098	1158	(-3,)	gi|357625887|gb|EHJ76176.1|	putative odd Oz protein [Danaus plexippus]
k46_415125	433	1156	144	86	8.40E-44	4	432	543	686	(1,)	gi|225455187|ref|XP_002270275.1|	PREDICTED: hypothetical protein [Vitis vinifera]
k46_415429	488	468	162	149	1.54E-85	2	487	242	403	(-2,)	gi|4630884|dbj|BAA76957.1|	BM KETTIN [Bombyx mori]
k46_419741	580	1054	196	52	6.61E-16	2	580	528	721	(-1,)	gi|123439757|ref|XP_001310646.1|	smooth muscle caldesmon [Trichomonas vaginalis G3] >gi|121892425|gb|EAX97716.1| smooth muscle caldesmon, putative [Trichomonas vaginalis G3]
k46_420824	1629	1015	494	160	3.06E-63	28	1488	518	1000	(-1,)	gi|32394793|gb|AAN15747.1|	reverse transcriptase-like protein [Paralichthys olivaceus]
k46_421074	461	1504	157	65	1.81E-14	3	461	1070	1213	(-1,)	gi|357611199|gb|EHJ67362.1|	putative breast carcinoma amplified sequence [Danaus plexippus]
k46_421366	824	1210	194	110	2.26E-61	244	822	988	1180	(-3,)	gi|270012036|gb|EFA08484.1|	hypothetical protein TcasGA2_TC006136 [Tribolium castaneum]
k46_422554	620	966	176	108	6.82E-52	94	618	10	184	(1,)	gi|357626989|gb|EHJ76859.1|	hypothetical protein KGM_21710 [Danaus plexippus]
k46_423781	1506	423	309	202	6.47E-113	90	1016	116	423	(3,)	gi|357631001|gb|EHJ78752.1|	putative Methionyl-tRNA formyltransferase, mitochondrial precursor [Danaus plexippus]
k46_424119	321	337	101	59	1.05E-25	3	305	1	101	(-2,)	gi|357613381|gb|EHJ68470.1|	mucosa associated lymphoid tissue lymphoma translocation protein 1, isoform b [Danaus plexippus]
k46_424448	349	617	73	63	1.12E-27	131	349	545	617	(-1,)	gi|255539346|ref|XP_002510738.1|	phosphofructokinase, putative [Ricinus communis] >gi|223551439|gb|EEF52925.1| phosphofructokinase, putative [Ricinus communis]
k46_427140	2819	949	954	475	0	13	2748	1	946	(-3,)	gi|357611659|gb|EHJ67596.1|	hypothetical protein KGM_02044 [Danaus plexippus]
k46_427959	517	1316	77	70	5.22E-36	286	516	461	537	(1,)	gi|357608228|gb|EHJ65885.1|	hypothetical protein KGM_11067 [Danaus plexippus]
k46_429490	327	1263	109	98	1.88E-51	1	327	973	1080	(1,)	gi|357608074|gb|EHJ65811.1|	hypothetical protein KGM_13848 [Danaus plexippus]
k46_434014	553	1418	181	132	1.02E-73	3	545	216	396	(3,)	gi|357631307|gb|EHJ78885.1|	hypothetical protein KGM_12126 [Danaus plexippus]
k46_437875	468	65	64	36	5.56E-11	265	456	1	64	(-1,)	gi|112983880|ref|NP_001037392.1|	cecropin precursor [Bombyx mori] >gi|78093596|gb|ABB19289.1| cecropin E [Bombyx mori]
k46_441261	659	1179	219	124	2.66E-68	3	659	933	1151	(3,)	gi|357605435|gb|EHJ64623.1|	hypothetical protein KGM_21581 [Danaus plexippus]
k46_443038	354	1168	100	73	1.77E-33	61	354	1	100	(1,)	gi|357628302|gb|EHJ77691.1|	hypothetical protein KGM_14452 [Danaus plexippus]
k46_446703	506	752	172	91	3.59E-42	1	501	289	458	(1,)	gi|357625396|gb|EHJ75855.1|	exocyst complex component sec3 [Danaus plexippus]
k46_451052	1494	349	342	188	2.78E-108	215	1237	8	348	(-3,)	gi|357609901|gb|EHJ66740.1|	putative trimethyllysine dioxygenase [Danaus plexippus]
k46_451138	328	169	85	68	6.50E-28	73	327	85	169	(-2,)	gi|90994407|ref|YP_536897.1|	allophycocyanin beta 18 subunit [Pyropia yezoensis] >gi|122238244|sp|Q1XDS1.1|APCF_PORYE RecName: Full=Allophycocyanin subunit beta-18; Short=Allophycocyanin subunit B18 >gi|90818971|dbj|BAE92340.1| allophycocyanin beta 18 chain [Pyropia yezoensis]
k46_454068	694	345	154	137	1.15E-75	233	694	15	168	(2,)	gi|357615446|gb|EHJ69658.1|	putative Protein Wnt-6 precursor [Danaus plexippus]
k46_458437	349	511	47	44	2.11E-18	112	252	258	304	(-2,)	gi|157092624|gb|ABV22506.1|	Slimb [Danaus plexippus] >gi|357627107|gb|EHJ76912.1| Slimb [Danaus plexippus]
k46_463697	776	1159	95	66	2.11E-26	3	278	368	462	(-1,)	gi|357618181|gb|EHJ71263.1|	hypothetical protein KGM_18375 [Danaus plexippus]
k46_466418	481	324	147	115	3.73E-60	40	480	22	168	(-2,)	gi|158295316|ref|XP_316149.4|	AGAP006091-PA [Anopheles gambiae str. PEST] >gi|157015978|gb|EAA11691.4| AGAP006091-PA [Anopheles gambiae str. PEST]
k46_467406	437	2276	160	114	6.18E-55	6	437	298	457	(-1,)	gi|357624227|gb|EHJ75086.1|	hypothetical protein KGM_16722 [Danaus plexippus]
k46_473018	1016	2346	342	224	7.13E-117	1	1014	1748	2086	(1,)	gi|357631246|gb|EHJ78836.1|	putative fatty acid synthase [Danaus plexippus]
k46_474029	936	360	282	200	3.30E-118	89	934	1	282	(2,)	gi|357614668|gb|EHJ69206.1|	hypothetical protein KGM_11625 [Danaus plexippus]
k46_475180	1065	317	317	267	4.44E-141	60	1010	1	317	(-2,)	gi|13277927|gb|AAH03833.1|	Ribosomal protein, large, P0 [Mus musculus] >gi|15029772|gb|AAH11106.1| Ribosomal protein, large, P0 [Mus musculus] >gi|15030087|gb|AAH11291.1| Ribosomal protein, large, P0 [Mus musculus] >gi|58476176|gb|AAH89496.1| Ribosomal protein, large, P0 [Mus musculus] >gi|71051393|gb|AAH99384.1| Ribosomal protein, large, P0 [Mus musculus] >gi|148687905|gb|EDL19852.1| mCG17387, isoform CRA_a [Mus musculus]…
k46_476103	704	643	213	113	4.19E-49	68	703	372	575	(-2,)	gi|357626139|gb|EHJ76337.1|	hypothetical protein KGM_04746 [Danaus plexippus]
k46_480856	456	436	46	45	7.42E-16	317	454	1	46	(2,)	gi|112984316|ref|NP_001037474.1|	hepatocyte nuclear factor 4 isoform a [Bombyx mori] >gi|2734850|gb|AAB93762.1| hepatocyte nuclear factor 4 isoform a [Bombyx mori]
k46_493104	371	497	124	89	1.46E-43	3	371	11	134	(-1,)	gi|357604534|gb|EHJ64232.1|	putative cAMP-dependent protein kinase catalytic subunit [Danaus plexippus]
k46_493540	1077	311	297	297	2.64E-165	78	968	15	311	(3,)	gi|163644329|ref|NP_033826.2|	apolipoprotein E precursor [Mus musculus] >gi|114041|sp|P08226.2|APOE_MOUSE RecName: Full=Apolipoprotein E; Short=Apo-E; Flags: Precursor >gi|220335|dbj|BAA00361.1| apolipoprotein [Mus musculus] >gi|54035417|gb|AAH83351.1| Apolipoprotein E [Mus musculus] >gi|74148009|dbj|BAE22338.1| unnamed protein product [Mus musculus] >gi|74186732|dbj|BAE34821.1| unnamed protein product [Mus musculus] >gi|7419…
k46_494177	597	149	65	59	5.53E-29	255	449	75	139	(3,)	gi|357621783|gb|EHJ73501.1|	cuticular protein RR-2 motif 87 [Danaus plexippus]
k46_497149	386	662	121	97	1.53E-53	6	368	542	662	(3,)	gi|357609603|gb|EHJ66536.1|	hypothetical protein KGM_18478 [Danaus plexippus]
k46_501829	599	1035	181	86	7.09E-32	3	530	850	1026	(3,)	gi|56798156|dbj|BAD82946.1|	non-LTR retrotransposon R1Bmks ORF2 protein [Bombyx mori]
k46_513402	537	772	178	169	4.68E-94	3	536	178	355	(-2,)	gi|357618929|gb|EHJ71713.1|	hypothetical protein KGM_15750 [Danaus plexippus]
k46_515461	698	749	167	163	1.91E-94	196	696	1	167	(1,)	gi|357627147|gb|EHJ76933.1|	hypothetical protein KGM_04492 [Danaus plexippus]
k46_521621	1733	475	475	462	0	149	1573	1	475	(2,)	gi|90994450|ref|YP_536940.1|	ATP synthase CF1 beta subunit [Pyropia yezoensis] >gi|118573718|sp|Q1XDM8.1|ATPB_PORYE RecName: Full=ATP synthase subunit beta, chloroplastic; AltName: Full=ATP synthase F1 sector subunit beta; AltName: Full=F-ATPase subunit beta >gi|90819014|dbj|BAE92383.1| ATP synthase CF1 beta chain [Pyropia yezoensis]
k46_523469	818	892	272	126	3.79E-61	2	817	623	890	(2,)	gi|91077436|ref|XP_966791.1|	PREDICTED: similar to wd-repeat protein [Tribolium castaneum] >gi|270001624|gb|EEZ98071.1| hypothetical protein TcasGA2_TC000478 [Tribolium castaneum]
k46_526535	345	188	115	47	2.60E-16	2	343	71	175	(2,)	gi|270001670|gb|EEZ98117.1|	hypothetical protein TcasGA2_TC000535 [Tribolium castaneum]
k46_529082	489	1136	149	78	1.04E-25	4	447	990	1125	(-1,)	gi|357613544|gb|EHJ68574.1|	hypothetical protein KGM_01598 [Danaus plexippus]
k46_530473	618	1129	214	128	1.76E-68	5	616	168	380	(2,)	gi|357616511|gb|EHJ70238.1|	hypothetical protein KGM_00807 [Danaus plexippus]
k46_532680	557	590	177	164	3.05E-89	3	533	231	407	(-1,)	gi|357625578|gb|EHJ75977.1|	armc4 [Danaus plexippus]
k46_546380	311	324	103	83	7.56E-37	3	311	165	267	(3,)	gi|90994562|ref|YP_537052.1|	acetyl-CoA carboxylase carboxyltransferase alpha subunit [Pyropia yezoensis] >gi|122238233|sp|Q1XDB6.1|ACCA_PORYE RecName: Full=Acetyl-coenzyme A carboxylase carboxyl transferase subunit alpha; Short=ACCase subunit alpha; Short=Acetyl-CoA carboxylase carboxyltransferase subunit alpha >gi|90819126|dbj|BAE92495.1| acetyl-CoA carboxylase carboxytransferase alpha subunit [Pyropia yezoensis]
k46_548373	1724	680	556	267	5.62E-156	103	1680	143	672	(-3,)	gi|189242345|ref|XP_967787.2|	PREDICTED: similar to CG31665 CG31665-PB [Tribolium castaneum]
k46_549113	372	425	83	78	1.51E-32	124	372	345	425	(-1,)	gi|357627631|gb|EHJ77269.1|	hypothetical protein KGM_03087 [Danaus plexippus]
k46_549440	1537	1189	432	342	0	241	1533	768	1189	(-2,)	gi|357617630|gb|EHJ70900.1|	hypothetical protein KGM_22480 [Danaus plexippus]
k46_550122	361	2449	120	116	1.52E-61	1	360	110	229	(1,)	gi|357608118|gb|EHJ65831.1|	putative hect E3 ubiquitin ligase [Danaus plexippus]
k46_552747	303	265	98	37	5.70E-16	11	301	65	162	(2,)	gi|357614447|gb|EHJ69081.1|	Iris-A [Danaus plexippus]
k46_556315	2026	1049	652	479	0	70	2025	399	1049	(-2,)	gi|357612490|gb|EHJ68025.1|	hypothetical protein KGM_04262 [Danaus plexippus]
k46_565802	306	888	101	59	2.81E-23	2	304	77	175	(-3,)	gi|357616005|gb|EHJ69949.1|	hypothetical protein KGM_10362 [Danaus plexippus]
k46_576044	1044	270	244	68	7.33E-24	174	905	38	265	(-2,)	gi|270016838|gb|EFA13284.1|	hypothetical protein TcasGA2_TC010304 [Tribolium castaneum]
k46_578163	1297	1977	229	131	6.99E-57	76	750	1764	1967	(1,)	gi|357617011|gb|EHJ70532.1|	hypothetical protein KGM_09280 [Danaus plexippus]
k46_578482	625	971	200	129	1.06E-60	23	616	691	883	(2,)	gi|357617164|gb|EHJ70619.1|	partitioning defective 3 [Danaus plexippus]
k46_578915	917	223	149	149	1.07E-81	1	447	75	223	(1,)	gi|148669990|gb|EDL01937.1|	mCG131602, isoform CRA_b [Mus musculus]
k46_581411	545	488	163	67	3.51E-31	55	543	94	241	(1,)	gi|357619745|gb|EHJ72201.1|	hypothetical protein KGM_19288 [Danaus plexippus]
k46_583420	888	506	197	177	4.09E-99	1	591	310	506	(1,)	gi|357628734|gb|EHJ77951.1|	amino acid transporter [Danaus plexippus]
k46_584584	863	770	84	46	4.27E-13	595	843	647	724	(-3,)	gi|357626975|gb|EHJ76847.1|	hypothetical protein KGM_17318 [Danaus plexippus]
k46_584700	1370	1716	459	160	3.74E-40	2	1327	928	1313	(-2,)	gi|357603288|gb|EHJ63698.1|	hypothetical protein KGM_12392 [Danaus plexippus]
k46_589679	464	1491	57	55	7.81E-26	294	464	1435	1491	(-1,)	gi|357631650|gb|EHJ79119.1|	hypothetical protein KGM_15585 [Danaus plexippus]
k46_592107	599	1564	191	191	8.20E-105	26	598	1374	1564	(-2,)	gi|170297344|gb|ACB13821.1|	chitin synthase [Ostrinia furnacalis]
k46_593405	357	395	79	64	3.45E-29	120	356	1	79	(3,)	gi|357622219|gb|EHJ73783.1|	hypothetical protein KGM_09803 [Danaus plexippus]
k46_597004	405	1043	134	121	4.62E-66	3	404	431	564	(-2,)	gi|357619081|gb|EHJ71800.1|	putative integrator complex subunit 6 [Danaus plexippus]
k46_600020	579	651	168	128	1.99E-73	68	571	11	178	(2,)	gi|357609244|gb|EHJ66361.1|	hypothetical protein KGM_01752 [Danaus plexippus]
k46_600405	553	1539	184	126	8.78E-65	1	552	588	771	(-2,)	gi|270001289|gb|EEZ97736.1|	protocadherin 15 [Tribolium castaneum]
k46_602342	798	494	83	41	1.89E-17	549	797	405	487	(-2,)	gi|357619451|gb|EHJ72017.1|	cyclin N-terminal domain containing 2 [Danaus plexippus]
k46_602770	410	472	94	90	3.65E-47	127	408	1	94	(1,)	gi|357613848|gb|EHJ68746.1|	hypothetical protein KGM_02268 [Danaus plexippus]
k46_602930	711	405	113	40	1.61E-11	328	666	220	331	(-1,)	gi|270010056|gb|EFA06504.1|	hypothetical protein TcasGA2_TC009403 [Tribolium castaneum]
k46_604416	910	198	166	105	2.06E-53	348	845	33	198	(-3,)	gi|357616509|gb|EHJ70236.1|	hypothetical protein KGM_00806 [Danaus plexippus]
k46_606819	417	667	104	76	2.86E-36	106	417	563	666	(-1,)	gi|357604231|gb|EHJ64102.1|	putative sex-determining protein fem-1 [Danaus plexippus]
k46_608392	314	2852	104	78	2.12E-39	1	312	1030	1133	(1,)	gi|357616934|gb|EHJ70493.1|	hypothetical protein KGM_10406 [Danaus plexippus]
k46_610044	507	321	129	88	1.61E-42	120	506	1	127	(3,)	gi|357627685|gb|EHJ77301.1|	hypothetical protein KGM_10065 [Danaus plexippus]
k46_610335	304	705	101	83	5.82E-45	1	303	363	463	(-2,)	gi|357616666|gb|EHJ70322.1|	putative mannosyltransferase 1 [Danaus plexippus]
k46_610437	577	172	159	159	9.36E-84	3	479	14	172	(3,)	gi|60334810|gb|AAH90618.1|	Rps16 protein [Mus musculus]
k46_613528	489	2845	159	61	6.75E-25	13	480	2108	2258	(1,)	gi|357607279|gb|EHJ65434.1|	hypothetical protein KGM_05419 [Danaus plexippus]
k46_615047	940	943	266	204	6.74E-111	142	939	1	266	(1,)	gi|183979249|dbj|BAG30786.1|	similar to CG2708-PA [Papilio xuthus]
k46_618432	479	271	86	56	9.31E-27	229	477	176	260	(-3,)	gi|357620571|gb|EHJ72720.1|	putative out at first [Danaus plexippus]
k46_618566	543	1333	179	75	4.49E-39	9	542	1081	1259	(3,)	gi|415798|emb|CAA81643.1|	blastopia polyprotein [Drosophila melanogaster]
k46_619953	345	108	105	105	9.47E-51	2	316	1	105	(-3,)	gi|74153176|dbj|BAB27610.3|	unnamed protein product [Mus musculus]
k46_620050	966	505	212	212	8.22E-120	329	964	275	486	(-3,)	gi|26353794|dbj|BAC40527.1|	unnamed protein product [Mus musculus]
k46_620355	1426	1168	483	213	9.65E-87	11	1426	70	530	(-1,)	gi|357621972|gb|EHJ73609.1|	hypothetical protein KGM_20221 [Danaus plexippus]
k46_621284	1522	1002	150	95	5.45E-35	12	446	561	698	(-3,)	gi|357614409|gb|EHJ69063.1|	hypothetical protein KGM_16908 [Danaus plexippus]
k46_622095	809	536	214	192	8.43E-106	1	630	1	214	(-3,)	gi|357630999|gb|EHJ78750.1|	hypothetical protein KGM_20926 [Danaus plexippus]
k46_625879	619	390	204	137	8.73E-76	3	614	146	349	(3,)	gi|357616521|gb|EHJ70239.1|	putative acyl-CoA oxidase [Danaus plexippus]
k46_625880	551	457	157	151	1.67E-84	79	549	1	157	(1,)	gi|357631269|gb|EHJ78859.1|	hypothetical protein KGM_10296 [Danaus plexippus]
k46_636012	354	430	117	109	4.19E-59	2	352	260	376	(-3,)	gi|357607542|gb|EHJ65580.1|	jnk interacting protein [Danaus plexippus]
k46_636092	656	410	217	187	1.15E-95	1	651	68	284	(1,)	gi|357613392|gb|EHJ68478.1|	hypothetical protein KGM_16649 [Danaus plexippus]
k46_646558	378	327	125	114	1.22E-66	3	377	139	263	(3,)	gi|315452155|gb|ADU25045.1|	vesicular mannose-binding lectin-like protein [Antheraea pernyi]
k46_647739	502	854	153	114	1.24E-63	43	501	461	613	(1,)	gi|357628197|gb|EHJ77595.1|	hypothetical protein KGM_07979 [Danaus plexippus]
k46_649381	537	232	68	46	4.73E-17	52	255	117	184	(1,)	gi|357625282|gb|EHJ75783.1|	putative mitochondrial RNA splicing protein [Danaus plexippus]
k46_655588	431	1515	114	56	2.31E-25	95	424	521	634	(2,)	gi|270014461|gb|EFA10909.1|	hypothetical protein TcasGA2_TC001735 [Tribolium castaneum]
k46_655811	669	1044	221	92	1.71E-33	1	663	527	732	(1,)	gi|357626579|gb|EHJ76627.1|	hypothetical protein KGM_12965 [Danaus plexippus]
k46_661620	1214	1228	389	359	0	48	1214	461	849	(-1,)	gi|357605612|gb|EHJ64697.1|	structural maintenance of chromosomes smc3 [Danaus plexippus]
k46_661852	305	626	79	70	4.62E-34	2	238	548	626	(2,)	gi|357618418|gb|EHJ71403.1|	hypothetical protein KGM_04871 [Danaus plexippus]
k46_665390	627	653	209	142	9.36E-73	1	627	341	549	(-1,)	gi|357630611|gb|EHJ78613.1|	hypothetical protein KGM_10021 [Danaus plexippus]
k46_667873	415	1131	169	90	1.09E-43	1	396	9	177	(1,)	gi|357629074|gb|EHJ78077.1|	putative Myb protein [Danaus plexippus]
k46_667930	2569	197	194	177	1.64E-96	1986	2567	4	197	(-3,)	gi|168823417|ref|NP_001108342.1|	cell death activator CIDE-B [Bombyx mori] >gi|163962995|gb|ABY50540.1| cell death activator CIDE-B [Bombyx mori]
k46_675217	561	786	187	85	1.20E-40	2	559	387	568	(2,)	gi|357614579|gb|EHJ69157.1|	fasciclin II transmembrane isoform [Danaus plexippus]
k46_675234	446	818	143	86	1.27E-39	13	441	682	818	(-3,)	gi|357609606|gb|EHJ66539.1|	hypothetical protein KGM_18481 [Danaus plexippus]
k46_676897	332	721	110	65	4.96E-28	3	332	235	342	(-1,)	gi|357624514|gb|EHJ75258.1|	hypothetical protein KGM_01415 [Danaus plexippus]
k46_677443	1521	1865	442	200	2.77E-79	139	1425	135	560	(-1,)	gi|357619317|gb|EHJ71941.1|	hypothetical protein KGM_01293 [Danaus plexippus]
k46_677776	721	325	219	109	3.61E-51	63	719	2	219	(3,)	gi|357605861|gb|EHJ64808.1|	putative Kruppel-like zinc finger protein [Danaus plexippus]
k46_678194	762	404	173	128	3.55E-71	1	519	231	403	(1,)	gi|357606112|gb|EHJ64921.1|	hypothetical protein KGM_10220 [Danaus plexippus]
k46_689141	314	347	70	61	2.43E-27	105	314	33	101	(3,)	gi|357614661|gb|EHJ69199.1|	putative trypsin-like proteinase [Danaus plexippus]
k46_693961	533	2384	178	127	1.63E-62	3	533	633	799	(-1,)	gi|357629700|gb|EHJ78318.1|	putative CCR4-NOT transcription complex, subunit 1 isoform a [Danaus plexippus]
k46_695905	582	183	159	115	7.83E-65	1	468	26	183	(1,)	gi|357627048|gb|EHJ76885.1|	hypothetical protein KGM_20844 [Danaus plexippus]
k46_696836	572	516	163	117	2.78E-64	3	491	30	192	(3,)	gi|357631670|gb|EHJ79139.1|	putative trichoplein [Danaus plexippus]
k46_701296	747	1093	102	97	2.15E-49	440	745	185	286	(2,)	gi|224586901|ref|NP_001139127.1|	oxygen resistance gene 1 [Bombyx mori] >gi|224176429|dbj|BAH23575.1| BmOXR1 [Bombyx mori]
k46_703297	634	476	189	67	5.90E-30	38	604	287	474	(2,)	gi|357610240|gb|EHJ66888.1|	non-LTR retrotransposon CATS [Danaus plexippus]
k46_703915	461	819	101	46	1.70E-12	165	455	734	815	(-1,)	gi|357609769|gb|EHJ66654.1|	hypothetical protein KGM_08735 [Danaus plexippus]
k46_703929	453	874	150	106	2.37E-54	3	452	489	631	(-2,)	gi|357615486|gb|EHJ69684.1|	hypothetical protein KGM_21116 [Danaus plexippus]
k46_704128	618	436	173	92	2.32E-44	3	500	43	215	(-2,)	gi|157126610|ref|XP_001654671.1|	aldose-1-epimerase [Aedes aegypti] >gi|108873194|gb|EAT37419.1| aldose-1-epimerase [Aedes aegypti]
k46_705730	350	519	80	43	1.24E-18	74	313	166	245	(-2,)	gi|357615247|gb|EHJ69552.1|	hypothetical protein KGM_05387 [Danaus plexippus]
k46_709388	484	1955	156	63	3.90E-17	15	482	1452	1600	(-3,)	gi|357604350|gb|EHJ64144.1|	putative tyrosine-protein phosphatase non-receptor type 23 [Danaus plexippus]
k46_712753	593	501	196	112	8.35E-54	1	579	219	408	(1,)	gi|357622815|gb|EHJ74194.1|	putative BRAF35/HDAC2 complex [Danaus plexippus]
k46_712761	437	432	91	70	2.79E-31	163	435	1	90	(1,)	gi|357620270|gb|EHJ72522.1|	hypothetical protein KGM_00188 [Danaus plexippus]
k46_714058	305	545	102	47	1.14E-16	5	304	297	398	(2,)	gi|171683187|ref|XP_001906536.1|	hypothetical protein [Podospora anserina S mat+] >gi|170941553|emb|CAP67205.1| unnamed protein product [Podospora anserina S mat+]
k46_716032	409	970	84	66	8.72E-33	1	252	884	967	(1,)	gi|357620495|gb|EHJ72660.1|	dipeptidyl-peptidase [Danaus plexippus]
k46_716558	653	1396	213	106	7.97E-57	1	627	330	536	(-3,)	gi|270017072|gb|EFA13518.1|	hypothetical protein TcasGA2_TC001491 [Tribolium castaneum]
k46_718284	394	413	69	36	1.30E-12	183	389	3	70	(3,)	gi|357604803|gb|EHJ64331.1|	hypothetical protein KGM_19132 [Danaus plexippus]
k46_718341	641	1415	212	130	1.17E-57	1	630	1172	1369	(-3,)	gi|357608702|gb|EHJ66105.1|	GTPase-activating protein [Danaus plexippus]
k46_718535	471	1285	126	102	4.47E-53	1	378	1	126	(-1,)	gi|300068973|ref|NP_001177772.1|	regulatory-associated protein of TOR [Bombyx mori] >gi|284517120|gb|ADB91965.1| regulatory-associated protein of TOR [Bombyx mori]
k46_720300	333	1706	110	90	2.22E-44	3	332	1013	1120	(3,)	gi|357618832|gb|EHJ71649.1|	hypothetical protein KGM_08503 [Danaus plexippus]
k46_721268	633	240	182	99	6.39E-53	71	616	57	238	(-3,)	gi|357626862|gb|EHJ76774.1|	hypothetical protein KGM_02195 [Danaus plexippus]
k46_722575	406	1644	118	104	2.81E-55	3	356	649	765	(3,)	gi|157107588|ref|XP_001649847.1|	kinesin-like protein KIF1A [Aedes aegypti] >gi|122068686|sp|Q17BU3.1|KIF1A_AEDAE RecName: Full=Kinesin-like protein unc-104 >gi|108879544|gb|EAT43769.1| kinesin-like protein KIF1A [Aedes aegypti]
k46_722699	369	678	84	50	2.43E-22	1	252	507	590	(1,)	gi|357628214|gb|EHJ77608.1|	hypothetical protein KGM_16249 [Danaus plexippus]
k46_724541	428	139	86	86	3.22E-43	55	312	54	139	(1,)	gi|148699535|gb|EDL31482.1|	mCG12127, isoform CRA_c [Mus musculus]
k46_727257	633	743	160	52	9.46E-12	1	456	571	725	(1,)	gi|270017041|gb|EFA13487.1|	hypothetical protein TcasGA2_TC004226 [Tribolium castaneum]
k46_727540	473	557	157	155	2.43E-91	3	473	297	453	(-1,)	gi|134252572|gb|ABO65045.1|	beta-hexosaminidase [Ostrinia furnacalis]
k46_736719	1872	437	437	433	0	232	1542	1	437	(-1,)	gi|114052402|ref|NP_001040243.1|	eukaryotic translation termination factor 1 [Bombyx mori] >gi|87248495|gb|ABD36300.1| eukaryotic translation termination factor 1 [Bombyx mori]
k46_737088	788	540	178	102	1.66E-42	2	532	367	540	(2,)	gi|357622940|gb|EHJ74284.1|	putative Switch-associated protein 70 [Danaus plexippus]
k46_739366	1244	1810	288	269	5.41E-144	1	864	1	288	(-3,)	gi|189172245|gb|ACD80427.1|	para sodium channel alpha subunit variant 3 [Bombyx mandarina]
k46_740384	946	482	228	153	2.50E-89	263	946	254	480	(-1,)	gi|357603824|gb|EHJ63935.1|	putative aspartyl-tRNA synthetase [Danaus plexippus]
k46_741452	481	273	160	119	1.12E-64	2	481	109	268	(-1,)	gi|357607592|gb|EHJ65600.1|	hypothetical protein KGM_03948 [Danaus plexippus]
k46_748230	405	2243	145	60	2.84E-15	20	403	812	945	(2,)	gi|357620808|gb|EHJ72857.1|	putative ebna2 binding protein P100 [Danaus plexippus]
k46_751276	796	939	146	57	1.45E-17	337	765	643	782	(-2,)	gi|357615241|gb|EHJ69546.1|	hypothetical protein KGM_05403 [Danaus plexippus]
k46_751976	1890	1316	665	300	9.07E-163	3	1889	507	1168	(-2,)	gi|4239843|dbj|BAA74713.1|	Yokozuna [Bombyx mori]
k46_755474	1000	230	139	138	4.13E-69	583	999	1	139	(1,)	gi|90994498|ref|YP_536988.1|	ribosomal protein S3 [Pyropia yezoensis] >gi|122225817|sp|Q1XDI0.1|RR3_PORYE RecName: Full=30S ribosomal protein S3, chloroplastic >gi|90819062|dbj|BAE92431.1| 30S ribosomal protein S3 [Pyropia yezoensis] >gi|116266134|gb|ABJ91305.1| 30S ribosomal protein S3 [Pyropia yezoensis]
k46_757837	518	1349	116	51	2.20E-18	170	517	14	127	(2,)	gi|319894764|gb|ADV76537.1|	ATP-binding cassette sub-family B member 2 [Trichoplusia ni]
k46_760613	540	579	147	117	2.61E-63	1	441	433	579	(1,)	gi|325197114|ref|NP_001191410.1|	high temperature requirement protein A2 [Bombyx mori] >gi|304421446|gb|ADM32522.1| htra2 [Bombyx mori]
k46_762658	1773	643	491	350	0	87	1559	141	630	(-2,)	gi|357613441|gb|EHJ68505.1|	hypothetical protein KGM_09094 [Danaus plexippus]
k46_767229	741	731	253	159	2.77E-73	1	741	398	644	(1,)	gi|357621208|gb|EHJ73123.1|	hypothetical protein KGM_20019 [Danaus plexippus]
k46_769457	1446	1299	481	395	0	3	1445	581	1061	(-2,)	gi|1167860|emb|CAA93116.1|	Endoprotease FURIN [Spodoptera frugiperda]
k46_771571	487	409	144	123	1.22E-66	8	439	268	409	(2,)	gi|357602219|gb|EHJ63316.1|	hypothetical protein KGM_12218 [Danaus plexippus]
k46_771848	1080	485	124	97	3.71E-50	619	990	335	458	(1,)	gi|357613725|gb|EHJ68684.1|	hypothetical protein KGM_13296 [Danaus plexippus]
k46_777805	310	3023	102	94	4.14E-51	3	308	2441	2542	(3,)	gi|357625887|gb|EHJ76176.1|	putative odd Oz protein [Danaus plexippus]
k46_779037	530	631	124	61	3.04E-29	2	373	485	608	(2,)	gi|195107088|ref|XP_001998148.1|	GI23796 [Drosophila mojavensis] >gi|193914742|gb|EDW13609.1| GI23796 [Drosophila mojavensis]
k46_784137	376	99	98	53	5.02E-20	73	366	1	98	(-2,)	gi|357613382|gb|EHJ68471.1|	hypothetical protein KGM_17124 [Danaus plexippus]
k46_784835	453	2066	150	145	1.21E-82	2	451	1153	1302	(-3,)	gi|357624916|gb|EHJ75511.1|	hypothetical protein KGM_05166 [Danaus plexippus]
k46_785617	715	208	197	186	4.12E-100	3	593	12	208	(3,)	gi|74220848|dbj|BAE31390.1|	unnamed protein product [Mus musculus]
k46_790610	333	409	104	32	3.80E-12	7	309	43	146	(-1,)	gi|194024962|gb|ACF32963.1|	olfactory receptor 12 [Helicoverpa armigera]
k46_796854	417	254	112	83	1.16E-53	1	336	114	225	(1,)	gi|357625215|gb|EHJ75726.1|	hypothetical protein KGM_04202 [Danaus plexippus]
k46_799430	1079	396	314	120	3.02E-60	131	1069	7	320	(2,)	gi|152963569|tpg|DAA05974.1|	TPA_exp: odorant receptor 15 [Bombyx mori]
k46_799956	446	552	118	64	5.93E-29	99	440	3	116	(3,)	gi|357626631|gb|EHJ76654.1|	putative zinc finger protein 84 [Danaus plexippus]
k46_800214	4422	1305	1361	483	0	172	4077	8	1302	(-1,)	gi|220966833|gb|ACL97384.1|	Gag-Pol polyprotein [Medicago truncatula]
k46_800683	611	386	124	99	4.10E-54	238	609	1	124	(1,)	gi|357602674|gb|EHJ63478.1|	hypothetical protein KGM_05224 [Danaus plexippus]
k46_800694	1461	470	442	362	0	56	1381	1	440	(2,)	gi|357609826|gb|EHJ66698.1|	ubiquitin hydrolase x4 [Danaus plexippus]
k46_813458	519	582	171	138	5.34E-73	3	515	134	304	(-2,)	gi|357630514|gb|EHJ78575.1|	ATP-dependent RNA helicase [Danaus plexippus]
k46_813503	671	1295	223	182	2.76E-100	6	671	173	395	(3,)	gi|182511220|ref|NP_001116821.1|	18 wheeler precursor [Bombyx mori] >gi|18916402|dbj|BAB85498.1| 18 wheeler [Bombyx mori]
k46_813538	1033	876	252	226	1.24E-124	1	756	70	321	(-2,)	gi|357613738|gb|EHJ68697.1|	putative eukaryotic translation initiation factor 4 gamma, 2 [Danaus plexippus]
k46_813614	742	244	205	90	3.52E-44	28	642	1	205	(-2,)	gi|11465646|ref|NP_049317.1|	SecY-independent transporter protein [Porphyra purpurea] >gi|4106953|gb|AAD03120.1| SecY-independent transporter protein [Porphyra purpurea]
k46_815979	592	1142	167	115	2.59E-63	95	592	1	166	(2,)	gi|357611448|gb|EHJ67494.1|	hypothetical protein KGM_19952 [Danaus plexippus]
k46_823295	399	500	112	80	4.23E-43	1	336	80	191	(1,)	gi|357627796|gb|EHJ77363.1|	guanine deaminase [Danaus plexippus]
k46_824742	1602	508	453	345	0	243	1601	21	466	(-2,)	gi|357628619|gb|EHJ77891.1|	peroxisomal n1-acetyl-spermine/spermidine oxidase [Danaus plexippus]
k46_834433	415	1311	108	62	7.57E-24	93	413	279	382	(3,)	gi|12958098|gb|AAK07486.1|	gag-pol polyprotein [Clonorchis sinensis]
k46_834861	870	794	267	191	4.09E-96	2	802	352	614	(2,)	gi|357628964|gb|EHJ78041.1|	hypothetical protein KGM_13069 [Danaus plexippus]
k46_836628	649	513	188	61	2.24E-19	80	643	370	512	(-1,)	gi|357625272|gb|EHJ75773.1|	hypothetical protein KGM_20054 [Danaus plexippus]
k46_844566	317	287	86	62	4.28E-27	60	317	1	81	(3,)	gi|357606412|gb|EHJ65058.1|	hypothetical protein KGM_19854 [Danaus plexippus]
k46_847261	1230	761	354	236	7.25E-149	169	1230	10	359	(1,)	gi|357625784|gb|EHJ76104.1|	hypothetical protein KGM_12799 [Danaus plexippus]
k46_849209	334	2224	86	55	1.18E-21	41	298	188	265	(-1,)	gi|357617187|gb|EHJ70635.1|	hypothetical protein KGM_15031 [Danaus plexippus]
k46_849455	427	532	103	87	1.65E-47	119	427	430	532	(-1,)	gi|357615969|gb|EHJ69928.1|	putative wd-repeat protein [Danaus plexippus]
k46_867154	431	414	51	34	8.56E-14	210	359	221	271	(-1,)	gi|168988151|gb|ACA35259.1|	special homeobox protein 8 [Bombyx mori]
k46_867339	1712	852	446	145	3.24E-63	11	1336	400	836	(2,)	gi|270001480|gb|EEZ97927.1|	hypothetical protein TcasGA2_TC000314 [Tribolium castaneum]
k46_869147	497	177	81	61	8.16E-31	59	295	97	177	(-2,)	gi|290563416|ref|NP_001166659.1|	cuticular protein RR-2 motif 109 precursor [Bombyx mori] >gi|223671320|tpd|FAA00612.1| TPA: putative cuticle protein [Bombyx mori]
k46_870530	437	454	146	105	4.43E-53	1	435	155	300	(1,)	gi|357614556|gb|EHJ69148.1|	hypothetical protein KGM_18717 [Danaus plexippus]
k46_871557	1451	929	461	305	5.48E-162	2	1378	473	919	(2,)	gi|357607975|gb|EHJ65769.1|	hypothetical protein KGM_22300 [Danaus plexippus]
k46_873346	770	832	209	127	2.86E-68	142	765	407	614	(1,)	gi|357617993|gb|EHJ71099.1|	hypothetical protein KGM_17020 [Danaus plexippus]
k46_873737	1001	242	242	240	1.82E-133	188	913	1	242	(2,)	gi|90994440|ref|YP_536930.1|	ribosomal protein S2 [Pyropia yezoensis] >gi|122232143|sp|Q1XDN8.1|RR2_PORYE RecName: Full=30S ribosomal protein S2, chloroplastic >gi|90819004|dbj|BAE92373.1| 30S ribosomal protein S2 [Pyropia yezoensis]
k46_880834	545	1088	181	111	1.08E-56	1	543	489	668	(1,)	gi|91094647|ref|XP_971886.1|	PREDICTED: similar to Sec24B protein, putative [Tribolium castaneum] >gi|270016466|gb|EFA12912.1| hypothetical protein TcasGA2_TC006982 [Tribolium castaneum]
k46_883862	1490	1049	220	105	8.77E-54	2	655	819	1038	(2,)	gi|298204361|gb|ADI61829.1|	endonuclease-reverse transcriptase [Bombyx mori]
k46_889990	1368	6945	387	112	1.47E-28	257	1366	5670	6037	(2,)	gi|357612448|gb|EHJ68005.1|	Apolipophorins [Danaus plexippus]
k46_891902	670	207	190	128	8.28E-73	48	617	18	207	(-3,)	gi|160425393|gb|ABX39540.1|	single domain major allergen 2 protein [Colias eurytheme] >gi|166782826|gb|ABY88948.1| single domain major allergen 2 [Colias eurytheme]
k46_893484	353	970	117	69	1.50E-32	3	353	704	820	(-1,)	gi|357606014|gb|EHJ64872.1|	hypothetical protein KGM_13977 [Danaus plexippus]
k46_897982	544	126	69	35	2.29E-14	2	208	32	99	(2,)	gi|322785558|gb|EFZ12218.1|	hypothetical protein SINV_02085 [Solenopsis invicta]
k46_898386	800	651	244	223	9.78E-131	69	800	1	243	(3,)	gi|357624211|gb|EHJ75073.1|	putative mahogunin [Danaus plexippus]
k46_902524	908	643	278	227	8.19E-135	72	905	316	593	(-1,)	gi|357627814|gb|EHJ77369.1|	hypothetical protein KGM_05696 [Danaus plexippus]
k46_910744	1366	407	208	54	4.91E-16	752	1360	111	309	(2,)	gi|343481902|gb|AEM44816.1|	zinc finger DNA binding protein [Pectinophora gossypiella]
k46_917040	1065	265	169	75	5.05E-44	143	646	98	263	(-3,)	gi|241797002|ref|XP_002414505.1|	conserved hypothetical protein [Ixodes scapularis] >gi|215508716|gb|EEC18170.1| conserved hypothetical protein [Ixodes scapularis]
k46_920027	787	158	153	93	7.44E-43	112	555	2	154	(1,)	gi|357624730|gb|EHJ75389.1|	hypothetical protein KGM_00120 [Danaus plexippus]
k46_921585	330	3691	109	72	5.14E-33	3	320	1500	1608	(-2,)	gi|357616674|gb|EHJ70330.1|	putative survivin [Danaus plexippus]
k46_926187	975	594	323	285	1.36E-162	3	971	205	527	(-2,)	gi|357624415|gb|EHJ75198.1|	high-affinity choline transporter [Danaus plexippus]
k46_926274	843	418	219	219	5.33E-122	186	842	200	418	(-2,)	gi|354496073|ref|XP_003510152.1|	PREDICTED: fructose-bisphosphate aldolase A isoform 2 [Cricetulus griseus]
k46_927054	300	711	99	33	8.54E-12	6	299	444	542	(-2,)	gi|301610683|ref|XP_002934883.1|	PREDICTED: zinc finger protein 366-like [Xenopus (Silurana) tropicalis]
k46_929371	604	605	173	157	1.71E-89	86	604	1	173	(2,)	gi|357615519|gb|EHJ69705.1|	hypothetical protein KGM_05569 [Danaus plexippus]
k46_932865	817	409	250	134	3.77E-77	2	748	151	399	(2,)	gi|357605336|gb|EHJ64562.1|	hypothetical protein KGM_14140 [Danaus plexippus]
k46_933520	401	830	131	84	8.52E-44	1	393	673	802	(1,)	gi|357631598|gb|EHJ79067.1|	FancJ-like protein [Danaus plexippus]
k46_939140	681	659	234	123	6.52E-52	1	681	147	373	(-1,)	gi|357603262|gb|EHJ63683.1|	putative myb-like, SWIRM and MPN domains 1 [Danaus plexippus]
k46_942046	575	1659	178	131	5.15E-74	44	574	129	303	(2,)	gi|357617443|gb|EHJ70794.1|	hypothetical protein KGM_19481 [Danaus plexippus]
k46_945834	455	4236	136	89	3.09E-46	28	435	2932	3067	(1,)	gi|304421450|gb|ADM32524.1|	survivin-1 [Bombyx mori]
k46_947842	421	570	126	73	2.20E-28	48	419	60	182	(-3,)	gi|357608401|gb|EHJ65979.1|	hypothetical protein KGM_03224 [Danaus plexippus]
k46_948339	1369	714	383	120	7.53E-49	235	1365	350	712	(-2,)	gi|321461300|gb|EFX72333.1|	hypothetical protein DAPPUDRAFT_326263 [Daphnia pulex]
k46_948804	611	1453	196	130	2.64E-69	22	609	854	1045	(-3,)	gi|270016066|gb|EFA12514.1|	hypothetical protein TcasGA2_TC001405 [Tribolium castaneum]
k46_949527	1560	310	319	217	8.83E-113	571	1527	1	307	(-1,)	gi|357627866|gb|EHJ77406.1|	hypothetical protein KGM_19194 [Danaus plexippus]
k46_950255	835	778	150	79	3.17E-26	395	835	634	774	(-1,)	gi|357609660|gb|EHJ66561.1|	hypothetical protein KGM_00297 [Danaus plexippus]
k46_951006	897	1324	309	127	4.34E-56	9	893	564	862	(3,)	gi|339241765|ref|XP_003376808.1|	retrovirus-related Pol polyprotein from transposon TNT 1-94 [Trichinella spiralis] >gi|316974460|gb|EFV57947.1| retrovirus-related Pol polyprotein from transposon TNT 1-94 [Trichinella spiralis]
k46_954531	305	286	93	60	4.33E-24	3	266	1	93	(-1,)	gi|357608139|gb|EHJ65841.1|	hypothetical protein KGM_08531 [Danaus plexippus]
k46_955772	316	231	78	67	5.78E-29	81	314	155	231	(-3,)	gi|357609253|gb|EHJ66370.1|	hypothetical protein KGM_01747 [Danaus plexippus]
k46_963948	801	353	219	173	6.20E-93	146	799	1	219	(2,)	gi|357606519|gb|EHJ65096.1|	DnaJ-5 [Danaus plexippus]
k46_965313	747	735	115	65	1.36E-27	2	331	57	171	(-3,)	gi|328791183|ref|XP_001121869.2|	PREDICTED: protein cramped-like [Apis mellifera]
k46_967044	321	405	106	86	1.01E-44	3	320	48	153	(3,)	gi|357631288|gb|EHJ78877.1|	hypothetical protein KGM_10310 [Danaus plexippus]
k46_969036	483	52	51	51	6.87E-22	273	425	2	52	(3,)	gi|467583|emb|CAA83237.1|	Tx01 [Mus musculus]
k46_972580	431	1232	130	73	9.68E-32	7	396	928	1052	(1,)	gi|357613002|gb|EHJ68267.1|	hypothetical protein KGM_08974 [Danaus plexippus]
k46_973625	2066	1474	507	226	3.56E-99	370	1746	972	1474	(1,)	gi|29650239|gb|AAO85804.1|	integrin alpha 2 [Pseudoplusia includens]
k46_974428	481	588	158	114	1.09E-59	3	470	142	297	(-3,)	gi|357608511|gb|EHJ66044.1|	hypothetical protein KGM_18408 [Danaus plexippus]
k46_975781	590	160	152	140	2.15E-70	1	456	9	160	(1,)	gi|26348121|dbj|BAB24185.2|	unnamed protein product [Mus musculus]
k46_978408	797	1331	196	102	2.70E-56	210	797	1122	1315	(-1,)	gi|357623830|gb|EHJ74835.1|	putative utrophin [Danaus plexippus]
k46_979510	946	185	183	139	3.16E-76	98	646	2	184	(-1,)	gi|357629685|gb|EHJ78304.1|	mitochondrial ribosome recycling factor [Danaus plexippus]
k46_980027	609	893	145	54	4.98E-20	66	482	710	854	(3,)	gi|328715305|ref|XP_003245590.1|	PREDICTED: hypothetical protein LOC100570366 [Acyrthosiphon pisum]
k46_980134	1129	701	377	173	6.89E-87	25	1125	327	699	(-2,)	gi|270010758|gb|EFA07206.1|	hypothetical protein TcasGA2_TC010213 [Tribolium castaneum]
k46_981306	362	447	120	73	1.87E-35	1	360	198	311	(1,)	gi|357609480|gb|EHJ66472.1|	putative WD repeat domain 34 [Danaus plexippus]
k46_983862	442	387	146	60	1.33E-20	2	430	151	289	(2,)	gi|357608986|gb|EHJ66241.1|	ecdysteroid 22-kinase [Danaus plexippus]
k46_985451	1293	612	388	283	1.46E-147	145	1293	228	612	(-1,)	gi|357613731|gb|EHJ68690.1|	hypothetical protein KGM_13300 [Danaus plexippus]
k46_985552	764	360	136	136	4.48E-74	1	408	1	136	(-3,)	gi|90994403|ref|YP_536893.1|	photosystem II protein D1 [Pyropia yezoensis] >gi|122194738|sp|Q1XDS5.1|PSBA_PORYE RecName: Full=Photosystem Q(B) protein; AltName: Full=32 kDa thylakoid membrane protein; AltName: Full=Photosystem II protein D1; Flags: Precursor >gi|90818967|dbj|BAE92336.1| Photosystem II Q (b) protein D1 [Pyropia yezoensis]
k46_988897	516	1247	139	116	1.32E-63	61	474	1	139	(1,)	gi|357619267|gb|EHJ71911.1|	hypothetical protein KGM_06038 [Danaus plexippus]
k46_991049	1440	913	303	203	6.29E-118	1	909	584	886	(1,)	gi|7768792|dbj|BAA95569.1|	RNase H and integrase-like protein [Bombyx mori]
k46_991097	1545	124	127	122	4.37E-64	75	455	1	124	(3,)	gi|357606647|gb|EHJ65145.1|	hypothetical protein KGM_03026 [Danaus plexippus]
k46_991854	2100	347	337	154	3.53E-86	276	1286	4	340	(3,)	gi|357631190|gb|EHJ78822.1|	hypothetical protein KGM_12495 [Danaus plexippus]
k46_992488	1709	459	388	250	3.76E-120	82	1245	46	433	(-3,)	gi|325511954|gb|ADZ23176.1|	NADH dehydrogenase subunit 4 [Mus musculus]
k46_995385	791	614	240	105	1.84E-49	3	710	356	595	(3,)	gi|270008356|gb|EFA04804.1|	hypothetical protein TcasGA2_TC014853 [Tribolium castaneum]
k46_996280	339	874	80	63	4.29E-32	67	306	742	821	(-1,)	gi|357615486|gb|EHJ69684.1|	hypothetical protein KGM_21116 [Danaus plexippus]
k46_998837	346	1681	114	114	2.94E-60	3	344	238	351	(-3,)	gi|219362829|ref|NP_001136443.1|	clathrin heavy chain [Bombyx mori] >gi|218563475|dbj|BAH03459.1| clathrin [Bombyx mori]
k46_1002750	403	213	128	43	2.25E-12	19	402	1	122	(1,)	gi|357606366|gb|EHJ65038.1|	putative protease, reverse transcriptase, ribonuclease H, integrase [Danaus plexippus]
k46_1003755	743	303	156	156	2.41E-85	3	470	142	297	(3,)	gi|342350770|pdb|2LCK|A	Chain A, Structure Of The Mitochondrial Uncoupling Protein 2 Determined By Nmr Molecular Fragment Replacement
k46_1004837	934	1017	306	249	1.98E-147	16	933	1	305	(1,)	gi|357607510|gb|EHJ65549.1|	projectin-like protein [Danaus plexippus]
k46_1007787	1101	1248	325	154	3.78E-82	2	943	908	1223	(2,)	gi|357604560|gb|EHJ64236.1|	hypothetical protein KGM_12306 [Danaus plexippus]
k46_1012132	668	387	191	71	5.09E-22	2	574	1	180	(-2,)	gi|357630394|gb|EHJ78545.1|	putative nuclear autoantigenic sperm protein [Danaus plexippus]
k46_1012565	967	300	179	133	6.64E-69	22	558	1	179	(1,)	gi|357606260|gb|EHJ64986.1|	putative WW domain-binding protein [Danaus plexippus]
k46_1013562	835	338	224	187	7.37E-108	2	673	114	337	(2,)	gi|357630213|gb|EHJ78492.1|	acyl-coa dehydrogenase [Danaus plexippus]
k46_1013754	355	2276	95	64	9.39E-27	70	354	36	130	(1,)	gi|357624227|gb|EHJ75086.1|	hypothetical protein KGM_16722 [Danaus plexippus]
k46_1013800	424	56	56	47	1.91E-19	68	235	1	55	(-1,)	gi|357607136|gb|EHJ65365.1|	hypothetical protein KGM_14252 [Danaus plexippus]
k46_1015271	770	588	168	94	2.97E-49	267	770	1	163	(3,)	gi|357605297|gb|EHJ64545.1|	putative dihydrouridine synthase 3-like protein [Danaus plexippus]
k46_1019590	524	861	173	155	1.47E-81	1	519	644	815	(1,)	gi|357604125|gb|EHJ64052.1|	putative DNA replication licensing factor Mcm2 [Danaus plexippus]
k46_1020480	349	483	92	61	4.12E-30	66	341	389	480	(-3,)	gi|357614082|gb|EHJ68894.1|	hypothetical protein KGM_11434 [Danaus plexippus]
k46_1029016	346	465	88	64	3.37E-32	2	265	1	88	(-1,)	gi|357624938|gb|EHJ75525.1|	hypothetical protein KGM_09303 [Danaus plexippus]
k46_1029157	312	739	102	70	8.65E-33	2	307	372	473	(2,)	gi|357617173|gb|EHJ70624.1|	putative glycerol-3-phosphate acyltransferase [Danaus plexippus]
k46_1029505	334	91	87	75	3.41E-37	55	315	5	91	(-2,)	gi|119611832|gb|EAW91426.1|	hCG2027326 [Homo sapiens]
k46_1036568	601	107	57	57	2.21E-25	429	599	1	57	(3,)	gi|90994416|ref|YP_536906.1|	thioredoxin [Pyropia yezoensis] >gi|1729949|sp|P50254.1|THIO_PORYE RecName: Full=Thioredoxin; Short=Trx >gi|509277|emb|CAA54077.1| thioredoxin [Pyropia yezoensis] >gi|90818980|dbj|BAE92349.1| thioredoxin [Pyropia yezoensis]
k46_1041187	773	180	149	61	1.04E-25	249	695	14	162	(3,)	gi|357613104|gb|EHJ68319.1|	hypothetical protein KGM_02440 [Danaus plexippus]
k46_1050295	514	137	139	76	9.66E-35	72	488	1	137	(-3,)	gi|357613326|gb|EHJ68437.1|	hypothetical protein KGM_22034 [Danaus plexippus]
k46_1050574	678	1415	153	139	6.33E-76	2	460	1	153	(-3,)	gi|357608702|gb|EHJ66105.1|	GTPase-activating protein [Danaus plexippus]
k46_1055680	360	459	102	45	3.33E-16	6	251	349	450	(3,)	gi|357607074|gb|EHJ65344.1|	hypothetical protein KGM_03831 [Danaus plexippus]
k46_1056885	869	104	104	43	2.45E-16	353	664	1	104	(2,)	gi|357611375|gb|EHJ67445.1|	hypothetical protein KGM_16161 [Danaus plexippus]
k46_1065392	704	198	198	177	5.77E-99	19	612	1	198	(-3,)	gi|149055038|gb|EDM06855.1|	Rho GDP dissociation inhibitor (GDI) alpha, isoform CRA_a [Rattus norvegicus] >gi|149055039|gb|EDM06856.1| Rho GDP dissociation inhibitor (GDI) alpha, isoform CRA_a [Rattus norvegicus] >gi|149055040|gb|EDM06857.1| Rho GDP dissociation inhibitor (GDI) alpha, isoform CRA_a [Rattus norvegicus]
k46_1068398	325	500	108	106	5.66E-56	1	324	13	120	(-2,)	gi|298402915|gb|ADI82777.1|	fatty-acyl CoA reductase 4 [Ostrinia nubilalis]
k46_1079527	931	1681	310	307	5.15E-172	1	930	985	1294	(1,)	gi|219362829|ref|NP_001136443.1|	clathrin heavy chain [Bombyx mori] >gi|218563475|dbj|BAH03459.1| clathrin [Bombyx mori]
k46_1081572	457	342	114	99	1.94E-48	114	455	223	336	(-3,)	gi|357621791|gb|EHJ73503.1|	putative Integrator complex subunit 4 [Danaus plexippus]
k46_1084951	914	1295	304	263	2.24E-156	3	914	518	821	(-1,)	gi|182511220|ref|NP_001116821.1|	18 wheeler precursor [Bombyx mori] >gi|18916402|dbj|BAB85498.1| 18 wheeler [Bombyx mori]
k46_1085950	849	746	282	246	4.70E-142	2	847	167	448	(2,)	gi|357605200|gb|EHJ64504.1|	Rapgap1, isoform F [Danaus plexippus]
k46_1089148	702	3023	234	213	1.78E-124	1	702	2593	2826	(-1,)	gi|357625887|gb|EHJ76176.1|	putative odd Oz protein [Danaus plexippus]
k46_1104900	1484	785	413	300	4.34E-154	2	1240	144	556	(-2,)	gi|350402944|ref|XP_003486652.1|	PREDICTED: glucose transporter type 1-like [Bombus impatiens]
k46_1107120	708	386	149	133	1.67E-69	262	708	221	369	(-1,)	gi|357610511|gb|EHJ67011.1|	hypothetical protein KGM_05691 [Danaus plexippus]
k46_1107885	628	1995	208	121	3.82E-58	5	628	1520	1723	(2,)	gi|270014997|gb|EFA11445.1|	hypothetical protein TcasGA2_TC013627 [Tribolium castaneum]
k46_1111906	1107	142	80	62	5.47E-41	735	974	63	142	(-2,)	gi|148674292|gb|EDL06239.1|	neuronatin, isoform CRA_c [Mus musculus]
k46_1112675	453	343	102	76	1.82E-38	146	451	6	107	(2,)	gi|357627646|gb|EHJ77275.1|	putative meteorin [Danaus plexippus]
k46_1118290	351	1462	45	41	5.18E-17	217	351	1098	1142	(-1,)	gi|357605091|gb|EHJ64461.1|	hypothetical protein KGM_06450 [Danaus plexippus]
k46_1136391	592	446	100	78	2.70E-36	292	591	309	408	(-2,)	gi|357618680|gb|EHJ71569.1|	putative mitogen-activated protein kinase ERK-A [Danaus plexippus]
k46_1138811	429	11559	141	67	3.23E-35	6	428	5415	5555	(3,)	gi|332027402|gb|EGI67485.1|	Nesprin-1 [Acromyrmex echinatior]
k46_1141504	482	682	129	48	6.23E-15	1	384	546	673	(1,)	gi|357628367|gb|EHJ77724.1|	putative serine/threonine-protein kinase [Danaus plexippus]
k46_1148710	462	2121	155	84	1.93E-32	2	460	927	1079	(2,)	gi|357623225|gb|EHJ74468.1|	hypothetical protein KGM_01838 [Danaus plexippus]
k46_1149455	1530	796	509	375	0	3	1529	219	716	(-2,)	gi|357615925|gb|EHJ69906.1|	hypothetical protein KGM_04729 [Danaus plexippus]
k46_1150919	323	914	109	61	1.32E-20	2	322	477	582	(-2,)	gi|357622130|gb|EHJ73724.1|	hypothetical protein KGM_09931 [Danaus plexippus]
k46_1155799	697	491	201	144	2.97E-71	91	645	1	201	(1,)	gi|357623497|gb|EHJ74621.1|	hypothetical protein KGM_13862 [Danaus plexippus]
k46_1164270	411	1402	166	75	3.32E-24	3	410	1227	1378	(3,)	gi|357606651|gb|EHJ65149.1|	hypothetical protein KGM_03029 [Danaus plexippus]
k46_1172561	622	286	110	59	5.07E-23	2	328	136	243	(2,)	gi|357624728|gb|EHJ75387.1|	hypothetical protein KGM_00121 [Danaus plexippus]
k46_1174114	372	1144	123	104	3.02E-57	1	369	244	366	(-1,)	gi|357614744|gb|EHJ69245.1|	hypothetical protein KGM_08001 [Danaus plexippus]
k46_1175734	422	260	116	50	6.59E-20	3	350	2	115	(-1,)	gi|357625148|gb|EHJ75682.1|	hypothetical protein KGM_16686 [Danaus plexippus]
k46_1180697	1182	613	56	52	2.86E-22	1014	1181	41	96	(3,)	gi|357619190|gb|EHJ71867.1|	hypothetical protein KGM_06377 [Danaus plexippus]
k46_1186199	593	567	143	109	8.06E-57	165	593	1	143	(3,)	gi|357613472|gb|EHJ68525.1|	putative amyloid beta precursor protein [Danaus plexippus]
k46_1195440	1870	1075	637	248	4.72E-95	44	1867	381	967	(-1,)	gi|357618669|gb|EHJ71564.1|	hypothetical protein KGM_11226 [Danaus plexippus]
k46_1196346	638	895	124	74	2.97E-29	90	446	620	740	(3,)	gi|357631743|gb|EHJ79212.1|	hypothetical protein KGM_15640 [Danaus plexippus]
k46_1199813	438	343	113	94	2.27E-49	98	436	1	113	(2,)	gi|357623428|gb|EHJ74582.1|	putative twinfilin [Danaus plexippus]
k46_1208782	622	1515	206	118	1.90E-62	7	621	814	1019	(1,)	gi|50404098|gb|AAT76806.1|	apolipophorin [Galleria mellonella]
k46_1210820	786	897	260	112	6.45E-47	3	782	618	875	(-2,)	gi|343481903|gb|AEM44817.1|	unknown [Pectinophora gossypiella]
k46_1215533	600	68	44	34	2.37E-11	33	164	24	67	(3,)	gi|293596775|ref|ZP_06684335.1|	conserved hypothetical protein [Listeria monocytogenes J2818] >gi|293592716|gb|EFG00477.1| conserved hypothetical protein [Listeria monocytogenes J2818]
k46_1219435	2491	1244	803	635	0	15	2411	1	803	(-3,)	gi|261335948|emb|CBH09281.1|	putative lethal (2) k05819 CG3054 [Heliconius melpomene]
k46_1219550	743	184	190	80	7.62E-31	22	588	1	184	(-3,)	gi|357617215|gb|EHJ70655.1|	hypothetical protein KGM_16200 [Danaus plexippus]
k46_1219565	878	547	122	108	3.90E-62	507	872	426	547	(-1,)	gi|357619543|gb|EHJ72072.1|	hypothetical protein KGM_18026 [Danaus plexippus]
k46_1219725	3467	873	742	437	0	531	2696	68	797	(3,)	gi|157138710|ref|XP_001664301.1|	ancient conserved domain protein 2 (cyclin m2) [Aedes aegypti] >gi|108869432|gb|EAT33657.1| ancient conserved domain protein 2 (cyclin m2) [Aedes aegypti]
k46_1219727	1074	719	343	305	1.64E-167	44	1072	331	673	(2,)	gi|112982871|ref|NP_001036918.1|	minichromosome maintenance complex component 7 [Bombyx mori] >gi|54290089|dbj|BAD61056.1| MCM7 [Bombyx mori]
k46_1219743	1541	372	159	146	3.68E-79	451	927	1	159	(-3,)	gi|357620126|gb|EHJ72432.1|	hypothetical protein KGM_09359 [Danaus plexippus]
k46_1219753	609	837	202	190	1.05E-110	3	608	407	608	(-2,)	gi|357628561|gb|EHJ77852.1|	A disintegrin and metalloproteinase with thrombospondin motifs like protein [Danaus plexippus]
k46_1219942	1165	92	93	39	1.54E-12	819	1094	5	87	(-3,)	gi|357626151|gb|EHJ76346.1|	hypothetical protein KGM_12914 [Danaus plexippus]
k46_1220032	579	1934	144	100	1.49E-44	68	499	1309	1452	(2,)	gi|357612190|gb|EHJ67857.1|	hypothetical protein KGM_00084 [Danaus plexippus]
k46_1220102	2050	8815	685	315	6.32E-165	65	2041	3713	4387	(-1,)	gi|270005481|gb|EFA01929.1|	hypothetical protein TcasGA2_TC007543 [Tribolium castaneum]
k46_1220255	890	173	173	121	1.62E-63	207	725	1	173	(3,)	gi|357623759|gb|EHJ74784.1|	hypothetical protein KGM_19456 [Danaus plexippus]
k46_1220383	1645	466	130	112	8.17E-56	1255	1644	337	466	(-2,)	gi|357621111|gb|EHJ73064.1|	hypothetical protein KGM_07136 [Danaus plexippus]
k46_1220730	1282	461	356	168	3.72E-87	237	1280	1	354	(3,)	gi|357626107|gb|EHJ76316.1|	hypothetical protein KGM_21130 [Danaus plexippus]
k46_1221022	339	305	93	54	3.91E-17	80	337	216	305	(-3,)	gi|357626806|gb|EHJ76738.1|	cuticular protein CPR54 [Danaus plexippus]
k46_1221253	1071	862	356	201	3.36E-112	1	1068	47	398	(1,)	gi|357625666|gb|EHJ76036.1|	hypothetical protein KGM_20520 [Danaus plexippus]
k46_1221290	710	204	120	78	5.24E-39	8	367	1	116	(2,)	gi|290558778|ref|NP_001166680.1|	cuticular protein RR-2 motif 81 precursor [Bombyx mori] >gi|223671264|tpd|FAA00584.1| TPA: putative cuticle protein [Bombyx mori]
k46_1221322	856	215	197	137	3.39E-79	73	663	1	196	(-2,)	gi|357627214|gb|EHJ76975.1|	hypothetical protein KGM_19840 [Danaus plexippus]
k46_1221570	793	366	223	84	4.59E-40	64	732	167	366	(1,)	gi|357618481|gb|EHJ71442.1|	hypothetical protein KGM_19412 [Danaus plexippus]
k46_1221798	939	167	166	90	5.05E-50	198	695	1	166	(-2,)	gi|357620244|gb|EHJ72509.1|	hypothetical protein KGM_11256 [Danaus plexippus]
k46_1221963	711	572	224	153	1.78E-87	3	647	1	223	(-2,)	gi|357602482|gb|EHJ63416.1|	hypothetical protein KGM_20265 [Danaus plexippus]
k46_1222045	1504	579	508	278	2.59E-154	6	1502	69	562	(3,)	gi|345485168|ref|XP_001602313.2|	PREDICTED: hypothetical protein LOC100118313 [Nasonia vitripennis]
k46_1222220	1498	687	401	263	5.97E-143	76	1278	308	687	(-2,)	gi|357604214|gb|EHJ64086.1|	mutL-like protein 1 [Danaus plexippus]
k46_1222236	1954	408	389	134	1.45E-70	480	1646	10	395	(-3,)	gi|270001229|gb|EEZ97676.1|	hypothetical protein TcasGA2_TC016221 [Tribolium castaneum]
k46_1222244	1571	1009	543	332	0	6	1571	341	873	(-1,)	gi|357627170|gb|EHJ76945.1|	hypothetical protein KGM_08942 [Danaus plexippus]
k46_1222276	2993	910	713	380	0	24	2159	17	708	(-1,)	gi|357628086|gb|EHJ77536.1|	putative NFX1-type zinc finger-containing protein 1 [Danaus plexippus]
k46_1222534	459	710	152	108	2.35E-54	2	457	147	297	(2,)	gi|357608391|gb|EHJ65970.1|	Rab5 GDP/GTP exchange factor [Danaus plexippus]
k46_1223169	1676	238	89	79	3.91E-37	79	345	150	238	(1,)	gi|357622928|gb|EHJ74277.1|	hypothetical protein KGM_22147 [Danaus plexippus]
k46_1223383	2631	407	366	256	9.44E-140	1542	2630	42	407	(-2,)	gi|357608397|gb|EHJ65975.1|	putative bpb/poz domain containing protein [Danaus plexippus]
k46_1223549	998	1608	330	292	3.06E-165	4	993	1193	1522	(1,)	gi|357609828|gb|EHJ66700.1|	putative eukaryotic translation initiation factor 3 subunit [Danaus plexippus]
k46_1223926	1385	301	292	199	3.49E-102	511	1383	19	299	(-3,)	gi|357619770|gb|EHJ72214.1|	hypothetical protein KGM_02847 [Danaus plexippus]
k46_1224006	563	434	187	130	7.16E-78	3	563	211	397	(-1,)	gi|156540954|ref|XP_001599178.1|	PREDICTED: cleavage stimulation factor subunit 1-like [Nasonia vitripennis]
k46_1224068	1560	194	168	56	1.04E-12	820	1293	22	189	(-1,)	gi|170034012|ref|XP_001844869.1|	conserved hypothetical protein [Culex quinquefasciatus] >gi|167875277|gb|EDS38660.1| conserved hypothetical protein [Culex quinquefasciatus]
k46_1224173	383	570	121	84	4.95E-44	19	381	415	535	(1,)	gi|357623799|gb|EHJ74821.1|	hypothetical protein KGM_06459 [Danaus plexippus]
k46_1224185	937	398	98	73	1.34E-34	644	937	302	398	(-1,)	gi|357628765|gb|EHJ77966.1|	putative tumor suppressor protein [Danaus plexippus]
k46_1224201	737	640	223	166	6.87E-93	64	732	418	640	(-3,)	gi|350536745|ref|NP_001233145.1|	71 kDa protein [Bombyx mori] >gi|330689873|gb|AEC33266.1| 71 kDa protein [Bombyx mori]
k46_1224284	1141	207	179	132	1.79E-74	121	657	1	179	(1,)	gi|357614985|gb|EHJ69407.1|	peroxisome assembly factor 1 [Danaus plexippus]
k46_1224696	1462	540	451	269	2.04E-156	108	1460	66	508	(-3,)	gi|357619355|gb|EHJ71965.1|	putative Y47D3B.4 [Danaus plexippus]
k46_1224703	917	275	250	173	1.76E-100	50	799	24	273	(2,)	gi|114051600|ref|NP_001040417.1|	LRP16 protein [Bombyx mori] >gi|95102810|gb|ABF51346.1| LRP16 protein [Bombyx mori]
k46_1224964	1665	407	407	259	7.81E-155	46	1266	1	407	(1,)	gi|357621011|gb|EHJ72997.1|	hypothetical protein KGM_11156 [Danaus plexippus]
k46_1225446	3651	1178	793	668	0	1276	3651	367	1157	(-1,)	gi|357608300|gb|EHJ65923.1|	hypothetical protein KGM_17399 [Danaus plexippus]
k46_1226211	2009	253	165	97	1.52E-46	1554	2006	93	253	(-1,)	gi|357622109|gb|EHJ73710.1|	hypothetical protein KGM_17691 [Danaus plexippus]
k46_1226285	1445	261	113	63	1.10E-29	3	341	9	121	(-1,)	gi|307210381|gb|EFN86960.1|	hypothetical protein EAI_00180 [Harpegnathos saltator]
k46_1226334	1170	136	105	95	1.25E-46	12	326	1	105	(3,)	gi|357605696|gb|EHJ64747.1|	putative histone-fold protein CHRAC subunit [Danaus plexippus]
k46_1226400	1443	529	395	332	0	257	1441	20	414	(2,)	gi|357610630|gb|EHJ67069.1|	glycoside hydrolase [Danaus plexippus]
k46_1226489	590	346	108	89	4.91E-62	265	588	57	164	(1,)	gi|157126652|ref|XP_001654692.1|	hypothetical protein AaeL_AAEL010574 [Aedes aegypti] >gi|108873215|gb|EAT37440.1| conserved hypothetical protein [Aedes aegypti]
k46_1226588	789	504	263	181	3.66E-106	1	789	205	467	(1,)	gi|357622083|gb|EHJ73689.1|	hypothetical protein KGM_14500 [Danaus plexippus]
k46_1226589	1808	420	286	185	2.92E-102	1	852	132	415	(1,)	gi|357611008|gb|EHJ67266.1|	hypothetical protein KGM_09993 [Danaus plexippus]
k46_1226606	1348	302	200	69	1.45E-20	774	1337	74	271	(-3,)	gi|322789231|gb|EFZ14584.1|	hypothetical protein SINV_15477 [Solenopsis invicta]
k46_1226659	987	420	225	140	7.65E-60	1	675	23	234	(-1,)	gi|357629460|gb|EHJ78214.1|	putative CCR4-NOT transcription complex subunit 2 [Danaus plexippus]
k46_1226743	1327	290	183	117	1.55E-75	727	1275	24	206	(-2,)	gi|357616922|gb|EHJ70481.1|	hypothetical protein KGM_10413 [Danaus plexippus]
k46_1226744	379	199	77	63	2.74E-26	1	231	123	199	(1,)	gi|227072221|gb|ACP19273.1|	troponin I variant D [Bombyx mandarina]
k46_1226755	1005	219	222	143	1.14E-66	118	783	1	219	(1,)	gi|357612367|gb|EHJ67943.1|	hypothetical protein KGM_19860 [Danaus plexippus]
k46_1226787	2928	427	432	320	5.60E-173	1419	2624	2	427	(3,)	gi|357627457|gb|EHJ77137.1|	putative tomosyn [Danaus plexippus]
k46_1226795	1351	3074	389	355	0	183	1349	2682	3070	(-3,)	gi|357622205|gb|EHJ73769.1|	dynein heavy chain [Danaus plexippus]
k46_1226796	582	412	39	36	2.78E-14	465	581	373	411	(-2,)	gi|2352416|gb|AAC05331.1|	extra sex combs [Junonia coenia]
k46_1226799	1215	749	339	302	1.20E-164	3	1019	1	338	(-2,)	gi|357605390|gb|EHJ64580.1|	hypothetical protein KGM_06943 [Danaus plexippus]
k46_1226817	495	131	122	82	2.14E-39	25	390	1	122	(1,)	gi|357610315|gb|EHJ66924.1|	putative histone cluster 3, H2bb [Danaus plexippus]
k46_1226818	1996	805	319	133	1.15E-46	507	1385	75	352	(-3,)	gi|270002988|gb|EEZ99435.1|	hypothetical protein TcasGA2_TC030619 [Tribolium castaneum]
k46_1226824	690	196	166	99	1.39E-49	99	590	38	196	(-2,)	gi|357622938|gb|EHJ74282.1|	hypothetical protein KGM_22133 [Danaus plexippus]
k46_1226831	458	500	77	39	2.81E-15	228	458	28	104	(3,)	gi|270012802|gb|EFA09250.1|	thickveins [Tribolium castaneum]
k46_1226890	2738	872	109	41	5.10E-26	1661	1978	542	649	(2,)	gi|270017202|gb|EFA13648.1|	hypothetical protein TcasGA2_TC015886 [Tribolium castaneum]
k46_1227000	4425	500	471	311	1.08E-178	1209	2621	48	498	(-2,)	gi|357630297|gb|EHJ78517.1|	putative transposon Ty3-I Gag-Pol polyprotein [Danaus plexippus]
k46_1227001	2030	403	261	193	4.11E-108	268	1050	128	388	(1,)	gi|357618159|gb|EHJ71253.1|	putative nuclear lamin L1 alpha [Danaus plexippus]
k46_1227069	4508	1446	894	705	0	1835	4507	564	1446	(-2,)	gi|357631561|gb|EHJ79031.1|	putative epidermal growth factor receptor [Danaus plexippus]
k46_1227076	2728	733	547	170	5.24E-42	915	2528	250	682	(-3,)	gi|355503009|gb|AES84212.1|	Cell wall-associated hydrolase, partial [Medicago truncatula]
k46_1227186	482	193	141	78	3.08E-30	39	443	7	147	(-1,)	gi|335300981|ref|XP_001926354.2|	PREDICTED: 60S acidic ribosomal protein P1-like [Sus scrofa]
k46_1227268	1013	354	341	295	5.71E-175	20	1006	14	353	(-2,)	gi|357602693|gb|EHJ63486.1|	hypothetical protein KGM_06757 [Danaus plexippus]
k46_1227346	2275	1986	536	147	1.07E-27	237	1817	339	758	(-3,)	gi|357604963|gb|EHJ64400.1|	transcriptional regulator ATRX [Danaus plexippus]
k46_1227410	1337	635	188	133	4.56E-67	773	1336	445	628	(-2,)	gi|357605436|gb|EHJ64624.1|	hypothetical protein KGM_21631 [Danaus plexippus]
k46_1227414	4239	1858	786	329	1.49E-169	28	2316	546	1310	(1,)	gi|301632088|ref|XP_002945123.1|	PREDICTED: copia protein-like [Xenopus (Silurana) tropicalis]
k46_1227419	886	199	197	161	2.37E-91	213	803	2	198	(3,)	gi|357628396|gb|EHJ77740.1|	hypothetical protein KGM_09132 [Danaus plexippus]
k46_1227440	4357	1316	1266	526	0	788	4357	76	1315	(-1,)	gi|4239843|dbj|BAA74713.1|	Yokozuna [Bombyx mori]
k46_1227504	1038	803	97	74	7.25E-32	686	964	1	94	(-3,)	gi|357621252|gb|EHJ73149.1|	hypothetical protein KGM_10470 [Danaus plexippus]
k46_1227555	824	202	173	140	2.83E-80	3	521	29	201	(3,)	gi|357609858|gb|EHJ66718.1|	hypothetical protein KGM_11090 [Danaus plexippus]
k46_1227587	486	816	162	148	8.16E-79	1	486	589	750	(-1,)	gi|357604007|gb|EHJ64003.1|	ATP-dependent RNA helicase [Danaus plexippus]
k46_1227603	1058	917	353	253	1.01E-153	3	1058	372	722	(-1,)	gi|357613728|gb|EHJ68687.1|	putative f-spondin [Danaus plexippus]
k46_1227611	998	877	154	52	1.34E-11	147	602	719	862	(3,)	gi|357603287|gb|EHJ63697.1|	hypothetical protein KGM_12399 [Danaus plexippus]
k46_1227622	2098	617	492	316	6.06E-171	330	1757	41	493	(3,)	gi|189239008|ref|XP_001814448.1|	PREDICTED: similar to MGC81609 protein [Tribolium castaneum]
k46_1227631	978	81	81	64	4.43E-28	65	307	1	81	(2,)	gi|332105415|gb|AEE01340.1|	neuropeptide F1 [Ostrinia nubilalis]
k46_1227715	1265	1301	421	236	7.55E-117	3	1265	496	910	(-1,)	gi|357614500|gb|EHJ69107.1|	ATP-binding cassette transporter [Danaus plexippus]
k46_1227718	748	4656	251	163	1.06E-80	3	746	2757	2991	(3,)	gi|357610242|gb|EHJ66890.1|	hypothetical protein KGM_21712 [Danaus plexippus]
k46_1227735	1913	426	156	108	1.57E-61	2	469	270	425	(2,)	gi|357623033|gb|EHJ74345.1|	tubulointerstitial nephritis antigen [Danaus plexippus]
k46_1227839	955	1139	220	143	1.14E-73	299	955	925	1121	(-1,)	gi|357604351|gb|EHJ64145.1|	hypothetical protein KGM_12671 [Danaus plexippus]
k46_1227883	722	213	114	114	2.27E-61	1	342	100	213	(1,)	gi|357608009|gb|EHJ65779.1|	GTP-binding nuclear protein ran [Danaus plexippus]
k46_1227995	1084	640	146	135	1.83E-73	645	1082	495	640	(-3,)	gi|357620752|gb|EHJ72824.1|	hypothetical protein KGM_07165 [Danaus plexippus]
k46_1228007	959	472	319	236	9.56E-137	3	959	148	465	(-1,)	gi|357613208|gb|EHJ68376.1|	protoporphyrinogen oxidase [Danaus plexippus]
k46_1228044	882	257	93	57	1.51E-21	3	281	156	248	(3,)	gi|357617746|gb|EHJ70973.1|	hypothetical protein KGM_16315 [Danaus plexippus]
k46_1228048	2285	463	471	230	5.76E-122	511	1902	4	463	(-3,)	gi|357617284|gb|EHJ70702.1|	hypothetical protein KGM_02045 [Danaus plexippus]
k46_1228153	551	1247	181	144	4.26E-80	4	546	756	936	(-3,)	gi|357619267|gb|EHJ71911.1|	hypothetical protein KGM_06038 [Danaus plexippus]
k46_1228168	1262	468	127	87	1.89E-43	145	525	342	468	(1,)	gi|357623903|gb|EHJ74874.1|	nuclear orphan receptor [Danaus plexippus]
k46_1228187	2050	3267	386	293	9.40E-169	921	2048	16	401	(-3,)	gi|332023216|gb|EGI63472.1|	FERM, RhoGEF and pleckstrin domain-containing protein 2 [Acromyrmex echinatior]
k46_1228193	3732	1039	1041	895	0	421	3537	1	1039	(-1,)	gi|357613300|gb|EHJ68423.1|	hypothetical protein KGM_05415 [Danaus plexippus]
k46_1228225	1883	456	455	379	0	245	1609	1	455	(2,)	gi|153791703|ref|NP_001093297.1|	3-hydroxy-3-methylglutaryl-CoA synthase [Bombyx mori] >gi|146424694|dbj|BAF62107.1| 3-hydroxy-3-methylglutaryl-CoA synthase [Bombyx mori]
k46_1228253	2120	1018	719	650	0	3	2120	92	806	(-1,)	gi|357605303|gb|EHJ64551.1|	putative transformation/transcription domain-associated protein isoform 1 [Danaus plexippus]
k46_1228484	835	291	232	148	4.62E-78	135	830	1	229	(3,)	gi|357612397|gb|EHJ67966.1|	hypothetical protein KGM_08445 [Danaus plexippus]
k46_1228556	879	163	132	123	2.07E-63	3	398	1	131	(-2,)	gi|322800775|gb|EFZ21660.1|	hypothetical protein SINV_13482 [Solenopsis invicta]
k46_1228610	1955	830	579	334	0	259	1953	256	830	(-3,)	gi|190702438|gb|ACE75327.1|	conserved hypothetical protein [Glyptapanteles indiensis]
k46_1228639	1330	381	126	59	7.82E-27	818	1174	49	174	(2,)	gi|170043357|ref|XP_001849357.1|	conserved hypothetical protein [Culex quinquefasciatus] >gi|167866722|gb|EDS30105.1| conserved hypothetical protein [Culex quinquefasciatus]
k46_1228655	1468	301	301	259	1.98E-151	6	908	1	301	(3,)	gi|195546808|ref|NP_001091837.2|	Elav protein [Bombyx mori] >gi|195542256|gb|ABM21482.2| ELAV [Bombyx mori]
k46_1228694	1006	1432	335	235	3.03E-136	2	1006	168	502	(-1,)	gi|357605113|gb|EHJ64472.1|	putative tep3 [Danaus plexippus]
k46_1228701	1489	245	239	198	2.87E-105	541	1257	1	232	(-2,)	gi|357612379|gb|EHJ67949.1|	hypothetical protein KGM_11343 [Danaus plexippus]
k46_1228760	1200	1227	399	336	0	3	1199	669	1066	(-2,)	gi|357631347|gb|EHJ78903.1|	putative ATP/GTP binding protein 1 [Danaus plexippus]
k46_1228805	491	423	163	143	3.76E-84	1	489	108	270	(1,)	gi|357621374|gb|EHJ73228.1|	fumarylacetoacetase [Danaus plexippus]
k46_1228877	2276	642	699	425	0	191	2269	1	642	(-2,)	gi|357609979|gb|EHJ66770.1|	aurora borealis [Danaus plexippus]
k46_1228889	1754	396	396	393	0	138	1325	1	396	(3,)	gi|284009960|dbj|BAI66615.1|	odorant receptor [Ostrinia furnacalis]
k46_1228914	1938	818	284	252	1.28E-135	475	1326	177	460	(-1,)	gi|357605995|gb|EHJ64864.1|	hypothetical protein KGM_14717 [Danaus plexippus]
k46_1228924	1102	540	323	194	5.46E-97	1	966	1	320	(-2,)	gi|357617437|gb|EHJ70789.1|	Hsc70/Hsp90-organizing protein HOP [Danaus plexippus]
k46_1228958	1071	1396	288	121	1.74E-60	8	853	1108	1395	(2,)	gi|270017072|gb|EFA13518.1|	hypothetical protein TcasGA2_TC001491 [Tribolium castaneum]
k46_1228971	958	248	240	188	6.47E-101	41	757	1	240	(-1,)	gi|357606039|gb|EHJ64886.1|	hypothetical protein KGM_22210 [Danaus plexippus]
k46_1229007	1421	227	225	183	5.61E-95	338	1012	1	223	(2,)	gi|357619112|gb|EHJ71817.1|	hypothetical protein KGM_00583 [Danaus plexippus]
k46_1229045	716	252	132	106	1.01E-45	1	396	1	132	(-3,)	gi|153792609|ref|NP_001093277.1|	tropomyosin-2 isoform 4 [Bombyx mori] >gi|95103006|gb|ABF51444.1| tropomyosin isoform 4 [Bombyx mori]
k46_1229048	997	775	179	90	5.79E-39	16	534	599	774	(1,)	gi|357607640|gb|EHJ65618.1|	hypothetical protein KGM_10099 [Danaus plexippus]
k46_1229063	1561	521	130	59	2.23E-23	26	415	4	129	(-1,)	gi|357621763|gb|EHJ73488.1|	TRAS3 [Danaus plexippus]
k46_1229124	326	76	52	52	6.32E-23	3	158	1	52	(-1,)	gi|324551148|gb|ADY49766.1|	Actin-1, partial [Ascaris suum]
k46_1229147	338	816	112	98	7.30E-48	1	336	454	565	(1,)	gi|357604007|gb|EHJ64003.1|	ATP-dependent RNA helicase [Danaus plexippus]
k46_1229233	363	305	58	44	5.67E-16	50	223	179	236	(2,)	gi|223268547|emb|CAX36787.1|	hypothetical protein [Papilio dardanus]
k46_1229245	883	92	75	49	9.53E-16	610	828	1	75	(-2,)	gi|357614555|gb|EHJ69147.1|	hypothetical protein KGM_18718 [Danaus plexippus]
k46_1229277	1310	633	439	353	0	1	1308	92	523	(1,)	gi|357624450|gb|EHJ75229.1|	hypothetical protein KGM_20384 [Danaus plexippus]
k46_1229313	755	227	222	165	2.55E-82	44	709	6	227	(-2,)	gi|317097097|ref|YP_004123233.1|	cytochrome c oxidase subunit II [Rattus lutreolus] >gi|317097145|ref|YP_004123273.1| cytochrome c oxidase subunit II [Rattus tunneyi] >gi|290573388|gb|ADD46508.1| cytochrome c oxidase subunit II [Rattus lutreolus] >gi|290573402|gb|ADD46521.1| cytochrome c oxidase subunit II [Rattus tunneyi]
k46_1229486	972	1057	324	300	1.23E-171	1	972	507	830	(1,)	gi|357629491|gb|EHJ78223.1|	hypothetical protein KGM_05965 [Danaus plexippus]
k46_1229517	823	122	122	88	9.20E-47	338	703	1	122	(-1,)	gi|357622954|gb|EHJ74296.1|	hypothetical protein KGM_22006 [Danaus plexippus]
k46_1229537	853	258	243	193	3.95E-104	2	730	1	243	(-1,)	gi|357617796|gb|EHJ70998.1|	U2 small nuclear ribonucleoprotein A [Danaus plexippus]
k46_1229564	5426	1475	1059	439	0	474	3623	438	1470	(-1,)	gi|189238674|ref|XP_001807351.1|	PREDICTED: similar to pol polyprotein [Tribolium castaneum] >gi|270010053|gb|EFA06501.1| hypothetical protein TcasGA2_TC009400 [Tribolium castaneum]
k46_1229579	2963	495	495	492	0	1304	2788	1	495	(-2,)	gi|112983188|ref|NP_001037025.1|	calcineurin A [Bombyx mori] >gi|15077034|gb|AAK83038.1|AF287250_1 calcineurin A [Bombyx mori]
k46_1229586	1493	394	391	258	4.23E-157	224	1396	4	394	(-2,)	gi|357622335|gb|EHJ73852.1|	putative WD-repeat protein [Danaus plexippus]
k46_1229613	4306	301	172	125	9.76E-68	800	1315	115	286	(-1,)	gi|357623130|gb|EHJ74406.1|	putative adenylate cyclase [Danaus plexippus]
k46_1229669	1564	490	485	332	0	133	1557	9	487	(-2,)	gi|357602532|gb|EHJ63438.1|	hypothetical protein KGM_16599 [Danaus plexippus]
k46_1229717	4185	732	729	503	0	1774	3960	8	732	(-1,)	gi|357621040|gb|EHJ73017.1|	putative Endothelin-converting enzyme 1 [Danaus plexippus]
k46_1229774	1063	1074	82	37	1.14E-11	410	655	397	470	(-1,)	gi|221057748|ref|XP_002261382.1|	SICA antigen (fragment) [Plasmodium knowlesi strain H] >gi|194247387|emb|CAQ40787.1| SICA antigen (fragment) [Plasmodium knowlesi strain H]
k46_1229784	1667	347	45	36	2.29E-13	1532	1666	303	347	(-2,)	gi|357622619|gb|EHJ74045.1|	putative ADP-ribosylation factor GTPase-activating protein 1 [Danaus plexippus]
k46_1229814	1537	1035	186	96	2.65E-45	980	1537	841	1026	(-1,)	gi|56798156|dbj|BAD82946.1|	non-LTR retrotransposon R1Bmks ORF2 protein [Bombyx mori]
k46_1229875	879	301	290	185	2.67E-95	5	838	1	289	(-3,)	gi|283993141|gb|ADB57046.1|	enoyl-CoA hydratase [Heliothis virescens]
k46_1229897	1047	596	345	257	2.99E-142	3	1037	250	591	(-2,)	gi|357621620|gb|EHJ73395.1|	hypothetical protein KGM_06389 [Danaus plexippus]
k46_1229898	1846	1348	101	65	3.06E-30	3	305	1248	1348	(3,)	gi|357616800|gb|EHJ70415.1|	hypothetical protein KGM_15898 [Danaus plexippus]
k46_1229938	1167	164	160	113	7.29E-63	387	866	5	164	(3,)	gi|357613065|gb|EHJ68295.1|	hypothetical protein KGM_18856 [Danaus plexippus]
k46_1229967	628	116	140	112	1.45E-57	38	457	1	116	(-1,)	gi|357626150|gb|EHJ76345.1|	hypothetical protein KGM_12908 [Danaus plexippus]
k46_1230139	1012	472	280	219	4.27E-122	3	842	5	255	(-3,)	gi|357619431|gb|EHJ72013.1|	putative Zinc carboxypeptidase family protein [Danaus plexippus]
k46_1230180	686	130	123	73	2.69E-29	16	384	1	121	(1,)	gi|357613304|gb|EHJ68427.1|	putative leucine-rich protein [Danaus plexippus]
k46_1230235	4954	1475	1068	428	0	25	3198	437	1471	(-2,)	gi|189238674|ref|XP_001807351.1|	PREDICTED: similar to pol polyprotein [Tribolium castaneum] >gi|270010053|gb|EFA06501.1| hypothetical protein TcasGA2_TC009400 [Tribolium castaneum]
k46_1230287	1118	390	240	140	5.09E-66	1	699	152	389	(1,)	gi|357625595|gb|EHJ75994.1|	hypothetical protein KGM_00383 [Danaus plexippus]
k46_1230296	1083	349	240	112	3.37E-51	4	720	120	348	(1,)	gi|357622132|gb|EHJ73726.1|	hypothetical protein KGM_09930 [Danaus plexippus]
k46_1230362	633	633	128	81	3.95E-34	1	378	507	633	(1,)	gi|357631273|gb|EHJ78863.1|	hypothetical protein KGM_10331 [Danaus plexippus]
k46_1230507	1340	70	69	41	6.94E-15	166	372	1	69	(1,)	gi|357623757|gb|EHJ74782.1|	hypothetical protein KGM_19462 [Danaus plexippus]
k46_1230527	801	175	92	78	4.83E-58	267	542	3	94	(3,)	gi|357604466|gb|EHJ64199.1|	putative 50S ribosomal protein L20 [Danaus plexippus]
k46_1230592	1499	493	461	448	0	1	1383	33	493	(1,)	gi|357607361|gb|EHJ65472.1|	hypothetical protein KGM_05653 [Danaus plexippus]
k46_1230701	1223	857	408	294	6.04E-164	3	1220	1	408	(-1,)	gi|357631018|gb|EHJ78757.1|	hypothetical protein KGM_11850 [Danaus plexippus]
k46_1230770	731	192	195	141	1.24E-70	104	664	1	192	(-2,)	gi|323541216|gb|ADX96002.1|	small heat shock protein 22.2 [Cydia pomonella]
k46_1231007	337	170	86	80	2.78E-39	79	336	1	86	(1,)	gi|114052645|ref|NP_001040486.1|	thymosin isoform 1 [Bombyx mori] >gi|95103090|gb|ABF51486.1| thymosin isoform 1 [Bombyx mori]
k46_1231045	2102	515	504	265	2.32E-154	465	1976	2	503	(-1,)	gi|195120075|ref|XP_002004554.1|	GI19996 [Drosophila mojavensis] >gi|193909622|gb|EDW08489.1| GI19996 [Drosophila mojavensis]
k46_1231088	1368	1189	508	134	2.98E-21	109	1368	710	1189	(-1,)	gi|357614606|gb|EHJ69170.1|	hypothetical protein KGM_15717 [Danaus plexippus]
k46_1231540	1161	274	274	253	4.91E-136	111	932	1	274	(3,)	gi|357609697|gb|EHJ66584.1|	prohibitin protein WPH [Danaus plexippus]
k46_1231555	3301	522	470	309	8.41E-157	5	1381	61	522	(2,)	gi|357630578|gb|EHJ78602.1|	hypothetical protein KGM_11169 [Danaus plexippus]
k46_1231573	2847	212	211	208	1.45E-117	2021	2653	1	211	(-3,)	gi|326632041|gb|ADZ99023.1|	DRK [Bombyx mori]
k46_1231587	763	320	253	200	1.15E-122	3	761	48	300	(-3,)	gi|357626207|gb|EHJ76377.1|	putative CRAL/TRIO domain-containing protein [Danaus plexippus]
k46_1231640	1989	1339	578	277	2.09E-157	264	1988	719	1291	(-2,)	gi|145220604|gb|ABP48077.1|	putative gag-pol protein [Drosophila ananassae]
k46_1231655	2091	400	384	286	1.65E-160	114	1256	1	378	(3,)	gi|357608298|gb|EHJ65921.1|	putative scaffold protein salvador [Danaus plexippus]
k46_1231773	2828	203	203	189	1.59E-108	237	845	1	203	(3,)	gi|357613299|gb|EHJ68422.1|	hypothetical protein KGM_05412 [Danaus plexippus]
k46_1231805	957	433	201	167	1.39E-87	353	955	1	201	(2,)	gi|308743359|gb|ADO40102.1|	enolase [Antheraea pernyi]
k46_1231814	1593	183	139	105	3.14E-72	945	1361	45	183	(3,)	gi|350536533|ref|NP_001233060.1|	uncharacterized protein LOC100159673 [Acyrthosiphon pisum] >gi|239789494|dbj|BAH71369.1| ACYPI001023 [Acyrthosiphon pisum] >gi|239789496|dbj|BAH71370.1| ACYPI001023 [Acyrthosiphon pisum] >gi|239789498|dbj|BAH71371.1| ACYPI001023 [Acyrthosiphon pisum] >gi|239789500|dbj|BAH71372.1| ACYPI001023 [Acyrthosiphon pisum]
k46_1231835	1825	396	261	260	0	906	1688	1	261	(-3,)	gi|284009960|dbj|BAI66615.1|	odorant receptor [Ostrinia furnacalis]
k46_1231840	1515	1433	348	231	2.62E-130	1	1044	1082	1427	(1,)	gi|357610930|gb|EHJ67222.1|	hypothetical protein KGM_20661 [Danaus plexippus]
k46_1231866	1264	512	364	187	1.48E-96	5	1096	4	358	(-1,)	gi|357631766|gb|EHJ79235.1|	hypothetical protein KGM_15651 [Danaus plexippus]
k46_1231891	545	838	93	84	3.06E-43	1	279	726	818	(1,)	gi|357618670|gb|EHJ71565.1|	hypothetical protein KGM_11227 [Danaus plexippus]
k46_1231897	1904	529	549	317	1.24E-167	121	1746	1	529	(-3,)	gi|357610738|gb|EHJ67129.1|	putative A kinase anchor protein 10 [Danaus plexippus]
k46_1231970	487	497	136	119	3.59E-63	3	410	1	136	(-3,)	gi|6014978|sp|O18480.1|DLDH_MANSE	RecName: Full=Dihydrolipoyl dehydrogenase; AltName: Full=Dihydrolipoamide dehydrogenase; AltName: Full=E3 >gi|2267131|gb|AAB88282.1| dihydrolipoamide dehydrogenase [Manduca sexta]
k46_1232015	3972	2636	853	620	0	3	2378	1792	2636	(3,)	gi|357611155|gb|EHJ67332.1|	hypothetical protein KGM_20159 [Danaus plexippus]
k46_1232021	1405	181	149	58	2.79E-22	258	680	5	153	(3,)	gi|357609805|gb|EHJ66689.1|	hypothetical protein KGM_08765 [Danaus plexippus]
k46_1232070	4779	1452	1460	1251	0	534	4694	1	1452	(-2,)	gi|357615461|gb|EHJ69672.1|	hypothetical protein KGM_12082 [Danaus plexippus]
k46_1232114	532	117	91	64	1.14E-31	163	435	1	91	(1,)	gi|357622719|gb|EHJ74133.1|	hypothetical protein KGM_17680 [Danaus plexippus]
k46_1232140	921	824	283	187	1.27E-98	71	919	1	282	(2,)	gi|357606810|gb|EHJ65230.1|	putative programmed cell death 6-interacting protein [Danaus plexippus]
k46_1232278	830	171	72	53	7.69E-25	616	828	29	100	(1,)	gi|91091864|ref|XP_968949.1|	PREDICTED: similar to NADH-ubiquinone oxidoreductase ashi subunit [Tribolium castaneum] >gi|270001295|gb|EEZ97742.1| NADH dehydrogenase (ubiquinone) 1 beta subcomplex, 8 [Tribolium castaneum]
k46_1232299	497	523	104	101	1.29E-52	186	497	413	516	(-1,)	gi|2764515|emb|CAA04056.1|	nicotinic acetylcholine receptor alpha1 subunit [Heliothis virescens]
k46_1232344	2749	476	475	413	0	123	1547	1	475	(3,)	gi|15824041|dbj|BAB68549.1|	dopa decarboxylase [Mythimna separata]
k46_1232502	490	329	99	53	2.04E-21	3	293	5	98	(-3,)	gi|206725503|ref|NP_001128675.1|	37-kDa protease precursor [Bombyx mori] >gi|197085574|dbj|BAG68694.1| 37-kDa protease [Bombyx mori]
k46_1232518	1810	530	506	327	0	210	1727	1	487	(-3,)	gi|357614477|gb|EHJ69096.1|	hypothetical protein KGM_11118 [Danaus plexippus]
k46_1232583	2858	1069	357	162	2.23E-143	1348	2412	445	800	(1,)	gi|328716651|ref|XP_001948419.2|	PREDICTED: THAP domain-containing protein 9-like [Acyrthosiphon pisum]
k46_1232631	586	838	91	82	9.47E-42	1	273	726	816	(1,)	gi|357618670|gb|EHJ71565.1|	hypothetical protein KGM_11227 [Danaus plexippus]
k46_1232642	2066	580	266	251	1.86E-148	940	1737	28	293	(-3,)	gi|357620375|gb|EHJ72590.1|	putative triacylglycerol lipase, pancreatic [Danaus plexippus]
k46_1232837	360	106	49	33	1.11E-11	214	360	1	49	(1,)	gi|357618935|gb|EHJ71719.1|	putative RNA polymerase II transcriptional coactivator [Danaus plexippus]
k46_1232898	2269	472	472	326	0	662	2047	1	472	(-1,)	gi|357620869|gb|EHJ72904.1|	hypothetical protein KGM_01345 [Danaus plexippus]
k46_1232899	874	437	196	74	1.87E-32	308	865	4	196	(2,)	gi|56718390|gb|AAW24481.1|	prophenol oxidase activating enzyme 3 [Spodoptera litura]
k46_1232900	3152	571	303	222	7.27E-126	3	911	273	571	(3,)	gi|357631548|gb|EHJ79018.1|	putative DnaJ-like protein, subfamily C, member 11 [Danaus plexippus]
k46_1233162	2393	368	354	309	6.82E-174	51	1112	13	366	(3,)	gi|357612154|gb|EHJ67845.1|	putative parvin [Danaus plexippus]
k46_1233261	541	173	49	44	2.65E-15	388	534	1	48	(-2,)	gi|357628257|gb|EHJ77647.1|	hypothetical protein KGM_04653 [Danaus plexippus]
k46_1233515	451	208	124	104	6.90E-54	2	373	1	124	(-1,)	gi|357627504|gb|EHJ77183.1|	thymosin isoform 1 [Danaus plexippus]
k46_1233525	829	418	94	45	1.00E-17	549	827	136	229	(3,)	gi|328711999|ref|XP_003244703.1|	PREDICTED: putative nuclease HARBI1-like [Acyrthosiphon pisum]
k46_1233676	1065	806	260	137	1.74E-60	1	780	541	777	(1,)	gi|357629108|gb|EHJ78087.1|	putative vesicle docking protein P115 [Danaus plexippus]
k46_1233711	1261	1811	190	65	3.14E-22	1	564	516	705	(1,)	gi|340380172|ref|XP_003388597.1|	PREDICTED: hypothetical protein LOC100641852 [Amphimedon queenslandica]
k46_1234798	1662	101	71	66	6.18E-27	887	1099	32	101	(2,)	gi|357622801|gb|EHJ74188.1|	hypothetical protein KGM_01666 [Danaus plexippus]
k46_1234926	395	7481	131	107	9.79E-53	3	395	7253	7378	(-1,)	gi|357609022|gb|EHJ66254.1|	hypothetical protein KGM_13458 [Danaus plexippus]
k46_1235050	911	457	111	56	6.30E-26	3	335	307	412	(3,)	gi|357610641|gb|EHJ67074.1|	putative multiple inositol polyphosphate phosphatase [Danaus plexippus]
k46_1235660	3383	286	281	175	3.82E-96	2182	3015	2	282	(-3,)	gi|357623866|gb|EHJ74851.1|	putative ribosomal L1 domain containing 1 [Danaus plexippus]
k46_1235809	643	993	82	49	8.89E-13	416	643	410	491	(2,)	gi|298204325|gb|ADI61811.1|	endonuclease-reverse transcriptase [Bombyx mori]
k46_1236308	1052	269	265	230	5.91E-130	218	1012	1	265	(2,)	gi|357612377|gb|EHJ67947.1|	putative DNA-directed RNA polymerase III 39 kDa polypeptide [Danaus plexippus]
k46_1236442	1674	716	504	484	0	2	1507	168	671	(2,)	gi|357604167|gb|EHJ64072.1|	kinesin-like protein a [Danaus plexippus]
k46_1236923	3867	1032	643	271	4.56E-109	1507	3360	276	900	(-1,)	gi|357619262|gb|EHJ71906.1|	putative chromodomain Y-like protein 2 [Danaus plexippus]
k46_1236940	1411	950	212	114	9.92E-52	128	760	721	928	(2,)	gi|357615904|gb|EHJ69895.1|	hypothetical protein KGM_03579 [Danaus plexippus]
k46_1236946	1381	1263	116	93	4.47E-49	1	348	1148	1263	(1,)	gi|357608074|gb|EHJ65811.1|	hypothetical protein KGM_13848 [Danaus plexippus]
k46_1236964	2313	602	544	305	2.19E-177	402	2021	26	568	(-2,)	gi|114052689|ref|NP_001040490.1|	ecto-nucleotidase precursor [Bombyx mori] >gi|95103108|gb|ABF51495.1| ecto-nucleotidase [Bombyx mori]
k46_1237382	1247	222	122	64	4.31E-52	870	1235	101	221	(3,)	gi|357604400|gb|EHJ64172.1|	hypothetical protein KGM_04029 [Danaus plexippus]
k46_1237445	1587	210	213	102	1.37E-44	191	817	1	210	(-3,)	gi|357624764|gb|EHJ75418.1|	hypothetical protein KGM_20271 [Danaus plexippus]
k46_1237480	1234	395	110	98	1.78E-46	905	1234	286	395	(-1,)	gi|357626019|gb|EHJ76265.1|	hypothetical protein KGM_11683 [Danaus plexippus]
k46_1238433	822	153	126	87	3.13E-48	235	594	2	127	(-1,)	gi|357630061|gb|EHJ78452.1|	hypothetical protein KGM_16296 [Danaus plexippus]
k46_1238636	1291	899	389	272	2.84E-151	1	1164	517	899	(1,)	gi|357618967|gb|EHJ71751.1|	putative SAC domain-containing protein 3 [Danaus plexippus]
k46_1238743	1613	153	139	88	5.52E-49	865	1281	15	153	(1,)	gi|357624316|gb|EHJ75140.1|	olfactory receptor [Danaus plexippus]
k46_1238967	1459	402	405	342	0	172	1386	1	402	(-2,)	gi|357609833|gb|EHJ66705.1|	hypothetical protein KGM_03665 [Danaus plexippus]
k46_1239424	649	135	77	63	1.05E-36	279	509	55	131	(3,)	gi|357627943|gb|EHJ77455.1|	hypothetical protein KGM_11305 [Danaus plexippus]
k46_1239802	1271	722	83	56	6.60E-28	1	249	382	464	(1,)	gi|357608737|gb|EHJ66129.1|	hypothetical protein KGM_15891 [Danaus plexippus]
k46_1239944	2274	1305	579	228	4.11E-112	162	1865	733	1302	(3,)	gi|220966830|gb|ACL97383.1|	Gag-Pol polyprotein [Medicago truncatula]
k46_1240202	1105	521	120	104	6.75E-55	744	1103	17	136	(3,)	gi|357626240|gb|EHJ76399.1|	glutamyl-tRNA amidotransferase subunit B [Danaus plexippus]
k46_1240512	841	373	51	38	3.68E-14	2	154	322	372	(2,)	gi|357620769|gb|EHJ72834.1|	hypothetical protein KGM_09249 [Danaus plexippus]
k46_1240536	2042	345	241	174	5.08E-90	1260	1976	128	345	(-1,)	gi|357627793|gb|EHJ77361.1|	putative forkhead box J protein [Danaus plexippus]
k46_1240620	923	674	92	87	2.88E-42	1	276	583	674	(1,)	gi|357605908|gb|EHJ64832.1|	hypothetical protein KGM_22297 [Danaus plexippus]
k46_1240674	599	104	104	90	4.28E-45	26	337	1	104	(2,)	gi|290573149|ref|NP_001166727.1|	cuticular protein RR-1 motif 23 precursor [Bombyx mori] >gi|223671147|tpd|FAA00525.1| TPA: putative cuticle protein [Bombyx mori]
k46_1240855	1436	421	102	79	2.12E-41	834	1139	1	102	(-1,)	gi|283993133|gb|ADB57042.1|	acyl-CoA dehydrogenase [Heliothis virescens]
k46_1240890	610	109	108	59	9.70E-24	147	467	2	108	(-3,)	gi|357620892|gb|EHJ72916.1|	putative secreted protein [Danaus plexippus]
k46_1240933	1354	800	385	339	0	200	1354	416	800	(-1,)	gi|226342924|ref|NP_001139724.1|	E3 ubiquitin-protein ligase SMURF2 [Bombyx mori] >gi|225580689|gb|ACN94452.1| E3 ubiquitin-protein ligase SMURF2 [Bombyx mori]
k46_1240954	895	394	242	153	3.62E-79	36	761	6	242	(3,)	gi|148298703|ref|NP_001091774.1|	eukaryotic initiation factor 4B protein [Bombyx mori] >gi|111608109|gb|ABH10798.1| eukaryotic initiation factor 4B protein [Bombyx mori]
k46_1241005	311	274	87	43	4.77E-15	36	296	47	132	(-1,)	gi|260799571|ref|XP_002594768.1|	hypothetical protein BRAFLDRAFT_224169 [Branchiostoma floridae] >gi|229280004|gb|EEN50779.1| hypothetical protein BRAFLDRAFT_224169 [Branchiostoma floridae]
k46_1241130	1416	376	113	100	1.65E-54	1	339	261	373	(1,)	gi|357609053|gb|EHJ66274.1|	hypothetical protein KGM_13169 [Danaus plexippus]
k46_1242079	985	1345	174	85	3.12E-29	464	985	1187	1345	(-1,)	gi|357603762|gb|EHJ63918.1|	hypothetical protein KGM_06697 [Danaus plexippus]
k48_6109	349	418	71	56	1.91E-27	47	259	346	416	(2,)	gi|357615242|gb|EHJ69547.1|	hypothetical protein KGM_05404 [Danaus plexippus]
k48_10811	1397	122	122	95	1.41E-50	117	476	1	122	(3,)	gi|357631472|gb|EHJ78946.1|	autophagy related protein Atg12-like protein [Danaus plexippus]
k48_14084	318	372	105	48	2.60E-16	5	316	173	266	(2,)	gi|221119676|ref|XP_002155414.1|	PREDICTED: similar to ORF2-encoded protein, partial [Hydra magnipapillata]
k48_17499	1386	404	376	185	4.01E-98	25	1143	33	400	(-1,)	gi|357613580|gb|EHJ68598.1|	hypothetical protein KGM_01365 [Danaus plexippus]
k48_21371	924	1113	292	217	5.87E-120	41	916	26	314	(2,)	gi|357615615|gb|EHJ69755.1|	hypothetical protein KGM_18986 [Danaus plexippus]
k48_24266	767	129	129	111	9.14E-59	135	521	1	129	(3,)	gi|6753184|ref|NP_033879.1|	protein BEX2 [Mus musculus] >gi|81882074|sp|Q9WTZ8.1|BEX2_MOUSE RecName: Full=Protein BEX2; AltName: Full=Brain-expressed X-linked protein 2 homolog >gi|4580592|gb|AAD24430.1|AF097439_1 brain expressed X-linked protein 2 [Mus musculus] >gi|20381468|gb|AAH27529.1| Brain expressed X-linked 2 [Mus musculus] >gi|74204870|dbj|BAE20934.1| unnamed protein product [Mus musculus] >gi|123122174|emb|CAM1732…
k48_25127	464	335	148	121	1.23E-63	1	444	176	323	(1,)	gi|357616532|gb|EHJ70245.1|	mitochondrial GTPase 1 [Danaus plexippus]
k48_27414	358	847	120	75	2.15E-39	2	355	613	732	(2,)	gi|189236273|ref|XP_974623.2|	PREDICTED: similar to tubulin, gamma complex associated protein 2 [Tribolium castaneum]
k48_28709	1727	1064	500	310	6.67E-149	189	1664	154	645	(-1,)	gi|357624162|gb|EHJ75041.1|	hypothetical protein KGM_19151 [Danaus plexippus]
k48_32509	342	324	90	68	4.42E-37	72	341	3	92	(3,)	gi|357612545|gb|EHJ68053.1|	hypothetical protein KGM_06266 [Danaus plexippus]
k48_36932	710	405	243	133	4.25E-73	3	710	100	340	(-1,)	gi|148298691|ref|NP_001091743.1|	protein O-fucosyltransferase 2 precursor [Bombyx mori] >gi|75911324|gb|ABA29474.1| protein O-fucosyltransferase 2 [Bombyx mori]
k48_37584	488	1540	162	120	9.71E-56	6	488	910	1070	(-1,)	gi|357603480|gb|EHJ63798.1|	hypothetical protein KGM_20325 [Danaus plexippus]
k48_41096	490	1798	163	47	3.14E-14	11	490	522	669	(-1,)	gi|147765931|emb|CAN62421.1|	hypothetical protein VITISV_020606 [Vitis vinifera]
k48_41396	1139	627	347	279	7.30E-161	3	1043	1	347	(-1,)	gi|357618099|gb|EHJ71193.1|	hypothetical protein KGM_08630 [Danaus plexippus]
k48_41718	714	1324	237	64	1.50E-17	5	679	153	384	(2,)	gi|339241765|ref|XP_003376808.1|	retrovirus-related Pol polyprotein from transposon TNT 1-94 [Trichinella spiralis] >gi|316974460|gb|EFV57947.1| retrovirus-related Pol polyprotein from transposon TNT 1-94 [Trichinella spiralis]
k48_48636	1381	1142	374	271	3.00E-146	258	1379	13	343	(3,)	gi|357614745|gb|EHJ69246.1|	hypothetical protein KGM_07999 [Danaus plexippus]
k48_48897	434	1252	144	105	5.61E-56	3	434	869	1012	(-1,)	gi|357617976|gb|EHJ71092.1|	hypothetical protein KGM_14675 [Danaus plexippus]
k48_50719	520	503	139	95	2.16E-53	4	420	363	501	(1,)	gi|357621966|gb|EHJ73603.1|	hypothetical protein KGM_20226 [Danaus plexippus]
k48_57507	1210	271	271	227	3.29E-130	115	927	1	271	(-2,)	gi|357622901|gb|EHJ74261.1|	putative Transcription initiation factor IIF subunit beta [Danaus plexippus]
k48_58528	887	365	270	211	1.53E-122	78	887	90	359	(-1,)	gi|308512737|gb|ADO33022.1|	leucine-rich transmembrane protein [Biston betularia]
k48_61714	320	856	106	86	1.08E-46	1	318	254	359	(1,)	gi|357604189|gb|EHJ64083.1|	hypothetical protein KGM_13498 [Danaus plexippus]
k48_65546	1132	4358	310	253	5.53E-169	203	1132	9	318	(2,)	gi|357622730|gb|EHJ74141.1|	hypothetical protein KGM_12959 [Danaus plexippus]
k48_65819	741	970	199	124	2.18E-62	2	598	530	727	(2,)	gi|357613934|gb|EHJ68794.1|	hypothetical protein KGM_04824 [Danaus plexippus]
k48_70109	504	514	156	86	1.16E-45	36	503	358	513	(-2,)	gi|357623793|gb|EHJ74817.1|	hypothetical protein KGM_09251 [Danaus plexippus]
k48_70859	307	1738	102	88	5.24E-46	2	307	996	1097	(2,)	gi|357603735|gb|EHJ63902.1|	hypothetical protein KGM_10426 [Danaus plexippus]
k48_75204	660	154	90	67	2.20E-30	176	445	40	129	(2,)	gi|290563462|ref|NP_001166719.1|	cuticular protein RR-1 motif 32 precursor [Bombyx mori] >gi|223671166|tpd|FAA00535.1| TPA: putative cuticle protein [Bombyx mori]
k48_76517	665	790	104	63	1.91E-29	354	665	1	104	(3,)	gi|357614385|gb|EHJ69052.1|	hypothetical protein KGM_16559 [Danaus plexippus]
k48_84737	578	1939	196	86	2.64E-25	1	576	186	372	(1,)	gi|357631774|gb|EHJ79243.1|	hypothetical protein KGM_15411 [Danaus plexippus]
k48_91150	885	621	97	97	6.76E-46	594	884	525	621	(-2,)	gi|95105616|gb|ABF54971.1|	chloroplast heat shock protein 70 [Pyropia yezoensis]
k48_92029	477	171	100	100	6.43E-52	2	301	72	171	(2,)	gi|13384818|ref|NP_079700.1|	neudesin precursor [Mus musculus] >gi|46577543|sp|Q9CQ45.1|NENF_MOUSE RecName: Full=Neudesin; AltName: Full=Neuron-derived neurotrophic factor; AltName: Full=Secreted protein of unknown function; Short=SPUF protein; Flags: Precursor >gi|12832378|dbj|BAB22081.1| unnamed protein product [Mus musculus] >gi|12835473|dbj|BAB23264.1| unnamed protein product [Mus musculus] >gi|12844020|dbj|BAB26205.1| u…
k48_95249	334	482	97	38	1.00E-12	24	305	189	285	(3,)	gi|83583697|gb|ABC24708.1|	G protein-coupled receptor [Spodoptera frugiperda]
k48_95705	430	292	143	99	4.04E-54	2	430	2	144	(2,)	gi|357606714|gb|EHJ65179.1|	hypothetical protein KGM_08855 [Danaus plexippus]
k48_99915	578	788	190	157	1.47E-84	1	570	425	614	(1,)	gi|357619951|gb|EHJ72321.1|	hypothetical protein KGM_06208 [Danaus plexippus]
k48_104787	315	1564	104	79	2.68E-34	2	313	1003	1106	(-3,)	gi|170297344|gb|ACB13821.1|	chitin synthase [Ostrinia furnacalis]
k48_105002	390	848	128	112	2.12E-63	5	388	27	154	(2,)	gi|357611732|gb|EHJ67631.1|	putative prokaryotic DNA topoisomerase [Danaus plexippus]
k48_105043	321	2121	105	76	2.33E-33	2	316	213	316	(2,)	gi|357623225|gb|EHJ74468.1|	hypothetical protein KGM_01838 [Danaus plexippus]
k48_110340	921	492	248	203	1.89E-102	3	746	1	248	(-2,)	gi|90994380|ref|YP_536870.1|	Ycf46 [Pyropia yezoensis] >gi|122194753|sp|Q1XDU8.1|YCF46_PORYE RecName: Full=Uncharacterized AAA domain-containing protein ycf46 >gi|90818944|dbj|BAE92313.1| unnamed protein product [Pyropia yezoensis]
k48_112924	477	1682	158	140	3.05E-78	4	477	255	412	(1,)	gi|357628967|gb|EHJ78044.1|	hypothetical protein KGM_13071 [Danaus plexippus]
k48_113292	657	342	156	105	9.86E-55	3	470	1	154	(-2,)	gi|357625575|gb|EHJ75974.1|	transcription initiation factor RRN3 [Danaus plexippus]
k48_115159	496	861	124	64	2.02E-21	15	383	696	804	(-3,)	gi|357625875|gb|EHJ76164.1|	putative nadrin [Danaus plexippus]
k48_115390	746	763	219	185	6.16E-105	2	658	512	730	(2,)	gi|357614717|gb|EHJ69230.1|	hypothetical protein KGM_12902 [Danaus plexippus]
k48_120034	1316	414	377	243	1.60E-141	186	1316	36	410	(3,)	gi|357614990|gb|EHJ69412.1|	hypothetical protein KGM_16383 [Danaus plexippus]
k48_127890	302	586	95	55	4.66E-18	18	302	119	207	(-1,)	gi|357626323|gb|EHJ76452.1|	hypothetical protein KGM_20378 [Danaus plexippus]
k48_128749	362	778	114	56	6.45E-28	24	362	1	113	(3,)	gi|327266928|ref|XP_003218255.1|	PREDICTED: intraflagellar transport protein 80 homolog [Anolis carolinensis]
k48_134897	1137	308	301	270	1.12E-153	104	1006	1	301	(-3,)	gi|91092538|ref|XP_967850.1|	PREDICTED: similar to Ras-related GTP binding A [Tribolium castaneum] >gi|270006620|gb|EFA03068.1| hypothetical protein TcasGA2_TC010924 [Tribolium castaneum]
k48_141818	672	2346	216	177	6.80E-99	2	649	18	229	(-3,)	gi|357631246|gb|EHJ78836.1|	putative fatty acid synthase [Danaus plexippus]
k48_144507	1450	2058	40	39	3.59E-12	266	385	1946	1985	(2,)	gi|357611203|gb|EHJ67366.1|	hypothetical protein KGM_19207 [Danaus plexippus]
k48_145479	472	190	83	60	2.02E-29	223	471	105	187	(-2,)	gi|357606670|gb|EHJ65165.1|	hypothetical protein KGM_20533 [Danaus plexippus]
k48_148660	467	102	95	62	3.04E-33	33	317	1	95	(3,)	gi|357628349|gb|EHJ77717.1|	hypothetical protein KGM_10045 [Danaus plexippus]
k48_151697	300	505	99	86	1.54E-45	4	300	407	505	(-1,)	gi|195335603|ref|XP_002034453.1|	GM19905 [Drosophila sechellia] >gi|194126423|gb|EDW48466.1| GM19905 [Drosophila sechellia]
k48_159734	929	1127	241	152	7.85E-80	3	725	647	887	(-1,)	gi|357611938|gb|EHJ67726.1|	hypothetical protein KGM_22591 [Danaus plexippus]
k48_164030	398	1381	127	50	4.72E-18	5	385	439	563	(2,)	gi|357625061|gb|EHJ75614.1|	putative coiled-coil and C2 domain containing 2A [Danaus plexippus]
k48_164239	393	553	123	83	6.81E-38	1	369	432	552	(1,)	gi|357624214|gb|EHJ75076.1|	hypothetical protein KGM_01775 [Danaus plexippus]
k48_165377	992	434	90	47	1.06E-32	419	688	275	364	(-2,)	gi|223587758|emb|CAR82249.1|	hypothetical protein [Cotesia congregata]
k48_166098	1087	432	320	226	6.24E-130	128	1087	113	432	(-1,)	gi|357608174|gb|EHJ65864.1|	amino acid transporter [Danaus plexippus]
k48_169728	313	343	102	66	4.59E-34	6	311	102	203	(3,)	gi|357627909|gb|EHJ77431.1|	hypothetical protein KGM_04477 [Danaus plexippus]
k48_171017	481	939	75	31	1.88E-11	227	451	643	716	(-1,)	gi|357615241|gb|EHJ69546.1|	hypothetical protein KGM_05403 [Danaus plexippus]
k48_174072	910	292	215	204	7.25E-115	1	645	78	292	(1,)	gi|357605232|gb|EHJ64524.1|	putative Soluble NSF attachment protein [Danaus plexippus]
k48_176560	782	250	249	105	5.62E-35	13	711	1	239	(-3,)	gi|357618022|gb|EHJ71118.1|	adenylyl cyclase-associated protein [Danaus plexippus]
k48_182936	565	105	105	90	2.57E-43	189	503	1	105	(-3,)	gi|6755911|ref|NP_035790.1|	thioredoxin [Mus musculus] >gi|549078|sp|P10639.3|THIO_MOUSE RecName: Full=Thioredoxin; Short=Trx; AltName: Full=ATL-derived factor; Short=ADF >gi|453972|emb|CAA54688.1| thioredoxin [Mus musculus] >gi|1777310|dbj|BAA04881.1| thioredoxin [Mus musculus] >gi|12841147|dbj|BAB25096.1| unnamed protein product [Mus musculus] >gi|14789654|gb|AAH10756.1| Thioredoxin 1 [Mus musculus] >gi|62871725|gb|AAH944…
k48_188070	1065	277	52	36	3.21E-14	1	156	215	265	(1,)	gi|357618529|gb|EHJ71474.1|	hypothetical protein KGM_16347 [Danaus plexippus]
k48_188564	2200	506	459	300	6.22E-158	782	2128	1	449	(-1,)	gi|357628743|gb|EHJ77955.1|	hypothetical protein KGM_04405 [Danaus plexippus]
k48_189818	1996	752	645	534	0	62	1996	108	752	(-1,)	gi|357622211|gb|EHJ73775.1|	hypothetical protein KGM_09809 [Danaus plexippus]
k48_192074	824	1474	274	178	9.70E-97	1	822	102	353	(1,)	gi|29650239|gb|AAO85804.1|	integrin alpha 2 [Pseudoplusia includens]
k48_196303	327	322	114	67	5.34E-30	3	326	149	249	(-2,)	gi|357625640|gb|EHJ76022.1|	putative zinc finger protein [Danaus plexippus]
k48_199869	1427	898	386	374	0	270	1427	513	898	(-1,)	gi|357614811|gb|EHJ69286.1|	hypothetical protein KGM_08102 [Danaus plexippus]
k48_203422	2437	2676	842	435	0	24	2435	1692	2531	(3,)	gi|260234113|dbj|BAI44279.1|	cysteine proteinase inhibitor precursor [Manduca sexta] >gi|261336196|dbj|BAH59606.2| cysteine proteinase inhibitor precursor [Manduca sexta]
k48_206949	881	959	219	179	5.60E-101	223	879	1	219	(1,)	gi|357605832|gb|EHJ64790.1|	roundabout, isoform B [Danaus plexippus]
k48_210425	368	2148	122	119	1.91E-64	1	366	1994	2115	(1,)	gi|357631607|gb|EHJ79076.1|	putative Phosphatidylinositol 4-kinase alpha [Danaus plexippus]
k48_215373	443	247	135	103	1.96E-56	6	410	1	135	(-1,)	gi|357610884|gb|EHJ67190.1|	hypothetical protein KGM_19285 [Danaus plexippus]
k48_216064	552	1181	174	101	4.84E-47	43	552	125	295	(1,)	gi|357615149|gb|EHJ69495.1|	SLC4-like anion exchanger [Danaus plexippus]
k48_216957	417	1819	139	106	5.74E-53	1	417	409	544	(1,)	gi|357604233|gb|EHJ64104.1|	hypothetical protein KGM_10653 [Danaus plexippus]
k48_217534	545	264	70	50	1.53E-18	333	542	196	264	(-1,)	gi|357605050|gb|EHJ64449.1|	dynactin [Danaus plexippus]
k48_218159	441	160	98	72	2.61E-42	3	296	24	121	(3,)	gi|139439217|ref|ZP_01772659.1|	Hypothetical protein COLAER_01671 [Collinsella aerofaciens ATCC 25986] >gi|139439470|ref|ZP_01772902.1| Hypothetical protein COLAER_01925 [Collinsella aerofaciens ATCC 25986] >gi|139439882|ref|ZP_01773247.1| Hypothetical protein COLAER_02284 [Collinsella aerofaciens ATCC 25986] >gi|133774810|gb|EBA38630.1| Hypothetical protein COLAER_02284 [Collinsella aerofaciens ATCC 25986] >gi|133775023|gb|EBA…
k48_219414	680	544	65	49	3.69E-23	131	325	480	544	(2,)	gi|357622625|gb|EHJ74051.1|	hypothetical protein KGM_18593 [Danaus plexippus]
k48_220411	636	306	214	64	8.84E-18	2	571	36	241	(2,)	gi|328711860|ref|XP_003244662.1|	PREDICTED: hypothetical protein LOC100571647 [Acyrthosiphon pisum]
k48_221876	896	821	271	141	5.66E-56	81	884	365	618	(-1,)	gi|357627274|gb|EHJ77011.1|	hypothetical protein KGM_00047 [Danaus plexippus]
k48_223147	587	582	195	176	3.54E-97	3	587	280	474	(-1,)	gi|357630514|gb|EHJ78575.1|	ATP-dependent RNA helicase [Danaus plexippus]
k48_236426	498	899	165	97	6.22E-47	3	497	480	624	(3,)	gi|357609408|gb|EHJ66433.1|	hypothetical protein KGM_05525 [Danaus plexippus]
k48_236814	501	442	119	80	4.00E-38	1	357	325	440	(1,)	gi|357619996|gb|EHJ72346.1|	hypothetical protein KGM_14615 [Danaus plexippus]
k48_238034	1119	485	324	227	2.17E-133	146	1117	1	324	(2,)	gi|357609646|gb|EHJ66557.1|	putative succinate semialdehyde dehydrogenase, mitochondrial [Danaus plexippus]
k48_239919	1353	648	387	243	3.37E-134	12	1172	1	380	(-2,)	gi|357623364|gb|EHJ74550.1|	hypothetical protein KGM_18031 [Danaus plexippus]
k48_240266	438	214	58	32	6.91E-14	248	421	98	154	(-3,)	gi|270016314|gb|EFA12760.1|	hypothetical protein TcasGA2_TC010287 [Tribolium castaneum]
k48_243219	673	196	197	106	5.27E-59	21	605	1	196	(-3,)	gi|260836387|ref|XP_002613187.1|	hypothetical protein BRAFLDRAFT_120278 [Branchiostoma floridae] >gi|229298572|gb|EEN69196.1| hypothetical protein BRAFLDRAFT_120278 [Branchiostoma floridae]
k48_246893	2019	758	656	343	0	2	1942	105	753	(2,)	gi|357627759|gb|EHJ77341.1|	hypothetical protein KGM_10679 [Danaus plexippus]
k48_254045	1191	1051	378	137	3.90E-43	37	1152	340	675	(1,)	gi|270015675|gb|EFA12123.1|	hypothetical protein TcasGA2_TC002269 [Tribolium castaneum]
k48_258676	1223	79	50	49	1.50E-21	1029	1178	19	68	(-1,)	gi|357616500|gb|EHJ70227.1|	putative CDC28 protein kinase 1-like protein [Danaus plexippus]
k48_258829	759	149	149	149	6.54E-86	89	535	1	149	(-3,)	gi|239620873|ref|ZP_04663904.1|	LOW QUALITY PROTEIN: conserved hypothetical protein [Bifidobacterium longum subsp. infantis CCUG 52486] >gi|239516222|gb|EEQ56089.1| LOW QUALITY PROTEIN: conserved hypothetical protein [Bifidobacterium longum subsp. infantis CCUG 52486]
k48_261760	509	846	169	134	1.35E-73	3	509	376	544	(-1,)	gi|357629822|gb|EHJ78363.1|	hypothetical protein KGM_16848 [Danaus plexippus]
k48_267957	958	903	327	153	6.73E-66	6	950	409	731	(-3,)	gi|357616928|gb|EHJ70487.1|	hypothetical protein KGM_10416 [Danaus plexippus]
k48_269312	500	615	181	95	2.70E-34	3	500	176	345	(-1,)	gi|357624177|gb|EHJ75053.1|	hypothetical protein KGM_19143 [Danaus plexippus]
k48_271934	962	250	185	120	2.77E-51	408	962	72	250	(-1,)	gi|357626120|gb|EHJ76323.1|	hypothetical protein KGM_17599 [Danaus plexippus]
k48_272240	359	1571	119	115	3.08E-62	1	357	1341	1459	(1,)	gi|357628218|gb|EHJ77609.1|	hypothetical protein KGM_21089 [Danaus plexippus]
k48_286981	668	569	104	73	1.93E-61	355	666	420	523	(-3,)	gi|6689071|emb|CAB65381.1|	SNERG-1 protein [Rattus norvegicus]
k48_287062	474	3329	153	68	3.13E-22	14	472	3069	3202	(2,)	gi|357618837|gb|EHJ71654.1|	hypothetical protein KGM_08505 [Danaus plexippus]
k48_287343	495	243	137	74	1.35E-33	88	495	112	239	(-1,)	gi|357613690|gb|EHJ68661.1|	hypothetical protein KGM_09889 [Danaus plexippus]
k48_290299	1614	1345	526	218	8.72E-79	156	1613	803	1272	(-2,)	gi|357603762|gb|EHJ63918.1|	hypothetical protein KGM_06697 [Danaus plexippus]
k48_290438	828	1807	236	192	8.88E-106	1	708	1387	1617	(1,)	gi|357619561|gb|EHJ72087.1|	hypothetical protein KGM_05261 [Danaus plexippus]
k48_290481	507	1037	154	128	2.72E-66	1	462	214	365	(1,)	gi|357610767|gb|EHJ67145.1|	hypothetical protein KGM_22456 [Danaus plexippus]
k48_291776	355	849	117	111	4.04E-62	2	352	157	273	(-1,)	gi|357620616|gb|EHJ72756.1|	hypothetical protein KGM_08044 [Danaus plexippus]
k48_293261	433	1028	143	106	1.06E-70	3	431	45	187	(3,)	gi|357625094|gb|EHJ75645.1|	hypothetical protein KGM_22088 [Danaus plexippus]
k48_295903	415	999	78	46	5.66E-16	63	296	1	77	(3,)	gi|357618196|gb|EHJ71273.1|	hypothetical protein KGM_11844 [Danaus plexippus]
k48_300549	492	178	116	63	7.45E-32	3	350	1	116	(-2,)	gi|91083989|ref|XP_975221.1|	PREDICTED: similar to chemokine-like factor superfamily 4 [Tribolium castaneum] >gi|270007988|gb|EFA04436.1| hypothetical protein TcasGA2_TC014737 [Tribolium castaneum]
k48_303330	669	1180	180	116	2.61E-58	130	669	998	1177	(-1,)	gi|357627530|gb|EHJ77196.1|	hypothetical protein KGM_16930 [Danaus plexippus]
k48_306568	342	341	113	104	6.79E-54	3	341	28	140	(3,)	gi|289177022|ref|NP_001165929.1|	adipose triglyceride lipase brummer [Bombyx mori] >gi|285028547|gb|ADC34595.1| adipose triglyceride lipase brummer [Bombyx mori]
k48_308005	620	705	39	39	1.94E-14	504	620	667	705	(-1,)	gi|348573953|ref|XP_003472755.1|	PREDICTED: dolichyl-diphosphooligosaccharide--protein glycosyltransferase subunit STT3A [Cavia porcellus]
k48_313489	1106	137	140	61	3.63E-24	240	659	1	137	(-1,)	gi|357630417|gb|EHJ78554.1|	hypothetical protein KGM_22403 [Danaus plexippus]
k48_314335	382	1426	122	72	1.72E-28	3	368	446	559	(-3,)	gi|357627434|gb|EHJ77122.1|	hypothetical protein KGM_05290 [Danaus plexippus]
k48_318392	740	216	136	136	5.17E-72	8	415	1	136	(2,)	gi|148690892|gb|EDL22839.1|	mCG132493 [Mus musculus]
k48_318627	410	938	134	104	2.20E-60	9	410	191	324	(-1,)	gi|340718256|ref|XP_003397587.1|	PREDICTED: PHD finger protein 14-like [Bombus terrestris]
k48_323269	406	507	88	87	5.50E-43	141	404	420	507	(-3,)	gi|40352896|gb|AAH64793.1|	Cytochrome P450, family 17, subfamily a, polypeptide 1 [Mus musculus]
k48_325096	465	241	58	40	2.51E-11	292	465	178	233	(-1,)	gi|148298675|ref|NP_001091788.1|	candidate olfactory receptor [Bombyx mori] >gi|114217259|dbj|BAF31192.1| candidate olfactory receptor [Bombyx mori]
k48_326135	725	513	175	100	3.13E-34	79	585	364	513	(1,)	gi|357613177|gb|EHJ68357.1|	hypothetical protein KGM_16693 [Danaus plexippus]
k48_326763	621	546	198	68	2.80E-21	5	583	357	540	(-3,)	gi|270015184|gb|EFA11632.1|	hypothetical protein TcasGA2_TC000010 [Tribolium castaneum]
k48_327107	721	993	78	42	6.86E-15	138	341	910	987	(3,)	gi|298204325|gb|ADI61811.1|	endonuclease-reverse transcriptase [Bombyx mori]
k48_327448	610	367	108	108	1.96E-56	286	609	260	367	(-2,)	gi|354476417|ref|XP_003500421.1|	PREDICTED: hypothetical protein LOC100768617 [Cricetulus griseus]
k48_331239	323	348	103	60	1.72E-28	1	309	140	242	(1,)	gi|357631779|gb|EHJ79248.1|	putative hsp70 binding protein [Danaus plexippus]
k48_336263	1173	308	198	174	1.37E-93	578	1171	99	296	(-3,)	gi|109689716|ref|NP_032666.2|	lysosomal-associated transmembrane protein 4A [Mus musculus]
k48_338160	1397	412	388	253	4.69E-163	233	1396	6	391	(-2,)	gi|357614843|gb|EHJ69316.1|	hypothetical protein KGM_10882 [Danaus plexippus]
k48_338617	644	389	215	96	4.52E-41	11	643	7	217	(2,)	gi|357622568|gb|EHJ73995.1|	putative Myeloid differentiation primary response protein MyD88 [Danaus plexippus]
k48_339576	832	1350	277	249	1.19E-142	2	832	1015	1290	(-1,)	gi|357619228|gb|EHJ71888.1|	hypothetical protein KGM_20649 [Danaus plexippus]
k48_341514	1259	393	390	188	4.88E-100	4	1173	9	389	(1,)	gi|357621745|gb|EHJ73474.1|	hypothetical protein KGM_09706 [Danaus plexippus]
k48_346584	764	170	170	97	3.34E-45	82	561	2	170	(1,)	gi|194747004|ref|XP_001955944.1|	GF24843 [Drosophila ananassae] >gi|190623226|gb|EDV38750.1| GF24843 [Drosophila ananassae]
k48_347226	384	909	122	60	7.20E-19	17	382	410	531	(-3,)	gi|357618308|gb|EHJ71344.1|	hypothetical protein KGM_14399 [Danaus plexippus]
k48_349422	760	367	232	194	1.78E-107	1	696	136	367	(1,)	gi|357628165|gb|EHJ77577.1|	hypothetical protein KGM_11108 [Danaus plexippus]
k48_351958	567	285	190	188	9.95E-99	1	567	47	236	(1,)	gi|125987711|sp|Q1XDF8.2|ARGB_PORYE	RecName: Full=Acetylglutamate kinase; AltName: Full=N-acetyl-L-glutamate 5-phosphotransferase; AltName: Full=NAG kinase; Short=AGK
k48_353020	862	638	177	96	8.50E-38	3	533	488	638	(3,)	gi|357612670|gb|EHJ68115.1|	hypothetical protein KGM_01727 [Danaus plexippus]
k48_354112	540	794	181	127	2.02E-68	3	539	214	393	(3,)	gi|357616292|gb|EHJ70114.1|	putative hypoxia-inducible factor 1 alpha [Danaus plexippus]
k48_354235	356	477	76	51	6.73E-25	128	355	1	76	(2,)	gi|357612133|gb|EHJ67824.1|	tetracyclin-resistance protein [Danaus plexippus]
k48_358176	330	512	54	51	1.26E-23	169	330	459	512	(-1,)	gi|357615944|gb|EHJ69916.1|	hypothetical protein KGM_17055 [Danaus plexippus]
k48_363673	545	444	147	134	3.04E-67	105	545	301	444	(-1,)	gi|357628102|gb|EHJ77545.1|	putative cop9 signalosome complex subunit [Danaus plexippus]
k48_365607	344	172	114	101	1.56E-53	1	342	58	171	(1,)	gi|356547585|ref|XP_003542191.1|	PREDICTED: uncharacterized protein LOC100803853 [Glycine max] >gi|356547587|ref|XP_003542192.1| PREDICTED: uncharacterized protein LOC100804382 [Glycine max] >gi|356547589|ref|XP_003542193.1| PREDICTED: uncharacterized protein LOC100804912 [Glycine max] >gi|356547591|ref|XP_003542194.1| PREDICTED: uncharacterized protein LOC100805453 [Glycine max] >gi|356547593|ref|XP_003542195.1| PREDICTED: unch…
k48_366740	524	1367	146	108	4.93E-53	3	434	1176	1316	(-1,)	gi|357614552|gb|EHJ69144.1|	putative kinesin family member 21A [Danaus plexippus]
k48_368970	1835	1300	590	348	0	1	1767	719	1294	(1,)	gi|189234033|ref|XP_001807972.1|	PREDICTED: similar to protease, reverse transcriptase, ribonuclease H, integrase [Tribolium castaneum]
k48_370393	428	487	142	114	2.29E-65	2	427	151	292	(-2,)	gi|357625453|gb|EHJ75896.1|	hypothetical protein KGM_20527 [Danaus plexippus]
k48_375773	699	559	152	129	1.38E-68	83	526	1	152	(-3,)	gi|357623069|gb|EHJ74368.1|	male-specific lethal 3 [Danaus plexippus]
k48_377386	849	153	125	94	6.57E-51	73	441	1	125	(1,)	gi|350400887|ref|XP_003485992.1|	PREDICTED: hypothetical protein LOC100742412 [Bombus impatiens]
k48_385748	341	1073	114	63	8.65E-25	1	339	742	855	(1,)	gi|357614126|gb|EHJ68926.1|	hypothetical protein KGM_06190 [Danaus plexippus]
k48_387567	1777	1316	511	200	4.70E-97	3	1511	808	1313	(3,)	gi|115947303|ref|XP_001188792.1|	PREDICTED: similar to transposase [Strongylocentrotus purpuratus] >gi|115960893|ref|XP_001195106.1| PREDICTED: similar to transposase [Strongylocentrotus purpuratus]
k48_387616	396	164	131	69	1.29E-28	2	391	34	160	(2,)	gi|357610472|gb|EHJ66996.1|	hypothetical protein KGM_12756 [Danaus plexippus]
k48_388515	555	526	88	73	4.12E-30	291	554	439	526	(-2,)	gi|357627178|gb|EHJ76950.1|	hypothetical protein KGM_10618 [Danaus plexippus]
k48_388678	438	736	143	98	4.00E-54	8	436	1	143	(2,)	gi|357617845|gb|EHJ71028.1|	hypothetical protein KGM_09987 [Danaus plexippus]
k48_389944	606	405	121	100	2.18E-52	194	556	1	121	(2,)	gi|357620504|gb|EHJ72669.1|	putative protein phosphatase type 2c [Danaus plexippus]
k48_390579	704	1986	233	191	2.42E-105	1	699	1572	1801	(1,)	gi|357604963|gb|EHJ64400.1|	transcriptional regulator ATRX [Danaus plexippus]
k48_391699	695	191	66	66	5.07E-31	3	200	1	66	(-1,)	gi|357608288|gb|EHJ65911.1|	hypothetical protein KGM_17413 [Danaus plexippus]
k48_392461	383	1301	127	98	4.18E-51	1	381	376	502	(1,)	gi|357614500|gb|EHJ69107.1|	ATP-binding cassette transporter [Danaus plexippus]
k48_393649	801	741	266	179	7.08E-97	3	800	119	383	(3,)	gi|294846804|gb|ADF43475.1|	carboxyl/choline esterase CCE014a [Helicoverpa armigera]
k48_393754	541	698	138	77	3.81E-30	1	414	561	698	(1,)	gi|149016331|gb|EDL75577.1|	nucleolin, isoform CRA_b [Rattus norvegicus]
k48_395062	400	1169	131	113	2.24E-60	3	395	1039	1169	(3,)	gi|68638022|emb|CAI99405.1|	P-type ATPase [Pyropia yezoensis] >gi|115635846|dbj|BAF34369.1| Na+-ATPase [Pyropia yezoensis]
k48_398523	471	956	153	60	5.71E-16	1	459	762	912	(1,)	gi|357613416|gb|EHJ68496.1|	hypothetical protein KGM_06579 [Danaus plexippus]
k48_399616	374	1077	126	78	7.25E-35	1	363	292	417	(1,)	gi|195036682|ref|XP_001989797.1|	GH18994 [Drosophila grimshawi] >gi|193893993|gb|EDV92859.1| GH18994 [Drosophila grimshawi]
k48_402423	832	418	92	46	5.21E-13	1	273	308	394	(1,)	gi|328711999|ref|XP_003244703.1|	PREDICTED: putative nuclease HARBI1-like [Acyrthosiphon pisum]
k48_403277	1192	646	214	131	2.42E-69	231	872	1	207	(3,)	gi|169218417|gb|ACA50099.1|	reverse transcriptase-like protein [Ectropis obliqua]
k48_404434	998	2243	332	300	3.26E-175	3	998	1571	1901	(-1,)	gi|357620808|gb|EHJ72857.1|	putative ebna2 binding protein P100 [Danaus plexippus]
k48_404996	842	1257	280	133	6.61E-72	3	842	126	399	(-1,)	gi|357621219|gb|EHJ73128.1|	aldehyde oxidase 2 [Danaus plexippus]
k48_406357	503	124	54	47	2.88E-20	3	164	71	124	(3,)	gi|357604423|gb|EHJ64183.1|	NADH dehydrogenase [Danaus plexippus]
k48_407410	527	173	146	145	1.19E-78	3	440	28	173	(3,)	gi|281350307|gb|EFB25891.1|	hypothetical protein PANDA_004337 [Ailuropoda melanoleuca]
k48_408506	397	340	98	41	5.07E-17	6	299	232	329	(3,)	gi|47027605|gb|AAT08871.1|	tyrosine recombinase [Tribolium castaneum]
k48_413912	392	151	66	42	2.44E-19	63	260	1	66	(3,)	gi|357613574|gb|EHJ68593.1|	putative blastopia polyprotein [Danaus plexippus]
k48_415805	833	787	258	152	3.31E-84	58	831	511	767	(-3,)	gi|357623535|gb|EHJ74645.1|	hypothetical protein KGM_11037 [Danaus plexippus]
k48_416771	355	2427	91	69	2.02E-37	1	273	1937	2027	(1,)	gi|357611447|gb|EHJ67493.1|	putative zinc finger protein 91 [Danaus plexippus]
k48_419935	1548	1078	317	277	6.83E-158	598	1548	764	1078	(-1,)	gi|357606467|gb|EHJ65078.1|	putative ubiquitin protein ligase [Danaus plexippus]
k48_427775	353	492	77	77	2.47E-43	1	231	416	492	(1,)	gi|357626964|gb|EHJ76837.1|	hypothetical protein KGM_16968 [Danaus plexippus]
k48_431131	374	3401	123	110	7.69E-61	4	372	2796	2918	(1,)	gi|357620564|gb|EHJ72713.1|	putative Lysosomal trafficking regulator [Danaus plexippus]
k48_435563	834	421	248	171	1.71E-88	10	747	1	247	(-1,)	gi|357625225|gb|EHJ75734.1|	hypothetical protein KGM_02719 [Danaus plexippus]
k48_440098	301	595	98	73	2.02E-37	3	296	464	561	(3,)	gi|357624986|gb|EHJ75554.1|	hypothetical protein KGM_03116 [Danaus plexippus]
k48_440924	421	304	100	87	2.25E-44	116	415	205	304	(-1,)	gi|357603639|gb|EHJ63855.1|	deoxyhypusine hydroxylase/monooxygenase [Danaus plexippus]
k48_441042	338	929	110	96	8.91E-54	8	337	276	385	(2,)	gi|357631758|gb|EHJ79227.1|	putative Rho GTPase activating protein 15 [Danaus plexippus]
k48_441230	496	462	115	73	2.14E-39	122	466	1	115	(2,)	gi|12585256|sp|Q25489.1|HYEP_MANSE	RecName: Full=Juvenile hormone epoxide hydrolase; Short=JHEH; AltName: Full=Juvenile hormone-specific epoxide hydrolase >gi|1276940|gb|AAC47018.1| juvenile hormone epoxide hydrolase [Manduca sexta] >gi|1589030|prf||2210235A epoxide hydrolase
k48_443275	387	687	129	90	7.84E-42	1	387	370	498	(1,)	gi|357620947|gb|EHJ72955.1|	hypothetical protein KGM_06508 [Danaus plexippus]
k48_446179	408	711	135	132	2.79E-71	3	407	183	317	(-2,)	gi|357604489|gb|EHJ64211.1|	hypothetical protein KGM_12054 [Danaus plexippus]
k48_449702	324	830	108	70	1.71E-36	1	324	460	567	(1,)	gi|357630243|gb|EHJ78503.1|	endonuclease-reverse transcriptase [Danaus plexippus]
k48_457782	456	396	60	38	9.70E-16	275	454	334	393	(-3,)	gi|357608335|gb|EHJ65937.1|	zinc finger protein 26 [Danaus plexippus]
k48_460605	697	653	233	96	4.43E-35	12	695	118	342	(3,)	gi|357623383|gb|EHJ74561.1|	hypothetical protein KGM_22320 [Danaus plexippus]
k48_462555	763	119	114	90	8.50E-49	193	534	6	119	(1,)	gi|357620204|gb|EHJ72484.1|	phosphohistidine phosphatase [Danaus plexippus]
k48_462688	1043	1573	284	90	1.10E-19	288	1043	753	1006	(-1,)	gi|357609448|gb|EHJ66452.1|	hypothetical protein KGM_21316 [Danaus plexippus]
k48_464541	560	383	141	45	8.10E-13	91	483	237	376	(-3,)	gi|357627355|gb|EHJ77082.1|	hypothetical protein KGM_12546 [Danaus plexippus]
k48_466838	325	110	81	58	3.25E-27	81	323	29	109	(-3,)	gi|357604893|gb|EHJ64376.1|	hypothetical protein KGM_05907 [Danaus plexippus]
k48_467296	576	676	172	121	2.74E-59	6	521	450	621	(-2,)	gi|357612465|gb|EHJ68011.1|	hypothetical protein KGM_17732 [Danaus plexippus]
k48_471151	389	998	129	99	4.15E-51	3	389	76	204	(-1,)	gi|357613443|gb|EHJ68507.1|	hypothetical protein KGM_09100 [Danaus plexippus]
k48_471616	675	505	140	67	9.80E-29	254	667	43	181	(2,)	gi|357622588|gb|EHJ74015.1|	putative pol-like protein [Danaus plexippus]
k48_476348	310	460	53	52	2.36E-22	152	310	1	53	(2,)	gi|357615905|gb|EHJ69896.1|	putative phosphatidylinositol-4-phosphate 5-kinase, type II, beta isoform 1 [Danaus plexippus]
k48_478003	1211	342	182	85	1.08E-48	602	1147	152	329	(2,)	gi|357627195|gb|EHJ76964.1|	hypothetical protein KGM_15245 [Danaus plexippus]
k48_479022	1656	713	344	329	0	614	1645	117	460	(2,)	gi|357617842|gb|EHJ71025.1|	hypothetical protein KGM_09986 [Danaus plexippus]
k48_481567	366	610	121	91	4.89E-52	3	365	250	370	(3,)	gi|357616985|gb|EHJ70518.1|	putative peptide-N(4)-(N-acetyl-beta-glucosaminyl)asparagine amidase [Danaus plexippus]
k48_486472	710	272	202	94	2.44E-36	103	708	1	182	(1,)	gi|357627824|gb|EHJ77376.1|	hypothetical protein KGM_16783 [Danaus plexippus]
k48_487649	655	479	124	64	1.59E-20	65	436	151	249	(-1,)	gi|357620138|gb|EHJ72444.1|	putative CDC7 cell division cycle 7 [Danaus plexippus]
k48_489452	2109	865	249	136	5.51E-63	3	749	354	584	(3,)	gi|315454631|gb|ADU25266.1|	KDM4 [Bombyx mori]
k48_489891	511	461	83	41	4.22E-14	50	295	358	440	(2,)	gi|195431134|ref|XP_002063603.1|	GK21999 [Drosophila willistoni] >gi|194159688|gb|EDW74589.1| GK21999 [Drosophila willistoni]
k48_491230	1645	1195	547	274	1.27E-149	3	1640	16	533	(3,)	gi|357616535|gb|EHJ70248.1|	programmed cell death protein 11 [Danaus plexippus]
k48_498248	314	412	95	61	4.89E-28	28	312	1	95	(1,)	gi|158508574|ref|NP_001103476.1|	olfactory receptor 35 [Bombyx mori] >gi|152963603|tpg|DAA05991.1| TPA_exp: odorant receptor 35 [Bombyx mori]
k48_498642	302	511	100	97	7.37E-48	3	302	280	379	(-1,)	gi|289063226|dbj|BAI77429.1|	cyclin A [Bombyx mori]
k48_499968	643	407	179	49	1.24E-14	58	594	145	313	(-2,)	gi|343481902|gb|AEM44816.1|	zinc finger DNA binding protein [Pectinophora gossypiella]
k48_501266	1167	325	299	141	1.32E-80	125	1009	10	307	(-3,)	gi|357624081|gb|EHJ74985.1|	putative transcription factor IIIA [Danaus plexippus]
k48_501603	428	890	149	56	6.12E-18	1	426	760	890	(1,)	gi|357617660|gb|EHJ70914.1|	hypothetical protein KGM_19964 [Danaus plexippus]
k48_507611	356	972	76	48	5.90E-21	128	355	1	76	(2,)	gi|357609559|gb|EHJ66516.1|	hypothetical protein KGM_13348 [Danaus plexippus]
k48_512811	2686	838	437	275	9.32E-135	1	1299	1	432	(-2,)	gi|357618670|gb|EHJ71565.1|	hypothetical protein KGM_11227 [Danaus plexippus]
k48_523624	473	897	157	107	1.26E-55	3	473	601	757	(3,)	gi|343481903|gb|AEM44817.1|	unknown [Pectinophora gossypiella]
k48_523995	335	482	109	67	1.39E-30	3	329	150	257	(3,)	gi|357603824|gb|EHJ63935.1|	putative aspartyl-tRNA synthetase [Danaus plexippus]
k48_527040	389	291	35	27	1.88E-11	1	105	256	290	(1,)	gi|242005446|ref|XP_002423576.1|	Ribosomal large subunit pseudouridine synthase C, putative [Pediculus humanus corporis] >gi|212506724|gb|EEB10838.1| Ribosomal large subunit pseudouridine synthase C, putative [Pediculus humanus corporis]
k48_528446	1897	476	437	206	4.60E-106	595	1896	6	442	(1,)	gi|357610240|gb|EHJ66888.1|	non-LTR retrotransposon CATS [Danaus plexippus]
k48_531953	1082	597	360	207	5.24E-129	1	1080	93	449	(1,)	gi|357612387|gb|EHJ67957.1|	putative gonadotropin inducible transcription factor [Danaus plexippus]
k48_531990	2079	2121	120	68	4.34E-28	7	360	1799	1918	(1,)	gi|357607663|gb|EHJ65628.1|	putative voltage and ligand gated potassium channel [Danaus plexippus]
k48_534334	1585	441	425	196	2.17E-82	367	1539	39	441	(-2,)	gi|357607735|gb|EHJ65666.1|	hypothetical protein KGM_06520 [Danaus plexippus]
k48_536108	606	330	189	110	1.23E-63	38	604	90	278	(2,)	gi|160333413|ref|NP_001103763.1|	fumarylacetoacetase [Bombyx mori] >gi|87248327|gb|ABD36216.1| fumarylacetoacetate hydrolase isoform A [Bombyx mori]
k48_542599	820	212	186	114	9.41E-60	37	594	35	212	(-2,)	gi|357603994|gb|EHJ64000.1|	Bombyrin [Danaus plexippus]
k48_543855	452	1060	146	79	2.23E-28	14	451	1	139	(2,)	gi|357625903|gb|EHJ76189.1|	eIF2B-beta protein [Danaus plexippus]
k48_548756	449	51	58	44	4.85E-15	160	333	1	51	(1,)	gi|149022438|gb|EDL79332.1|	rCG27115 [Rattus norvegicus]
k48_551142	912	215	217	134	3.53E-69	182	832	1	213	(2,)	gi|357625822|gb|EHJ76128.1|	hypothetical protein KGM_19273 [Danaus plexippus]
k48_553749	547	1510	51	37	1.06E-11	3	155	970	1020	(3,)	gi|357631149|gb|EHJ78808.1|	hypothetical protein KGM_00330 [Danaus plexippus]
k48_558026	1393	287	289	194	1.02E-109	518	1378	1	287	(2,)	gi|357618838|gb|EHJ71655.1|	nucleoporin Ndc1 [Danaus plexippus]
k48_558261	2044	901	527	420	0	463	2043	123	639	(1,)	gi|357622607|gb|EHJ74033.1|	hypothetical protein KGM_18623 [Danaus plexippus]
k48_559774	320	345	98	81	1.04E-41	24	317	146	243	(-1,)	gi|357604169|gb|EHJ64074.1|	hypothetical protein KGM_18107 [Danaus plexippus]
k48_564984	429	1580	125	69	5.87E-29	58	429	389	508	(1,)	gi|357610349|gb|EHJ66940.1|	phd finger transcription factor [Danaus plexippus]
k48_568236	318	708	56	38	3.07E-17	150	317	313	368	(3,)	gi|357611306|gb|EHJ67413.1|	endonuclease-reverse transcriptase [Danaus plexippus]
k48_573596	474	958	134	73	2.02E-29	3	380	10	142	(-2,)	gi|307185086|gb|EFN71285.1|	Calsyntenin-1 [Camponotus floridanus]
k48_577253	850	995	281	216	2.43E-122	6	848	110	390	(3,)	gi|298204327|gb|ADI61812.1|	endonuclease-reverse transcriptase [Bombyx mori]
k48_583618	667	496	182	145	6.91E-80	3	548	1	182	(-3,)	gi|357607471|gb|EHJ65512.1|	hypothetical protein KGM_19705 [Danaus plexippus]
k48_584418	1056	771	355	119	1.50E-40	3	1046	395	740	(-2,)	gi|301622748|ref|XP_002940691.1|	PREDICTED: hypothetical protein LOC100485130 [Xenopus (Silurana) tropicalis]
k48_585738	582	280	158	140	2.97E-72	1	474	123	280	(1,)	gi|148697551|gb|EDL29498.1|	mCG22130, isoform CRA_d [Mus musculus]
k48_590918	1707	2056	570	281	5.02E-157	1	1707	1224	1784	(1,)	gi|270010054|gb|EFA06502.1|	hypothetical protein TcasGA2_TC009401 [Tribolium castaneum]
k48_594414	340	416	110	56	1.29E-20	2	331	296	403	(-1,)	gi|357604105|gb|EHJ64044.1|	hypothetical protein KGM_04001 [Danaus plexippus]
k48_595304	434	213	133	88	6.02E-42	34	432	66	198	(1,)	gi|300068971|ref|NP_001177771.1|	N-acetyltransferase 2 [Bombyx mori] >gi|197281735|gb|ACH57095.1| N-acetyltransferase 2 [Bombyx mori]
k48_600780	405	379	107	65	3.46E-29	89	403	5	111	(2,)	gi|357620502|gb|EHJ72667.1|	putative venom acid phosphatase [Danaus plexippus]
k48_602492	928	234	210	180	1.51E-99	3	632	20	229	(3,)	gi|357617241|gb|EHJ70671.1|	cell division protein ftsj [Danaus plexippus]
k48_603673	1069	251	248	161	9.77E-88	195	935	1	247	(3,)	gi|357613678|gb|EHJ68650.1|	putative Cenpl protein [Danaus plexippus]
k48_611129	1156	351	276	264	3.13E-159	327	1154	76	351	(-3,)	gi|193735077|gb|ACF20049.1|	Dlk1 [Mus musculus]
k48_615897	471	1402	107	60	2.04E-21	159	470	1299	1402	(-2,)	gi|357606651|gb|EHJ65149.1|	hypothetical protein KGM_03029 [Danaus plexippus]
k48_616418	1926	532	525	385	0	66	1631	1	521	(3,)	gi|357609773|gb|EHJ66658.1|	hypothetical protein KGM_08833 [Danaus plexippus]
k48_616584	646	667	170	119	1.65E-59	135	644	1	167	(3,)	gi|357604231|gb|EHJ64102.1|	putative sex-determining protein fem-1 [Danaus plexippus]
k48_617218	494	141	141	120	2.00E-61	16	438	1	141	(-3,)	gi|153791457|ref|NP_001093274.1|	glia maturation factor beta [Bombyx mori] >gi|95102954|gb|ABF51418.1| glia maturation factor beta [Bombyx mori]
k48_621009	1123	417	178	137	3.44E-70	593	1123	241	417	(-1,)	gi|357628222|gb|EHJ77612.1|	hypothetical protein KGM_04635 [Danaus plexippus]
k48_621747	722	817	216	210	2.56E-113	75	722	16	231	(3,)	gi|357620839|gb|EHJ72882.1|	putative armadillo protein [Danaus plexippus]
k48_621926	2164	222	238	120	1.60E-57	610	1320	1	220	(1,)	gi|357625123|gb|EHJ75665.1|	hypothetical protein KGM_14728 [Danaus plexippus]
k48_623666	2352	1311	715	265	6.16E-135	97	2190	611	1308	(-1,)	gi|225453506|ref|XP_002275212.1|	PREDICTED: hypothetical protein [Vitis vinifera]
k48_629203	394	497	92	63	3.64E-27	59	313	189	279	(-1,)	gi|134001323|gb|ABO45239.1|	reverse transcriptase [Ostrinia nubilalis]
k48_632787	1581	999	515	344	0	38	1579	1	515	(2,)	gi|357618046|gb|EHJ71141.1|	putative transportin [Danaus plexippus]
k48_644014	514	389	136	56	5.85E-24	106	513	240	372	(-2,)	gi|357625796|gb|EHJ76116.1|	hypothetical protein KGM_12806 [Danaus plexippus]
k48_645662	822	147	167	89	2.51E-44	208	708	3	135	(-1,)	gi|357624967|gb|EHJ75540.1|	hypothetical protein KGM_17354 [Danaus plexippus]
k48_646457	1179	601	406	128	5.69E-55	8	1177	91	490	(2,)	gi|195453240|ref|XP_002073701.1|	GK14248 [Drosophila willistoni] >gi|194169786|gb|EDW84687.1| GK14248 [Drosophila willistoni]
k48_651323	482	655	87	50	4.93E-20	199	459	6	92	(1,)	gi|357615460|gb|EHJ69671.1|	zinc finger protein [Danaus plexippus]
k48_657094	407	738	59	32	9.43E-11	229	405	1	59	(1,)	gi|328783277|ref|XP_625224.3|	PREDICTED: protein fat-free homolog [Apis mellifera]
k48_660379	403	427	133	105	1.71E-60	3	401	221	353	(3,)	gi|296427845|gb|ADH16754.1|	flavin-dependent monooxygenase FMO3B [Helicoverpa armigera]
k48_663147	915	291	294	86	6.79E-20	51	836	1	285	(3,)	gi|328703724|ref|XP_003242285.1|	PREDICTED: hypothetical protein LOC100574412 [Acyrthosiphon pisum]
k48_663580	695	114	95	74	1.92E-38	414	695	18	112	(-1,)	gi|357615858|gb|EHJ69872.1|	hypothetical protein KGM_07640 [Danaus plexippus]
k48_665759	626	897	78	32	4.08E-12	393	626	817	894	(-1,)	gi|343481903|gb|AEM44817.1|	unknown [Pectinophora gossypiella]
k48_667020	1701	260	255	195	7.07E-111	799	1563	6	260	(-1,)	gi|357604170|gb|EHJ64075.1|	hypothetical protein KGM_18106 [Danaus plexippus]
k48_672201	830	263	216	152	8.62E-93	9	656	47	262	(3,)	gi|357616764|gb|EHJ70392.1|	hypothetical protein KGM_20869 [Danaus plexippus]
k48_672723	592	1264	201	94	1.21E-44	2	592	732	928	(2,)	gi|189239728|ref|XP_001807662.1|	PREDICTED: similar to putative gag-pol protein [Tribolium castaneum] >gi|270010757|gb|EFA07205.1| hypothetical protein TcasGA2_TC010212 [Tribolium castaneum]
k48_672916	470	216	137	65	1.72E-28	68	469	84	216	(-2,)	gi|112983434|ref|NP_001037636.1|	SCP-related protein precursor [Bombyx mori] >gi|109138368|gb|ABG25817.1| SCP-related protein [Bombyx mori]
k48_672928	1068	753	180	116	9.21E-62	524	1063	575	753	(-3,)	gi|357622263|gb|EHJ73815.1|	hypothetical protein KGM_00940 [Danaus plexippus]
k48_673023	514	151	109	94	9.62E-51	6	332	43	151	(3,)	gi|357615118|gb|EHJ69479.1|	hypothetical protein KGM_20403 [Danaus plexippus]
k48_680642	1252	309	86	83	2.61E-45	995	1252	224	309	(-1,)	gi|357611828|gb|EHJ67666.1|	hypothetical protein KGM_07310 [Danaus plexippus]
k48_681322	982	130	115	72	2.52E-39	339	683	14	128	(-3,)	gi|357629204|gb|EHJ78128.1|	putative zinc finger protein 782 [Danaus plexippus]
k48_682584	3007	1088	48	47	2.38E-17	2864	3007	1041	1088	(-1,)	gi|357614784|gb|EHJ69272.1|	hypothetical protein KGM_15355 [Danaus plexippus]
k48_682589	513	264	152	152	1.47E-83	57	512	113	264	(-2,)	gi|12845889|dbj|BAB26942.1|	unnamed protein product [Mus musculus]
k48_693525	902	347	200	161	8.77E-89	306	902	148	347	(-1,)	gi|357622619|gb|EHJ74045.1|	putative ADP-ribosylation factor GTPase-activating protein 1 [Danaus plexippus]
k48_694126	442	771	121	89	8.01E-42	2	364	625	740	(-1,)	gi|357619829|gb|EHJ72252.1|	hypothetical protein KGM_11481 [Danaus plexippus]
k48_702872	1536	1140	357	213	3.62E-111	2	1057	130	474	(2,)	gi|357610448|gb|EHJ66982.1|	hypothetical protein KGM_18506 [Danaus plexippus]
k48_703087	339	471	77	56	8.69E-25	107	337	1	77	(2,)	gi|357625422|gb|EHJ75877.1|	ubiquitin-specific protease [Danaus plexippus]
k48_703941	553	210	94	72	1.67E-31	272	553	131	210	(-1,)	gi|357619703|gb|EHJ72170.1|	ubiquitin-conjugating enzyme h [Danaus plexippus]
k48_705064	666	836	216	99	1.55E-47	2	643	507	722	(2,)	gi|357622609|gb|EHJ74035.1|	putative pol-like protein [Danaus plexippus]
k48_709156	466	419	153	89	1.32E-36	2	460	267	419	(2,)	gi|357619576|gb|EHJ72094.1|	UBX domain-containing protein 8 [Danaus plexippus]
k48_712711	475	1182	157	82	9.35E-43	3	473	154	310	(3,)	gi|301631326|ref|XP_002944749.1|	PREDICTED: transposon Ty3-I Gag-Pol polyprotein-like [Xenopus (Silurana) tropicalis]
k48_716542	2065	538	538	295	1.33E-170	113	1723	3	538	(-1,)	gi|357622060|gb|EHJ73676.1|	putative AMP dependent coa ligase [Danaus plexippus]
k48_719625	663	574	158	151	5.84E-87	190	663	411	568	(-1,)	gi|242017410|ref|XP_002429182.1|	conserved hypothetical protein [Pediculus humanus corporis] >gi|212514060|gb|EEB16444.1| conserved hypothetical protein [Pediculus humanus corporis]
k48_722083	497	1101	149	83	1.59E-34	98	496	1	149	(2,)	gi|357629268|gb|EHJ78150.1|	putative Thd1 [Danaus plexippus]
k48_722209	965	327	294	201	6.30E-120	3	884	1	292	(-1,)	gi|357616374|gb|EHJ70158.1|	hypothetical protein KGM_07404 [Danaus plexippus]
k48_727587	301	323	82	53	3.12E-22	55	300	1	82	(1,)	gi|357625329|gb|EHJ75809.1|	hypothetical protein KGM_07584 [Danaus plexippus]
k48_728935	417	559	141	94	9.20E-51	2	415	140	280	(2,)	gi|357624558|gb|EHJ75283.1|	putative FERM domain containing 4A [Danaus plexippus]
k48_731063	322	819	102	58	1.32E-28	13	318	538	639	(-2,)	gi|270006338|gb|EFA02786.1|	hypothetical protein TcasGA2_TC008524 [Tribolium castaneum]
k48_732281	415	219	106	76	3.75E-36	2	319	117	219	(2,)	gi|357605974|gb|EHJ64854.1|	hypothetical protein KGM_08365 [Danaus plexippus]
k48_732964	1403	422	399	220	2.08E-118	9	1205	29	421	(-1,)	gi|270001083|gb|EEZ97530.1|	hypothetical protein TcasGA2_TC011377 [Tribolium castaneum]
k48_734513	555	279	128	79	6.56E-36	125	496	1	128	(2,)	gi|357606890|gb|EHJ65272.1|	hypothetical protein KGM_04993 [Danaus plexippus]
k48_735961	467	235	138	95	2.74E-50	52	465	1	138	(1,)	gi|114053281|ref|NP_001040282.1|	translin [Bombyx mori] >gi|87248625|gb|ABD36365.1| translin [Bombyx mori]
k48_741066	307	465	81	44	4.34E-16	99	305	231	311	(3,)	gi|357604364|gb|EHJ64154.1|	hypothetical protein KGM_16144 [Danaus plexippus]
k48_741180	1359	484	415	272	2.18E-165	62	1300	69	482	(-3,)	gi|237700855|gb|ACR16009.1|	carboxypeptidase 3 [Mamestra configurata]
k48_741193	838	420	257	200	3.45E-105	68	838	164	420	(-1,)	gi|357605321|gb|EHJ64558.1|	hypothetical protein KGM_13256 [Danaus plexippus]
k48_744702	1547	483	484	262	4.29E-144	95	1546	1	457	(2,)	gi|357619207|gb|EHJ71877.1|	putative methyltransferase 10 domain containing [Danaus plexippus]
k48_745878	766	1360	250	119	6.76E-62	19	765	1107	1356	(-2,)	gi|189239753|ref|XP_969432.2|	PREDICTED: similar to Copia protein (Gag-int-pol protein) [Tribolium castaneum]
k48_756898	1855	602	597	286	9.63E-125	3	1739	1	548	(-3,)	gi|357610765|gb|EHJ67143.1|	putative latent nuclear antigen [Danaus plexippus]
k48_757958	454	905	150	116	1.21E-66	3	452	372	521	(3,)	gi|357614578|gb|EHJ69156.1|	fasciclin II transmembrane isoform [Danaus plexippus]
k48_759978	647	669	179	123	7.76E-65	108	644	109	287	(3,)	gi|24643717|ref|NP_728422.1|	sluggish A, isoform A [Drosophila melanogaster] >gi|45556158|ref|NP_996526.1| sluggish A, isoform H [Drosophila melanogaster] >gi|45556169|ref|NP_996527.1| sluggish A, isoform G [Drosophila melanogaster] >gi|45556180|ref|NP_996528.1| sluggish A, isoform F [Drosophila melanogaster] >gi|7295508|gb|AAF50821.1| sluggish A, isoform A [Drosophila melanogaster] >gi|17862150|gb|AAL39552.1| LD10578p [Dros…
k48_761703	342	231	110	97	1.28E-52	11	340	1	109	(2,)	gi|357628324|gb|EHJ77700.1|	hypothetical protein KGM_16763 [Danaus plexippus]
k48_764089	649	561	215	105	2.42E-50	3	647	249	425	(-3,)	gi|321400074|ref|NP_001189458.1|	inhibitor of apoptosis 2 [Bombyx mori] >gi|304421448|gb|ADM32523.1| iap2 [Bombyx mori]
k48_766777	1580	2787	403	305	2.17E-175	1	1206	2385	2786	(1,)	gi|357605302|gb|EHJ64550.1|	hypothetical protein KGM_21276 [Danaus plexippus]
k48_770155	974	700	267	77	2.05E-25	2	775	139	388	(2,)	gi|270013850|gb|EFA10298.1|	hypothetical protein TcasGA2_TC012513 [Tribolium castaneum]
k48_771791	701	537	177	121	2.81E-61	169	699	2	174	(1,)	gi|357601672|gb|EHJ63112.1|	aaa atpase [Danaus plexippus]
k48_773218	466	113	62	62	7.01E-30	1	186	52	113	(1,)	gi|6678265|ref|NP_033368.1|	dynein light chain Tctex-type 1 [Mus musculus] >gi|262231811|ref|NP_001160099.1| dynein light chain Tctex-type 1F [Mus musculus] >gi|262231815|ref|NP_001160101.1| dynein light chain Tctex-type 1A [Mus musculus] >gi|262231818|ref|NP_001160102.1| dynein light chain Tctex-type 1C [Mus musculus] >gi|315711045|ref|NP_001186876.1| dynein light chain Tctex-type 1E isoform 1 [Mus musculus] >gi|149268330|…
k48_773766	789	159	159	129	3.21E-70	246	722	1	159	(-2,)	gi|357608367|gb|EHJ65958.1|	archease [Danaus plexippus]
k48_774937	1260	317	156	103	5.32E-46	793	1260	164	306	(-1,)	gi|357631515|gb|EHJ78985.1|	hypothetical protein KGM_15679 [Danaus plexippus]
k48_776396	325	674	119	48	2.66E-21	5	325	429	547	(-1,)	gi|357611444|gb|EHJ67490.1|	putative zinc finger protein 729 [Danaus plexippus]
k48_779071	1371	429	430	263	6.43E-133	3	1286	1	428	(-2,)	gi|357625057|gb|EHJ75610.1|	putative RNA-binding protein 40 [Danaus plexippus]
k48_784122	634	3052	192	147	3.35E-94	3	578	468	658	(-3,)	gi|357623596|gb|EHJ74684.1|	putative fibrillin 2 [Danaus plexippus]
k48_785377	439	137	64	56	2.79E-23	257	439	1	64	(2,)	gi|357602930|gb|EHJ63572.1|	hypothetical protein KGM_12714 [Danaus plexippus]
k48_788351	1320	311	138	104	3.95E-47	922	1320	174	311	(-1,)	gi|310769193|gb|ADP21244.1|	P70S6K [Bombyx mori]
k48_788961	507	225	84	69	1.04E-33	1	252	142	225	(1,)	gi|357617116|gb|EHJ70592.1|	hypothetical protein KGM_02407 [Danaus plexippus]
k48_794571	458	807	148	111	1.99E-61	7	423	1	148	(1,)	gi|357624326|gb|EHJ75147.1|	putative zinc finger protein Ran-binding domain-containing protein [Danaus plexippus]
k48_795341	1191	673	225	135	1.24E-73	527	1189	120	343	(2,)	gi|357607728|gb|EHJ65659.1|	hypothetical protein KGM_06524 [Danaus plexippus]
k48_797518	517	135	132	113	1.32E-63	119	514	4	135	(2,)	gi|357611417|gb|EHJ67474.1|	hypothetical protein KGM_03542 [Danaus plexippus]
k48_798557	582	553	123	69	3.61E-30	140	505	29	151	(2,)	gi|357617525|gb|EHJ70840.1|	hypothetical protein KGM_13363 [Danaus plexippus]
k48_802035	519	1221	173	139	2.62E-75	1	519	798	969	(1,)	gi|357610263|gb|EHJ66900.1|	hypothetical protein KGM_19940 [Danaus plexippus]
k48_802215	393	240	63	63	1.86E-27	205	393	178	240	(-1,)	gi|148666170|gb|EDK98586.1|	RIKEN cDNA 0610011I04 [Mus musculus]
k48_805698	686	179	179	112	1.42E-54	50	583	1	179	(2,)	gi|357622841|gb|EHJ74218.1|	hypothetical protein KGM_02970 [Danaus plexippus]
k48_805968	448	693	133	72	7.70E-37	1	396	514	646	(1,)	gi|357631482|gb|EHJ78955.1|	putative zinc finger protein 347 [Danaus plexippus]
k48_808648	519	259	78	54	4.54E-27	1	234	182	258	(1,)	gi|357616765|gb|EHJ70393.1|	putative Lysosomal acid phosphatase precursor [Danaus plexippus]
k48_808804	1305	525	412	288	5.11E-140	130	1305	1	406	(1,)	gi|112983608|ref|NP_001037343.1|	cyclin B homolog [Bombyx mori] >gi|1865641|dbj|BAA12669.1| cyclin B homolog [Bombyx mori]
k48_810679	443	542	142	96	2.75E-42	26	442	8	144	(2,)	gi|357618716|gb|EHJ71594.1|	hypothetical protein KGM_00875 [Danaus plexippus]
k48_811659	1024	295	295	276	1.88E-157	58	942	1	295	(1,)	gi|148237408|ref|NP_001091273.1|	uncharacterized protein LOC100037080 [Xenopus laevis] >gi|224994260|ref|NP_035159.3| 40S ribosomal protein SA [Mus musculus] >gi|309264022|ref|XP_003086186.1| PREDICTED: 40S ribosomal protein SA-like [Mus musculus] >gi|146345507|sp|P14206.4|RSSA_MOUSE RecName: Full=40S ribosomal protein SA; AltName: Full=37 kDa laminin receptor precursor; Short=37LRP; AltName: Full=37 kDa oncofetal antigen; AltNa…
k48_812688	775	537	72	33	1.14E-17	558	773	393	464	(-3,)	gi|270015525|gb|EFA11973.1|	hypothetical protein TcasGA2_TC004054 [Tribolium castaneum]
k48_812794	508	517	116	101	2.64E-53	1	348	1	114	(-2,)	gi|357621365|gb|EHJ73223.1|	hypothetical protein KGM_16790 [Danaus plexippus]
k48_813868	722	401	183	95	5.62E-52	168	707	223	399	(3,)	gi|307169945|gb|EFN62454.1|	General transcription factor IIH subunit 2 [Camponotus floridanus]
k48_816202	664	229	160	114	1.81E-64	174	653	1	160	(3,)	gi|357603805|gb|EHJ63928.1|	hypothetical protein KGM_00241 [Danaus plexippus]
k48_818713	533	943	176	118	2.52E-63	5	532	262	434	(2,)	gi|221120317|ref|XP_002161690.1|	PREDICTED: similar to zinc finger, MYM domain containing 1 [Hydra magnipapillata]
k48_826831	613	645	78	64	2.30E-28	1	234	493	570	(1,)	gi|357624228|gb|EHJ75087.1|	putative protein purity of essence [Danaus plexippus]
k48_827792	1115	208	159	107	1.02E-58	598	1047	28	186	(-3,)	gi|357616679|gb|EHJ70335.1|	hypothetical protein KGM_07970 [Danaus plexippus]
k48_828729	799	2332	263	130	1.82E-68	26	796	732	989	(-1,)	gi|270002846|gb|EEZ99293.1|	sevenless [Tribolium castaneum]
k48_834997	731	300	146	84	7.10E-34	342	731	62	204	(3,)	gi|357613972|gb|EHJ68821.1|	hypothetical protein KGM_13736 [Danaus plexippus]
k48_835373	498	836	156	60	4.06E-22	5	469	437	590	(2,)	gi|357622609|gb|EHJ74035.1|	putative pol-like protein [Danaus plexippus]
k48_837545	488	1399	84	42	1.22E-20	131	382	663	746	(-2,)	gi|189242337|ref|XP_001810078.1|	PREDICTED: similar to orf [Tribolium castaneum] >gi|270016528|gb|EFA12974.1| hypothetical protein TcasGA2_TC004277 [Tribolium castaneum]
k48_839539	2665	1919	873	292	2.81E-115	8	2566	224	1052	(-1,)	gi|33327733|gb|AAQ09229.1|	polyprotein [Antheraea mylitta]
k48_843173	445	312	112	102	6.99E-54	108	443	11	122	(3,)	gi|91087437|ref|XP_975683.1|	PREDICTED: similar to calbindin-32 [Tribolium castaneum] >gi|270009492|gb|EFA05940.1| hypothetical protein TcasGA2_TC008758 [Tribolium castaneum]
k48_844915	864	666	250	187	1.82E-96	1	750	1	250	(-1,)	gi|357628347|gb|EHJ77715.1|	putative GTP-binding protein [Danaus plexippus]
k48_852297	1104	888	304	140	5.69E-70	2	913	585	886	(2,)	gi|42397986|gb|AAS13459.1|	putative reverse transcriptase [Drosophila simulans]
k48_852749	631	782	101	60	1.54E-22	10	309	30	128	(-2,)	gi|357609223|gb|EHJ66354.1|	hypothetical protein KGM_03295 [Danaus plexippus]
k48_853624	466	130	76	65	1.68E-28	3	230	2	77	(3,)	gi|61868402|ref|XP_600173.1|	PREDICTED: ribosomal protein P2-like [Bos taurus] >gi|297476916|ref|XP_002689037.1| PREDICTED: ribosomal protein P2-like [Bos taurus] >gi|296485590|gb|DAA27705.1| ribosomal protein P2-like [Bos taurus]
k48_853826	359	202	94	87	5.83E-45	3	284	72	165	(-1,)	gi|357626162|gb|EHJ76350.1|	hypothetical protein KGM_03825 [Danaus plexippus]
k48_856581	409	467	125	88	2.08E-42	42	407	343	467	(-3,)	gi|357624078|gb|EHJ74982.1|	putative zinc finger protein [Danaus plexippus]
k48_860852	377	78	78	65	2.32E-33	26	259	1	78	(-2,)	gi|148298835|ref|NP_001091816.1|	signal recognition particle 9 kDa protein [Bombyx mori] >gi|111608115|gb|ABH10801.1| signal recognition particle 9 kDa protein [Bombyx mori]
k48_861282	395	259	82	45	2.53E-21	2	238	167	246	(-2,)	gi|78033430|emb|CAJ30045.1|	conserved hypothetical protein [Magnetospirillum gryphiswaldense MSR-1]
k48_862658	923	696	307	242	7.13E-142	1	921	15	321	(-3,)	gi|357619256|gb|EHJ71900.1|	hypothetical protein KGM_06044 [Danaus plexippus]
k48_869238	332	647	92	48	1.07E-14	39	296	258	348	(-1,)	gi|357620615|gb|EHJ72755.1|	hypothetical protein KGM_08049 [Danaus plexippus]
k48_869777	628	256	147	90	1.67E-37	37	474	114	256	(1,)	gi|357618423|gb|EHJ71407.1|	fork head domain-containing protein FD4 [Danaus plexippus]
k48_871165	350	721	105	94	2.73E-50	1	315	277	381	(1,)	gi|357608727|gb|EHJ66119.1|	hypothetical protein KGM_15878 [Danaus plexippus]
k48_871562	816	3307	271	256	2.63E-147	2	814	2227	2496	(2,)	gi|357610602|gb|EHJ67053.1|	dynein heavy chain [Danaus plexippus]
k48_876688	468	864	142	83	1.27E-39	2	427	723	864	(2,)	gi|195383940|ref|XP_002050683.1|	GJ20076 [Drosophila virilis] >gi|194145480|gb|EDW61876.1| GJ20076 [Drosophila virilis]
k48_879482	621	1133	204	93	3.07E-44	12	620	685	888	(-2,)	gi|357621647|gb|EHJ73416.1|	putative pol-like protein [Danaus plexippus]
k48_882988	371	199	56	34	1.74E-12	141	308	67	122	(-1,)	gi|357624666|gb|EHJ75359.1|	hypothetical protein KGM_07842 [Danaus plexippus]
k48_886976	873	436	291	176	6.54E-94	1	873	104	376	(-1,)	gi|357613554|gb|EHJ68581.1|	putative zinc finger protein [Danaus plexippus]
k48_890379	329	227	109	95	1.30E-52	1	327	15	123	(1,)	gi|357625952|gb|EHJ76221.1|	hypothetical protein KGM_17579 [Danaus plexippus]
k48_890808	524	460	174	133	3.75E-77	1	522	119	292	(1,)	gi|261245095|ref|NP_001159617.1|	juvenile hormone epoxide hydrolase-like protein 1 [Bombyx mori] >gi|255977192|dbj|BAH97088.1| juvenile hormone epoxide hydrolase-like protein 1 [Bombyx mori]
k48_895847	1205	192	192	173	1.34E-99	372	947	1	192	(3,)	gi|221579697|gb|ACM24350.1|	Ssu72 domain protein [Bombyx mori]
k48_896148	1253	917	235	177	1.28E-100	3	704	138	370	(-1,)	gi|357613728|gb|EHJ68687.1|	putative f-spondin [Danaus plexippus]
k48_900015	1020	855	266	116	6.59E-62	221	1018	584	848	(-3,)	gi|345486205|ref|XP_001602563.2|	PREDICTED: hypothetical protein LOC100118645 [Nasonia vitripennis]
k48_900260	1636	506	506	469	0	64	1581	1	506	(1,)	gi|357620999|gb|EHJ72985.1|	hypothetical protein KGM_11149 [Danaus plexippus]
k48_901832	593	1934	150	148	2.11E-81	143	592	1	150	(2,)	gi|357612190|gb|EHJ67857.1|	hypothetical protein KGM_00084 [Danaus plexippus]
k48_903808	582	557	60	46	1.47E-15	2	181	310	365	(2,)	gi|357630482|gb|EHJ78566.1|	hypothetical protein KGM_11365 [Danaus plexippus]
k48_903837	420	524	46	29	2.26E-14	233	370	322	367	(-3,)	gi|308316665|gb|ACZ97418.2|	UGT33A1 [Zygaena filipendulae]
k48_904168	478	6945	164	49	1.88E-19	2	478	5389	5552	(-1,)	gi|357612448|gb|EHJ68005.1|	Apolipophorins [Danaus plexippus]
k48_908027	992	476	111	111	1.89E-58	2	334	336	446	(2,)	gi|22203763|ref|NP_038522.2|	carboxypeptidase E precursor [Mus musculus] >gi|3287958|sp|Q00493.2|CBPE_MOUSE RecName: Full=Carboxypeptidase E; Short=CPE; AltName: Full=Carboxypeptidase H; Short=CPH; AltName: Full=Enkephalin convertase; AltName: Full=Prohormone-processing carboxypeptidase; Flags: Precursor >gi|841328|gb|AAB60488.1| carboxypeptidase E [Mus musculus musculus] >gi|16307318|gb|AAH10197.1| Carboxypeptidase E [Mus m…
k48_908860	564	265	180	58	5.38E-25	23	562	63	237	(2,)	gi|357614447|gb|EHJ69081.1|	Iris-A [Danaus plexippus]
k48_912781	572	218	93	72	1.41E-54	293	571	6	98	(-2,)	gi|28209839|ref|NP_780783.1|	hypothetical protein CTC00065 [Clostridium tetani E88] >gi|28209861|ref|NP_780805.1| hypothetical protein CTC00089 [Clostridium tetani E88] >gi|28209981|ref|NP_780925.1| hypothetical protein CTC00214 [Clostridium tetani E88] >gi|28210288|ref|NP_781232.1| hypothetical protein CTC00549 [Clostridium tetani E88] >gi|28202274|gb|AAO34720.1| hypothetical protein CTC_00065 [Clostridium tetani E88] >gi|2…
k48_916079	312	877	132	62	1.63E-23	1	309	345	476	(1,)	gi|357626320|gb|EHJ76450.1|	putative mutS-like protein 2 [Danaus plexippus]
k48_917828	416	1716	115	50	5.46E-11	82	414	1369	1469	(1,)	gi|357603288|gb|EHJ63698.1|	hypothetical protein KGM_12392 [Danaus plexippus]
k48_920109	427	342	145	53	1.42E-14	12	425	200	341	(-3,)	gi|221105630|ref|XP_002167676.1|	PREDICTED: hypothetical protein [Hydra magnipapillata] >gi|221108284|ref|XP_002170469.1| PREDICTED: hypothetical protein [Hydra magnipapillata]
k48_920276	334	1375	109	79	9.02E-38	18	332	1	109	(3,)	gi|357607314|gb|EHJ65447.1|	hypothetical protein KGM_18432 [Danaus plexippus]
k48_926467	891	1003	303	136	5.21E-70	2	889	545	847	(2,)	gi|339240821|ref|XP_003376336.1|	retrovirus-related Pol polyprotein from transposon TNT 1-94 [Trichinella spiralis] >gi|316974954|gb|EFV58419.1| retrovirus-related Pol polyprotein from transposon TNT 1-94 [Trichinella spiralis]
k48_928971	922	256	199	116	2.43E-57	323	919	57	255	(-1,)	gi|357613799|gb|EHJ68726.1|	putative Osiris [Danaus plexippus]
k48_932706	334	770	61	60	4.18E-27	1	183	1	61	(-2,)	gi|357631516|gb|EHJ78986.1|	hypothetical protein KGM_15680 [Danaus plexippus]
k48_933137	432	125	125	106	7.58E-53	22	396	1	125	(1,)	gi|58037525|ref|NP_084359.1|	LSM domain-containing protein 1 [Mus musculus] >gi|81904908|sp|Q9D2U5.1|LSMD1_MOUSE RecName: Full=LSM domain-containing protein 1 >gi|12858676|dbj|BAB31406.1| unnamed protein product [Mus musculus] >gi|38328385|gb|AAH62267.1| LSM domain containing 1 [Mus musculus] >gi|56800179|emb|CAI35994.1| LSM domain containing 1 [Mus musculus] >gi|148678551|gb|EDL10498.1| LSM domain containing 1 [Mus musculus]
k48_936002	651	855	196	101	3.31E-55	14	601	653	848	(2,)	gi|345486205|ref|XP_001602563.2|	PREDICTED: hypothetical protein LOC100118645 [Nasonia vitripennis]
k48_938865	430	877	142	85	9.70E-40	3	428	43	183	(3,)	gi|357626320|gb|EHJ76450.1|	putative mutS-like protein 2 [Danaus plexippus]
k48_941334	519	900	148	135	5.52E-78	74	517	1	148	(2,)	gi|357622718|gb|EHJ74132.1|	putative phosphatidylinositol 3-kinase catalytic subunit type 3 [Danaus plexippus]
k48_943316	436	3169	146	120	8.33E-60	2	436	2502	2646	(-1,)	gi|357611677|gb|EHJ67603.1|	rabconnectin [Danaus plexippus]
k48_948245	362	413	118	59	4.32E-32	3	356	44	160	(-1,)	gi|357619426|gb|EHJ72008.1|	hypothetical protein KGM_04341 [Danaus plexippus]
k48_955611	761	584	264	184	3.73E-97	9	761	151	414	(-1,)	gi|357615833|gb|EHJ69858.1|	hypothetical protein KGM_05238 [Danaus plexippus]
k48_966816	779	251	237	81	5.58E-35	36	719	17	249	(-1,)	gi|34915939|dbj|BAC87874.1|	arylalkylamine N-acetyltransferase [Periplaneta americana]
k48_969229	379	271	71	56	5.34E-22	167	379	201	271	(-1,)	gi|344245731|gb|EGW01835.1|	Malate dehydrogenase, mitochondrial [Cricetulus griseus]
k48_973416	605	945	201	190	2.72E-103	1	603	142	335	(1,)	gi|357615315|gb|EHJ69593.1|	hypothetical protein KGM_08876 [Danaus plexippus]
k48_975827	409	1319	137	59	5.89E-21	3	407	925	1060	(-3,)	gi|209552794|gb|ACI62137.1|	polyprotein [Drosophila melanogaster]
k48_977188	1031	1133	252	105	3.21E-48	25	777	877	1125	(1,)	gi|357621647|gb|EHJ73416.1|	putative pol-like protein [Danaus plexippus]
k48_979638	1869	1360	557	228	7.22E-120	260	1852	794	1346	(-3,)	gi|189239753|ref|XP_969432.2|	PREDICTED: similar to Copia protein (Gag-int-pol protein) [Tribolium castaneum]
k48_981654	407	1017	130	70	3.22E-35	16	405	520	642	(1,)	gi|357611037|gb|EHJ67275.1|	crumbs [Danaus plexippus]
k48_981692	314	465	112	91	3.73E-44	2	313	346	457	(2,)	gi|357602466|gb|EHJ63410.1|	hypothetical protein KGM_21411 [Danaus plexippus]
k48_982703	303	621	100	85	2.22E-44	3	302	34	132	(-2,)	gi|357621649|gb|EHJ73418.1|	putative multicopper oxidase [Danaus plexippus]
k48_985843	596	557	118	118	5.30E-64	243	596	440	557	(-1,)	gi|134252572|gb|ABO65045.1|	beta-hexosaminidase [Ostrinia furnacalis]
k48_990761	917	517	305	243	1.24E-146	3	917	182	484	(-1,)	gi|357625775|gb|EHJ76095.1|	hypothetical protein KGM_12787 [Danaus plexippus]
k48_990950	447	81	31	31	4.27E-11	353	445	1	31	(2,)	gi|357617876|gb|EHJ71044.1|	putative protein outspread [Danaus plexippus]
k48_991199	1236	248	248	228	1.06E-123	180	923	1	248	(-2,)	gi|90994438|ref|YP_536928.1|	ATP synthase CF0 A subunit [Pyropia yezoensis] >gi|122225824|sp|Q1XDP0.1|ATPI_PORYE RecName: Full=ATP synthase subunit a, chloroplastic; AltName: Full=ATP synthase F0 sector subunit a; AltName: Full=F-ATPase subunit IV >gi|90819002|dbj|BAE92371.1| ATP synthase CFO A chain subunit IV [Pyropia yezoensis]
k48_991628	323	1258	107	102	2.09E-50	3	323	192	298	(-1,)	gi|357627562|gb|EHJ77215.1|	putative phosphorylase b kinase regulatory subunit alpha isoform 1 [Danaus plexippus]
k48_992506	343	897	63	32	1.58E-13	118	306	561	623	(1,)	gi|54297218|ref|YP_123587.1|	FimV protein [Legionella pneumophila str. Paris] >gi|53751003|emb|CAH12414.1| FimV protein [Legionella pneumophila str. Paris]
k48_996160	399	1986	133	51	2.12E-18	5	397	72	200	(-3,)	gi|357604963|gb|EHJ64400.1|	transcriptional regulator ATRX [Danaus plexippus]
k48_996832	1036	358	277	255	4.86E-145	205	1035	82	358	(-2,)	gi|255575381|ref|XP_002528593.1|	fructose-bisphosphate aldolase, putative [Ricinus communis] >gi|223531989|gb|EEF33801.1| fructose-bisphosphate aldolase, putative [Ricinus communis]
k48_997333	580	462	177	125	4.75E-67	48	578	1	177	(3,)	gi|357627760|gb|EHJ77342.1|	hypothetical protein KGM_10683 [Danaus plexippus]
k48_1008364	310	767	101	69	3.08E-30	8	310	345	445	(-1,)	gi|357615795|gb|EHJ69835.1|	putative mitochondrial elongation factor G2 [Danaus plexippus]
k48_1011240	302	217	41	37	1.55E-13	3	125	177	217	(3,)	gi|357615198|gb|EHJ69523.1|	hypothetical protein KGM_09432 [Danaus plexippus]
k48_1012305	959	278	123	121	7.99E-67	591	959	33	155	(3,)	gi|357609241|gb|EHJ66359.1|	hypothetical protein KGM_21359 [Danaus plexippus]
k48_1012820	330	351	83	47	1.65E-23	82	330	266	348	(-1,)	gi|1403598|gb|AAC47136.1|	retinol dehydratase [Spodoptera frugiperda]
k48_1013185	303	662	100	91	5.10E-49	3	302	440	539	(-2,)	gi|357624494|gb|EHJ75245.1|	hypothetical protein KGM_19388 [Danaus plexippus]
k48_1014977	882	945	190	105	4.67E-55	1	570	756	945	(1,)	gi|357624449|gb|EHJ75228.1|	hypothetical protein KGM_20380 [Danaus plexippus]
k48_1015374	407	344	108	102	7.89E-50	82	405	150	256	(1,)	gi|357606455|gb|EHJ65068.1|	putative cyclin-dependent kinase 5 activator [Danaus plexippus]
k48_1018291	935	747	289	223	2.21E-122	68	934	1	289	(2,)	gi|357605010|gb|EHJ64424.1|	hypothetical protein KGM_02088 [Danaus plexippus]
k48_1020919	522	720	113	113	3.81E-58	183	521	601	713	(-2,)	gi|149016565|gb|EDL75766.1|	rCG27444, isoform CRA_a [Rattus norvegicus]
k48_1023505	330	119	105	105	2.62E-53	14	328	1	105	(2,)	gi|23346595|ref|NP_694792.1|	protein QIL1 precursor [Mus musculus] >gi|81901671|sp|Q8R404.1|QIL1_MOUSE RecName: Full=Protein QIL1 >gi|20278644|gb|AAM14633.1| QIL1 [Mus musculus] >gi|20453984|gb|AAM22184.1| QIL1 [Mus musculus] >gi|26344844|dbj|BAC36071.1| unnamed protein product [Mus musculus] >gi|26344868|dbj|BAC36083.1| unnamed protein product [Mus musculus] >gi|33990023|gb|AAH56164.1| RIKEN cDNA 2410015M20 gene [Mus muscul…
k48_1025544	1210	372	320	236	3.29E-130	74	1030	1	320	(-1,)	gi|357616354|gb|EHJ70150.1|	hypothetical protein KGM_21737 [Danaus plexippus]
k48_1027317	2250	700	391	140	3.16E-56	696	1859	2	385	(-2,)	gi|270013850|gb|EFA10298.1|	hypothetical protein TcasGA2_TC012513 [Tribolium castaneum]
k48_1032531	409	574	118	67	2.90E-36	46	399	1	118	(1,)	gi|31240319|ref|XP_320573.1|	AGAP011961-PA [Anopheles gambiae str. PEST] >gi|21287922|gb|EAA00243.1| AGAP011961-PA [Anopheles gambiae str. PEST]
k48_1034578	556	844	114	113	1.90E-59	213	554	731	844	(-3,)	gi|357612662|gb|EHJ68108.1|	hypothetical protein KGM_01207 [Danaus plexippus]
k48_1039646	621	388	181	109	7.01E-57	79	621	209	388	(-1,)	gi|183579253|gb|ACC63240.1|	olfactory receptor 20 [Helicoverpa armigera]
k48_1041296	364	756	115	87	8.96E-46	18	362	594	708	(-3,)	gi|340726928|ref|XP_003401803.1|	PREDICTED: LOW QUALITY PROTEIN: phosphorylated CTD-interacting factor 1-like [Bombus terrestris] >gi|350421435|ref|XP_003492842.1| PREDICTED: LOW QUALITY PROTEIN: phosphorylated CTD-interacting factor 1-like [Bombus impatiens]
k48_1041392	313	874	103	81	3.27E-40	4	312	343	445	(-2,)	gi|357615486|gb|EHJ69684.1|	hypothetical protein KGM_21116 [Danaus plexippus]
k48_1045827	631	782	177	132	2.23E-66	120	629	1	175	(3,)	gi|148298831|ref|NP_001091840.1|	septin and tuftelin interacting protein [Bombyx mori] >gi|85363120|gb|ABC69938.1| STIP [Bombyx mori]
k48_1047310	631	973	209	168	1.43E-97	3	629	167	375	(3,)	gi|357631648|gb|EHJ79117.1|	hypothetical protein KGM_15584 [Danaus plexippus]
k48_1050205	375	264	92	56	2.94E-28	67	336	161	252	(-1,)	gi|112983714|ref|NP_001037317.1|	vitellin-degrading protease precursor [Bombyx mori] >gi|731101|sp|Q07943.1|VDP_BOMMO RecName: Full=Vitellin-degrading protease; Contains: RecName: Full=Beta-VTN protease; Contains: RecName: Full=Alpha-VTN protease chain 1; Contains: RecName: Full=Alpha-VTN protease chain 2; Flags: Precursor >gi|303512|dbj|BAA03757.1| vitellin-degrading protease precursor [Bombyx mori] >gi|500864|dbj|BAA03758.1| v…
k48_1050411	1097	1057	305	277	4.20E-166	181	1095	1	305	(1,)	gi|357629491|gb|EHJ78223.1|	hypothetical protein KGM_05965 [Danaus plexippus]
k48_1054915	454	247	114	75	9.35E-43	111	452	5	118	(3,)	gi|307192884|gb|EFN75912.1|	Tumor susceptibility gene 101 protein [Harpegnathos saltator]
k48_1056119	432	1446	86	71	9.06E-30	177	431	175	256	(-2,)	gi|357631583|gb|EHJ79052.1|	hypothetical protein KGM_15509 [Danaus plexippus]
k48_1058372	497	677	166	92	7.87E-42	1	495	235	399	(1,)	gi|357631747|gb|EHJ79216.1|	putative Ataxin-7-like protein 1 [Danaus plexippus]
k48_1060000	730	1103	242	221	2.80E-131	1	726	148	389	(-2,)	gi|357605014|gb|EHJ64428.1|	hypothetical protein KGM_02086 [Danaus plexippus]
k48_1062053	460	1312	161	55	7.39E-16	3	458	204	363	(-3,)	gi|326670210|ref|XP_003199161.1|	PREDICTED: uncharacterized protein K02A2.6-like [Danio rerio]
k48_1072454	398	999	139	57	4.27E-19	1	393	556	692	(1,)	gi|357618046|gb|EHJ71141.1|	putative transportin [Danaus plexippus]
k48_1080795	444	1658	97	57	1.47E-19	155	442	436	527	(2,)	gi|357613393|gb|EHJ68479.1|	hypothetical protein KGM_16654 [Danaus plexippus]
k48_1082871	624	634	62	42	3.13E-12	397	582	577	634	(-1,)	gi|357625411|gb|EHJ75867.1|	hypothetical protein KGM_18874 [Danaus plexippus]
k48_1083954	748	287	121	100	3.83E-46	1	363	169	287	(1,)	gi|357624719|gb|EHJ75383.1|	hypothetical protein KGM_00429 [Danaus plexippus]
k48_1089321	1707	181	180	171	8.17E-91	37	576	1	180	(1,)	gi|357609805|gb|EHJ66689.1|	hypothetical protein KGM_08765 [Danaus plexippus]
k48_1100965	1624	739	333	151	1.19E-67	166	1161	98	429	(1,)	gi|357620566|gb|EHJ72715.1|	hypothetical protein KGM_16094 [Danaus plexippus]
k48_1101865	370	858	47	37	5.45E-11	231	368	1	47	(3,)	gi|357603258|gb|EHJ63679.1|	hypothetical protein KGM_06592 [Danaus plexippus]
k48_1102491	802	666	266	232	2.40E-137	3	800	225	490	(-3,)	gi|328780106|ref|XP_001120223.2|	PREDICTED: calcium/calmodulin-dependent 3',5'-cyclic nucleotide phosphodiesterase 1C [Apis mellifera]
k48_1102647	434	1027	116	56	1.39E-22	25	303	172	287	(1,)	gi|357609484|gb|EHJ66476.1|	hypothetical protein KGM_11178 [Danaus plexippus]
k48_1111451	783	410	201	121	1.39E-57	1	597	211	410	(1,)	gi|357618293|gb|EHJ71329.1|	putative LIM domain only protein [Danaus plexippus]
k48_1112339	567	238	163	163	5.57E-86	2	490	76	238	(2,)	gi|21311865|ref|NP_080893.1|	transmembrane BAX inhibitor motif-containing protein 4 [Mus musculus] >gi|15214406|sp|Q9DA39.1|TMBI4_MOUSE RecName: Full=Transmembrane BAX inhibitor motif-containing protein 4; AltName: Full=Z-protein >gi|12839179|dbj|BAB24458.1| unnamed protein product [Mus musculus] >gi|148692453|gb|EDL24400.1| transmembrane BAX inhibitor motif containing 4 [Mus musculus]
k48_1113418	377	1406	125	80	6.51E-44	3	377	916	1040	(-1,)	gi|157104176|ref|XP_001648286.1|	blooms syndrome DNA helicase [Aedes aegypti] >gi|108880401|gb|EAT44626.1| blooms syndrome DNA helicase [Aedes aegypti]
k48_1114382	449	499	139	118	4.94E-68	31	447	341	477	(-3,)	gi|357613518|gb|EHJ68560.1|	hypothetical protein KGM_03857 [Danaus plexippus]
k48_1116467	1487	477	438	257	1.36E-147	9	1316	31	468	(3,)	gi|357620108|gb|EHJ72415.1|	hypothetical protein KGM_11009 [Danaus plexippus]
k48_1117888	469	479	156	93	5.16E-49	3	467	9	164	(3,)	gi|357625850|gb|EHJ76141.1|	hypothetical protein KGM_00881 [Danaus plexippus]
k48_1119129	541	630	184	114	1.07E-48	2	541	408	588	(2,)	gi|357616935|gb|EHJ70494.1|	putative ring finger protein 168 [Danaus plexippus]
k48_1119592	931	1253	272	179	7.32E-94	126	929	12	280	(3,)	gi|357608680|gb|EHJ66093.1|	hypothetical protein KGM_11923 [Danaus plexippus]
k48_1119671	489	566	126	45	4.13E-14	3	380	24	145	(-2,)	gi|322794258|gb|EFZ17434.1|	hypothetical protein SINV_80376 [Solenopsis invicta]
k48_1121231	1072	141	141	102	1.34E-52	577	999	1	141	(1,)	gi|357619604|gb|EHJ72109.1|	hypothetical protein KGM_05069 [Danaus plexippus]
k48_1121679	1315	1457	230	151	1.63E-77	637	1314	1063	1291	(1,)	gi|357610674|gb|EHJ67088.1|	putative spalt-like protein [Danaus plexippus]
k48_1132785	1000	295	292	192	3.04E-96	55	921	7	295	(-2,)	gi|357602896|gb|EHJ63559.1|	hypothetical protein KGM_00548 [Danaus plexippus]
k48_1137758	597	2826	202	130	2.26E-62	1	597	1342	1536	(1,)	gi|357608804|gb|EHJ66151.1|	putative serine/threonine-protein kinase [Danaus plexippus]
k48_1140999	361	77	60	33	9.40E-11	96	275	14	73	(3,)	gi|195565879|ref|XP_002106523.1|	GD16080 [Drosophila simulans] >gi|194203901|gb|EDX17477.1| GD16080 [Drosophila simulans]
k48_1148884	1705	558	553	399	0	2	1651	6	556	(-1,)	gi|357628818|gb|EHJ77993.1|	hypothetical protein KGM_17370 [Danaus plexippus]
k48_1149395	937	265	166	50	2.69E-19	24	521	95	259	(3,)	gi|357614447|gb|EHJ69081.1|	Iris-A [Danaus plexippus]
k48_1149650	358	1378	119	86	7.13E-43	1	357	672	790	(-2,)	gi|357606873|gb|EHJ65256.1|	hypothetical protein KGM_21732 [Danaus plexippus]
k48_1150886	1227	897	130	71	5.02E-53	73	462	646	775	(1,)	gi|343481903|gb|AEM44817.1|	unknown [Pectinophora gossypiella]
k48_1153797	316	194	104	103	9.46E-56	3	314	45	148	(3,)	gi|70797621|gb|AAZ08608.1|	high-affinity dopamine transporter protein [Ostrinia nubilalis]
k48_1154341	409	605	135	77	1.77E-33	3	407	249	383	(3,)	gi|357626891|gb|EHJ76794.1|	hypothetical protein KGM_22280 [Danaus plexippus]
k48_1156717	502	657	166	146	3.59E-87	3	500	421	586	(3,)	gi|357614797|gb|EHJ69278.1|	hypothetical protein KGM_22329 [Danaus plexippus]
k48_1159068	1947	713	543	352	0	6	1616	90	622	(-2,)	gi|357606943|gb|EHJ65292.1|	putative RNA-binding protein [Danaus plexippus]
k48_1159156	1471	665	406	192	7.22E-77	123	1310	291	661	(3,)	gi|357613302|gb|EHJ68425.1|	hypothetical protein KGM_05416 [Danaus plexippus]
k48_1159205	1905	363	364	208	3.01E-97	742	1815	2	362	(1,)	gi|357616753|gb|EHJ70381.1|	hypothetical protein KGM_20856 [Danaus plexippus]
k48_1159767	860	383	213	170	3.63E-89	223	858	1	209	(1,)	gi|357628731|gb|EHJ77948.1|	hypothetical protein KGM_10818 [Danaus plexippus]
k48_1159872	1346	492	219	82	5.31E-39	54	692	214	432	(-1,)	gi|357623780|gb|EHJ74804.1|	hypothetical protein KGM_09257 [Danaus plexippus]
k48_1160261	889	261	193	72	3.67E-39	174	737	70	240	(-3,)	gi|307210381|gb|EFN86960.1|	hypothetical protein EAI_00180 [Harpegnathos saltator]
k48_1160296	6851	3354	2214	1451	0	393	6851	1233	3354	(-1,)	gi|18700461|dbj|BAB85198.1|	Titin-like protein [Bombyx mori]
k48_1160334	2402	1507	686	424	0	3	2033	846	1507	(3,)	gi|357625179|gb|EHJ75706.1|	hypothetical protein KGM_20809 [Danaus plexippus]
k48_1160654	2291	1178	762	485	0	1	2286	215	972	(-3,)	gi|84801|pir||S08405	hypothetical protein 2 - silkworm transposon mag
k48_1161312	1574	746	524	480	0	3	1574	130	652	(-1,)	gi|357619681|gb|EHJ72156.1|	N-ethylmaleimide sensitive fusion protein [Danaus plexippus]
k48_1161444	1407	759	391	319	7.55E-177	235	1407	369	759	(-1,)	gi|357613240|gb|EHJ68397.1|	hypothetical protein KGM_14657 [Danaus plexippus]
k48_1161758	1713	808	274	125	2.57E-52	21	827	544	808	(3,)	gi|357626437|gb|EHJ76524.1|	hypothetical protein KGM_00234 [Danaus plexippus]
k48_1161944	1573	345	244	127	6.49E-63	848	1573	107	342	(-1,)	gi|357607468|gb|EHJ65509.1|	hypothetical protein KGM_19703 [Danaus plexippus]
k48_1162254	353	858	93	72	2.17E-31	75	353	90	177	(-1,)	gi|357614957|gb|EHJ69390.1|	dynamin-associated protein [Danaus plexippus]
k48_1162544	910	2268	300	150	8.96E-57	12	908	1920	2213	(-3,)	gi|357624755|gb|EHJ75409.1|	megator [Danaus plexippus]
k48_1162927	1028	286	172	93	4.45E-50	1	513	113	279	(1,)	gi|357608139|gb|EHJ65841.1|	hypothetical protein KGM_08531 [Danaus plexippus]
k48_1163452	3617	1119	580	491	0	1878	3617	541	1119	(-1,)	gi|357622670|gb|EHJ74096.1|	putative furrowed [Danaus plexippus]
k48_1163549	1034	292	293	209	1.02E-110	165	1016	1	292	(3,)	gi|357631804|gb|EHJ79272.1|	hypothetical protein KGM_15515 [Danaus plexippus]
k48_1163802	773	241	206	79	4.49E-37	154	771	28	232	(-3,)	gi|357608641|gb|EHJ66078.1|	hypothetical protein KGM_06539 [Danaus plexippus]
k48_1163810	1115	437	342	226	6.71E-135	1	1026	13	348	(-3,)	gi|357616094|gb|EHJ70006.1|	hypothetical protein KGM_20821 [Danaus plexippus]
k48_1164082	1329	1021	424	174	6.29E-77	95	1321	672	1021	(-3,)	gi|357603610|gb|EHJ63848.1|	hypothetical protein KGM_16898 [Danaus plexippus]
k48_1164261	2725	116	116	111	5.33E-53	2375	2722	1	116	(-1,)	gi|307694587|gb|ADN84946.1|	cyclin-dependent kinase 2 [Biston betularia]
k48_1164508	1081	582	349	279	4.98E-172	33	1079	104	452	(-3,)	gi|340713009|ref|XP_003395044.1|	PREDICTED: coronin-2B-like isoform 2 [Bombus terrestris] >gi|350419652|ref|XP_003492257.1| PREDICTED: coronin-2B-like isoform 1 [Bombus impatiens]
k48_1164837	681	588	115	60	9.81E-24	1	345	462	572	(1,)	gi|357617361|gb|EHJ70741.1|	hypothetical protein KGM_18518 [Danaus plexippus]
k48_1165060	2798	1754	415	340	0	1552	2796	435	848	(-3,)	gi|357623755|gb|EHJ74780.1|	hypothetical protein KGM_19459 [Danaus plexippus]
k48_1165093	924	374	229	95	9.60E-38	41	712	151	372	(-3,)	gi|357619350|gb|EHJ71962.1|	hypothetical protein KGM_01194 [Danaus plexippus]
k48_1165227	689	3061	227	164	6.38E-87	7	684	1632	1840	(1,)	gi|261335994|emb|CBH09274.1|	putative serine/threonine-protein kinase (LMTK1) [Heliconius melpomene]
k48_1165437	2224	267	215	57	1.08E-16	1182	1796	1	213	(-3,)	gi|357613003|gb|EHJ68268.1|	hypothetical protein KGM_08972 [Danaus plexippus]
k48_1165958	827	232	202	170	2.04E-86	218	823	1	202	(2,)	gi|357614162|gb|EHJ68944.1|	hypothetical protein KGM_02113 [Danaus plexippus]
k48_1165990	1346	910	440	134	3.43E-46	57	1265	487	900	(-1,)	gi|357622262|gb|EHJ73814.1|	putative zinc finger protein 91 [Danaus plexippus]
k48_1166066	840	3318	206	183	3.35E-108	223	840	3113	3318	(-1,)	gi|357602800|gb|EHJ63513.1|	hypothetical protein KGM_07694 [Danaus plexippus]
k48_1166082	918	916	163	109	1.57E-56	1	489	751	913	(1,)	gi|357614387|gb|EHJ69053.1|	2-oxoglutarate dehydrogenase [Danaus plexippus]
k48_1166083	2020	601	647	309	8.17E-133	58	1929	1	599	(-2,)	gi|357612388|gb|EHJ67958.1|	TNF receptor-associated factor 3 interacting protein 1 [Danaus plexippus]
k48_1166176	1514	359	342	109	1.94E-32	8	997	24	358	(2,)	gi|357627287|gb|EHJ77023.1|	hypothetical protein KGM_21507 [Danaus plexippus]
k48_1166232	332	298	80	56	1.40E-22	97	330	1	80	(1,)	gi|357624186|gb|EHJ75058.1|	hypothetical protein KGM_20602 [Danaus plexippus]
k48_1166294	1913	547	476	169	9.74E-88	2	1423	66	539	(-2,)	gi|357621945|gb|EHJ73588.1|	putative organic cation transporter [Danaus plexippus]
k48_1166330	1199	195	153	103	2.72E-52	174	632	43	193	(3,)	gi|357605397|gb|EHJ64585.1|	glycine cleavage system h protein [Danaus plexippus]
k48_1166398	1827	1052	617	419	0	1	1824	38	651	(-1,)	gi|357627075|gb|EHJ76897.1|	hypothetical protein KGM_05657 [Danaus plexippus]
k48_1166409	999	1027	339	83	2.01E-23	1	996	443	754	(1,)	gi|357626355|gb|EHJ76474.1|	hypothetical protein KGM_18008 [Danaus plexippus]
k48_1166452	693	572	231	210	7.15E-110	1	693	332	562	(-1,)	gi|253993196|gb|ACT52824.1|	heat shock protein 60 [Chilo suppressalis]
k48_1166538	1559	886	123	82	3.54E-37	554	922	764	886	(-2,)	gi|84469402|dbj|BAE71409.1|	lipophorin receptor [Bombyx mori]
k48_1166694	841	123	123	87	2.07E-41	106	474	1	123	(1,)	gi|357621460|gb|EHJ73283.1|	hypothetical protein KGM_07238 [Danaus plexippus]
k48_1166747	1104	2057	368	315	1.28E-162	1	1104	276	643	(-1,)	gi|357602530|gb|EHJ63437.1|	hypothetical protein KGM_11786 [Danaus plexippus]
k48_1166788	1578	1006	133	102	5.55E-46	1180	1578	863	981	(-1,)	gi|357615940|gb|EHJ69913.1|	hypothetical protein KGM_20756 [Danaus plexippus]
k48_1166813	696	177	139	82	3.17E-41	131	541	34	172	(-3,)	gi|357627649|gb|EHJ77276.1|	small heat shock protein [Danaus plexippus]
k48_1166916	526	312	113	100	5.38E-55	1	339	200	312	(1,)	gi|357619288|gb|EHJ71923.1|	putative asparagine amidohydrolase [Danaus plexippus]
k48_1166920	1126	436	377	195	1.10E-92	3	1121	30	399	(3,)	gi|357621518|gb|EHJ73321.1|	hypothetical protein KGM_05503 [Danaus plexippus]
k48_1167059	1540	2669	510	478	0	3	1532	1562	2071	(3,)	gi|357622583|gb|EHJ74010.1|	hypothetical protein KGM_13538 [Danaus plexippus]
k48_1167237	2763	1325	722	453	0	77	2230	614	1325	(2,)	gi|357618932|gb|EHJ71716.1|	hypothetical protein KGM_15744 [Danaus plexippus]
k48_1167341	919	211	217	124	2.33E-60	200	838	3	209	(2,)	gi|357612449|gb|EHJ68006.1|	hypothetical protein KGM_11016 [Danaus plexippus]
k48_1167353	642	438	174	172	1.91E-92	119	640	1	174	(2,)	gi|58376449|ref|XP_308629.2|	AGAP007131-PA [Anopheles gambiae str. PEST] >gi|170035332|ref|XP_001845524.1| clathrin coat assembly protein AP50 [Culex quinquefasciatus] >gi|55245721|gb|EAA04151.2| AGAP007131-PA [Anopheles gambiae str. PEST] >gi|167877265|gb|EDS40648.1| clathrin coat assembly protein AP50 [Culex quinquefasciatus]
k48_1167370	546	999	40	33	1.08E-11	223	342	608	647	(1,)	gi|357618196|gb|EHJ71273.1|	hypothetical protein KGM_11844 [Danaus plexippus]
k48_1167371	805	292	252	197	2.37E-100	48	803	44	292	(-3,)	gi|357620817|gb|EHJ72865.1|	hypothetical protein KGM_09643 [Danaus plexippus]
k48_1167434	989	1529	314	230	7.03E-122	45	983	914	1220	(-1,)	gi|357616592|gb|EHJ70274.1|	hypothetical protein KGM_01042 [Danaus plexippus]
k48_1167453	3402	893	655	279	2.91E-136	680	2638	265	885	(-3,)	gi|357627344|gb|EHJ77074.1|	hypothetical protein KGM_22013 [Danaus plexippus]
k48_1167454	935	277	273	115	3.71E-61	31	849	2	271	(-3,)	gi|357603492|gb|EHJ63804.1|	hypothetical protein KGM_03422 [Danaus plexippus]
k48_1167489	1370	1384	292	275	3.48E-179	236	1111	1093	1384	(2,)	gi|350421086|ref|XP_003492728.1|	PREDICTED: hypothetical protein LOC100741757 [Bombus impatiens]
k48_1167571	994	1230	311	290	1.55E-177	60	992	1	311	(3,)	gi|289629216|ref|NP_001166192.1|	coatomer protein complex subunit alpha [Bombyx mori] >gi|284027820|gb|ADB66734.1| coatomer protein complex subunit alpha [Bombyx mori]
k48_1167801	1812	224	224	153	7.02E-80	121	789	1	224	(1,)	gi|357611655|gb|EHJ67592.1|	hypothetical protein KGM_02024 [Danaus plexippus]
k48_1167843	1035	327	281	248	1.72E-158	214	1035	26	306	(-1,)	gi|357609882|gb|EHJ66731.1|	Wnt inhibitory factor 1 precursor [Danaus plexippus]
k48_1167853	3946	694	736	461	0	1694	3877	1	689	(-1,)	gi|157131330|ref|XP_001662197.1|	hypothetical protein AaeL_AAEL002711 [Aedes aegypti] >gi|108881853|gb|EAT46078.1| conserved hypothetical protein [Aedes aegypti]
k48_1167937	1196	1162	438	289	6.91E-157	1	1191	715	1152	(1,)	gi|357612118|gb|EHJ67811.1|	lyso [Danaus plexippus]
k48_1167963	937	192	187	61	7.62E-14	257	817	4	147	(-1,)	gi|357621312|gb|EHJ73183.1|	hypothetical protein KGM_17397 [Danaus plexippus]
k48_1168030	1568	1999	474	361	0	33	1397	15	485	(-1,)	gi|357617123|gb|EHJ70597.1|	putative Serine/threonine-protein kinase WNK3 [Danaus plexippus]
k48_1168074	2261	432	266	89	1.14E-21	1465	2256	202	413	(-3,)	gi|357620270|gb|EHJ72522.1|	hypothetical protein KGM_00188 [Danaus plexippus]
k48_1168146	1697	513	500	313	3.54E-179	220	1695	1	494	(1,)	gi|357625272|gb|EHJ75773.1|	hypothetical protein KGM_20054 [Danaus plexippus]
k48_1168259	485	1224	161	139	4.82E-76	1	483	957	1117	(1,)	gi|357621357|gb|EHJ73215.1|	hypothetical protein KGM_16796 [Danaus plexippus]
k48_1168261	827	239	239	192	9.37E-124	45	761	1	239	(-1,)	gi|357615826|gb|EHJ69853.1|	cuticular protein analogous to peritrophins 3-A2 [Danaus plexippus]
k48_1168271	1161	1409	356	322	0	94	1161	1042	1397	(-1,)	gi|112983430|ref|NP_001036980.1|	DNA cytosine-5 methyltransferase [Bombyx mori] >gi|54888739|dbj|BAD67189.1| DNA cytosine-5 methyltransferase [Bombyx mori]
k48_1168310	1221	483	395	246	1.15E-122	62	1219	85	463	(2,)	gi|357621894|gb|EHJ73558.1|	cyclin g [Danaus plexippus]
k48_1168367	1912	156	93	91	4.42E-48	133	411	1	93	(1,)	gi|112983196|ref|NP_001037604.1|	RNA-binding protein 1 [Bombyx mori] >gi|95115204|gb|ABF55968.1| Rbp1 [Bombyx mori]
k48_1168379	1157	985	228	93	3.16E-26	73	741	786	981	(1,)	gi|357617969|gb|EHJ71087.1|	putative zinc finger protein [Danaus plexippus]
k48_1168393	1258	319	322	223	2.04E-122	172	1125	1	319	(1,)	gi|357622016|gb|EHJ73639.1|	putative zinc finger, ZZ domain containing 3 [Danaus plexippus]
k48_1168492	532	631	176	122	4.50E-57	3	530	219	392	(-3,)	gi|357617509|gb|EHJ70835.1|	hypothetical protein KGM_16626 [Danaus plexippus]
k48_1168593	442	348	145	120	2.18E-68	6	440	1	145	(3,)	gi|357619925|gb|EHJ72310.1|	putative pyrazinamidase/nicotinamidase [Danaus plexippus]
k48_1168666	1957	1074	579	398	0	4	1740	1	577	(-2,)	gi|357628550|gb|EHJ77845.1|	hypothetical protein KGM_02740 [Danaus plexippus]
k48_1168709	2223	855	725	315	2.64E-164	4	2157	149	848	(1,)	gi|345486205|ref|XP_001602563.2|	PREDICTED: hypothetical protein LOC100118645 [Nasonia vitripennis]
k48_1168976	994	249	234	226	2.21E-123	109	810	1	234	(1,)	gi|357610384|gb|EHJ66953.1|	proteasome beta-subunit [Danaus plexippus]
k48_1168994	1027	546	302	248	1.30E-158	4	909	244	545	(1,)	gi|357626628|gb|EHJ76652.1|	putative zinc finger protein 45-like protein [Danaus plexippus]
k48_1169070	2843	1040	352	298	1.17E-167	1786	2841	106	457	(-3,)	gi|357614528|gb|EHJ69134.1|	Eag K+ channel [Danaus plexippus]
k48_1169080	1748	1001	107	94	1.41E-45	1323	1643	890	995	(-1,)	gi|357620334|gb|EHJ72564.1|	hypothetical protein KGM_14748 [Danaus plexippus]
k48_1169102	1407	268	256	239	9.95E-137	543	1310	1	256	(-2,)	gi|357616930|gb|EHJ70489.1|	g1/s-specific cyclin c [Danaus plexippus]
k48_1169245	978	1432	328	179	2.94E-80	4	951	810	1136	(1,)	gi|357628211|gb|EHJ77606.1|	hypothetical protein KGM_17753 [Danaus plexippus]
k48_1169357	1952	372	344	125	1.84E-57	362	1360	43	372	(2,)	gi|221119676|ref|XP_002155414.1|	PREDICTED: similar to ORF2-encoded protein, partial [Hydra magnipapillata]
k48_1169437	2150	170	166	165	1.73E-88	138	635	1	166	(3,)	gi|112983186|ref|NP_001037026.1|	calcineurin B [Bombyx mori] >gi|15077036|gb|AAK83039.1|AF287251_1 calcineurin B [Bombyx mori] >gi|238915960|gb|ACR78448.1| calcineurin-B [Heliothis virescens]
k48_1169685	1708	1642	436	303	7.75E-158	2	1300	1203	1634	(2,)	gi|357613724|gb|EHJ68683.1|	hypothetical protein KGM_13295 [Danaus plexippus]
k48_1169797	1858	650	462	440	0	471	1856	18	479	(3,)	gi|312222619|dbj|BAJ33524.1|	fatty acid transport protein [Ostrinia scapulalis]
k48_1169821	665	828	222	139	4.35E-66	1	660	469	660	(1,)	gi|357611005|gb|EHJ67263.1|	hypothetical protein KGM_10000 [Danaus plexippus]
k48_1170012	399	217	109	90	5.33E-46	22	348	109	217	(1,)	gi|357617805|gb|EHJ71002.1|	putative glutaredoxin, grx [Danaus plexippus]
k48_1170091	532	377	48	48	1.83E-21	1	144	330	377	(1,)	gi|357620029|gb|EHJ72363.1|	putative ring finger protein 2 isoform 1 [Danaus plexippus]
k48_1170263	1704	170	161	93	1.11E-47	497	976	8	168	(2,)	gi|357609393|gb|EHJ66429.1|	hypothetical protein KGM_10790 [Danaus plexippus]
k48_1170318	2018	653	582	452	0	271	2016	1	582	(1,)	gi|357629137|gb|EHJ78104.1|	putative oligopeptidase [Danaus plexippus]
k48_1170343	823	154	154	135	5.87E-78	228	689	1	154	(3,)	gi|357618711|gb|EHJ71592.1|	putative IMP1 inner mitochondrial membrane peptidase-like protein [Danaus plexippus]
k48_1170518	682	85	81	32	8.52E-12	312	554	1	81	(3,)	gi|357628852|gb|EHJ78007.1|	hypothetical protein KGM_06638 [Danaus plexippus]
k48_1170692	528	119	58	49	2.36E-18	110	280	1	58	(2,)	gi|357617189|gb|EHJ70637.1|	high mobility group protein A [Danaus plexippus]
k48_1170860	1321	337	334	276	7.96E-165	49	1050	4	337	(-2,)	gi|357628669|gb|EHJ77924.1|	mitochondrial ribosomal protein S9 [Danaus plexippus]
k48_1171083	1804	430	445	261	2.53E-122	191	1516	1	412	(2,)	gi|357626780|gb|EHJ76724.1|	hypothetical protein KGM_16611 [Danaus plexippus]
k48_1171105	1547	1167	242	122	5.94E-53	262	870	921	1162	(1,)	gi|357604267|gb|EHJ64117.1|	hypothetical protein KGM_08958 [Danaus plexippus]
k48_1171269	973	339	130	107	3.70E-89	274	657	1	130	(-2,)	gi|357621625|gb|EHJ73400.1|	dimethyladenosine transferase [Danaus plexippus]
k48_1171408	709	537	109	86	3.40E-38	1	327	433	537	(1,)	gi|114052545|ref|NP_001040107.1|	chaperonin subunit 4 delta [Bombyx mori] >gi|87248081|gb|ABD36093.1| chaperonin subunit 4 delta [Bombyx mori]
k48_1171446	777	110	96	75	7.04E-38	40	327	15	110	(-1,)	gi|357604893|gb|EHJ64376.1|	hypothetical protein KGM_05907 [Danaus plexippus]
k48_1171459	2197	595	565	353	0	185	1867	8	564	(2,)	gi|357622594|gb|EHJ74020.1|	hypothetical protein KGM_18616 [Danaus plexippus]
k48_1171627	729	77	77	70	4.87E-35	341	571	1	77	(2,)	gi|357623209|gb|EHJ74453.1|	hypothetical protein KGM_11571 [Danaus plexippus]
k48_1171689	3208	705	708	589	0	966	3086	1	705	(-3,)	gi|357609855|gb|EHJ66715.1|	putative cell division cycle 27 [Danaus plexippus]
k48_1171826	739	361	214	75	3.52E-20	14	649	161	361	(2,)	gi|357613973|gb|EHJ68822.1|	hypothetical protein KGM_13737 [Danaus plexippus]
k48_1171936	582	558	87	73	4.48E-36	322	582	425	511	(-1,)	gi|315493446|gb|ADU32895.1|	tyrosine hydroxylase [Heliconius melpomene malleti]
k48_1171950	831	159	159	145	2.60E-81	159	632	1	159	(-2,)	gi|114052647|ref|NP_001040487.1|	trafficking protein particle complex 6b [Bombyx mori] >gi|95103096|gb|ABF51489.1| trafficking protein particle complex 6b [Bombyx mori]
k48_1172027	2275	1465	143	88	4.49E-42	1	417	1323	1465	(1,)	gi|357618949|gb|EHJ71733.1|	putative formin 1,2/cappuccino [Danaus plexippus]
k48_1172097	2873	544	491	337	0	268	1710	65	544	(-3,)	gi|91083035|ref|XP_974782.1|	PREDICTED: similar to serine/threonine protein kinase [Tribolium castaneum] >gi|270007652|gb|EFA04100.1| hypothetical protein TcasGA2_TC014335 [Tribolium castaneum]
k48_1172222	2292	643	564	423	0	114	1793	94	643	(-2,)	gi|357623090|gb|EHJ74382.1|	hypothetical protein KGM_20182 [Danaus plexippus]
k48_1172327	2532	543	543	476	0	159	1787	1	543	(3,)	gi|357616006|gb|EHJ69950.1|	putative endomembrane protein emp70 [Danaus plexippus]
k48_1172359	3875	346	341	334	0	262	1284	5	345	(1,)	gi|339283908|gb|AEJ38223.1|	double-time [Spodoptera exigua]
k48_1172380	3514	941	929	711	0	468	3254	5	932	(-3,)	gi|357621587|gb|EHJ73377.1|	hypothetical protein KGM_14846 [Danaus plexippus]
k48_1172416	1194	1254	366	156	1.13E-66	6	1085	886	1230	(3,)	gi|357626729|gb|EHJ76705.1|	timeout [Danaus plexippus]
k48_1172744	3551	803	791	601	0	595	2964	1	784	(-3,)	gi|357627301|gb|EHJ77037.1|	putative mannosyl-oligosaccharide alpha-1,2-mannosidase [Danaus plexippus]
k48_1172753	518	463	94	92	1.91E-46	155	436	1	94	(-2,)	gi|357631258|gb|EHJ78848.1|	hypothetical protein KGM_10301 [Danaus plexippus]
k48_1173087	1122	798	200	140	3.11E-108	521	1120	351	548	(2,)	gi|357619678|gb|EHJ72153.1|	hypothetical protein KGM_21933 [Danaus plexippus]
k48_1173136	523	243	146	92	4.77E-48	2	436	1	146	(-1,)	gi|357601924|gb|EHJ63192.1|	hypothetical protein KGM_14582 [Danaus plexippus]
k48_1173154	4149	1257	1303	786	0	75	3983	1	1256	(3,)	gi|357603405|gb|EHJ63748.1|	putative RAD50-like protein [Danaus plexippus]
k48_1173484	2334	215	210	160	4.58E-82	332	958	1	204	(2,)	gi|357627789|gb|EHJ77357.1|	hypothetical protein KGM_10963 [Danaus plexippus]
k48_1173542	590	385	196	111	9.70E-55	3	590	158	348	(-1,)	gi|357613883|gb|EHJ68766.1|	hypothetical protein KGM_00616 [Danaus plexippus]
k48_1173696	1275	236	185	124	3.26E-67	736	1275	53	236	(-1,)	gi|357614000|gb|EHJ68847.1|	hypothetical protein KGM_16528 [Danaus plexippus]
k48_1173722	431	214	143	133	6.62E-73	3	431	28	170	(-1,)	gi|357608621|gb|EHJ66072.1|	iron regulatory protein 1 [Danaus plexippus]
k48_1173976	1870	312	135	51	1.61E-24	139	540	132	266	(1,)	gi|357615815|gb|EHJ69846.1|	hypothetical protein KGM_20467 [Danaus plexippus]
k48_1174266	1038	338	243	168	1.95E-93	28	756	97	338	(1,)	gi|357620514|gb|EHJ72672.1|	putative restnol dehydrogenase [Danaus plexippus]
k48_1174376	1092	1276	207	63	1.07E-28	470	1078	987	1193	(-3,)	gi|270017042|gb|EFA13488.1|	hypothetical protein TcasGA2_TC004227 [Tribolium castaneum]
k48_1174428	468	874	141	96	1.40E-46	1	423	398	538	(-1,)	gi|357612086|gb|EHJ67791.1|	hypothetical protein KGM_21814 [Danaus plexippus]
k48_1174437	1381	333	327	139	1.06E-66	51	1025	2	326	(3,)	gi|66510879|ref|XP_392423.2|	PREDICTED: 3-ketodihydrosphingosine reductase-like isoform 1 [Apis mellifera]
k48_1174557	2795	1532	662	277	7.74E-132	939	2795	351	986	(-1,)	gi|357626083|gb|EHJ76301.1|	putative microtubule binding protein [Danaus plexippus]
k48_1174747	719	756	86	76	3.28E-36	462	719	639	724	(-1,)	gi|357631589|gb|EHJ79058.1|	putative leucine-zipper-like transcriptional regulator 1 [Danaus plexippus]
k48_1175046	979	94	87	38	3.66E-14	589	849	7	93	(-2,)	gi|307167647|gb|EFN61163.1|	UPF0439 protein C9orf30 [Camponotus floridanus]
k48_1175429	1244	427	267	197	9.02E-107	442	1242	1	267	(1,)	gi|215820606|ref|NP_001135962.1|	autophagy related protein Atg6 [Bombyx mori] >gi|213390046|gb|ACJ46062.1| autophagy related protein Atg6 [Bombyx mori]
k48_1175937	1045	179	175	118	4.11E-67	102	626	1	175	(-3,)	gi|357612841|gb|EHJ68193.1|	hypothetical protein KGM_16943 [Danaus plexippus]
k48_1175956	2461	505	508	418	0	612	2135	1	505	(-3,)	gi|357627917|gb|EHJ77438.1|	hypothetical protein KGM_14768 [Danaus plexippus]
k48_1176063	1625	450	191	70	1.80E-31	897	1400	212	400	(-1,)	gi|148696788|gb|EDL28735.1|	RIKEN cDNA D130040H23, isoform CRA_c [Mus musculus]
k48_1176073	1212	495	161	85	4.42E-34	53	535	80	194	(2,)	gi|357615253|gb|EHJ69557.1|	hypothetical protein KGM_05398 [Danaus plexippus]
k48_1176408	2399	540	421	272	1.29E-168	317	1576	139	535	(2,)	gi|357619316|gb|EHJ71940.1|	putative sugar transporter [Danaus plexippus]
k48_1176772	1777	375	351	316	2.99E-176	2	1054	25	375	(2,)	gi|197209892|ref|NP_001127710.1|	neuropeptide receptor A13 [Bombyx mori] >gi|195946996|dbj|BAG68412.1| neuropeptide receptor A13 [Bombyx mori]
k48_1176969	1045	1575	183	149	1.08E-83	3	551	664	846	(-3,)	gi|357613596|gb|EHJ68604.1|	hypothetical protein KGM_22027 [Danaus plexippus]
k48_1177078	1144	274	264	198	3.84E-101	37	828	1	261	(1,)	gi|114052559|ref|NP_001040253.1|	Lix1 protein [Bombyx mori] >gi|87248523|gb|ABD36314.1| Lix1 protein [Bombyx mori]
k48_1177618	603	120	120	96	1.39E-51	132	491	1	120	(-2,)	gi|357617341|gb|EHJ70731.1|	transcription-associated zinc ribbon protein [Danaus plexippus]
k48_1177891	1738	812	133	115	7.88E-65	2	400	680	812	(2,)	gi|357623802|gb|EHJ74823.1|	hypothetical protein KGM_20486 [Danaus plexippus]
k48_1177930	715	605	41	35	9.51E-12	1	123	565	605	(1,)	gi|357622202|gb|EHJ73766.1|	DNA replication licensing factor MCM5 [Danaus plexippus]
k48_1178261	3704	403	428	156	3.05E-62	171	1430	11	399	(3,)	gi|357608400|gb|EHJ65978.1|	hypothetical protein KGM_03233 [Danaus plexippus]
k48_1178446	1013	635	52	52	8.33E-25	316	471	261	312	(-3,)	gi|357618354|gb|EHJ71373.1|	hypothetical protein KGM_09661 [Danaus plexippus]
k48_1178584	1767	666	441	221	7.22E-98	457	1767	272	660	(-1,)	gi|357628347|gb|EHJ77715.1|	putative GTP-binding protein [Danaus plexippus]
k48_1178761	2314	548	381	294	4.89E-169	1	1137	173	548	(1,)	gi|338858968|gb|AEJ33048.1|	adipose triglyceride lipase [Manduca sexta]
k48_1179177	2011	1168	392	174	1.27E-69	858	2009	526	899	(-3,)	gi|357621972|gb|EHJ73609.1|	hypothetical protein KGM_20221 [Danaus plexippus]
k48_1179367	880	1072	94	68	5.72E-29	599	880	979	1072	(-1,)	gi|357609436|gb|EHJ66444.1|	hypothetical protein KGM_02886 [Danaus plexippus]
k48_1180267	624	588	207	176	1.00E-95	2	622	283	489	(2,)	gi|357612124|gb|EHJ67817.1|	hypothetical protein KGM_09000 [Danaus plexippus]
k48_1180291	302	427	100	96	1.03E-49	3	302	216	315	(-1,)	gi|215820606|ref|NP_001135962.1|	autophagy related protein Atg6 [Bombyx mori] >gi|213390046|gb|ACJ46062.1| autophagy related protein Atg6 [Bombyx mori]
k48_1180298	742	1773	178	120	5.79E-55	230	742	1586	1761	(-1,)	gi|357615419|gb|EHJ69645.1|	hypothetical protein KGM_02586 [Danaus plexippus]
k48_1180443	3534	607	558	436	0	63	1736	28	585	(3,)	gi|221664516|gb|ACM24395.1|	NADH dehydrogenase subunit 5 [Mus musculus domesticus]
k48_1180490	1342	240	240	172	1.32E-98	240	959	1	240	(3,)	gi|357631164|gb|EHJ78812.1|	hypothetical protein KGM_18788 [Danaus plexippus]
k48_1180617	1769	166	166	101	4.02E-48	105	602	1	166	(3,)	gi|357630960|gb|EHJ78735.1|	hypothetical protein KGM_13017 [Danaus plexippus]
k48_1180954	986	665	270	185	2.35E-85	15	812	1	267	(-1,)	gi|357611207|gb|EHJ67370.1|	hypothetical protein KGM_19204 [Danaus plexippus]
k48_1181057	1777	520	439	369	0	25	1341	1	439	(1,)	gi|13959313|sp|Q9EPT4.1|CP11A_MESAU	RecName: Full=Cholesterol side-chain cleavage enzyme, mitochondrial; AltName: Full=CYPXIA1; AltName: Full=Cholesterol desmolase; AltName: Full=Cytochrome P450 11A1; AltName: Full=Cytochrome P450(scc); Flags: Precursor >gi|11991654|gb|AAG42320.1|AF323965_1 cholesterol side-chain cleavage enzyme [Mesocricetus auratus]
k48_1181145	743	491	133	111	6.39E-62	342	740	260	392	(3,)	gi|357621008|gb|EHJ72994.1|	4-aminobutyrate aminotransferase [Danaus plexippus]
k48_1181157	1311	2842	449	256	4.22E-126	61	1311	2395	2842	(-1,)	gi|357601730|gb|EHJ63136.1|	hypothetical protein KGM_12763 [Danaus plexippus]
k48_1181210	386	200	99	68	5.11E-33	79	375	1	99	(1,)	gi|357607179|gb|EHJ65379.1|	hypothetical protein KGM_21372 [Danaus plexippus]
k50_3041	1215	1091	337	202	8.46E-126	151	1158	379	715	(-1,)	gi|357626639|gb|EHJ76661.1|	hypothetical protein KGM_16713 [Danaus plexippus]
k50_4368	385	382	74	74	2.08E-34	164	385	283	356	(-1,)	gi|354468731|ref|XP_003496805.1|	PREDICTED: proteasome subunit alpha type-7-like [Cricetulus griseus]
k50_4561	1150	113	118	65	3.34E-28	21	374	1	113	(-3,)	gi|357631518|gb|EHJ78988.1|	hypothetical protein KGM_15391 [Danaus plexippus]
k50_5034	356	1363	80	78	3.80E-36	3	242	1	80	(-1,)	gi|357628169|gb|EHJ77581.1|	putative CRSP complex subunit [Danaus plexippus]
k50_7966	651	383	214	101	1.26E-54	2	634	171	381	(2,)	gi|357619080|gb|EHJ71799.1|	putative Snurportin-1 [Danaus plexippus]
k50_8208	549	596	182	113	1.07E-59	2	547	287	468	(-3,)	gi|223268548|emb|CAX36788.1|	hypothetical protein [Papilio dardanus]
k50_8380	1568	1285	322	219	6.16E-106	643	1536	58	373	(1,)	gi|357604925|gb|EHJ64385.1|	putative Paired AMPhipathic helix protein Sin3A [Danaus plexippus]
k50_10314	321	473	69	35	5.75E-16	4	210	401	469	(1,)	gi|357621279|gb|EHJ73164.1|	cytochrome P450 6AB4 [Danaus plexippus]
k50_10677	626	1765	174	136	3.39E-75	62	559	22	192	(2,)	gi|346714240|dbj|BAK79119.1|	laminin beta-2 chain [Bombyx mori]
k50_14004	1380	512	285	224	1.40E-119	2	856	21	304	(-3,)	gi|357625601|gb|EHJ76000.1|	hypothetical protein KGM_00410 [Danaus plexippus]
k50_15224	361	382	96	66	3.78E-28	41	328	1	92	(2,)	gi|357627436|gb|EHJ77124.1|	hypothetical protein KGM_05288 [Danaus plexippus]
k50_17260	631	425	148	66	1.58E-35	142	585	14	161	(1,)	gi|189241868|ref|XP_971659.2|	PREDICTED: similar to CG34369 CG34369-PA [Tribolium castaneum]
k50_18607	515	900	171	148	1.28E-79	3	515	91	261	(-1,)	gi|357602867|gb|EHJ63543.1|	hypothetical protein KGM_00027 [Danaus plexippus]
k50_21421	1371	393	401	207	3.67E-112	29	1231	2	390	(-3,)	gi|357621745|gb|EHJ73474.1|	hypothetical protein KGM_09706 [Danaus plexippus]
k50_24474	1195	1659	397	311	0	3	1193	1217	1613	(-3,)	gi|357617443|gb|EHJ70794.1|	hypothetical protein KGM_19481 [Danaus plexippus]
k50_24779	771	1019	111	78	1.39E-38	58	390	73	183	(1,)	gi|357609667|gb|EHJ66568.1|	hypothetical protein KGM_00293 [Danaus plexippus]
k50_28491	300	600	70	42	2.24E-12	1	198	529	598	(1,)	gi|357625181|gb|EHJ75708.1|	CTP synthase [Danaus plexippus]
k50_31783	659	811	214	167	3.12E-93	1	642	1	214	(-3,)	gi|357610267|gb|EHJ66904.1|	wd-repeat protein [Danaus plexippus]
k50_33253	339	104	82	82	1.74E-41	2	247	23	104	(2,)	gi|58864827|emb|CAI51966.1|	novel protein of unknown function (DUF423) family member [Mus musculus]
k50_33305	336	1073	111	95	2.06E-50	3	335	567	677	(3,)	gi|357614126|gb|EHJ68926.1|	hypothetical protein KGM_06190 [Danaus plexippus]
k50_36838	459	413	125	53	5.65E-24	83	457	288	412	(-3,)	gi|357609925|gb|EHJ66747.1|	ecdysteroid 22-kinase [Danaus plexippus]
k50_37003	323	974	107	96	2.83E-47	1	321	358	464	(1,)	gi|357622008|gb|EHJ73632.1|	hypothetical protein KGM_22170 [Danaus plexippus]
k50_37054	530	471	150	65	2.50E-15	1	426	29	163	(1,)	gi|357609297|gb|EHJ66387.1|	hypothetical protein KGM_05821 [Danaus plexippus]
k50_39874	552	1401	188	89	8.85E-41	4	552	763	949	(-1,)	gi|57506568|dbj|BAD86655.1|	reverse transcriptase [Bombyx mori]
k50_42106	793	1800	266	187	1.39E-97	3	791	1498	1762	(-3,)	gi|357625770|gb|EHJ76090.1|	putative tuberous sclerosis 2 isoform 3 [Danaus plexippus]
k50_43631	958	1297	268	152	6.48E-77	3	806	496	760	(-3,)	gi|357616256|gb|EHJ70095.1|	hypothetical protein KGM_06658 [Danaus plexippus]
k50_47694	785	1930	260	122	2.14E-58	1	774	639	894	(1,)	gi|328696989|ref|XP_001948591.2|	PREDICTED: hypothetical protein LOC100167765 [Acyrthosiphon pisum]
k50_48574	1646	1153	410	246	5.38E-116	22	1188	622	1022	(1,)	gi|357627962|gb|EHJ77466.1|	hypothetical protein KGM_07465 [Danaus plexippus]
k50_50236	719	456	206	172	1.60E-91	97	714	1	205	(1,)	gi|357622462|gb|EHJ73932.1|	putative broad [Danaus plexippus]
k50_51427	530	175	140	139	1.18E-73	3	422	15	154	(3,)	gi|332245592|ref|XP_003271942.1|	PREDICTED: 40S ribosomal protein S18-like isoform 1 [Nomascus leucogenys]
k50_53110	812	1212	246	119	4.72E-56	2	724	28	272	(-2,)	gi|357631638|gb|EHJ79107.1|	hypothetical protein KGM_15580 [Danaus plexippus]
k50_56821	328	1263	95	53	3.69E-23	47	328	439	533	(2,)	gi|328786636|ref|XP_397462.3|	PREDICTED: thyroid adenoma-associated protein homolog [Apis mellifera]
k50_63645	542	572	150	115	1.13E-66	3	452	408	557	(-1,)	gi|357602482|gb|EHJ63416.1|	hypothetical protein KGM_20265 [Danaus plexippus]
k50_63712	332	925	93	63	1.60E-26	3	281	330	422	(-1,)	gi|357626988|gb|EHJ76858.1|	putative beta-tubulin cofactor D [Danaus plexippus]
k50_72617	356	1266	156	109	2.45E-51	5	355	678	833	(2,)	gi|357605835|gb|EHJ64793.1|	putative mini-chromosome maintenance deficient 9 [Danaus plexippus]
k50_75739	603	441	206	139	1.81E-75	2	601	181	385	(2,)	gi|357604070|gb|EHJ64032.1|	hypothetical protein KGM_09514 [Danaus plexippus]
k50_76140	565	256	170	54	3.94E-15	49	558	82	251	(1,)	gi|7542623|gb|AAF63521.1|AF245278_1	surface-antigen protein P30.4 [Nosema bombycis]
k50_78171	942	302	270	94	4.60E-35	10	759	20	288	(-1,)	gi|322789231|gb|EFZ14584.1|	hypothetical protein SINV_15477 [Solenopsis invicta]
k50_82487	674	901	170	163	2.62E-90	2	511	1	170	(-2,)	gi|357605009|gb|EHJ64423.1|	putative serine/threonine-protein kinase TBK1 [Danaus plexippus]
k50_83539	693	367	201	151	3.91E-84	89	691	1	201	(2,)	gi|357612255|gb|EHJ67885.1|	hypothetical protein KGM_13812 [Danaus plexippus]
k50_86698	1480	1139	448	341	0	143	1480	11	449	(2,)	gi|357604351|gb|EHJ64145.1|	hypothetical protein KGM_12671 [Danaus plexippus]
k50_88324	2941	186	186	186	1.32E-105	336	893	1	186	(3,)	gi|357603459|gb|EHJ63788.1|	hypothetical protein KGM_14021 [Danaus plexippus]
k50_88838	905	221	182	74	1.17E-32	24	569	51	217	(3,)	gi|357628637|gb|EHJ77904.1|	hypothetical protein KGM_21006 [Danaus plexippus]
k50_89974	779	219	150	149	4.66E-82	329	778	70	219	(-2,)	gi|148669988|gb|EDL01935.1|	mCG4061 [Mus musculus]
k50_105392	1211	493	323	175	8.17E-105	197	1165	159	481	(2,)	gi|357609219|gb|EHJ66350.1|	myeloid zinc finger 1 [Danaus plexippus]
k50_105628	692	497	201	116	4.08E-57	94	690	1	201	(1,)	gi|350404532|ref|XP_003487135.1|	PREDICTED: ubiquitin carboxyl-terminal hydrolase 14-like isoform 1 [Bombus impatiens]
k50_106260	1364	308	324	157	9.15E-71	84	1037	1	308	(3,)	gi|357629860|gb|EHJ78378.1|	hypothetical protein KGM_21177 [Danaus plexippus]
k50_106916	1759	538	318	96	5.60E-34	524	1426	29	338	(2,)	gi|307181058|gb|EFN68824.1|	hypothetical protein EAG_11378 [Camponotus floridanus]
k50_107305	1667	497	93	77	8.24E-39	75	353	333	424	(3,)	gi|134001323|gb|ABO45239.1|	reverse transcriptase [Ostrinia nubilalis]
k50_108113	1139	554	355	174	2.83E-96	53	1090	196	546	(-2,)	gi|357622989|gb|EHJ74320.1|	hypothetical protein KGM_01903 [Danaus plexippus]
k50_112971	452	1285	150	121	2.37E-62	1	450	214	360	(1,)	gi|300068973|ref|NP_001177772.1|	regulatory-associated protein of TOR [Bombyx mori] >gi|284517120|gb|ADB91965.1| regulatory-associated protein of TOR [Bombyx mori]
k50_116267	841	1694	165	103	1.53E-52	1	495	1531	1684	(1,)	gi|357616654|gb|EHJ70311.1|	collagen [Danaus plexippus]
k50_117762	484	291	147	67	2.96E-33	4	444	120	265	(1,)	gi|194770108|ref|XP_001967139.1|	GF19329 [Drosophila ananassae] >gi|190619259|gb|EDV34783.1| GF19329 [Drosophila ananassae]
k50_119297	690	172	44	44	7.43E-19	558	689	129	172	(-2,)	gi|148706604|gb|EDL38551.1|	cytochrome c oxidase subunit VIIa polypeptide 2-like, isoform CRA_d [Mus musculus]
k50_120041	545	1046	175	94	2.68E-39	3	488	307	459	(-1,)	gi|357617689|gb|EHJ70929.1|	putative ATP/GTP binding protein-like 5 [Danaus plexippus]
k50_125797	930	617	140	110	7.91E-56	3	419	1	139	(-2,)	gi|357620459|gb|EHJ72642.1|	hypothetical protein KGM_06058 [Danaus plexippus]
k50_129926	1689	2268	538	474	0	82	1689	1712	2248	(-1,)	gi|357625051|gb|EHJ75604.1|	hypothetical protein KGM_15111 [Danaus plexippus]
k50_132116	373	784	124	74	3.48E-29	2	373	550	641	(-1,)	gi|357611492|gb|EHJ67513.1|	putative phospholipase A2, group VI [Danaus plexippus]
k50_142234	1472	609	461	278	4.75E-153	68	1441	168	602	(2,)	gi|357604665|gb|EHJ64283.1|	hypothetical protein KGM_06075 [Danaus plexippus]
k50_146454	1919	525	523	319	0	197	1765	6	525	(2,)	gi|357602078|gb|EHJ63266.1|	hypothetical protein KGM_15236 [Danaus plexippus]
k50_148073	438	215	111	111	5.21E-54	1	333	105	215	(1,)	gi|148671850|gb|EDL03797.1|	mCG13557, isoform CRA_c [Mus musculus]
k50_150659	337	817	73	69	2.69E-34	119	337	1	73	(2,)	gi|6815279|gb|AAF28474.1|AF173553_1	V-ATPase 110 kDa integral membrane subunit [Manduca sexta]
k50_152445	429	1727	141	53	2.74E-18	5	427	333	465	(2,)	gi|328702013|ref|XP_003241778.1|	PREDICTED: hypothetical protein LOC100573291 [Acyrthosiphon pisum]
k50_157616	2806	843	669	383	0	395	2374	171	805	(-1,)	gi|357625896|gb|EHJ76184.1|	putative cyclophilin-9 [Danaus plexippus]
k50_158550	691	828	230	185	1.06E-105	2	691	538	767	(-1,)	gi|357622849|gb|EHJ74222.1|	lactotransferrin [Danaus plexippus]
k50_159088	577	838	178	83	1.20E-38	3	536	319	496	(-3,)	gi|357614090|gb|EHJ68902.1|	putative GPI ethanolamine phosphate transferase 2-like isoform 5 [Danaus plexippus]
k50_159540	398	1155	119	49	4.14E-14	37	393	601	710	(1,)	gi|357601892|gb|EHJ63179.1|	hypothetical protein KGM_10236 [Danaus plexippus]
k50_163091	308	1529	105	70	3.09E-30	1	306	526	630	(1,)	gi|357616592|gb|EHJ70274.1|	hypothetical protein KGM_01042 [Danaus plexippus]
k50_170253	854	1227	160	153	6.33E-86	375	854	1068	1227	(-1,)	gi|357631347|gb|EHJ78903.1|	putative ATP/GTP binding protein 1 [Danaus plexippus]
k50_170312	370	1268	121	82	2.49E-43	4	366	546	662	(1,)	gi|357612548|gb|EHJ68056.1|	putative WD repeat domain 75 [Danaus plexippus]
k50_170571	637	437	217	108	6.06E-51	3	635	8	222	(3,)	gi|357616635|gb|EHJ70295.1|	putative Artemis protein [Danaus plexippus]
k50_176716	1650	490	494	365	0	104	1582	1	489	(2,)	gi|357616933|gb|EHJ70492.1|	hypothetical protein KGM_10418 [Danaus plexippus]
k50_176854	672	669	224	191	2.07E-103	1	672	91	313	(1,)	gi|357603890|gb|EHJ63966.1|	xenotropic and polytropic murine leukemia virus receptor xpr1 [Danaus plexippus]
k50_177730	396	1982	131	112	1.84E-59	2	394	1358	1488	(2,)	gi|357628023|gb|EHJ77501.1|	enolase-phosphatase e-1 [Danaus plexippus]
k50_178407	692	463	125	123	3.11E-65	313	687	339	463	(-3,)	gi|113203435|gb|ABI33826.1|	putative serotonin receptor [Manduca sexta]
k50_186681	370	84	68	32	5.61E-11	100	303	17	84	(-2,)	gi|357615248|gb|EHJ69553.1|	hypothetical protein KGM_05386 [Danaus plexippus]
k50_187320	863	897	192	139	1.49E-74	300	863	699	890	(-1,)	gi|357625268|gb|EHJ75769.1|	hypothetical protein KGM_20043 [Danaus plexippus]
k50_191365	688	526	193	94	2.71E-45	107	685	334	525	(-1,)	gi|357619881|gb|EHJ72284.1|	hypothetical protein KGM_03768 [Danaus plexippus]
k50_191725	364	261	91	82	5.60E-40	91	363	13	103	(-2,)	gi|22474518|dbj|BAC10622.1|	syntaxin-like protein [Bombyx mori]
k50_191879	497	107	91	90	1.69E-44	224	496	11	101	(-2,)	gi|58037137|ref|NP_081190.1|	UPF0466 protein C22orf32 homolog, mitochondrial precursor [Mus musculus] >gi|81906058|sp|Q9DB10.1|CV032_MOUSE RecName: Full=UPF0466 protein C22orf32 homolog, mitochondrial; Flags: Precursor >gi|12837830|dbj|BAB23967.1| unnamed protein product [Mus musculus] >gi|20306591|gb|AAH28457.1| RIKEN cDNA 1500032L24 gene [Mus musculus] >gi|74221221|dbj|BAE42102.1| unnamed protein product [Mus musculus]
k50_194156	549	1462	137	115	1.14E-61	140	547	1	137	(2,)	gi|357629666|gb|EHJ78286.1|	putative zinc finger protein 624 [Danaus plexippus]
k50_194165	1455	462	474	246	1.24E-129	24	1433	1	462	(3,)	gi|357604535|gb|EHJ64233.1|	hypothetical protein KGM_09610 [Danaus plexippus]
k50_194460	623	626	91	55	1.58E-24	354	623	536	626	(-1,)	gi|357607784|gb|EHJ65689.1|	hypothetical protein KGM_00887 [Danaus plexippus]
k50_195505	454	516	148	114	3.63E-63	1	444	364	511	(1,)	gi|86440313|gb|ABC96069.1|	cytochrome P450 CYP302A1 [Manduca sexta]
k50_197785	1284	380	235	158	1.16E-88	3	704	142	375	(3,)	gi|195395822|ref|XP_002056533.1|	GJ10173 [Drosophila virilis] >gi|194143242|gb|EDW59645.1| GJ10173 [Drosophila virilis]
k50_198513	656	705	218	176	3.23E-106	3	656	88	305	(-1,)	gi|357619463|gb|EHJ72027.1|	putative Protein-glutamine gamma-glutamyltransferase K [Danaus plexippus]
k50_200205	974	836	324	241	8.30E-144	1	972	21	344	(1,)	gi|357609002|gb|EHJ66246.1|	hypothetical protein KGM_00267 [Danaus plexippus]
k50_200307	424	1351	64	49	1.73E-20	9	197	1150	1213	(3,)	gi|357615489|gb|EHJ69687.1|	hypothetical protein KGM_21113 [Danaus plexippus]
k50_200523	1265	328	328	256	1.41E-147	68	1039	1	328	(2,)	gi|357625233|gb|EHJ75742.1|	hypothetical protein KGM_02710 [Danaus plexippus]
k50_200848	1112	423	329	270	1.17E-155	129	1109	1	329	(3,)	gi|357620798|gb|EHJ72850.1|	hypothetical protein KGM_20298 [Danaus plexippus]
k50_200864	1094	586	225	199	2.33E-108	418	1092	1	225	(1,)	gi|345495622|ref|XP_001605601.2|	PREDICTED: serine/threonine-protein kinase 25-like [Nasonia vitripennis]
k50_201763	615	720	204	192	1.29E-103	1	612	246	449	(1,)	gi|357607483|gb|EHJ65524.1|	hypothetical protein KGM_19711 [Danaus plexippus]
k50_205304	449	416	149	120	2.63E-61	3	449	5	152	(-1,)	gi|357610496|gb|EHJ67005.1|	hypothetical protein KGM_11833 [Danaus plexippus]
k50_211156	315	768	104	82	7.53E-37	3	314	66	167	(-2,)	gi|357618839|gb|EHJ71656.1|	hypothetical protein KGM_08506 [Danaus plexippus]
k50_211239	871	701	242	129	1.09E-48	7	711	478	699	(1,)	gi|357620245|gb|EHJ72510.1|	hypothetical protein KGM_11255 [Danaus plexippus]
k50_212191	313	537	109	64	1.99E-29	2	313	320	428	(-1,)	gi|357614826|gb|EHJ69300.1|	hypothetical protein KGM_08194 [Danaus plexippus]
k50_220614	916	546	254	91	1.28E-42	1	759	295	544	(1,)	gi|357626628|gb|EHJ76652.1|	putative zinc finger protein 45-like protein [Danaus plexippus]
k50_225363	1028	2056	198	77	1.30E-33	415	993	1854	2051	(-3,)	gi|270010054|gb|EFA06502.1|	hypothetical protein TcasGA2_TC009401 [Tribolium castaneum]
k50_227126	1149	469	244	176	7.05E-95	402	1127	2	241	(3,)	gi|357614637|gb|EHJ69187.1|	hypothetical protein KGM_18560 [Danaus plexippus]
k50_230934	819	143	135	91	4.07E-47	3	407	9	143	(3,)	gi|357630075|gb|EHJ78461.1|	hypothetical protein KGM_11489 [Danaus plexippus]
k50_232090	389	395	99	68	1.87E-35	89	385	295	393	(-2,)	gi|350412282|ref|XP_003489596.1|	PREDICTED: ferrochelatase, mitochondrial-like [Bombus impatiens]
k50_234307	828	2360	243	73	8.72E-29	57	785	1910	2148	(-2,)	gi|27368143|gb|AAN87269.1|	ORF [Drosophila melanogaster]
k50_238246	576	712	166	118	1.19E-62	75	572	1	165	(3,)	gi|357602359|gb|EHJ63371.1|	hypothetical protein KGM_14087 [Danaus plexippus]
k50_240517	342	468	118	67	3.76E-20	3	341	72	183	(3,)	gi|357609049|gb|EHJ66270.1|	hypothetical protein KGM_13172 [Danaus plexippus]
k50_241707	773	701	222	121	1.06E-62	124	771	41	249	(1,)	gi|357620128|gb|EHJ72434.1|	hypothetical protein KGM_09361 [Danaus plexippus]
k50_243173	542	1975	180	145	4.29E-82	3	536	529	708	(-1,)	gi|357602341|gb|EHJ63364.1|	hypothetical protein KGM_14166 [Danaus plexippus]
k50_247304	823	1734	271	110	1.15E-49	6	818	730	998	(-3,)	gi|328716627|ref|XP_003245995.1|	PREDICTED: hypothetical protein LOC100570266 [Acyrthosiphon pisum]
k50_248343	1020	303	294	181	3.22E-109	56	937	10	301	(2,)	gi|299930735|gb|ADJ58583.1|	seminal fluid protein HACP049 [Heliconius melpomene]
k50_250347	402	182	133	79	1.08E-38	3	401	34	166	(-2,)	gi|357601905|gb|EHJ63184.1|	cytochrome P450 [Danaus plexippus]
k50_250925	399	420	117	117	1.19E-61	48	398	304	420	(-2,)	gi|148683291|gb|EDL15238.1|	mCG17543, isoform CRA_a [Mus musculus]
k50_253704	518	293	66	45	6.41E-18	1	180	181	246	(1,)	gi|357604733|gb|EHJ64304.1|	hypothetical protein KGM_14094 [Danaus plexippus]
k50_254558	788	355	271	137	8.17E-66	3	734	98	352	(-1,)	gi|357616890|gb|EHJ70465.1|	hypothetical protein KGM_02633 [Danaus plexippus]
k50_259362	394	1251	136	101	1.56E-58	1	393	991	1126	(-2,)	gi|357608824|gb|EHJ66171.1|	hypothetical protein KGM_04560 [Danaus plexippus]
k50_259610	416	1582	127	125	5.74E-69	2	382	466	592	(-2,)	gi|357621494|gb|EHJ73306.1|	hypothetical protein KGM_08029 [Danaus plexippus]
k50_262884	515	590	169	101	2.21E-39	15	515	173	336	(-1,)	gi|357615716|gb|EHJ69798.1|	hypothetical protein KGM_21762 [Danaus plexippus]
k50_266919	1155	296	297	255	2.04E-142	99	989	1	296	(3,)	gi|308512715|gb|ADO33011.1|	enoyl-CoA hydratase [Biston betularia]
k50_270054	615	587	191	135	7.39E-75	1	573	1	190	(-1,)	gi|357615824|gb|EHJ69851.1|	hypothetical protein KGM_03964 [Danaus plexippus]
k50_271823	392	449	130	117	2.26E-65	3	392	15	144	(3,)	gi|357613553|gb|EHJ68580.1|	hypothetical protein KGM_12277 [Danaus plexippus]
k50_277450	401	974	133	129	3.11E-70	3	401	638	770	(-1,)	gi|357622008|gb|EHJ73632.1|	hypothetical protein KGM_22170 [Danaus plexippus]
k50_278965	444	117	85	37	1.33E-12	79	333	31	114	(1,)	gi|357607173|gb|EHJ65375.1|	hypothetical protein KGM_04211 [Danaus plexippus]
k50_281671	638	1284	73	42	4.60E-14	70	288	1213	1284	(1,)	gi|357606645|gb|EHJ65144.1|	hypothetical protein KGM_21456 [Danaus plexippus]
k50_282059	373	177	127	39	1.92E-11	1	372	37	163	(-2,)	gi|156341142|ref|XP_001620666.1|	hypothetical protein NEMVEDRAFT_v1g45205 [Nematostella vectensis] >gi|156205866|gb|EDO28566.1| predicted protein [Nematostella vectensis]
k50_282805	350	105	66	66	3.71E-31	3	200	40	105	(3,)	gi|347943551|gb|AEP27243.1|	cytochrome c [Otolemur crassicaudatus]
k50_286570	931	1222	317	140	1.14E-70	6	929	736	1052	(3,)	gi|328707593|ref|XP_003243439.1|	PREDICTED: RNA-directed DNA polymerase from mobile element jockey-like [Acyrthosiphon pisum]
k50_290487	424	152	86	66	3.03E-33	167	424	41	126	(-1,)	gi|357616182|gb|EHJ70053.1|	hypothetical protein KGM_07381 [Danaus plexippus]
k50_297932	831	332	129	66	6.79E-21	4	384	217	332	(1,)	gi|357620196|gb|EHJ72478.1|	hypothetical protein KGM_01075 [Danaus plexippus]
k50_300318	428	478	48	38	4.10E-14	1	144	430	477	(-3,)	gi|134001215|gb|ABO45231.1|	reverse transcriptase [Ostrinia nubilalis] >gi|134001296|gb|ABO45237.1| reverse transcriptase [Ostrinia nubilalis]
k50_307446	595	1354	188	109	1.10E-61	26	589	501	688	(-1,)	gi|357613699|gb|EHJ68670.1|	hypothetical protein KGM_09870 [Danaus plexippus]
k50_308825	707	151	161	77	5.04E-26	132	611	1	148	(3,)	gi|357629494|gb|EHJ78226.1|	hypothetical protein KGM_05963 [Danaus plexippus]
k50_315746	874	1338	239	109	2.27E-54	2	715	1094	1325	(2,)	gi|71148683|gb|AAZ28937.1|	polyprotein [Phanerochaete chrysosporium RP-78]
k50_324730	2092	1504	185	121	2.46E-55	1	555	559	735	(1,)	gi|357611199|gb|EHJ67362.1|	putative breast carcinoma amplified sequence [Danaus plexippus]
k50_326788	576	414	153	50	2.17E-11	103	558	268	401	(-1,)	gi|357605782|gb|EHJ64775.1|	putative activating transcription factor 2 isoform 1 [Danaus plexippus]
k50_328987	663	872	220	122	3.08E-64	2	661	427	646	(-3,)	gi|357603309|gb|EHJ63708.1|	hypothetical protein KGM_12506 [Danaus plexippus]
k50_336721	711	260	202	139	9.87E-78	106	711	47	248	(-1,)	gi|357621626|gb|EHJ73401.1|	hypothetical protein KGM_06387 [Danaus plexippus]
k50_341486	332	1280	97	87	4.62E-42	3	293	712	801	(-1,)	gi|357609605|gb|EHJ66538.1|	zinc finger protein [Danaus plexippus]
k50_341988	1577	226	227	151	9.97E-88	71	751	1	226	(2,)	gi|357620907|gb|EHJ72926.1|	hypothetical protein KGM_19306 [Danaus plexippus]
k50_342858	308	278	103	59	6.03E-26	1	306	75	176	(1,)	gi|357629386|gb|EHJ78185.1|	putative cytidine and deoxycytidylate deaminase zinc-binding region [Danaus plexippus]
k50_345590	597	140	140	124	6.26E-65	3	422	1	140	(3,)	gi|344295934|ref|XP_003419665.1|	PREDICTED: peptidyl-prolyl cis-trans isomerase FKBP2-like [Loxodonta africana]
k50_345740	374	480	90	79	1.01E-36	103	372	1	90	(1,)	gi|357615830|gb|EHJ69855.1|	hypothetical protein KGM_05242 [Danaus plexippus]
k50_347000	2932	963	798	579	0	2	2320	163	945	(2,)	gi|357624088|gb|EHJ74992.1|	hypothetical protein KGM_12181 [Danaus plexippus]
k50_353206	315	463	102	53	2.20E-23	10	315	69	170	(1,)	gi|357608592|gb|EHJ66062.1|	hypothetical protein KGM_14575 [Danaus plexippus]
k50_354361	896	958	141	49	3.84E-12	136	558	798	936	(-3,)	gi|115908699|ref|XP_780253.2|	PREDICTED: similar to CR1 Danio rerio 2 reverse transcriptase isoform 3 [Strongylocentrotus purpuratus] >gi|115963266|ref|XP_001188897.1| PREDICTED: similar to CR1 Danio rerio 2 reverse transcriptase [Strongylocentrotus purpuratus]
k50_359848	843	546	226	68	3.44E-20	179	835	317	537	(-3,)	gi|270015184|gb|EFA11632.1|	hypothetical protein TcasGA2_TC000010 [Tribolium castaneum]
k50_361514	737	912	245	153	2.62E-76	3	737	152	394	(-1,)	gi|357630375|gb|EHJ78536.1|	hypothetical protein KGM_16417 [Danaus plexippus]
k50_364489	802	800	267	172	6.25E-93	7	795	111	371	(1,)	gi|226342924|ref|NP_001139724.1|	E3 ubiquitin-protein ligase SMURF2 [Bombyx mori] >gi|225580689|gb|ACN94452.1| E3 ubiquitin-protein ligase SMURF2 [Bombyx mori]
k50_366342	556	182	87	47	6.49E-23	94	354	91	177	(-2,)	gi|313221058|emb|CBY31888.1|	unnamed protein product [Oikopleura dioica]
k50_368609	470	437	62	53	6.76E-25	283	468	376	437	(-3,)	gi|357617903|gb|EHJ71058.1|	hypothetical protein KGM_13476 [Danaus plexippus]
k50_373916	932	436	223	178	9.92E-99	262	930	37	254	(1,)	gi|350535993|ref|NP_001234894.1|	pH-sensitive chloride channel [Nasonia vitripennis] >gi|269856281|gb|ACZ51423.1| pH-sensitive chloride channel [Nasonia vitripennis]
k50_375078	306	1783	102	84	1.81E-38	1	306	358	459	(-1,)	gi|357630218|gb|EHJ78496.1|	hypothetical protein KGM_07563 [Danaus plexippus]
k50_375467	550	282	46	32	4.28E-12	258	395	188	233	(-3,)	gi|357606285|gb|EHJ64999.1|	hypothetical protein KGM_05256 [Danaus plexippus]
k50_378997	494	443	164	140	6.00E-74	3	494	187	350	(-1,)	gi|357613614|gb|EHJ68617.1|	putative G protein-coupled receptor kinase 1 isoform 1 [Danaus plexippus]
k50_379369	1047	571	348	224	1.18E-130	3	1046	158	505	(-2,)	gi|189181680|ref|NP_001121191.1|	integument esterase 2 precursor [Bombyx mori] >gi|187372908|gb|ACD03181.1| carboxylesterase CarE-12 [Bombyx mori]
k50_394242	324	337	111	59	5.92E-21	4	324	94	197	(-1,)	gi|357623007|gb|EHJ74331.1|	hypothetical protein KGM_22181 [Danaus plexippus]
k50_394634	599	157	106	105	7.53E-85	30	347	1	106	(3,)	gi|309268894|ref|XP_003084765.1|	PREDICTED: hemoglobin subunit beta-1-like isoform 5 [Mus musculus]
k50_398435	602	187	193	102	2.23E-41	20	589	1	187	(-2,)	gi|148298784|ref|NP_001091772.1|	uncharacterized protein LOC778477 [Bombyx mori] >gi|110333479|gb|ABG67690.1| unknown [Bombyx mori]
k50_401569	325	524	110	58	1.37E-25	3	323	304	413	(-3,)	gi|357606456|gb|EHJ65069.1|	hypothetical protein KGM_21653 [Danaus plexippus]
k50_402276	494	2413	167	53	9.43E-11	22	486	933	1089	(1,)	gi|357614029|gb|EHJ68865.1|	putative PHD finger protein 10 [Danaus plexippus]
k50_403539	364	246	124	62	5.09E-25	16	360	41	162	(1,)	gi|357629493|gb|EHJ78225.1|	hypothetical protein KGM_05966 [Danaus plexippus]
k50_406475	498	186	123	82	1.48E-40	96	464	3	125	(-2,)	gi|357614221|gb|EHJ68974.1|	hypothetical protein KGM_18745 [Danaus plexippus]
k50_407090	1263	1551	405	159	3.31E-72	65	1261	657	1043	(2,)	gi|194751763|ref|XP_001958194.1|	GF23647 [Drosophila ananassae] >gi|190625476|gb|EDV41000.1| GF23647 [Drosophila ananassae]
k50_409410	891	100	99	86	3.10E-46	565	861	1	99	(-1,)	gi|357618653|gb|EHJ71548.1|	hypothetical protein KGM_11218 [Danaus plexippus]
k50_409969	304	659	104	53	2.08E-18	2	301	491	594	(2,)	gi|357603262|gb|EHJ63683.1|	putative myb-like, SWIRM and MPN domains 1 [Danaus plexippus]
k50_410548	634	203	199	103	9.86E-54	6	596	1	199	(3,)	gi|6671050|gb|AAF23078.1|AF128867_1	glutathione S-transferase [Choristoneura fumiferana]
k50_411038	1331	995	413	304	7.02E-169	94	1329	1	410	(1,)	gi|357604808|gb|EHJ64335.1|	protease m1 zinc metalloprotease [Danaus plexippus]
k50_417890	335	211	111	109	1.38E-54	3	335	78	188	(-1,)	gi|357613021|gb|EHJ68275.1|	hypothetical protein KGM_09319 [Danaus plexippus]
k50_418690	4209	1898	1402	1315	0	2	4207	393	1794	(2,)	gi|357624684|gb|EHJ75370.1|	hypothetical protein KGM_01509 [Danaus plexippus]
k50_422512	838	1109	279	194	9.67E-116	1	837	550	828	(-2,)	gi|357612888|gb|EHJ68217.1|	hypothetical protein KGM_12623 [Danaus plexippus]
k50_424271	991	306	241	70	2.76E-25	286	966	4	239	(-2,)	gi|328711860|ref|XP_003244662.1|	PREDICTED: hypothetical protein LOC100571647 [Acyrthosiphon pisum]
k50_439681	668	90	81	81	4.58E-39	426	668	10	90	(-1,)	gi|357601937|gb|EHJ63199.1|	hypothetical protein KGM_15803 [Danaus plexippus]
k50_441541	374	1122	124	85	2.10E-42	1	372	666	789	(-3,)	gi|357631573|gb|EHJ79042.1|	hypothetical protein KGM_15547 [Danaus plexippus]
k50_444237	748	650	193	168	1.64E-89	2	580	32	223	(-1,)	gi|357619224|gb|EHJ71884.1|	hypothetical protein KGM_20643 [Danaus plexippus]
k50_444399	353	636	117	106	6.26E-55	2	349	275	391	(-2,)	gi|357607336|gb|EHJ65458.1|	hypothetical protein KGM_17201 [Danaus plexippus]
k50_444937	869	588	289	229	3.67E-129	1	867	116	404	(1,)	gi|357617361|gb|EHJ70741.1|	hypothetical protein KGM_18518 [Danaus plexippus]
k50_446434	321	443	57	36	1.20E-13	1	171	134	190	(-1,)	gi|170047968|ref|XP_001851474.1|	bat5 [Culex quinquefasciatus] >gi|167870217|gb|EDS33600.1| bat5 [Culex quinquefasciatus]
k50_449059	609	765	205	130	1.77E-65	1	609	412	604	(1,)	gi|357622517|gb|EHJ73961.1|	hypothetical protein KGM_04766 [Danaus plexippus]
k50_450992	768	1013	255	201	1.53E-114	3	767	724	978	(-2,)	gi|357617703|gb|EHJ70943.1|	2-oxoglutarate dehydrogenase [Danaus plexippus]
k50_452980	994	687	337	241	7.35E-119	2	994	295	628	(-1,)	gi|357631349|gb|EHJ78905.1|	hook protein [Danaus plexippus]
k50_453058	787	624	164	111	8.39E-63	294	785	461	624	(-3,)	gi|357627269|gb|EHJ77006.1|	hypothetical protein KGM_00051 [Danaus plexippus]
k50_461133	1021	204	83	55	9.32E-32	1	249	122	204	(1,)	gi|357604870|gb|EHJ64366.1|	hypothetical protein KGM_05017 [Danaus plexippus]
k50_473938	322	1129	108	98	5.15E-49	1	321	527	634	(1,)	gi|48476133|gb|AAT44358.1|	calcium-activated potassium channel alpha subunit [Manduca sexta]
k50_476679	1273	1298	340	187	2.03E-85	2	1015	974	1297	(2,)	gi|357623350|gb|EHJ74546.1|	hypothetical protein KGM_21024 [Danaus plexippus]
k50_480141	831	602	223	123	4.76E-67	5	670	380	602	(2,)	gi|357617260|gb|EHJ70678.1|	hypothetical protein KGM_02059 [Danaus plexippus]
k50_481343	877	538	285	236	6.68E-139	21	875	254	538	(-3,)	gi|357631787|gb|EHJ79256.1|	hypothetical protein KGM_15405 [Danaus plexippus]
k50_482434	1485	1133	420	122	5.31E-35	240	1439	722	1129	(-2,)	gi|357621647|gb|EHJ73416.1|	putative pol-like protein [Danaus plexippus]
k50_487956	1142	164	40	37	4.19E-15	772	891	108	147	(1,)	gi|357627925|gb|EHJ77443.1|	hypothetical protein KGM_07656 [Danaus plexippus]
k50_488673	505	1037	168	168	2.54E-88	1	504	406	573	(-2,)	gi|357621770|gb|EHJ73491.1|	putative nonsense-mediated mrna decay protein 1 [Danaus plexippus]
k50_494023	808	189	106	84	4.94E-67	126	443	77	182	(-3,)	gi|332019297|gb|EGI59805.1|	FLJ37770-like protein [Acromyrmex echinatior]
k50_504356	343	344	67	65	1.29E-31	143	343	258	324	(-1,)	gi|357606455|gb|EHJ65068.1|	putative cyclin-dependent kinase 5 activator [Danaus plexippus]
k50_514638	388	496	59	32	3.21E-11	107	283	277	335	(-1,)	gi|289546591|gb|ADD10140.1|	origin recognition complex subunit 4 [Bombyx mori]
k50_518190	671	597	96	74	3.00E-38	157	444	1	96	(1,)	gi|357603656|gb|EHJ63868.1|	putative a kinase anchor protein [Danaus plexippus]
k50_519035	542	190	165	114	5.82E-63	22	516	26	190	(1,)	gi|357619500|gb|EHJ72045.1|	hypothetical protein KGM_02995 [Danaus plexippus]
k50_520814	466	1028	140	88	3.03E-41	1	417	816	951	(-2,)	gi|357625094|gb|EHJ75645.1|	hypothetical protein KGM_22088 [Danaus plexippus]
k50_528600	371	226	78	69	5.21E-33	6	239	17	94	(-1,)	gi|357621491|gb|EHJ73303.1|	hypothetical protein KGM_08023 [Danaus plexippus]
k50_532504	619	1244	216	170	6.22E-90	3	617	8	223	(3,)	gi|357613727|gb|EHJ68686.1|	hypothetical protein KGM_13298 [Danaus plexippus]
k50_533675	1884	700	389	132	2.02E-53	495	1652	2	384	(-2,)	gi|270013850|gb|EFA10298.1|	hypothetical protein TcasGA2_TC012513 [Tribolium castaneum]
k50_537429	334	1919	111	57	3.91E-25	1	333	1628	1738	(-2,)	gi|33327733|gb|AAQ09229.1|	polyprotein [Antheraea mylitta]
k50_539403	589	180	176	167	6.87E-93	53	580	4	179	(2,)	gi|357626358|gb|EHJ76476.1|	putative nuclear import 7-like protein [Danaus plexippus]
k50_543374	1091	647	302	226	5.69E-123	214	1089	1	301	(1,)	gi|357631765|gb|EHJ79234.1|	hypothetical protein KGM_15416 [Danaus plexippus]
k50_545164	544	162	161	119	1.67E-65	41	523	1	161	(2,)	gi|148298776|ref|NP_001091795.1|	uncharacterized protein LOC778500 [Bombyx mori] >gi|116272487|gb|ABJ97179.1| hypothetical protein [Bombyx mori]
k50_546044	670	1073	223	191	1.05E-107	2	670	473	695	(-1,)	gi|357614126|gb|EHJ68926.1|	hypothetical protein KGM_06190 [Danaus plexippus]
k50_548246	1043	752	212	98	3.99E-54	356	991	426	633	(-2,)	gi|328711932|ref|XP_003244679.1|	PREDICTED: zinc finger protein 569-like isoform 1 [Acyrthosiphon pisum] >gi|328711934|ref|XP_003244680.1| PREDICTED: zinc finger protein 569-like isoform 2 [Acyrthosiphon pisum]
k50_549453	848	645	144	66	1.41E-29	6	437	254	397	(-1,)	gi|328699502|ref|XP_003240954.1|	PREDICTED: hypothetical protein LOC100572559 [Acyrthosiphon pisum]
k50_553782	532	593	50	36	4.26E-15	6	155	541	590	(3,)	gi|357621188|gb|EHJ73108.1|	putative KRAB box and zinc finger C2H2 type domain containing protein [Danaus plexippus]
k50_570884	551	525	183	172	3.58E-103	3	551	232	414	(-1,)	gi|13022111|gb|AAK11644.1|AF333998_1	cryptochrome [Antheraea pernyi]
k50_572361	760	1393	136	61	3.22E-24	248	652	1251	1383	(2,)	gi|242016530|ref|XP_002428840.1|	zinc finger protein, putative [Pediculus humanus corporis] >gi|212513576|gb|EEB16102.1| zinc finger protein, putative [Pediculus humanus corporis]
k50_581303	479	1033	160	143	2.42E-75	3	479	819	978	(-1,)	gi|357612403|gb|EHJ67972.1|	hypothetical protein KGM_08453 [Danaus plexippus]
k50_585097	399	917	109	51	1.08E-22	88	399	738	846	(-1,)	gi|270005671|gb|EFA02119.1|	hypothetical protein TcasGA2_TC007765 [Tribolium castaneum]
k50_588574	628	837	123	102	2.03E-51	1	369	715	837	(1,)	gi|4336726|gb|AAD17919.1|	fasciclin II transmembrane isoform [Manduca sexta]
k50_590855	444	513	147	122	5.51E-67	3	443	31	177	(-2,)	gi|114052408|ref|NP_001040475.1|	mitochondrial aldehyde dehydrogenase [Bombyx mori] >gi|95103046|gb|ABF51464.1| mitochondrial aldehyde dehydrogenase [Bombyx mori]
k50_591749	911	1547	304	226	4.39E-120	1	909	981	1283	(1,)	gi|112983266|ref|NP_001037009.1|	DNA topoisomerase 2 [Bombyx mori] >gi|6094494|sp|O16140.1|TOP2_BOMMO RecName: Full=DNA topoisomerase 2; AltName: Full=DNA topoisomerase II; Short=TOPOII >gi|2338552|gb|AAB67168.1| topoisomerase II [Bombyx mori]
k50_592622	368	476	93	37	1.53E-13	90	368	382	474	(-1,)	gi|357610240|gb|EHJ66888.1|	non-LTR retrotransposon CATS [Danaus plexippus]
k50_593970	883	1758	309	181	4.18E-96	2	877	1083	1390	(-1,)	gi|357613862|gb|EHJ68751.1|	hypothetical protein KGM_12657 [Danaus plexippus]
k50_595181	1432	586	443	323	0	105	1427	30	472	(3,)	gi|357608813|gb|EHJ66160.1|	putative penguin [Danaus plexippus]
k50_596070	1751	638	483	417	0	299	1747	155	636	(-2,)	gi|357613511|gb|EHJ68553.1|	muscle-specific tyrosine kinase receptor [Danaus plexippus]
k50_596775	567	559	188	92	1.23E-48	1	564	109	295	(1,)	gi|307186142|gb|EFN71867.1|	Eukaryotic translation initiation factor 2A [Camponotus floridanus]
k50_597448	693	1770	235	163	1.32E-79	1	675	1537	1769	(1,)	gi|357617346|gb|EHJ70735.1|	voltage-gated ion channel [Danaus plexippus]
k50_598073	1374	467	455	354	0	35	1372	2	456	(2,)	gi|161769557|gb|ABX79144.1|	ultraspiracle [Spodoptera litura]
k50_601581	876	1097	291	236	9.42E-125	1	873	69	358	(1,)	gi|357624572|gb|EHJ75296.1|	hypothetical protein KGM_08317 [Danaus plexippus]
k50_605521	491	1223	159	107	1.31E-52	6	482	737	893	(-1,)	gi|357628486|gb|EHJ77800.1|	putative Rho guanine nucleotide exchange factor 11 [Danaus plexippus]
k50_606988	383	279	67	64	3.68E-31	3	203	1	67	(-1,)	gi|357625341|gb|EHJ75821.1|	hypothetical protein KGM_07575 [Danaus plexippus]
k50_610904	508	756	169	131	3.55E-66	1	507	376	543	(1,)	gi|357631589|gb|EHJ79058.1|	putative leucine-zipper-like transcriptional regulator 1 [Danaus plexippus]
k50_611394	1367	536	410	376	0	2	1231	1	410	(-2,)	gi|357612498|gb|EHJ68032.1|	chaperonin subunit 4 delta [Danaus plexippus]
k50_612231	370	810	52	50	1.57E-21	215	370	67	118	(2,)	gi|357623937|gb|EHJ74891.1|	hypothetical protein KGM_12240 [Danaus plexippus]
k50_621256	579	270	174	51	1.19E-17	57	578	91	264	(-2,)	gi|270016838|gb|EFA13284.1|	hypothetical protein TcasGA2_TC010304 [Tribolium castaneum]
k50_628541	566	561	188	152	3.49E-80	3	566	144	331	(-1,)	gi|357627974|gb|EHJ77474.1|	putative d-alanyl-d-alanine carboxypeptidase [Danaus plexippus]
k50_628611	713	1681	197	193	2.25E-106	1	591	1	197	(-3,)	gi|219362829|ref|NP_001136443.1|	clathrin heavy chain [Bombyx mori] >gi|218563475|dbj|BAH03459.1| clathrin [Bombyx mori]
k50_634936	618	2452	157	128	1.46E-70	148	618	1918	2074	(-1,)	gi|357609698|gb|EHJ66585.1|	hypothetical protein KGM_02455 [Danaus plexippus]
k50_636289	773	483	254	123	5.43E-67	4	753	223	475	(1,)	gi|357618074|gb|EHJ71168.1|	putative O-Glycosyl hydrolase family 30 protein [Danaus plexippus]
k50_641181	1114	295	263	240	6.67E-143	243	1031	27	289	(-3,)	gi|357604476|gb|EHJ64209.1|	putative serine/threonine protein kinase [Danaus plexippus]
k50_641442	1080	1461	318	277	2.40E-158	6	959	1	318	(-2,)	gi|357605553|gb|EHJ64673.1|	hypothetical protein KGM_03185 [Danaus plexippus]
k50_646568	1470	525	483	227	2.71E-124	111	1469	36	514	(-2,)	gi|357602078|gb|EHJ63266.1|	hypothetical protein KGM_15236 [Danaus plexippus]
k50_647905	371	138	100	100	6.76E-57	71	370	39	138	(-2,)	gi|136444|sp|P12656.1|TSHB_MOUSE	RecName: Full=Thyrotropin subunit beta; AltName: Full=Thyroid-stimulating hormone subunit beta; Short=TSH-B; Short=TSH-beta; AltName: Full=Thyrotropin beta chain; Flags: Precursor >gi|202183|gb|AAA40492.1| thyroid stimulating hormone beta-subunit [Mus musculus] >gi|202187|gb|AAA40493.1| thyrotropin beta-subunit precursor [Mus musculus] >gi|202194|gb|AAA40494.1| thyrotropin [Mus musculus] >gi|1097…
k50_649051	1427	185	154	100	2.03E-44	33	473	19	170	(3,)	gi|357606599|gb|EHJ65132.1|	hypothetical protein KGM_00862 [Danaus plexippus]
k50_649894	393	527	79	65	1.85E-35	157	393	429	507	(-1,)	gi|357621505|gb|EHJ73314.1|	hypothetical protein KGM_01399 [Danaus plexippus]
k50_651036	1708	644	568	469	0	2	1705	63	630	(-1,)	gi|49659474|dbj|BAD27263.1|	transferrin [Chilo suppressalis]
k50_654940	879	606	248	152	1.24E-84	134	877	356	599	(-3,)	gi|255652865|ref|NP_001157373.1|	beta-galactosidase [Bombyx mori] >gi|239938036|gb|ACS36117.1| beta-galactosidase [Bombyx mori]
k50_656688	512	320	170	134	7.33E-67	3	512	68	236	(3,)	gi|357619997|gb|EHJ72347.1|	hypothetical protein KGM_14614 [Danaus plexippus]
k50_660356	1001	283	283	162	4.55E-84	151	987	3	282	(1,)	gi|357603056|gb|EHJ63617.1|	hypothetical protein KGM_19911 [Danaus plexippus]
k50_660696	714	1975	233	142	1.05E-79	2	700	1083	1314	(2,)	gi|357617975|gb|EHJ71091.1|	hypothetical protein KGM_14676 [Danaus plexippus]
k50_661982	499	376	164	115	3.49E-66	4	495	70	232	(1,)	gi|357605016|gb|EHJ64430.1|	hypothetical protein KGM_02085 [Danaus plexippus]
k50_666567	547	1553	133	92	2.27E-38	147	545	737	858	(3,)	gi|357615941|gb|EHJ69914.1|	hypothetical protein KGM_20755 [Danaus plexippus]
k50_669030	1447	351	81	39	5.50E-13	942	1184	250	328	(-3,)	gi|322783418|gb|EFZ10933.1|	hypothetical protein SINV_00631 [Solenopsis invicta]
k50_676525	555	674	198	64	8.32E-23	2	547	385	573	(2,)	gi|357611444|gb|EHJ67490.1|	putative zinc finger protein 729 [Danaus plexippus]
k50_681174	1815	858	565	247	4.81E-129	40	1725	299	857	(1,)	gi|157344|gb|AAA28508.1|	reverse transcriptase (put.); putative [Drosophila melanogaster]
k50_685135	931	387	297	243	1.08E-145	11	901	90	386	(2,)	gi|357614876|gb|EHJ69349.1|	hypothetical protein KGM_10863 [Danaus plexippus]
k50_695887	688	795	63	49	2.31E-20	304	492	453	515	(-2,)	gi|357610457|gb|EHJ66990.1|	hypothetical protein KGM_08169 [Danaus plexippus]
k50_696446	688	1395	178	176	1.11E-99	3	536	1	178	(-3,)	gi|357613674|gb|EHJ68646.1|	hypothetical protein KGM_17837 [Danaus plexippus]
k50_698676	372	731	124	96	1.66E-47	1	372	274	397	(-1,)	gi|357621208|gb|EHJ73123.1|	hypothetical protein KGM_20019 [Danaus plexippus]
k50_701052	649	894	207	90	1.70E-43	10	621	5	208	(1,)	gi|357623313|gb|EHJ74517.1|	hypothetical protein KGM_08263 [Danaus plexippus]
k50_702404	359	1366	129	67	3.93E-25	3	359	775	902	(-1,)	gi|357615596|gb|EHJ69742.1|	hypothetical protein KGM_19016 [Danaus plexippus]
k50_715635	573	78	54	41	1.86E-15	112	273	25	78	(1,)	gi|332656174|gb|AEE81756.1|	metallothionein [Hevea brasiliensis]
k50_715876	930	545	270	161	1.88E-89	121	930	91	360	(-1,)	gi|270001734|gb|EEZ98181.1|	hypothetical protein TcasGA2_TC000610 [Tribolium castaneum]
k50_720214	731	538	226	219	4.47E-129	54	731	2	227	(-1,)	gi|357622539|gb|EHJ73972.1|	hypothetical protein KGM_21083 [Danaus plexippus]
k50_720452	3021	1601	826	604	0	2	2476	775	1598	(2,)	gi|357620632|gb|EHJ72764.1|	hypothetical protein KGM_17488 [Danaus plexippus]
k50_720933	387	778	126	77	9.60E-32	13	387	1	115	(1,)	gi|357614635|gb|EHJ69185.1|	hypothetical protein KGM_18561 [Danaus plexippus]
k50_722075	520	455	179	70	1.38E-20	12	518	47	223	(-3,)	gi|261335918|emb|CBH09298.1|	putative Zn finger protein [Heliconius melpomene]
k50_723713	350	1350	116	105	4.08E-54	1	348	145	260	(1,)	gi|357603730|gb|EHJ63897.1|	putative huntingtin interacting protein 1 [Danaus plexippus]
k50_724325	985	769	318	207	1.61E-110	2	952	161	474	(2,)	gi|357622694|gb|EHJ74116.1|	hypothetical protein KGM_16062 [Danaus plexippus]
k50_726323	805	226	225	67	8.33E-21	132	800	1	211	(-3,)	gi|357622851|gb|EHJ74224.1|	hypothetical protein KGM_14542 [Danaus plexippus]
k50_728790	1003	1133	241	97	1.81E-48	283	1002	866	1106	(-2,)	gi|357621647|gb|EHJ73416.1|	putative pol-like protein [Danaus plexippus]
k50_730643	643	256	119	119	5.68E-60	1	357	138	256	(1,)	gi|74225997|dbj|BAE28757.1|	unnamed protein product [Mus musculus]
k50_731268	737	306	192	89	4.23E-42	164	736	103	294	(-2,)	gi|357614430|gb|EHJ69074.1|	hypothetical protein KGM_07240 [Danaus plexippus]
k50_736197	962	705	114	91	8.92E-50	575	916	592	705	(-2,)	gi|357616666|gb|EHJ70322.1|	putative mannosyltransferase 1 [Danaus plexippus]
k50_738818	1019	197	197	164	2.40E-88	207	797	1	197	(3,)	gi|357625431|gb|EHJ75886.1|	putative muscle RAS oncogene-like protein [Danaus plexippus]
k50_746590	763	1222	221	84	1.31E-41	88	750	116	334	(-2,)	gi|328707593|ref|XP_003243439.1|	PREDICTED: RNA-directed DNA polymerase from mobile element jockey-like [Acyrthosiphon pisum]
k50_749758	485	2133	78	49	1.63E-15	262	483	501	576	(1,)	gi|357624261|gb|EHJ75111.1|	serine/threonine protein kinase [Danaus plexippus]
k50_750396	354	648	114	80	3.22E-43	3	344	218	331	(-2,)	gi|357612232|gb|EHJ67874.1|	hypothetical protein KGM_17933 [Danaus plexippus]
k50_752319	389	790	68	66	3.35E-42	1	204	678	745	(1,)	gi|74151675|dbj|BAE29635.1|	unnamed protein product [Mus musculus]
k50_753231	521	1334	130	76	8.54E-34	1	375	127	253	(1,)	gi|357628171|gb|EHJ77583.1|	hypothetical protein KGM_11103 [Danaus plexippus]
k50_757157	374	428	103	90	4.84E-47	68	373	1	103	(2,)	gi|357622411|gb|EHJ73900.1|	hypothetical protein KGM_22731 [Danaus plexippus]
k50_757580	414	660	116	108	1.02E-57	3	350	1	116	(-2,)	gi|357621954|gb|EHJ73594.1|	putative GMP synthase [Danaus plexippus]
k50_758640	524	653	174	106	7.58E-62	3	524	79	252	(-1,)	gi|357630611|gb|EHJ78613.1|	hypothetical protein KGM_10021 [Danaus plexippus]
k50_760426	473	240	97	56	5.15E-25	135	419	141	237	(-1,)	gi|357621331|gb|EHJ73197.1|	hypothetical protein KGM_14006 [Danaus plexippus]
k50_762635	1666	624	457	386	0	296	1666	1	457	(2,)	gi|357628168|gb|EHJ77580.1|	putative glutamate cysteine ligase isoform 1 [Danaus plexippus]
k50_765893	814	679	219	142	1.37E-71	3	656	219	434	(3,)	gi|357625690|gb|EHJ76052.1|	putative topoisomerase 1-binding RING finger [Danaus plexippus]
k50_769597	475	728	159	118	9.26E-59	1	474	407	565	(1,)	gi|357618884|gb|EHJ71687.1|	hypothetical protein KGM_12879 [Danaus plexippus]
k50_769978	601	324	194	188	4.49E-111	18	599	131	324	(-3,)	gi|270015159|gb|EFA11607.1|	orb2 [Tribolium castaneum]
k50_770073	1386	274	274	207	5.73E-121	515	1336	1	274	(2,)	gi|357618883|gb|EHJ71686.1|	hypothetical protein KGM_12875 [Danaus plexippus]
k50_772851	577	132	102	46	1.95E-20	268	573	25	126	(1,)	gi|399471|sp|P31416.1|FABP1_MANSE	RecName: Full=Fatty acid-binding protein 1; Short=FABP 1 >gi|159510|gb|AAA29313.1| fatty acid binding protein 1 [Manduca sexta]
k50_773079	1088	222	160	140	7.76E-72	1	480	69	222	(1,)	gi|357631098|gb|EHJ78793.1|	putative rab23 [Danaus plexippus]
k50_773490	410	887	137	74	9.03E-30	1	408	525	658	(1,)	gi|357611095|gb|EHJ67309.1|	hypothetical protein KGM_13943 [Danaus plexippus]
k50_776706	460	891	153	137	1.24E-71	2	460	78	230	(-1,)	gi|15418786|gb|AAK39637.1|	iron regulatory protein 1 [Manduca sexta]
k50_778048	498	478	111	67	2.72E-26	3	287	339	449	(-2,)	gi|134001215|gb|ABO45231.1|	reverse transcriptase [Ostrinia nubilalis] >gi|134001296|gb|ABO45237.1| reverse transcriptase [Ostrinia nubilalis]
k50_779028	723	1357	143	61	1.35E-21	3	422	1109	1249	(3,)	gi|301616132|ref|XP_002937520.1|	PREDICTED: uncharacterized protein K02A2.6-like [Xenopus (Silurana) tropicalis]
k50_780885	338	163	62	59	2.36E-30	3	188	102	163	(3,)	gi|357615213|gb|EHJ69533.1|	hypothetical protein KGM_19332 [Danaus plexippus]
k50_781940	1112	1398	244	63	1.70E-13	2	661	50	287	(-2,)	gi|270014457|gb|EFA10905.1|	hypothetical protein TcasGA2_TC001731 [Tribolium castaneum]
k50_790047	355	1553	117	94	1.10E-43	4	354	1365	1481	(-2,)	gi|357615941|gb|EHJ69914.1|	hypothetical protein KGM_20755 [Danaus plexippus]
k50_794038	653	2852	217	108	4.51E-60	1	651	335	551	(1,)	gi|357605760|gb|EHJ64765.1|	putative ATP-binding cassette [Danaus plexippus]
k50_798767	647	528	215	178	7.94E-102	2	646	138	352	(2,)	gi|183979298|dbj|BAG30762.1|	similar to CG5304-PA [Papilio xuthus]
k50_809066	845	992	159	83	1.11E-26	3	479	99	245	(-1,)	gi|357615888|gb|EHJ69887.1|	DEAD box RNA helicase [Danaus plexippus]
k50_811123	2497	245	84	58	2.95E-26	2	253	162	245	(2,)	gi|357607500|gb|EHJ65539.1|	hypothetical protein KGM_15198 [Danaus plexippus]
k50_811351	507	120	120	120	9.34E-67	103	462	1	120	(-1,)	gi|18859597|ref|NP_077182.1|	NADH dehydrogenase [ubiquinone] 1 subunit C2 [Mus musculus] >gi|94399113|ref|XP_990709.1| PREDICTED: NADH dehydrogenase [ubiquinone] 1 subunit C2-like [Mus musculus] >gi|47117296|sp|Q9CQ54.1|NDUC2_MOUSE RecName: Full=NADH dehydrogenase [ubiquinone] 1 subunit C2; AltName: Full=Complex I-B14.5b; Short=CI-B14.5b; AltName: Full=NADH-ubiquinone oxidoreductase subunit B14.5b >gi|12805267|gb|AAH02097.1|…
k50_813036	1077	416	266	94	3.92E-44	143	928	137	401	(-3,)	gi|270016306|gb|EFA12752.1|	hypothetical protein TcasGA2_TC010279 [Tribolium castaneum]
k50_813250	618	296	243	161	1.21E-85	2	616	57	291	(-3,)	gi|357624513|gb|EHJ75257.1|	hypothetical protein KGM_01416 [Danaus plexippus]
k50_813351	579	2108	158	71	8.62E-24	64	537	1840	1963	(-1,)	gi|357623013|gb|EHJ74335.1|	hypothetical protein KGM_20479 [Danaus plexippus]
k50_815248	416	513	138	126	7.49E-69	3	416	137	274	(-1,)	gi|357605614|gb|EHJ64699.1|	putative phospholipase D3 [Danaus plexippus]
k50_818187	426	1367	140	105	2.56E-48	5	424	533	672	(2,)	gi|357614552|gb|EHJ69144.1|	putative kinesin family member 21A [Danaus plexippus]
k50_819536	805	1028	260	187	5.83E-99	24	803	381	640	(3,)	gi|357621218|gb|EHJ73127.1|	putative Symplekin [Danaus plexippus]
k50_821040	1225	2140	408	264	2.73E-148	1	1224	42	441	(-2,)	gi|357628109|gb|EHJ77552.1|	putative neuroblastoma-amplified protein [Danaus plexippus]
k50_825009	1947	2056	624	252	1.21E-125	1	1851	1433	2050	(1,)	gi|270010054|gb|EFA06502.1|	hypothetical protein TcasGA2_TC009401 [Tribolium castaneum]
k50_827353	1702	563	402	323	0	497	1702	164	563	(-1,)	gi|357623532|gb|EHJ74642.1|	sugar transporter [Danaus plexippus]
k50_828992	414	538	150	49	4.63E-18	3	413	174	320	(-2,)	gi|307181058|gb|EFN68824.1|	hypothetical protein EAG_11378 [Camponotus floridanus]
k50_829254	308	342	102	83	5.08E-41	1	306	37	137	(1,)	gi|357607363|gb|EHJ65473.1|	hypothetical protein KGM_01916 [Danaus plexippus]
k50_829725	361	1400	89	71	2.99E-33	101	361	1	89	(2,)	gi|357630887|gb|EHJ78708.1|	hypothetical protein KGM_00909 [Danaus plexippus]
k50_838607	421	348	140	123	5.32E-70	2	421	14	153	(-1,)	gi|148467519|gb|ABQ65680.1|	antennal cryptochrome 1 [Spodoptera littoralis]
k50_840347	944	3364	312	160	3.35E-86	3	938	2641	2945	(-1,)	gi|189236280|ref|XP_001815148.1|	PREDICTED: similar to orf [Tribolium castaneum]
k50_842860	1561	565	271	184	9.14E-102	3	815	178	448	(-3,)	gi|357625364|gb|EHJ75830.1|	nuclear pore complex p54 component scnup57 [Danaus plexippus]
k50_844757	1138	770	96	48	2.07E-14	851	1138	524	610	(-1,)	gi|357624537|gb|EHJ75270.1|	hypothetical protein KGM_08556 [Danaus plexippus]
k50_845918	1203	270	256	63	1.73E-22	76	843	24	264	(1,)	gi|270016838|gb|EFA13284.1|	hypothetical protein TcasGA2_TC010304 [Tribolium castaneum]
k50_847974	817	336	271	194	5.41E-100	2	814	32	292	(-1,)	gi|357625172|gb|EHJ75699.1|	putative forkhead protein [Danaus plexippus]
k50_849525	585	745	163	154	7.53E-84	3	491	1	163	(-2,)	gi|6580808|gb|AAF18300.1|AF118384_1	N-ethylmaleimide sensitive fusion protein [Manduca sexta]
k50_850666	462	220	129	41	2.53E-16	30	413	68	196	(-2,)	gi|238623742|dbj|BAH66345.1|	olfactory receptor [Bombyx mori]
k50_854276	558	2384	185	166	5.55E-99	2	556	371	555	(2,)	gi|357629700|gb|EHJ78318.1|	putative CCR4-NOT transcription complex, subunit 1 isoform a [Danaus plexippus]
k50_854701	620	257	181	66	1.93E-30	88	618	69	249	(-3,)	gi|357623848|gb|EHJ74845.1|	putative kraken [Danaus plexippus]
k50_854831	731	781	248	126	1.79E-61	1	729	220	455	(1,)	gi|164448646|ref|NP_001106735.1|	sid-1-related gene1 precursor [Bombyx mori] >gi|163838582|dbj|BAF95805.1| sid-1-like protein1 [Bombyx mori]
k50_856096	1355	643	454	254	6.38E-133	1	1353	35	480	(1,)	gi|357626139|gb|EHJ76337.1|	hypothetical protein KGM_04746 [Danaus plexippus]
k50_856768	1109	333	305	101	4.75E-32	163	1050	59	332	(-3,)	gi|357606908|gb|EHJ65279.1|	surface antigen BspA [Danaus plexippus]
k50_859587	884	929	269	238	9.18E-144	77	883	1	269	(2,)	gi|357621059|gb|EHJ73028.1|	putative WD repeat-containing protein 59 [Danaus plexippus]
k50_860470	306	598	82	38	4.50E-13	59	304	40	120	(2,)	gi|357624841|gb|EHJ75464.1|	hypothetical protein KGM_06221 [Danaus plexippus]
k50_864418	731	196	196	163	2.75E-86	57	644	1	196	(-1,)	gi|310769813|gb|ADP21464.1|	mitochondrial ribosomal protein L11 [Antheraea yamamai]
k50_878192	389	1096	130	87	1.75E-41	1	387	732	858	(1,)	gi|307184945|gb|EFN71210.1|	Transcription elongation factor SPT5 [Camponotus floridanus]
k50_881062	373	228	86	70	1.62E-34	3	260	1	86	(-3,)	gi|357628055|gb|EHJ77516.1|	hypothetical protein KGM_15297 [Danaus plexippus]
k50_883529	686	727	228	136	1.45E-83	1	681	194	421	(1,)	gi|357610940|gb|EHJ67228.1|	putative acid alpha-glucosidase [Danaus plexippus]
k50_883683	358	1133	118	44	1.77E-17	1	354	901	1018	(1,)	gi|357621647|gb|EHJ73416.1|	putative pol-like protein [Danaus plexippus]
k50_883829	793	505	264	122	2.19E-66	1	789	207	467	(1,)	gi|357622588|gb|EHJ74015.1|	putative pol-like protein [Danaus plexippus]
k50_884270	615	467	84	39	9.37E-14	62	313	308	390	(-3,)	gi|198460535|ref|XP_002135964.1|	GA28681 [Drosophila pseudoobscura pseudoobscura] >gi|198139933|gb|EDY70876.1| GA28681 [Drosophila pseudoobscura pseudoobscura]
k50_885447	412	438	110	83	5.84E-37	81	410	1	105	(3,)	gi|357615345|gb|EHJ69606.1|	hypothetical protein KGM_07261 [Danaus plexippus]
k50_885652	1279	1112	435	356	0	3	1277	636	1069	(-3,)	gi|357623185|gb|EHJ74440.1|	hypothetical protein KGM_03094 [Danaus plexippus]
k50_887206	430	1278	142	112	3.91E-65	3	428	490	630	(-3,)	gi|357631751|gb|EHJ79220.1|	hypothetical protein KGM_15425 [Danaus plexippus]
k50_888519	730	1438	284	201	2.24E-104	2	712	398	681	(-1,)	gi|357608225|gb|EHJ65882.1|	hypothetical protein KGM_11065 [Danaus plexippus]
k50_890418	486	670	161	140	5.15E-78	2	484	148	308	(2,)	gi|2245570|gb|AAB62720.1|	alpha 1,2-mannosidase [Spodoptera frugiperda]
k50_891815	513	526	131	123	2.61E-64	119	511	1	131	(2,)	gi|357614149|gb|EHJ68938.1|	putative phosphoacetylglucosamine mutase [Danaus plexippus]
k50_895532	538	502	118	104	2.93E-59	1	354	386	502	(1,)	gi|357625644|gb|EHJ76024.1|	hypothetical protein KGM_02014 [Danaus plexippus]
k50_897141	692	910	186	173	3.77E-95	133	690	459	644	(-3,)	gi|328787228|ref|XP_393798.4|	PREDICTED: small conductance calcium-activated potassium channel protein [Apis mellifera]
k50_899373	320	883	106	97	2.74E-50	1	318	257	362	(-3,)	gi|357618247|gb|EHJ71297.1|	putative FXNA [Danaus plexippus]
k50_907791	935	622	282	263	4.27E-150	86	931	6	287	(2,)	gi|114050833|ref|NP_001040158.1|	transketolase [Bombyx mori] >gi|87248239|gb|ABD36172.1| transketolase [Bombyx mori]
k50_911935	531	2893	156	70	1.18E-28	58	519	2740	2892	(-1,)	gi|47177089|ref|YP_015696.1|	polyprotein [Kakugo virus] >gi|40714034|dbj|BAD06930.1| polyprotein [Kakugo virus]
k50_912595	490	828	163	119	3.12E-62	6	488	662	822	(-3,)	gi|357605277|gb|EHJ64536.1|	hypothetical protein KGM_08385 [Danaus plexippus]
k50_913053	762	1754	234	116	9.62E-53	60	761	98	304	(3,)	gi|357623755|gb|EHJ74780.1|	hypothetical protein KGM_19459 [Danaus plexippus]
k50_919010	2561	794	798	735	0	70	2463	1	794	(1,)	gi|357607056|gb|EHJ65337.1|	hypothetical protein KGM_11400 [Danaus plexippus]
k50_919071	404	1360	131	46	3.84E-12	7	399	815	937	(1,)	gi|2055314|dbj|BAA57030.1|	unnamed protein product [Drosophila simulans]
k50_920212	1247	3946	286	252	1.53E-146	388	1245	3661	3946	(-3,)	gi|357627418|gb|EHJ77113.1|	hypothetical protein KGM_11827 [Danaus plexippus]
k50_923364	645	389	214	203	2.60E-113	2	643	169	382	(-3,)	gi|114051417|ref|NP_001040314.1|	DNA-damage inducible protein [Bombyx mori] >gi|87248309|gb|ABD36207.1| DNA-damage inducible protein [Bombyx mori]
k50_926691	387	625	117	70	2.01E-29	3	278	132	246	(-2,)	gi|357627088|gb|EHJ76902.1|	hypothetical protein KGM_11589 [Danaus plexippus]
k50_927790	776	1945	275	84	5.20E-17	1	774	1015	1273	(1,)	gi|357614531|gb|EHJ69137.1|	putative clathrin coat assembly protein [Danaus plexippus]
k50_932160	391	3052	54	41	7.39E-16	234	389	56	107	(3,)	gi|357623596|gb|EHJ74684.1|	putative fibrillin 2 [Danaus plexippus]
k50_934807	348	1721	114	85	2.33E-41	3	344	804	917	(-2,)	gi|312372078|gb|EFR20121.1|	hypothetical protein AND_20631 [Anopheles darlingi]
k50_939427	399	427	131	62	1.51E-24	7	399	132	244	(-1,)	gi|357610495|gb|EHJ67004.1|	hypothetical protein KGM_11835 [Danaus plexippus]
k50_943782	497	231	118	89	2.61E-45	142	495	1	118	(1,)	gi|357611645|gb|EHJ67582.1|	hypothetical protein KGM_02037 [Danaus plexippus]
k50_943854	611	415	191	159	1.82E-86	38	610	11	201	(-2,)	gi|357626460|gb|EHJ76540.1|	Na [Danaus plexippus]
k50_949117	848	244	195	140	8.75E-72	3	587	1	195	(-1,)	gi|260907980|gb|ACX53789.1|	short-chain dehydrogenase [Heliothis virescens]
k50_951736	1093	1152	344	285	4.32E-163	2	1033	809	1152	(2,)	gi|357627498|gb|EHJ77177.1|	hypothetical protein KGM_05848 [Danaus plexippus]
k50_953074	455	1195	67	28	8.61E-18	242	442	877	939	(2,)	gi|221105059|ref|XP_002170104.1|	PREDICTED: similar to piggyBac transposase Uribo1 [Hydra magnipapillata]
k50_954970	485	789	150	99	1.79E-46	1	450	344	490	(1,)	gi|357606629|gb|EHJ65139.1|	hypothetical protein KGM_16031 [Danaus plexippus]
k50_957357	1032	702	324	89	9.44E-24	73	879	63	375	(1,)	gi|328716663|ref|XP_001943426.2|	PREDICTED: hypothetical protein LOC100161732 [Acyrthosiphon pisum]
k50_958976	584	702	194	155	1.02E-88	1	582	207	400	(1,)	gi|357620381|gb|EHJ72595.1|	sensitized chromosome inheritance modifier 19 [Danaus plexippus]
k50_959108	421	540	144	101	2.26E-41	3	419	396	533	(3,)	gi|357606170|gb|EHJ64943.1|	hypothetical protein KGM_19885 [Danaus plexippus]
k50_961607	326	394	107	74	6.96E-38	6	326	1	107	(-1,)	gi|357621648|gb|EHJ73417.1|	hypothetical protein KGM_05205 [Danaus plexippus]
k50_969762	326	362	108	97	5.30E-54	3	326	143	250	(-1,)	gi|118778930|ref|XP_308963.3|	AGAP006783-PA [Anopheles gambiae str. PEST] >gi|116132617|gb|EAA04772.3| AGAP006783-PA [Anopheles gambiae str. PEST]
k50_978731	742	317	138	74	1.21E-20	84	497	1	130	(-3,)	gi|357625712|gb|EHJ76062.1|	putative polyA-binding protein [Danaus plexippus]
k50_979579	1582	1036	517	415	0	49	1581	1	514	(1,)	gi|357606471|gb|EHJ65082.1|	hypothetical protein KGM_17243 [Danaus plexippus]
k50_983472	557	289	106	89	6.67E-44	142	456	1	106	(1,)	gi|357616254|gb|EHJ70093.1|	forkhead transcription factor J2 [Danaus plexippus]
k50_988407	528	1366	105	89	1.24E-43	213	527	449	552	(-2,)	gi|357615596|gb|EHJ69742.1|	hypothetical protein KGM_19016 [Danaus plexippus]
k50_991472	982	431	190	171	1.08E-90	300	866	1	189	(3,)	gi|357621941|gb|EHJ73587.1|	hypothetical protein KGM_22691 [Danaus plexippus]
k50_993587	380	938	115	82	3.45E-37	3	338	9	122	(-1,)	gi|189241449|ref|XP_973088.2|	PREDICTED: similar to GA12518-PA [Tribolium castaneum]
k50_995686	677	606	184	126	9.79E-69	3	554	422	605	(3,)	gi|357621564|gb|EHJ73356.1|	Maltase 1 [Danaus plexippus]
k50_999595	1882	7838	623	450	0	9	1877	5671	6293	(3,)	gi|357621156|gb|EHJ73088.1|	muscle-specific protein 300 [Danaus plexippus]
k50_1004233	1818	465	466	370	0	107	1501	1	465	(2,)	gi|357612495|gb|EHJ68029.1|	hypothetical protein KGM_04267 [Danaus plexippus]
k50_1006684	646	185	175	145	1.61E-78	121	645	11	185	(-2,)	gi|357614956|gb|EHJ69389.1|	hypothetical protein KGM_20457 [Danaus plexippus]
k50_1006857	558	119	92	51	5.51E-14	2	274	36	118	(2,)	gi|357620369|gb|EHJ72586.1|	hypothetical protein KGM_11002 [Danaus plexippus]
k50_1008450	1030	242	242	192	1.19E-103	258	977	1	242	(3,)	gi|357624160|gb|EHJ75039.1|	hypothetical protein KGM_19152 [Danaus plexippus]
k50_1009450	385	1247	127	58	1.00E-20	2	382	963	1086	(2,)	gi|357619267|gb|EHJ71911.1|	hypothetical protein KGM_06038 [Danaus plexippus]
k50_1010621	609	477	203	167	3.32E-88	1	609	132	333	(-1,)	gi|223673360|gb|ACN12797.1|	tyramine/octopamine receptor [Agrotis ipsilon]
k50_1012905	3261	778	777	374	0	481	2763	1	738	(-1,)	gi|301610606|ref|XP_002934849.1|	PREDICTED: zinc finger MYM-type protein 1-like [Xenopus (Silurana) tropicalis]
k50_1014399	378	210	90	71	1.89E-35	109	378	114	203	(-1,)	gi|357602001|gb|EHJ63233.1|	hypothetical protein KGM_02131 [Danaus plexippus]
k50_1018649	344	1365	114	106	8.84E-57	3	344	410	523	(3,)	gi|357628846|gb|EHJ78005.1|	hypothetical protein KGM_22628 [Danaus plexippus]
k50_1019665	611	263	137	112	4.84E-55	12	419	132	263	(3,)	gi|357602840|gb|EHJ63530.1|	hypothetical protein KGM_19231 [Danaus plexippus]
k50_1021508	1091	1312	364	187	1.36E-100	1	1089	609	971	(-3,)	gi|345489953|ref|XP_001602000.2|	PREDICTED: hypothetical protein LOC100117878 [Nasonia vitripennis]
k50_1023181	471	270	142	95	9.10E-38	39	464	129	270	(-2,)	gi|296190808|ref|XP_002743343.1|	PREDICTED: hypothetical protein LOC100413255 [Callithrix jacchus]
k50_1026750	522	655	173	157	1.44E-81	2	520	333	504	(2,)	gi|357625552|gb|EHJ75954.1|	cationic amino acid transporter 4 [Danaus plexippus]
k50_1028736	598	543	122	89	3.81E-46	3	368	4	125	(-3,)	gi|357624658|gb|EHJ75354.1|	putative ribitol kinase [Danaus plexippus]
k50_1030861	650	290	120	72	2.31E-32	142	501	171	290	(1,)	gi|3721635|dbj|BAA33572.1|	unnamed protein product [Bombyx mori] >gi|3721637|dbj|BAA33573.1| unnamed protein product [Bombyx mori]
k50_1031468	658	318	219	80	2.28E-35	6	656	6	200	(3,)	gi|270010364|gb|EFA06812.1|	hypothetical protein TcasGA2_TC009754 [Tribolium castaneum]
k50_1035193	754	530	109	39	5.07E-14	431	751	353	460	(-1,)	gi|357613990|gb|EHJ68837.1|	hypothetical protein KGM_16536 [Danaus plexippus]
k50_1036784	841	180	88	55	2.29E-24	6	266	44	131	(-3,)	gi|357608070|gb|EHJ65807.1|	mobility group protein 1B [Danaus plexippus]
k50_1041559	384	202	121	82	6.92E-38	15	377	76	196	(-2,)	gi|314916672|gb|EFS80503.1|	hypothetical protein HMPREF9597_00208 [Propionibacterium acnes HL005PA4]
k50_1042883	335	515	87	63	2.14E-31	73	330	292	378	(1,)	gi|357626606|gb|EHJ76640.1|	hypothetical protein KGM_07545 [Danaus plexippus]
k50_1045609	417	393	86	63	5.78E-29	1	258	311	393	(1,)	gi|357622519|gb|EHJ73963.1|	hypothetical protein KGM_04765 [Danaus plexippus]
k50_1050162	401	1553	132	125	3.01E-65	1	396	1009	1140	(-3,)	gi|357615941|gb|EHJ69914.1|	hypothetical protein KGM_20755 [Danaus plexippus]
k50_1050548	666	1441	114	102	1.62E-52	1	342	1327	1440	(1,)	gi|357627560|gb|EHJ77213.1|	adenylate cyclase type ix [Danaus plexippus]
k50_1053116	489	128	70	40	2.57E-16	193	402	35	104	(1,)	gi|38260560|gb|AAR15419.1|	cuticle protein 14 [Antheraea pernyi]
k50_1056783	1694	372	344	199	1.24E-115	311	1342	3	333	(-2,)	gi|357608417|gb|EHJ65995.1|	hypothetical protein KGM_03219 [Danaus plexippus]
k50_1057380	342	201	97	79	7.55E-37	3	293	105	201	(3,)	gi|227116345|ref|NP_036100.3|	proteasome subunit beta type-2 [Mus musculus] >gi|9910832|sp|Q9R1P3.1|PSB2_MOUSE RecName: Full=Proteasome subunit beta type-2; AltName: Full=Macropain subunit C7-I; AltName: Full=Multicatalytic endopeptidase complex subunit C7-I; AltName: Full=Proteasome component C7-I >gi|5757657|gb|AAD50535.1|AF060090_1 proteasome subunit C7-I [Mus musculus] >gi|14198410|gb|AAH08265.1| Proteasome (prosome, macr…
k50_1057822	710	433	236	134	1.57E-59	1	708	191	415	(1,)	gi|357626518|gb|EHJ76580.1|	hypothetical protein KGM_20909 [Danaus plexippus]
k50_1058111	595	995	60	35	5.11E-12	201	359	913	969	(-3,)	gi|298204327|gb|ADI61812.1|	endonuclease-reverse transcriptase [Bombyx mori]
k50_1060861	563	694	187	178	2.53E-99	1	561	123	309	(1,)	gi|357609410|gb|EHJ66435.1|	putative sex-determining protein fem-1 [Danaus plexippus]
k50_1061551	817	1702	280	188	1.74E-98	2	814	620	887	(-1,)	gi|357620127|gb|EHJ72433.1|	hypothetical protein KGM_09342 [Danaus plexippus]
k50_1061826	308	903	97	72	1.81E-30	27	308	651	747	(3,)	gi|357603401|gb|EHJ63744.1|	hypothetical protein KGM_18067 [Danaus plexippus]
k50_1063293	437	1975	126	57	2.29E-17	63	419	1662	1786	(-1,)	gi|357602341|gb|EHJ63364.1|	hypothetical protein KGM_14166 [Danaus plexippus]
k50_1063424	352	550	81	59	4.40E-24	33	275	1	80	(-3,)	gi|357624361|gb|EHJ75166.1|	hypothetical protein KGM_18039 [Danaus plexippus]
k50_1064097	468	446	130	89	2.17E-47	74	463	1	129	(2,)	gi|357607073|gb|EHJ65343.1|	putative ubiquitin-conjugating enzyme morgue [Danaus plexippus]
k50_1065135	1232	343	173	137	8.74E-78	714	1232	171	343	(-1,)	gi|357623428|gb|EHJ74582.1|	putative twinfilin [Danaus plexippus]
k50_1068738	512	472	81	45	8.48E-23	10	243	392	472	(1,)	gi|112983120|ref|NP_001037043.1|	Kal-1 protein precursor [Bombyx mori] >gi|18478825|gb|AAL73339.1|AF342987_1 KAL-1 [Bombyx mori]
k50_1069884	592	843	136	93	1.45E-42	117	524	5	134	(-3,)	gi|357628254|gb|EHJ77644.1|	hypothetical protein KGM_04619 [Danaus plexippus]
k50_1071561	954	310	310	257	9.49E-145	7	933	1	310	(-1,)	gi|357631022|gb|EHJ78761.1|	exosc7 protein [Danaus plexippus]
k50_1072704	923	1330	305	115	6.41E-50	4	918	225	516	(-3,)	gi|270016778|gb|EFA13224.1|	hypothetical protein TcasGA2_TC010713 [Tribolium castaneum]
k50_1078322	563	353	186	153	2.14E-90	6	563	130	314	(-1,)	gi|357629476|gb|EHJ78219.1|	hypothetical protein KGM_03405 [Danaus plexippus]
k50_1079885	410	308	136	92	1.10E-43	3	410	51	184	(-1,)	gi|357621969|gb|EHJ73606.1|	hypothetical protein KGM_20223 [Danaus plexippus]
k50_1079927	1262	1242	426	177	1.17E-85	13	1260	85	502	(-3,)	gi|322782200|gb|EFZ10365.1|	hypothetical protein SINV_11683 [Solenopsis invicta]
k50_1081635	861	1360	233	109	1.66E-57	160	855	1127	1359	(-1,)	gi|189239753|ref|XP_969432.2|	PREDICTED: similar to Copia protein (Gag-int-pol protein) [Tribolium castaneum]
k50_1083472	467	336	131	91	1.27E-47	1	393	9	137	(-3,)	gi|270008311|gb|EFA04759.1|	hypothetical protein TcasGA2_TC030621 [Tribolium castaneum]
k50_1087143	1156	1293	386	285	1.11E-156	3	1154	149	516	(3,)	gi|357620529|gb|EHJ72683.1|	putative guanylate cyclase [Danaus plexippus]
k50_1088019	597	944	115	42	2.14E-12	112	444	819	931	(-1,)	gi|328786698|ref|XP_003250833.1|	PREDICTED: hypothetical protein LOC100577102 [Apis mellifera]
k50_1088831	318	1791	113	61	4.89E-23	8	310	1300	1410	(-3,)	gi|357612231|gb|EHJ67873.1|	hypothetical protein KGM_17932 [Danaus plexippus]
k50_1090663	380	1049	126	65	1.11E-35	3	380	906	1031	(3,)	gi|298204361|gb|ADI61829.1|	endonuclease-reverse transcriptase [Bombyx mori]
k50_1093220	442	723	41	39	7.07E-14	1	123	683	723	(1,)	gi|355778143|gb|EHH63179.1|	hypothetical protein EGM_16093, partial [Macaca fascicularis]
k50_1094944	789	275	246	125	5.16E-68	1	723	32	274	(1,)	gi|357607330|gb|EHJ65452.1|	hypothetical protein KGM_17206 [Danaus plexippus]
k50_1095444	536	157	150	148	1.46E-79	2	451	8	157	(2,)	gi|16924231|gb|AAH17386.1|AAH17386	ribosomal protein S19 [Homo sapiens]
k50_1096112	1371	417	161	65	1.25E-27	793	1251	1	161	(-1,)	gi|357615225|gb|EHJ69543.1|	hypothetical protein KGM_22559 [Danaus plexippus]
k50_1096429	392	1811	111	60	1.38E-30	59	391	1167	1277	(-2,)	gi|340380172|ref|XP_003388597.1|	PREDICTED: hypothetical protein LOC100641852 [Amphimedon queenslandica]
k50_1097101	1818	313	313	132	1.25E-68	51	983	1	313	(3,)	gi|357631822|gb|EHJ79289.1|	putative CRAL/TRIO domain-containing protein [Danaus plexippus]
k50_1097237	1440	947	463	376	0	50	1438	1	462	(2,)	gi|357607561|gb|EHJ65588.1|	hypothetical protein KGM_14103 [Danaus plexippus]
k50_1097467	1009	475	101	54	1.41E-24	8	310	92	192	(2,)	gi|357626748|gb|EHJ76709.1|	ionotropic glutamate receptor-invertebrate [Danaus plexippus]
k50_1097689	2515	842	748	659	0	199	2403	90	832	(1,)	gi|357617563|gb|EHJ70862.1|	hypothetical protein KGM_04937 [Danaus plexippus]
k50_1097715	857	559	83	72	2.90E-38	569	817	477	559	(-2,)	gi|357623069|gb|EHJ74368.1|	male-specific lethal 3 [Danaus plexippus]
k50_1097760	992	173	170	127	3.93E-72	427	936	1	170	(-3,)	gi|217330562|ref|NP_001136083.1|	globin 1 [Bombyx mori] >gi|215764929|dbj|BAG86628.1| globin [Bombyx mori]
k50_1097836	4648	347	342	188	2.10E-108	865	1890	1	342	(-2,)	gi|357631190|gb|EHJ78822.1|	hypothetical protein KGM_12495 [Danaus plexippus]
k50_1098075	1448	438	302	196	3.05E-104	543	1448	134	430	(-1,)	gi|357617720|gb|EHJ70957.1|	putative sugar transporter [Danaus plexippus]
k50_1098145	446	365	130	70	1.46E-35	2	391	223	351	(2,)	gi|270011194|gb|EFA07642.1|	hypothetical protein TcasGA2_TC030543 [Tribolium castaneum]
k50_1098471	938	507	150	52	2.79E-24	28	477	28	176	(1,)	gi|291243634|ref|XP_002741707.1|	PREDICTED: zinc finger protein 45-like [Saccoglossus kowalevskii]
k50_1098912	1022	275	275	251	6.91E-144	34	858	1	275	(-3,)	gi|114051193|ref|NP_001040388.1|	DNA-directed RNA polymerase II polypeptide [Bombyx mori] >gi|95102714|gb|ABF51298.1| DNA-directed RNA polymerase II polypeptide [Bombyx mori]
k50_1098921	1948	527	574	313	8.56E-156	193	1839	5	527	(1,)	gi|357609196|gb|EHJ66341.1|	hypothetical protein KGM_08584 [Danaus plexippus]
k50_1099028	1442	672	344	161	9.53E-66	501	1400	292	607	(-1,)	gi|357607701|gb|EHJ65643.1|	hypothetical protein KGM_19866 [Danaus plexippus]
k50_1099158	664	972	221	111	2.53E-58	3	662	613	833	(-3,)	gi|357609559|gb|EHJ66516.1|	hypothetical protein KGM_13348 [Danaus plexippus]
k50_1099179	449	293	153	117	5.67E-56	7	447	33	185	(1,)	gi|151301179|ref|NP_001093081.1|	nuclear Y/CCAAT-box binding factor C subunit NF/YC [Bombyx mori] >gi|87248375|gb|ABD36240.1| nuclear Y/CCAAT-box binding factor C subunit NF/YC [Bombyx mori]
k50_1099311	309	428	90	51	7.62E-21	42	308	331	420	(-2,)	gi|208972549|gb|ACI32835.1|	serine proteinase-like protein 1 [Helicoverpa armigera]
k50_1099538	1945	265	113	108	1.45E-54	1	339	153	265	(1,)	gi|357603225|gb|EHJ63668.1|	hypothetical protein KGM_17238 [Danaus plexippus]
k50_1099598	981	391	324	164	2.75E-78	5	970	8	283	(2,)	gi|357620577|gb|EHJ72726.1|	hypothetical protein KGM_16079 [Danaus plexippus]
k50_1100245	1852	372	334	127	5.04E-57	736	1722	39	357	(-2,)	gi|221119676|ref|XP_002155414.1|	PREDICTED: similar to ORF2-encoded protein, partial [Hydra magnipapillata]
k50_1100838	647	226	102	79	6.85E-37	1	303	50	148	(-3,)	gi|357612569|gb|EHJ68064.1|	hypothetical protein KGM_01226 [Danaus plexippus]
k50_1100865	1817	601	255	220	1.40E-120	2	763	347	601	(2,)	gi|220681312|gb|ACL80032.1|	vasa-like protein [Bombyx mori]
k50_1100970	2676	351	351	291	3.29E-164	1438	2490	1	351	(-1,)	gi|357616339|gb|EHJ70136.1|	eIF2B-alpha-like protein [Danaus plexippus]
k50_1101019	2681	397	403	285	4.61E-158	20	1204	1	397	(2,)	gi|357606239|gb|EHJ64967.1|	hypothetical protein KGM_11293 [Danaus plexippus]
k50_1101107	619	665	84	64	1.75E-23	380	619	464	542	(2,)	gi|357611207|gb|EHJ67370.1|	hypothetical protein KGM_19204 [Danaus plexippus]
k50_1101675	399	1066	76	37	2.68E-13	171	398	3	78	(3,)	gi|357602318|gb|EHJ63341.1|	alpha-esterase 3 [Danaus plexippus]
k50_1101914	2722	923	529	425	0	3	1586	404	923	(3,)	gi|357610567|gb|EHJ67041.1|	hypothetical protein KGM_14472 [Danaus plexippus]
k50_1101929	1373	1316	345	169	4.67E-91	347	1372	972	1316	(-2,)	gi|4239843|dbj|BAA74713.1|	Yokozuna [Bombyx mori]
k50_1102067	2406	605	420	288	3.67E-143	1151	2404	182	594	(-3,)	gi|357615519|gb|EHJ69705.1|	hypothetical protein KGM_05569 [Danaus plexippus]
k50_1102191	2368	305	306	227	9.60E-120	1359	2276	1	303	(-3,)	gi|357626406|gb|EHJ76507.1|	hypothetical protein KGM_19054 [Danaus plexippus]
k50_1102347	806	199	186	72	3.14E-36	91	642	18	195	(-3,)	gi|357624603|gb|EHJ75320.1|	zinc finger protein 467 [Danaus plexippus]
k50_1102377	733	933	243	177	1.91E-103	2	730	528	770	(-1,)	gi|357622965|gb|EHJ74305.1|	hypothetical protein KGM_18534 [Danaus plexippus]
k50_1102446	1661	1123	558	469	0	1	1659	344	900	(1,)	gi|357612402|gb|EHJ67971.1|	putative integrator complex subunit 2 [Danaus plexippus]
k50_1102800	1970	717	280	203	1.15E-115	1	840	441	717	(1,)	gi|357607503|gb|EHJ65542.1|	hypothetical protein KGM_15200 [Danaus plexippus]
k50_1102935	2164	1430	337	156	5.82E-96	755	1747	1029	1363	(-1,)	gi|115736827|ref|XP_001202124.1|	PREDICTED: similar to transposase, partial [Strongylocentrotus purpuratus] >gi|115904095|ref|XP_792784.2| PREDICTED: similar to transposase, partial [Strongylocentrotus purpuratus]
k50_1102993	928	157	136	133	4.61E-72	152	559	1	136	(2,)	gi|357628599|gb|EHJ77871.1|	hypothetical protein KGM_18689 [Danaus plexippus]
k50_1103360	1491	351	148	140	4.78E-76	1049	1489	204	351	(-3,)	gi|40950582|gb|AAR97922.1|	POU-domain transcription factor [Helicoverpa armigera]
k50_1103738	580	1353	154	94	8.03E-38	47	505	1147	1296	(-1,)	gi|357631748|gb|EHJ79217.1|	hypothetical protein KGM_15427 [Danaus plexippus]
k50_1103757	1488	536	468	268	3.83E-134	83	1486	86	533	(2,)	gi|357622368|gb|EHJ73874.1|	hypothetical protein KGM_04150 [Danaus plexippus]
k50_1103764	1492	492	472	199	7.88E-87	77	1390	1	470	(2,)	gi|357614663|gb|EHJ69201.1|	hypothetical protein KGM_11623 [Danaus plexippus]
k50_1103795	771	371	128	88	6.63E-41	71	454	244	371	(-3,)	gi|357623801|gb|EHJ74822.1|	hypothetical protein KGM_20484 [Danaus plexippus]
k50_1103894	1289	806	429	284	3.02E-153	3	1289	136	557	(-1,)	gi|357627421|gb|EHJ77116.1|	putative villin [Danaus plexippus]
k50_1103901	3457	1222	1044	479	0	232	3261	180	1221	(1,)	gi|357616135|gb|EHJ70022.1|	putative aldehyde oxidase [Danaus plexippus]
k50_1103922	653	507	197	125	5.88E-68	62	652	15	210	(2,)	gi|343113720|gb|AEL87782.1|	cytochrome P450 [Spodoptera litura]
k50_1103926	635	174	177	122	9.02E-63	68	598	1	173	(2,)	gi|357622565|gb|EHJ73992.1|	hypothetical protein KGM_13528 [Danaus plexippus]
k50_1104018	1494	1184	265	161	2.08E-79	700	1494	926	1184	(-1,)	gi|357609199|gb|EHJ66342.1|	putative inscuteable [Danaus plexippus]
k50_1104020	435	41	41	41	5.13E-17	227	349	1	41	(-3,)	gi|110070|pir||S23277	hypothetical protein 2 - mouse >gi|51051|emb|CAA42413.1| unnamed protein product [Mus musculus]
k50_1104056	888	536	120	87	7.32E-48	1	360	359	478	(1,)	gi|205277485|dbj|BAG71410.1|	cytochrome P450 9A9 [Spodoptera exigua]
k50_1104182	596	438	181	160	2.60E-95	54	596	258	438	(-1,)	gi|357619330|gb|EHJ71950.1|	homogentisate 1,2-dioxygenase [Danaus plexippus]
k50_1104239	1084	253	255	195	1.95E-107	236	1000	1	253	(-1,)	gi|357620520|gb|EHJ72678.1|	hypothetical protein KGM_16585 [Danaus plexippus]
k50_1104264	1566	378	379	341	0	314	1450	1	378	(2,)	gi|357612901|gb|EHJ68227.1|	dtdp-glucose 4-6-dehydratase [Danaus plexippus]
k50_1104273	1341	334	210	104	7.58E-54	6	629	120	329	(3,)	gi|357601757|gb|EHJ63141.1|	olfactory receptor [Danaus plexippus]
k50_1104312	592	491	177	66	5.28E-24	1	525	318	483	(1,)	gi|357623528|gb|EHJ74638.1|	legumaturain [Danaus plexippus]
k50_1104351	1705	719	372	106	4.38E-36	546	1655	22	388	(3,)	gi|156550131|ref|XP_001605971.1|	PREDICTED: centromere/kinetochore protein zw10 homolog [Nasonia vitripennis]
k50_1104563	5056	1319	1345	473	0	65	3934	7	1318	(-1,)	gi|209552794|gb|ACI62137.1|	polyprotein [Drosophila melanogaster]
k50_1104596	594	315	170	160	1.61E-89	3	512	1	169	(-2,)	gi|357619641|gb|EHJ72131.1|	heterogeneous nuclear ribonucleoprotein A1 [Danaus plexippus]
k50_1104597	505	164	57	56	2.79E-23	333	503	38	94	(3,)	gi|16566713|gb|AAL26576.1|AF429974_1	ribosomal protein L12 [Spodoptera frugiperda]
k50_1104674	1041	195	195	156	5.30E-91	170	754	1	195	(2,)	gi|357604633|gb|EHJ64273.1|	rer1 protein [Danaus plexippus]
k50_1104750	747	126	126	111	5.46E-61	50	427	1	126	(-3,)	gi|357621229|gb|EHJ73133.1|	hypothetical protein KGM_00475 [Danaus plexippus]
k50_1104751	631	209	175	131	2.64E-67	105	629	1	175	(3,)	gi|318065010|gb|ADV36665.1|	H+ transporting ATP synthase O subunit [Antheraea yamamai]
k50_1104754	436	841	144	128	1.79E-70	4	435	488	631	(1,)	gi|5852166|emb|CAB55500.1|	vacuolar ATPase subunit a [Manduca sexta]
k50_1104776	2268	1440	296	125	2.06E-41	66	932	23	283	(-2,)	gi|357488199|ref|XP_003614387.1|	RRNA intron-encoded homing endonuclease [Medicago truncatula] >gi|355515722|gb|AES97345.1| RRNA intron-encoded homing endonuclease [Medicago truncatula]
k50_1104825	1963	723	629	506	0	87	1961	1	624	(3,)	gi|357608285|gb|EHJ65908.1|	hypothetical protein KGM_17411 [Danaus plexippus]
k50_1104851	2098	701	301	193	3.88E-109	1033	1926	219	519	(1,)	gi|357620593|gb|EHJ72742.1|	hypothetical protein KGM_16107 [Danaus plexippus]
k50_1104857	497	626	103	44	4.06E-22	96	401	466	568	(3,)	gi|355755485|gb|EHH59232.1|	hypothetical protein EGM_09295 [Macaca fascicularis]
k50_1104874	1307	444	383	281	4.02E-161	157	1302	61	436	(1,)	gi|357620822|gb|EHJ72869.1|	hypothetical protein KGM_07554 [Danaus plexippus]
k50_1104887	424	226	131	105	5.68E-56	31	423	1	131	(1,)	gi|357626174|gb|EHJ76356.1|	hypothetical protein KGM_22660 [Danaus plexippus]
k50_1104930	849	231	232	93	1.08E-37	69	737	1	230	(-2,)	gi|357628617|gb|EHJ77889.1|	hypothetical protein KGM_18699 [Danaus plexippus]
k50_1104950	657	364	128	124	5.55E-66	274	657	10	137	(1,)	gi|112982894|ref|NP_001036921.1|	extracellular regulated MAP kinase [Bombyx mori] >gi|77799292|dbj|BAE46741.1| Extracellular regulated MAP kinase [Bombyx mori]
k50_1104951	1318	672	381	283	6.95E-161	11	1153	1	381	(2,)	gi|357628995|gb|EHJ78053.1|	hypothetical protein KGM_11965 [Danaus plexippus]
k50_1105064	814	478	61	51	5.83E-22	243	425	418	478	(-3,)	gi|134001215|gb|ABO45231.1|	reverse transcriptase [Ostrinia nubilalis] >gi|134001296|gb|ABO45237.1| reverse transcriptase [Ostrinia nubilalis]
k50_1105085	1516	278	269	138	4.27E-64	128	928	1	263	(2,)	gi|357613903|gb|EHJ68776.1|	putative Inositol polyphosphate-1-phosphatase [Danaus plexippus]
k50_1105146	1249	682	456	296	1.92E-165	33	1247	4	459	(3,)	gi|357621699|gb|EHJ73447.1|	hypothetical protein KGM_03574 [Danaus plexippus]
k50_1105215	1005	277	143	96	3.42E-47	9	437	143	277	(3,)	gi|357631278|gb|EHJ78868.1|	putative translin-associated factor X [Danaus plexippus]
k50_1105232	1243	822	338	222	4.44E-122	234	1235	487	822	(-3,)	gi|164448668|ref|NP_001106746.1|	molybdenum cofactor sulfurase [Bombyx mori] >gi|74816265|sp|Q8IU29.1|MOCOS_BOMMO RecName: Full=Molybdenum cofactor sulfurase; Short=MOS; Short=MoCo sulfurase; AltName: Full=Protein maroon-like; Short=Ma-l; AltName: Full=Protein organdy >gi|24636616|dbj|BAC22952.1| molybdenum cofactor sulfurase [Bombyx mori]
k50_1105240	1038	414	327	265	2.66E-151	56	1036	6	332	(2,)	gi|357603887|gb|EHJ63963.1|	putative sugar transporter [Danaus plexippus]
k50_1105251	762	494	147	140	1.94E-85	322	762	348	494	(-1,)	gi|160333386|ref|NP_001103762.1|	muscle LIM protein isoform 1 [Bombyx mori] >gi|87248175|gb|ABD36140.1| muscle LIM protein [Bombyx mori]
k50_1105254	1324	2281	421	333	1.83E-177	2	1264	553	971	(-1,)	gi|357624189|gb|EHJ75060.1|	hypothetical protein KGM_14548 [Danaus plexippus]
k50_1105262	3155	2329	1051	919	0	1	3153	76	1123	(1,)	gi|357619752|gb|EHJ72205.1|	putative Spectrin beta chain [Danaus plexippus]
k50_1105281	714	1609	232	170	6.23E-88	19	714	1087	1317	(-1,)	gi|357621493|gb|EHJ73305.1|	putative WOC protein [Danaus plexippus]
k50_1105366	723	303	238	80	6.44E-40	20	721	63	300	(-3,)	gi|357631481|gb|EHJ78954.1|	hypothetical protein KGM_06926 [Danaus plexippus]
k50_1105383	1052	752	329	224	9.76E-125	3	983	203	522	(-1,)	gi|357610088|gb|EHJ66820.1|	hypothetical protein KGM_06825 [Danaus plexippus]
k50_1105387	745	160	148	83	1.49E-42	242	673	16	158	(2,)	gi|357608700|gb|EHJ66103.1|	hypothetical protein KGM_13759 [Danaus plexippus]
k50_1105402	1211	687	390	270	4.58E-148	43	1209	206	591	(1,)	gi|357626249|gb|EHJ76406.1|	hypothetical protein KGM_20032 [Danaus plexippus]
k50_1105526	1187	4236	310	181	4.52E-84	226	1149	3589	3887	(1,)	gi|304421450|gb|ADM32524.1|	survivin-1 [Bombyx mori]
k50_1105533	1715	707	499	272	9.85E-153	3	1451	181	676	(3,)	gi|357626227|gb|EHJ76387.1|	hypothetical protein KGM_19554 [Danaus plexippus]
k50_1105541	1518	683	276	152	1.08E-83	15	833	186	460	(-2,)	gi|157112010|ref|XP_001657372.1|	oxidase/peroxidase [Aedes aegypti] >gi|108878203|gb|EAT42428.1| oxidase/peroxidase [Aedes aegypti]
k50_1105571	1002	392	254	173	1.78E-88	242	1000	21	274	(2,)	gi|357629140|gb|EHJ78107.1|	hypothetical protein KGM_01823 [Danaus plexippus]
k50_1105700	1041	127	41	33	3.76E-12	3	125	84	124	(3,)	gi|357621146|gb|EHJ73083.1|	hypothetical protein KGM_09526 [Danaus plexippus]
k50_1105702	944	1092	283	128	5.03E-66	4	849	25	303	(1,)	gi|357613576|gb|EHJ68595.1|	putative S1 RNA binding domain protein [Danaus plexippus]
k50_1105723	572	135	135	135	9.22E-76	52	456	1	135	(-3,)	gi|6678682|ref|NP_032521.1|	galectin-1 [Mus musculus] >gi|126172|sp|P16045.3|LEG1_MOUSE RecName: Full=Galectin-1; Short=Gal-1; AltName: Full=14 kDa lectin; AltName: Full=Beta-galactoside-binding lectin L-14-I; AltName: Full=Galaptin; AltName: Full=Lactose-binding lectin 1; AltName: Full=Lectin galactoside-binding soluble 1; AltName: Full=S-Lac lectin 1 >gi|49698|emb|CAA37242.1| unnamed protein product [Mus musculus] >gi|501…
k50_1105742	551	209	137	126	5.05E-65	91	501	73	209	(1,)	gi|297669976|ref|XP_002813157.1|	PREDICTED: 60S ribosomal protein L32-like isoform 1 [Pongo abelii]
k50_1105763	2234	479	307	225	1.80E-128	4	921	173	479	(1,)	gi|357625850|gb|EHJ76141.1|	hypothetical protein KGM_00881 [Danaus plexippus]
k50_1105831	5568	543	558	393	0	3576	5213	1	543	(-2,)	gi|357608415|gb|EHJ65993.1|	hypothetical protein KGM_03244 [Danaus plexippus]
k50_1105857	1001	1639	333	295	1.21E-161	3	1001	321	653	(-1,)	gi|357631280|gb|EHJ78870.1|	hypothetical protein KGM_10291 [Danaus plexippus]
k50_1105875	1308	612	372	189	4.10E-89	147	1247	1	344	(3,)	gi|357602938|gb|EHJ63580.1|	aminoacylase-1 [Danaus plexippus]
k50_1105895	855	1241	290	167	3.49E-68	71	853	968	1241	(-3,)	gi|357615178|gb|EHJ69511.1|	hypothetical protein KGM_14097 [Danaus plexippus]
k50_1105932	1295	350	334	237	6.35E-143	143	1144	17	349	(-2,)	gi|357606630|gb|EHJ65140.1|	short-chain dehydrogenase [Danaus plexippus]
k50_1105943	1420	274	271	153	6.00E-81	15	821	1	270	(3,)	gi|357617150|gb|EHJ70611.1|	putative alcohol dehydrogenase [Danaus plexippus]
k50_1105975	1003	274	271	206	9.12E-117	109	921	1	271	(-2,)	gi|357623174|gb|EHJ74431.1|	putative E3 ubiquitin ligase [Danaus plexippus]
k50_1105977	387	522	128	128	4.28E-72	2	385	162	289	(-3,)	gi|312306070|gb|ADQ73889.1|	sensory neuron membrane protein 2 [Ostrinia nubilalis]
k50_1105981	2655	784	501	193	1.55E-89	33	1493	79	569	(3,)	gi|170046617|ref|XP_001850853.1|	conserved hypothetical protein [Culex quinquefasciatus] >gi|167869346|gb|EDS32729.1| conserved hypothetical protein [Culex quinquefasciatus]
k50_1106059	1546	1313	415	214	9.36E-99	8	1240	914	1312	(2,)	gi|357608341|gb|EHJ65943.1|	putative Y97E10AL.1 [Danaus plexippus]
k50_1106067	961	271	274	190	1.04E-98	74	892	2	271	(-1,)	gi|357622476|gb|EHJ73940.1|	hypothetical protein KGM_12230 [Danaus plexippus]
k50_1106079	791	811	262	206	5.63E-115	12	791	250	506	(-1,)	gi|357610267|gb|EHJ66904.1|	wd-repeat protein [Danaus plexippus]
k50_1106087	1618	524	520	368	0	17	1573	6	524	(-1,)	gi|357614309|gb|EHJ69012.1|	hypothetical protein KGM_00528 [Danaus plexippus]
k50_1106129	1817	2861	567	460	0	4	1677	2296	2860	(1,)	gi|357626884|gb|EHJ76789.1|	putative carbamoyl-phosphate synthase large chain [Danaus plexippus]
k50_1106198	911	142	142	105	1.26E-50	75	500	1	142	(3,)	gi|114051467|ref|NP_001040299.1|	extramacrochaetae protein [Bombyx mori] >gi|87248123|gb|ABD36114.1| extramacrochaetae protein [Bombyx mori]
k50_1106340	780	111	71	52	1.17E-24	204	416	41	111	(3,)	gi|357627406|gb|EHJ77107.1|	hypothetical protein KGM_11581 [Danaus plexippus]
k50_1106351	841	329	110	44	4.21E-18	451	780	218	327	(1,)	gi|357602937|gb|EHJ63579.1|	putative zinc finger protein and BTB domain-containing protein [Danaus plexippus]
k50_1106423	2053	734	72	54	9.53E-20	1825	2040	661	732	(-2,)	gi|357624642|gb|EHJ75344.1|	putative rho-associated protein kinase 1 [Danaus plexippus]
k50_1106425	1643	739	345	301	1.59E-176	3	1037	82	426	(3,)	gi|357624166|gb|EHJ75045.1|	putative deoxyribonuclease ii [Danaus plexippus]
k50_1106490	1111	123	75	41	1.53E-14	3	227	1	75	(3,)	gi|357613750|gb|EHJ68702.1|	hypothetical protein KGM_19806 [Danaus plexippus]
k50_1106543	3013	998	926	513	0	1	2736	57	963	(1,)	gi|3859942|gb|AAC72921.1|	putative endonuclease/reverse transcriptase [Lymantria dispar]
k50_1106555	1613	482	426	265	1.97E-155	343	1611	1	411	(1,)	gi|307187113|gb|EFN72357.1|	Protein kinase C and casein kinase substrate in neurons protein 2 [Camponotus floridanus]
k50_1106619	461	303	146	99	8.30E-60	24	461	156	301	(-1,)	gi|357631481|gb|EHJ78954.1|	hypothetical protein KGM_06926 [Danaus plexippus]
k50_1106661	4031	1360	1204	438	0	370	3906	23	1212	(1,)	gi|270002774|gb|EEZ99221.1|	hypothetical protein TcasGA2_TC000625 [Tribolium castaneum]
k50_1106688	1977	1675	654	374	0	2	1960	824	1452	(2,)	gi|357627438|gb|EHJ77126.1|	putative Pleckstrin-like proteiny domain-containing family G member 1 [Danaus plexippus]
k50_1106693	1280	2133	387	143	8.39E-47	113	1252	1357	1699	(-2,)	gi|357624261|gb|EHJ75111.1|	serine/threonine protein kinase [Danaus plexippus]
k50_1106760	1678	664	69	68	7.15E-31	1	207	119	187	(-2,)	gi|357631554|gb|EHJ79024.1|	hypothetical protein KGM_15372 [Danaus plexippus]
k50_1106774	356	115	105	64	1.07E-22	42	356	11	115	(3,)	gi|16519638|gb|AAA19256.2|	NADH dehydrogenase subunit 3 [Mus spretus]
k50_1106930	1205	7416	354	236	4.58E-116	315	1205	7058	7409	(-1,)	gi|357627916|gb|EHJ77437.1|	hypothetical protein KGM_14760 [Danaus plexippus]
k50_1106948	1031	248	248	205	8.02E-108	48	791	2	248	(-1,)	gi|357612497|gb|EHJ68031.1|	hypothetical protein KGM_04268 [Danaus plexippus]
k50_1106951	3901	585	76	54	2.77E-21	3506	3733	472	541	(-1,)	gi|357623525|gb|EHJ74636.1|	hypothetical protein KGM_04809 [Danaus plexippus]
k50_1106963	608	191	174	79	6.27E-31	3	488	17	190	(3,)	gi|308512823|gb|ADO33065.1|	translocation protein 1 [Biston betularia]
k50_1107034	1695	2339	531	246	3.74E-104	139	1695	988	1471	(1,)	gi|357622278|gb|EHJ73824.1|	hypothetical protein KGM_15998 [Danaus plexippus]
k50_1107135	463	415	105	83	5.60E-40	147	461	311	415	(-3,)	gi|270001418|gb|EEZ97865.1|	hypothetical protein TcasGA2_TC000237 [Tribolium castaneum]
k50_1107161	715	548	238	185	4.01E-111	2	715	295	532	(-1,)	gi|56418419|gb|AAV91017.1|	hemolymph proteinase 19 [Manduca sexta]
k50_1107216	601	351	61	41	1.12E-16	419	601	291	351	(-1,)	gi|357604799|gb|EHJ64327.1|	putative diacylglycerol o-acyltransferase [Danaus plexippus]
k50_1107276	1644	144	141	141	3.77E-77	994	1416	1	141	(-1,)	gi|357619274|gb|EHJ71918.1|	hypothetical protein KGM_06034 [Danaus plexippus]
k50_1107331	1953	1087	518	400	0	407	1951	571	1087	(-3,)	gi|357610959|gb|EHJ67240.1|	integrin alpha 1 [Danaus plexippus]
k50_1107336	747	321	218	76	8.50E-30	3	653	8	209	(-2,)	gi|357615857|gb|EHJ69871.1|	hypothetical protein KGM_07641 [Danaus plexippus]
k50_1107502	365	273	75	42	2.99E-17	1	219	199	273	(1,)	gi|357622483|gb|EHJ73944.1|	juvenile hormone acid methyltransferase [Danaus plexippus]
k50_1107526	898	330	291	200	1.75E-105	1	870	12	301	(1,)	gi|357611855|gb|EHJ67681.1|	hypothetical protein KGM_11518 [Danaus plexippus]
k50_1107568	1335	917	421	274	2.43E-153	84	1334	495	915	(-2,)	gi|357621098|gb|EHJ73055.1|	hypothetical protein KGM_05634 [Danaus plexippus]
k50_1107640	3825	478	130	87	4.92E-31	2645	3031	355	478	(2,)	gi|134001215|gb|ABO45231.1|	reverse transcriptase [Ostrinia nubilalis] >gi|134001296|gb|ABO45237.1| reverse transcriptase [Ostrinia nubilalis]
k50_1107642	2895	205	205	162	1.26E-84	2202	2816	1	205	(-2,)	gi|357606388|gb|EHJ65047.1|	DnaJ-like protein 7 [Danaus plexippus]
k50_1107659	1106	220	207	188	1.22E-104	50	670	1	207	(2,)	gi|357631276|gb|EHJ78866.1|	hypothetical protein KGM_10293 [Danaus plexippus]
k50_1107670	2251	445	99	96	3.38E-50	1953	2249	151	249	(3,)	gi|357614862|gb|EHJ69335.1|	acyl-CoA dehydrogenase [Danaus plexippus]
k50_1107739	1708	1453	282	100	2.26E-40	547	1389	40	290	(1,)	gi|270016066|gb|EFA12514.1|	hypothetical protein TcasGA2_TC001405 [Tribolium castaneum]
k50_1107763	3186	1403	792	448	0	811	3186	633	1403	(-1,)	gi|357605904|gb|EHJ64828.1|	hypothetical protein KGM_22293 [Danaus plexippus]
k50_1107811	3434	338	338	280	3.02E-157	2224	3231	1	338	(-3,)	gi|91081899|ref|XP_976020.1|	PREDICTED: similar to CG14939 CG14939-PA isoform 2 [Tribolium castaneum] >gi|270007331|gb|EFA03779.1| hypothetical protein TcasGA2_TC013890 [Tribolium castaneum]
k50_1107819	1372	454	324	311	0	400	1371	1	324	(1,)	gi|357625230|gb|EHJ75739.1|	hypothetical protein KGM_02723 [Danaus plexippus]
k50_1107821	1791	322	64	47	1.05E-19	1598	1789	259	321	(-3,)	gi|357625139|gb|EHJ75675.1|	putative WD repeat domain 45 [Danaus plexippus]
k50_1107837	1789	810	527	284	1.77E-160	242	1789	285	809	(-1,)	gi|340714339|ref|XP_003395687.1|	PREDICTED: ubiquitin carboxyl-terminal hydrolase 5-like isoform 2 [Bombus terrestris]
k50_1107911	1522	724	190	90	8.40E-52	865	1434	294	483	(1,)	gi|328702649|ref|XP_003241967.1|	PREDICTED: LOW QUALITY PROTEIN: zinc finger protein Xfin [Acyrthosiphon pisum]
k50_1107940	718	273	116	47	4.15E-23	373	717	155	270	(-2,)	gi|357614152|gb|EHJ68941.1|	hypothetical protein KGM_11250 [Danaus plexippus]
k50_1107963	2347	611	432	355	0	133	1425	1	423	(1,)	gi|357622832|gb|EHJ74210.1|	putative vacuolar protein sorting 26, vps26 [Danaus plexippus]
k50_1108024	1019	279	248	119	2.58E-66	35	778	32	279	(-2,)	gi|270007362|gb|EFA03810.1|	hypothetical protein TcasGA2_TC013923 [Tribolium castaneum]
k50_1108053	2047	332	211	114	1.77E-58	7	639	121	329	(1,)	gi|357619974|gb|EHJ72329.1|	serine protease inhibitor 14 [Danaus plexippus]
k50_1108097	483	339	58	44	3.26E-25	3	176	45	102	(-2,)	gi|357621206|gb|EHJ73121.1|	hypothetical protein KGM_20020 [Danaus plexippus]
k50_1108107	1466	552	360	192	3.41E-119	339	1412	196	549	(3,)	gi|357626631|gb|EHJ76654.1|	putative zinc finger protein 84 [Danaus plexippus]
k50_1108130	1224	482	213	209	7.23E-117	584	1222	1	213	(2,)	gi|357622992|gb|EHJ74323.1|	putative Nucleolar GTP-binding protein [Danaus plexippus]
k50_1108146	3546	1038	838	508	0	282	2780	208	1038	(-2,)	gi|166706854|ref|NP_001036995.2|	argonaute 2 [Bombyx mori] >gi|166245166|dbj|BAD91160.2| argonaute 2 [Bombyx mori]
k50_1108266	892	254	252	214	2.16E-116	3	758	3	254	(3,)	gi|357621988|gb|EHJ73618.1|	short-chain dehydrogenease/reductase [Danaus plexippus]
k50_1108352	2031	732	676	591	0	2	2029	24	698	(2,)	gi|114053191|ref|NP_001040293.1|	glycyl-tRNA synthetase [Bombyx mori] >gi|87248659|gb|ABD36382.1| glycyl-tRNA synthetase [Bombyx mori]
k50_1108429	2553	1216	768	328	0	266	2548	389	1153	(-3,)	gi|291221331|ref|XP_002730675.1|	PREDICTED: RETRotransposon-like family member (retr-1)-like, partial [Saccoglossus kowalevskii]
k50_1108599	1383	762	79	65	7.19E-31	1147	1383	445	523	(-1,)	gi|307181801|gb|EFN69244.1|	RNA-binding protein 35A [Camponotus floridanus]
k50_1108628	544	136	118	89	3.16E-46	124	477	1	118	(-2,)	gi|357604775|gb|EHJ64314.1|	hypothetical protein KGM_13764 [Danaus plexippus]
k50_1108649	2409	523	525	313	2.21E-172	767	2329	1	523	(-3,)	gi|357620544|gb|EHJ72695.1|	putative glucosidase 2 subunit beta [Danaus plexippus]
k50_1108669	3085	416	424	355	0	1137	2408	1	401	(-3,)	gi|289449229|dbj|BAI77478.1|	pumilio [Bombyx mori]
k50_1108682	564	84	39	37	2.77E-13	123	239	1	39	(3,)	gi|357613739|gb|EHJ68698.1|	hypothetical protein KGM_13285 [Danaus plexippus]
k50_1108686	1371	401	395	260	3.53E-139	79	1260	1	395	(-1,)	gi|114052118|ref|NP_001040455.1|	mitochondrial translational release factor 1 [Bombyx mori] >gi|95102962|gb|ABF51422.1| mitochondrial translational release factor 1 [Bombyx mori]
k50_1108720	2913	648	653	424	0	106	2037	1	648	(1,)	gi|357617372|gb|EHJ70749.1|	putative ezrin-binding protein pace-1 [Danaus plexippus]
k50_1108763	1385	1179	263	233	7.23E-148	274	1062	1	263	(1,)	gi|357624052|gb|EHJ74957.1|	hypothetical protein KGM_12921 [Danaus plexippus]
k50_1108870	1349	146	134	116	4.80E-56	783	1184	16	146	(-1,)	gi|357616504|gb|EHJ70231.1|	hypothetical protein KGM_00794 [Danaus plexippus]
k50_1109073	664	201	201	124	9.07E-64	26	628	1	201	(-1,)	gi|357615270|gb|EHJ69567.1|	hypothetical protein KGM_05296 [Danaus plexippus]
k50_1109093	1476	300	173	144	7.84E-108	162	680	1	173	(3,)	gi|357630812|gb|EHJ78689.1|	zinc finger protein [Danaus plexippus]
k50_1109151	1667	1360	45	38	1.75E-13	1533	1667	1316	1360	(-1,)	gi|357611583|gb|EHJ67557.1|	hypothetical protein KGM_20085 [Danaus plexippus]
k50_1109182	617	203	137	97	5.89E-48	146	556	1	137	(2,)	gi|357614829|gb|EHJ69303.1|	hypothetical protein KGM_08197 [Danaus plexippus]
k50_1109193	3012	1339	890	434	0	4	2655	408	1292	(1,)	gi|145220604|gb|ABP48077.1|	putative gag-pol protein [Drosophila ananassae]
k50_1109287	628	346	164	131	8.35E-74	3	494	1	164	(-3,)	gi|157126652|ref|XP_001654692.1|	hypothetical protein AaeL_AAEL010574 [Aedes aegypti] >gi|108873215|gb|EAT37440.1| conserved hypothetical protein [Aedes aegypti]
k50_1109344	551	277	179	171	1.90E-96	2	538	1	179	(-2,)	gi|357618348|gb|EHJ71367.1|	eukaryotic translation initiation factor 3 subunit F [Danaus plexippus]
k50_1109352	439	132	71	71	6.64E-33	225	437	35	105	(3,)	gi|357620847|gb|EHJ72887.1|	DNA-directed RNA polymerase subunit 6-like protein [Danaus plexippus]
k50_1109401	1000	297	296	234	1.43E-138	78	959	1	296	(3,)	gi|357626965|gb|EHJ76838.1|	mitochondrial ribosomal protein L2 [Danaus plexippus]
k50_1109487	3102	661	423	230	1.48E-131	305	1570	233	648	(2,)	gi|357610992|gb|EHJ67258.1|	hypothetical protein KGM_16001 [Danaus plexippus]
k50_1109497	909	242	128	81	2.00E-40	39	422	5	132	(-2,)	gi|322794449|gb|EFZ17521.1|	hypothetical protein SINV_09873 [Solenopsis invicta]
k50_1109613	4783	322	328	240	3.11E-139	220	1203	2	322	(1,)	gi|357609741|gb|EHJ66626.1|	hypothetical protein KGM_08817 [Danaus plexippus]
k50_1109670	900	119	119	108	5.33E-54	383	739	1	119	(2,)	gi|114052917|ref|NP_001040116.1|	DnaJ domain-containing protein [Bombyx mori] >gi|87248103|gb|ABD36104.1| DnaJ domain-containing protein [Bombyx mori]
k50_1109751	3091	675	117	84	2.77E-37	14	364	559	675	(2,)	gi|357609774|gb|EHJ66659.1|	hypothetical protein KGM_08734 [Danaus plexippus]
k50_1109752	706	191	147	113	2.17E-61	32	472	45	191	(-1,)	gi|357602316|gb|EHJ63339.1|	copper transporter [Danaus plexippus]
k50_1109769	632	97	97	71	8.12E-32	151	441	1	97	(1,)	gi|112983408|ref|NP_001037632.1|	transport protein Sec61 beta subunit [Bombyx mori] >gi|87248599|gb|ABD36352.1| transport protein Sec61 beta protein [Bombyx mori] >gi|107953794|gb|ABF85698.1| transport protein Sec61 beta subunit [Bombyx mori]
k50_1109774	2847	756	347	301	4.02E-168	1	1041	293	639	(1,)	gi|357606717|gb|EHJ65182.1|	hypothetical protein KGM_08852 [Danaus plexippus]
k50_1109776	1963	1127	412	267	2.26E-172	3	1226	701	1106	(3,)	gi|357610077|gb|EHJ66814.1|	putative sortilin-related receptor containing LDLR class A repeats preproprotein [Danaus plexippus]
k50_1109802	2240	265	161	130	2.65E-71	51	533	107	265	(3,)	gi|357624170|gb|EHJ75049.1|	hypothetical protein KGM_19145 [Danaus plexippus]
k50_1109948	873	153	104	103	3.28E-55	3	314	17	120	(-2,)	gi|357620591|gb|EHJ72740.1|	nonmuscle myosin essential light chain [Danaus plexippus]
k50_1110125	2387	327	258	177	5.71E-88	1703	2386	70	327	(-2,)	gi|158296251|ref|XP_001688945.1|	AGAP006656-PB [Anopheles gambiae str. PEST] >gi|157016421|gb|EDO63951.1| AGAP006656-PB [Anopheles gambiae str. PEST]
k50_1110303	789	339	207	163	2.36E-89	168	788	122	328	(-2,)	gi|357621625|gb|EHJ73400.1|	dimethyladenosine transferase [Danaus plexippus]
k50_1110331	1562	922	196	135	1.80E-65	241	822	1	194	(1,)	gi|357613963|gb|EHJ68812.1|	polyprotein [Danaus plexippus]
k50_1110475	461	223	88	72	4.42E-42	3	266	21	108	(-1,)	gi|357605530|gb|EHJ64661.1|	hypothetical protein KGM_09649 [Danaus plexippus]
k50_1110633	2350	354	355	312	0	707	1771	1	354	(-1,)	gi|357612380|gb|EHJ67950.1|	autophagy related protein Atg4-like protein [Danaus plexippus]
k50_1110734	2633	1300	761	394	0	9	2288	533	1276	(3,)	gi|189234033|ref|XP_001807972.1|	PREDICTED: similar to protease, reverse transcriptase, ribonuclease H, integrase [Tribolium castaneum]
k50_1110747	975	148	123	122	1.89E-63	215	583	26	148	(2,)	gi|357603657|gb|EHJ63869.1|	eukaryotic translation initiation factor 1A [Danaus plexippus]
k50_1110871	1891	1027	344	126	2.47E-51	32	1057	619	953	(2,)	gi|77403694|dbj|BAE46429.1|	ORF2-encoded protein [Danio rerio]
k50_1111085	1530	384	347	228	3.48E-122	385	1368	1	347	(-1,)	gi|357617844|gb|EHJ71027.1|	hypothetical protein KGM_09976 [Danaus plexippus]
k50_1111589	4631	1020	1033	553	0	70	3111	1	1020	(1,)	gi|357611161|gb|EHJ67337.1|	hypothetical protein KGM_20149 [Danaus plexippus]
k50_1111595	1061	330	160	136	5.33E-70	3	482	21	180	(-1,)	gi|357618425|gb|EHJ71409.1|	putative cxpwmw03 [Danaus plexippus]
k50_1111737	766	370	201	134	1.66E-68	164	766	172	370	(-1,)	gi|114052659|ref|NP_001040264.1|	peroxisomal biogenesis factor 3 [Bombyx mori] >gi|87248557|gb|ABD36331.1| peroxisomal biogenesis factor 3 [Bombyx mori]
k50_1111752	962	147	144	87	1.25E-43	213	638	1	144	(-1,)	gi|357620519|gb|EHJ72677.1|	MT associated signaling protein phospholipase D [Danaus plexippus]
k50_1111844	1912	682	359	178	5.14E-97	3	1076	266	608	(-3,)	gi|357607577|gb|EHJ65593.1|	putative zinc finger protein [Danaus plexippus]
k50_1111893	711	691	235	123	1.17E-54	1	705	463	670	(1,)	gi|357612412|gb|EHJ67981.1|	putative kinesin-associated protein [Danaus plexippus]
k50_1112206	1446	281	246	202	9.43E-114	77	814	1	246	(2,)	gi|357613365|gb|EHJ68464.1|	putative SPRY domain-containing SOCS box protein [Danaus plexippus]
k50_1112742	1031	91	91	89	1.39E-43	137	409	1	91	(2,)	gi|294714040|gb|ADF30256.1|	ubiquitin-related modifier protein [Helicoverpa armigera]
k50_1112934	857	1189	262	101	3.10E-40	7	768	787	1047	(1,)	gi|2290213|gb|AAB65093.1|	Lian-Aa1 retrotransposon protein [Aedes aegypti]
k50_1112977	1232	418	400	318	0	3	1190	1	399	(-1,)	gi|340716422|ref|XP_003396697.1|	PREDICTED: cytohesin-1-like isoform 2 [Bombus terrestris]
k50_1113134	1550	856	194	82	9.28E-22	28	567	670	856	(1,)	gi|357624578|gb|EHJ75302.1|	hypothetical protein KGM_08305 [Danaus plexippus]
k50_1113272	726	107	103	54	4.09E-26	86	394	1	103	(2,)	gi|357609825|gb|EHJ66697.1|	hypothetical protein KGM_03661 [Danaus plexippus]
k50_1113934	733	362	129	91	4.34E-39	101	487	238	362	(2,)	gi|357603105|gb|EHJ63631.1|	hypothetical protein KGM_21047 [Danaus plexippus]
k50_1114231	863	507	99	89	1.41E-48	16	312	1	99	(1,)	gi|357627435|gb|EHJ77123.1|	putative postsynaptic protein CRIPT [Danaus plexippus]
k50_1114358	1716	585	569	357	0	3	1709	34	585	(3,)	gi|357612338|gb|EHJ67931.1|	hypothetical protein KGM_21226 [Danaus plexippus]
k50_1114372	1161	2276	387	357	0	1	1161	672	1057	(-1,)	gi|357624227|gb|EHJ75086.1|	hypothetical protein KGM_16722 [Danaus plexippus]
k50_1114386	3546	725	745	225	3.29E-90	374	2581	1	717	(-3,)	gi|70907192|gb|AAZ15237.1|	reverse transcriptase [Aedes aegypti]
k50_1114415	2313	509	516	325	2.19E-169	717	2243	1	507	(-2,)	gi|357618013|gb|EHJ71109.1|	Upf3 regulator of nonsense transcripts-like protein B [Danaus plexippus]
k50_1114467	669	275	143	74	1.83E-27	244	669	135	275	(-1,)	gi|357604604|gb|EHJ64254.1|	putative ribonuclease iii [Danaus plexippus]
k50_1114665	831	783	53	41	5.03E-16	673	831	731	783	(-1,)	gi|357620974|gb|EHJ72972.1|	DNA replication licensing factor MCM3 [Danaus plexippus]
k50_1115557	656	369	104	90	1.74E-43	1	312	259	362	(1,)	gi|357616228|gb|EHJ70083.1|	dynactin [Danaus plexippus]
k50_1115602	747	385	120	104	3.13E-56	388	747	221	340	(-1,)	gi|357612844|gb|EHJ68196.1|	putative zinc finger protein [Danaus plexippus]
k50_1116047	2046	452	340	303	1.60E-168	525	1544	2	340	(-2,)	gi|357625037|gb|EHJ75591.1|	hypothetical protein KGM_15102 [Danaus plexippus]
k50_1116166	442	369	51	35	2.43E-14	1	153	290	340	(1,)	gi|357630311|gb|EHJ78519.1|	putative cdkl1/4 [Danaus plexippus]
k50_1116382	722	730	156	127	2.06E-62	253	720	30	183	(1,)	gi|357606848|gb|EHJ65243.1|	putative spliceosome associated protein [Danaus plexippus]
k50_1116522	878	483	262	147	6.83E-83	93	878	215	476	(-1,)	gi|357618074|gb|EHJ71168.1|	putative O-Glycosyl hydrolase family 30 protein [Danaus plexippus]
k50_1116665	1734	285	226	78	1.60E-25	25	690	43	262	(1,)	gi|190702517|gb|ACE75402.1|	reverse transcriptase-like protein [Glyptapanteles indiensis]
k50_1117068	350	800	122	92	5.71E-40	1	348	430	546	(1,)	gi|357629817|gb|EHJ78358.1|	putative zinc phosphodiesterase [Danaus plexippus]
k50_1117100	2193	341	277	227	1.39E-133	1192	2022	1	277	(-1,)	gi|357606652|gb|EHJ65150.1|	putative homocysteine S-methyltransferase isoform 1 [Danaus plexippus]
k50_1117171	602	322	172	162	9.88E-90	65	577	13	183	(2,)	gi|357629704|gb|EHJ78322.1|	hypothetical protein KGM_03925 [Danaus plexippus]
k50_1117247	801	214	112	90	1.27E-45	6	341	2	113	(-2,)	gi|357616537|gb|EHJ70250.1|	N-6 adenine-specific DNA methyltransferase 2 [Danaus plexippus]
k50_1117784	2469	331	331	269	2.08E-149	1415	2407	1	331	(-3,)	gi|156255210|ref|NP_001095933.1|	lactate dehydrogenase [Bombyx mori] >gi|151933948|gb|ABS18410.1| lactate dehydrogenase [Bombyx mori] >gi|164523643|gb|ABY60854.1| lactate dehydrogenase [Bombyx mori]
k50_1117824	1090	436	93	52	1.22E-39	205	483	343	435	(-2,)	gi|270003164|gb|EEZ99611.1|	hypothetical protein TcasGA2_TC002128 [Tribolium castaneum]
k50_1117971	558	163	102	84	1.83E-69	205	510	8	109	(-1,)	gi|309272448|ref|XP_980250.2|	PREDICTED: 60S ribosomal protein L27a-like [Mus musculus]
k50_1118259	1852	1039	94	84	1.20E-42	1571	1852	946	1039	(-1,)	gi|357613847|gb|EHJ68745.1|	hypothetical protein KGM_02265 [Danaus plexippus]
k50_1118288	3076	1401	250	91	6.33E-42	1194	1919	4	251	(3,)	gi|57506568|dbj|BAD86655.1|	reverse transcriptase [Bombyx mori]
k50_1118648	1162	501	275	148	1.31E-88	336	1160	219	491	(3,)	gi|357631487|gb|EHJ78960.1|	putative zinc finger protein 426 [Danaus plexippus]
k50_1118814	4501	1811	1305	502	0	635	4501	516	1806	(-1,)	gi|340380172|ref|XP_003388597.1|	PREDICTED: hypothetical protein LOC100641852 [Amphimedon queenslandica]
k50_1118896	1752	470	470	360	0	338	1747	4	470	(-3,)	gi|357627553|gb|EHJ77206.1|	hypothetical protein KGM_02773 [Danaus plexippus]
k50_1118921	1812	384	382	311	0	522	1667	1	382	(-2,)	gi|357614989|gb|EHJ69411.1|	hypothetical protein KGM_16372 [Danaus plexippus]
k50_1118960	886	1189	234	76	9.16E-35	117	818	927	1160	(-3,)	gi|2290213|gb|AAB65093.1|	Lian-Aa1 retrotransposon protein [Aedes aegypti]
k50_1119060	335	591	97	82	3.52E-42	21	311	355	451	(-1,)	gi|357629903|gb|EHJ78397.1|	putative vacuolar protein sorting vps16 [Danaus plexippus]
k50_1119304	2295	502	483	345	0	842	2290	20	502	(-3,)	gi|357617527|gb|EHJ70841.1|	sugar transporter protein [Danaus plexippus]
k50_1119692	1610	662	131	112	5.67E-62	3	395	532	662	(3,)	gi|357624494|gb|EHJ75245.1|	hypothetical protein KGM_19388 [Danaus plexippus]
[truncated: 13,545 more rows]
