# Supplementary material for: Male- and Female-Biased Gene Expression of Olfactory-Related Genes in the Antennae of Asian Corn Borer, Ostrinia furnacalis (Guenée) (Lepidoptera: Crambidae)
Source: PLoS One. 2015 Jun 10;10(6):e0128550. doi: 10.1371/journal.pone.0128550 (PMC4463852; doi:10.1371/journal.pone.0128550)
Supplement: S4 Table — (TXT) [file pone.0128550.s005.txt]

GeneNames	ortholog	value1(F)	value2(M)	log2(Fold_change)	log2(Fold_change) normalized	z-score	p-value	q-value(Benjamini et al. 1995)	q-value(Storey et al. 2003)	Signature(p-value < 0.001)			RefseqNCBI	Description
k70_100036		1	289	-8.174925683	-8.075345118	-16.32397243	6.67E-60	7.19E-58	2.58E-58	TRUE			gi|13359451|dbj|BAB33421.1|	putative senescence-associated protein [Pisum sativum]
k54_997820		1	205	-7.6794801	-7.579899535	-14.06183926	6.52E-45	4.68E-43	1.68E-43	TRUE			gi|321478235|gb|EFX89192.1|	hypothetical protein DAPPUDRAFT_310092 [Daphnia pulex]
k60_872824		0	102	-7.672425342	-7.572844778	-9.921825494	3.35E-23	9.61E-22	3.45E-22	TRUE			gi|357610028|gb|EHJ66796.1|	hypothetical protein KGM_19583 [Danaus plexippus]
k62_826383		0	51	-6.672425342	-6.572844778	-7.241496745	4.44E-13	6.36E-12	2.28E-12	TRUE			gi|299930745|gb|ADJ58588.1|	seminal fluid protein HACP057 [Heliconius melpomene]
k80_495492		1	97	-6.599912842	-6.500332278	-10.00157883	1.50E-23	4.38E-22	1.57E-22	TRUE			gi|319918815|dbj|AB597008.1|	Ostrinia nubilalis OnOr6 gene for odorant receptor, partial cds, clone: 01I19
k50_1104776		11	1031	-6.550396999	-6.450816435	-32.63778517	1.19E-233	8.49E-231	3.05E-231	TRUE			gi|357488199|ref|XP_003614387.1|	RRNA intron-encoded homing endonuclease [Medicago truncatula] >gi|355515722|gb|AES97345.1| RRNA intron-encoded homing endonuclease [Medicago truncatula]
k38_725814		0	45	-6.491853096	-6.392272532	-6.825599797	8.76E-12	1.11E-10	3.98E-11	TRUE			gi|299930745|gb|ADJ58588.1|	seminal fluid protein HACP057 [Heliconius melpomene]
k56_593998		0	44	-6.459431619	-6.359851055	-6.752934261	1.45E-11	1.79E-10	6.43E-11	TRUE			gi|357610028|gb|EHJ66796.1|	hypothetical protein KGM_19583 [Danaus plexippus]
k54_558670		1	84	-6.392317423	-6.292736859	-9.340055196	9.63E-21	2.40E-19	8.60E-20	TRUE			gi|153217685|ref|ZP_01951366.1|	conserved hypothetical protein [Vibrio cholerae 1587] >gi|124113369|gb|EAY32189.1| conserved hypothetical protein [Vibrio cholerae 1587]
k80_352119		10	740	-6.209453366	-6.109872801	-27.78322163	6.92E-170	3.10E-167	1.11E-167	TRUE			gi|348651529|gb|AEP81665.1|	olfactory receptor 1 [Ostrinia nubilalis] >gi|348651531|gb|AEP81666.1| olfactory receptor 1 [Ostrinia nubilalis] >gi|348651533|gb|AEP81667.1| olfactory receptor 1 [Ostrinia nubilalis]
k48_395062		0	37	-6.209453366	-6.109872801	-6.212479885	5.22E-10	5.44E-09	1.95E-09	TRUE			gi|68638022|emb|CAI99405.1|	P-type ATPase [Pyropia yezoensis] >gi|115635846|dbj|BAF34369.1| Na+-ATPase [Pyropia yezoensis]
k38_909556		0	35	-6.129283017	-6.029702453	-6.046377863	1.48E-09	1.47E-08	5.26E-09	TRUE			gi|357609748|gb|EHJ66633.1|	hypothetical protein KGM_08752 [Danaus plexippus]
k56_481447		1	69	-6.108524457	-6.008943893	-8.490835832	2.05E-17	4.11E-16	1.48E-16	TRUE			gi|156366835|ref|XP_001627127.1|	predicted protein [Nematostella vectensis] >gi|156214027|gb|EDO35027.1| predicted protein [Nematostella vectensis]
k62_821933		2	105	-5.714245518	-5.614664954	-10.47897705	1.08E-25	3.54E-24	1.27E-24	TRUE			gi|110740129|dbj|BAF01964.1|	hypothetical protein [Arabidopsis thaliana]
k38_1505529		0	26	-5.700439718	-5.600859154	-5.214112075	1.85E-07	1.36E-06	4.88E-07	TRUE			gi|357623816|gb|EHJ74828.1|	transmembrane serine protease 9 [Danaus plexippus]
k60_878217		11	532	-5.595850817	-5.496270253	-23.56873962	8.07E-123	2.34E-120	8.39E-121	TRUE			gi|255647586|gb|ACU24256.1|	unknown [Glycine max]
k68_707976		1	48	-5.584962501	-5.485381937	-7.078759538	1.45E-12	1.98E-11	7.09E-12	TRUE			gi|284010028|dbj|BAI66649.1|	odorant receptor [Ostrinia zealis]
k56_958000		5	220	-5.459431619	-5.359851055	-15.13358111	9.73E-52	8.54E-50	3.06E-50	TRUE			gi|16930529|gb|AAL31950.1|	CDH1-D [Gallus gallus]
k76_563766		15	640	-5.415037499	-5.315456935	-25.79593645	9.85E-147	3.64E-144	1.31E-144	TRUE			gi|319918816|dbj|BAJ61936.1|	odorant receptor [Ostrinia nubilalis]
k58_916843		1	41	-5.357552005	-5.25797144	-6.523101687	6.89E-11	7.94E-10	2.85E-10	TRUE			gi|284448841|gb|ADB89178.1|	odorant receptor 1 [Ostrinia nubilalis]
k80_117568		11	436	-5.308752706	-5.209172142	-21.25350061	3.06E-100	6.86E-98	2.46E-98	TRUE			gi|315075440|gb|GU828026.1|	Ostrinia furnacalis pheromone binding protein 3 (PBP3) mRNA, complete cds
k76_579026	OR4	30	1146	-5.255500733	-5.155920169	-34.42138423	1.21E-259	9.28E-257	3.33E-257	TRUE			gi|284009954|dbj|BAI66612.1|	odorant receptor [Ostrinia furnacalis]
k38_1041264		0	19	-5.247927513	-5.148346949	-4.431375614	9.36E-06	5.21E-05	1.87E-05	TRUE			gi|357614866|gb|EHJ69339.1|	hypothetical protein KGM_10870 [Danaus plexippus]
k80_497670		23	874	-5.247927513	-5.148346949	-30.05535823	1.86E-198	1.03E-195	3.69E-196	TRUE			gi|319918818|dbj|BAJ61937.1|	odorant receptor [Ostrinia nubilalis]
k48_47676		0	19	-5.247927513	-5.148346949	-4.431375614	9.36E-06	5.21E-05	1.87E-05	TRUE			gi|293628527|gb|GQ225754.1|	Ostrinia nubilalis clone BAC 76E13 desaturase ezi-D11 beta gene, partial cds
k60_873432		0	19	-5.247927513	-5.148346949	-4.431375614	9.36E-06	5.21E-05	1.87E-05	TRUE			gi|319918811|dbj|AB597006.1|	Ostrinia nubilalis OnubOR8 gene for odorant receptor, complete cds, clone: 11K16
k38_1028895		1	37	-5.209453366	-5.109872801	-6.178747844	6.46E-10	6.67E-09	2.39E-09	TRUE			gi|319918809|dbj|AB597005.1|	Ostrinia nubilalis OnubOR7a, OnubOR5b genes, complete cds and complete sequence, clone: 11K16
k58_922477		3	111	-5.209453366	-5.109872801	-10.70191477	9.97E-27	3.45E-25	1.24E-25	TRUE			gi|319918809|dbj|AB597005.1|	Ostrinia nubilalis OnubOR7a, OnubOR5b genes, complete cds and complete sequence, clone: 11K16
k46_409921		0	18	-5.169925001	-5.070344437	-4.30564226	1.67E-05	8.83E-05	3.17E-05	TRUE			gi|12597214|dbj|BAB21511.1|	TRAS3 [Bombyx mori]
k42_1382723	OR4	38	1363	-5.164642333	-5.065061769	-37.46292082	3.70E-307	3.67E-304	1.32E-304	TRUE			gi|284009954|dbj|BAI66612.1|	odorant receptor [Ostrinia furnacalis]
k80_503264		14	480	-5.099535674	-4.999955109	-22.19477765	3.86E-109	9.62E-107	3.45E-107	TRUE			gi|284009962|dbj|BAI66616.1|	odorant receptor [Ostrinia furnacalis]
k38_1521117		4	137	-5.098032083	-4.998451519	-11.85689922	1.98E-32	9.00E-31	3.23E-31	TRUE			gi|308522554|dbj|BAJ22891.1|	odorant receptor [Ostrinia furnacalis]
k38_219410		0	17	-5.087462841	-4.987882277	-4.175522003	2.97E-05	0.000150158	5.39E-05	TRUE			gi|356484801|gb|AET11927.1|	cytochrome P450 [Helicoverpa armigera]
k50_1009450		0	16	-5	-4.900419436	-4.040597566	5.33E-05	0.00025515	9.15E-05	TRUE			gi|357619267|gb|EHJ71911.1|	hypothetical protein KGM_06038 [Danaus plexippus]
k76_564035		51	1599	-4.970528882	-4.870948317	-40.35683123	0	0	0	TRUE			gi|357621647|gb|EHJ73416.1|	putative pol-like protein [Danaus plexippus]
k38_349705		1	31	-4.95419631	-4.854615746	-5.616104997	1.95E-08	1.66E-07	5.96E-08	TRUE			gi|299930603|gb|ADJ58517.1|	seminal fluid protein HACP011 [Heliconius erato]
k78_539915		10	304	-4.925999419	-4.826418854	-17.57053247	4.14E-69	5.59E-67	2.01E-67	TRUE			gi|284009958|dbj|BAI66614.1|	odorant receptor [Ostrinia furnacalis]
k50_676032		0	15	-4.906890596	-4.807310031	-3.900383332	9.60E-05	0.000434193	0.00015576	TRUE			gi|133930727|gb|EF125926.1|	Ostrinia nubilalis desaturase (D14-2) gene, complete cds
k46_86035		0	15	-4.906890596	-4.807310031	-3.900383332	9.60E-05	0.000434193	0.00015576	TRUE			gi|34980332|gb|AY312438.1|	Xanthopan morgani praedicta lw opsin mRNA, partial cds
k56_956826	OR6	13	378	-4.861802706	-4.762222142	-19.54836475	4.26E-85	8.06E-83	2.89E-83	TRUE			gi|308522554|dbj|BAJ22891.1|	odorant receptor [Ostrinia furnacalis]
k38_436000		1	29	-4.857980995	-4.758400431	-5.41377765	6.17E-08	4.87E-07	1.75E-07	TRUE			gi|357614869|gb|EHJ69342.1|	hypothetical protein KGM_10867 [Danaus plexippus]
k40_291910		1	28	-4.807354922	-4.707774358	-5.309395447	1.10E-07	8.37E-07	3.00E-07	TRUE			gi|115658152|ref|XP_794960.2|	PREDICTED: similar to gag-pol polyprotein [Strongylocentrotus purpuratus] >gi|115974591|ref|XP_001190994.1| PREDICTED: similar to gag-pol polyprotein [Strongylocentrotus purpuratus]
k38_700036		0	14	-4.807354922	-4.707774358	-3.754308794	0.00017382	0.000742779	0.000266493	TRUE			gi|299930745|gb|ADJ58588.1|	seminal fluid protein HACP057 [Heliconius melpomene]
k50_234307		1	27	-4.754887502	-4.655306938	-5.202704798	1.96E-07	1.44E-06	5.17E-07	TRUE			gi|27368143|gb|AAN87269.1|	ORF [Drosophila melanogaster]
k52_73846		27	713	-4.722870764	-4.6232902	-26.69984046	4.73E-157	1.87E-154	6.73E-155	TRUE			gi|270002859|gb|EEZ99306.1|	LIM homeobox transcription factor 1, beta [Tribolium castaneum]
k54_259031		1	26	-4.700439718	-4.600859154	-5.09356902	3.51E-07	2.49E-06	8.93E-07	TRUE			gi|189236608|ref|XP_001816444.1|	PREDICTED: similar to CG30438 CG30438-PB [Tribolium castaneum]
k68_715603	OR3	31	760	-4.615659298	-4.516078734	-27.43152711	1.15E-165	5.00E-163	1.79E-163	TRUE			gi|284448847|gb|ADB89181.1|	odorant receptor 4 [Ostrinia nubilalis]
k50_1105188		25	590	-4.560714954	-4.46113439	-24.10387948	2.28E-128	7.15E-126	2.56E-126	TRUE			gi|319918815|dbj|AB597008.1|	Ostrinia nubilalis OnOr6 gene for odorant receptor, partial cds, clone: 01I19
k48_464541		1	23	-4.523561956	-4.423981392	-4.749907595	2.04E-06	1.28E-05	4.58E-06	TRUE			gi|357627355|gb|EHJ77082.1|	hypothetical protein KGM_12546 [Danaus plexippus]
k42_1382305		34	762	-4.486184346	-4.386603782	-27.28549132	6.31E-164	2.70E-161	9.69E-162	TRUE			gi|284009954|dbj|BAI66612.1|	odorant receptor [Ostrinia furnacalis]
k58_921629	OR5a	10	223	-4.478971805	-4.379391241	-14.75472863	2.87E-49	2.30E-47	8.27E-48	TRUE			gi|284009958|dbj|BAI66614.1|	odorant receptor [Ostrinia furnacalis]
k60_873607		26	576	-4.469485283	-4.369904719	-23.70088652	3.53E-124	1.07E-121	3.85E-122	TRUE			gi|319918811|dbj|AB597006.1|	Ostrinia nubilalis OnubOR8 gene for odorant receptor, complete cds, clone: 11K16
k44_1034684		1	22	-4.459431619	-4.359851055	-4.629320295	3.67E-06	2.20E-05	7.88E-06	TRUE			gi|357613461|gb|EHJ68514.1|	hypothetical protein KGM_00696 [Danaus plexippus]
k56_957015		8	176	-4.459431619	-4.359851055	-13.0937267	3.58E-39	2.16E-37	7.75E-38	TRUE			gi|308522554|dbj|BAJ22891.1|	odorant receptor [Ostrinia furnacalis]
k48_365607		1	22	-4.459431619	-4.359851055	-4.629320295	3.67E-06	2.20E-05	7.88E-06	TRUE			gi|356547585|ref|XP_003542191.1|	PREDICTED: uncharacterized protein LOC100803853 [Glycine max] >gi|356547587|ref|XP_003542192.1| PREDICTED: uncharacterized protein LOC100804382 [Glycine max] >gi|356547589|ref|XP_003542193.1| PREDICTED: uncharacterized protein LOC100804912 [Glycine max] >gi|356547591|ref|XP_003542194.1| PREDICTED: uncharacterized protein LOC100805453 [Glycine max] >gi|356547593|ref|XP_003542195.1| PREDICTED: unch…
k76_574193		6	119	-4.309855263	-4.210274698	-10.67027459	1.40E-26	4.82E-25	1.73E-25	TRUE			gi|319918811|dbj|AB597006.1|	Ostrinia nubilalis OnubOR8 gene for odorant receptor, complete cds, clone: 11K16
k44_708284		2	38	-4.247927513	-4.148346949	-6.005075961	1.91E-09	1.86E-08	6.69E-09	TRUE			gi|139439217|ref|ZP_01772659.1|	Hypothetical protein COLAER_01671 [Collinsella aerofaciens ATCC 25986] >gi|139439470|ref|ZP_01772902.1| Hypothetical protein COLAER_01925 [Collinsella aerofaciens ATCC 25986] >gi|139439882|ref|ZP_01773247.1| Hypothetical protein COLAER_02284 [Collinsella aerofaciens ATCC 25986] >gi|133774810|gb|EBA38630.1| Hypothetical protein COLAER_02284 [Collinsella aerofaciens ATCC 25986] >gi|133775023|gb|EBA…
k38_1425510		1	19	-4.247927513	-4.148346949	-4.246228572	2.17E-05	0.000112509	4.04E-05	TRUE			gi|357629704|gb|EHJ78322.1|	hypothetical protein KGM_03925 [Danaus plexippus]
k58_917097		2	38	-4.247927513	-4.148346949	-6.005075961	1.91E-09	1.86E-08	6.69E-09	TRUE			gi|319918817|dbj|AB597304.1|	Ostrinia nubilalis OnubOR5c, OnubOR4 genes, partial cds
k40_378473		1	19	-4.247927513	-4.148346949	-4.246228572	2.17E-05	0.000112509	4.04E-05	TRUE			gi|357616926|gb|EHJ70485.1|	putative H23L24.5 [Danaus plexippus]
k60_880516		21	395	-4.23339142	-4.133810856	-19.34182122	2.39E-83	4.39E-81	1.58E-81	TRUE			gi|319918796|dbj|BAJ61928.1|	odorant receptor [Ostrinia nubilalis]
k80_506298	OR8	30	556	-4.212050477	-4.112469913	-22.91372132	3.39E-116	9.06E-114	3.25E-114	TRUE			gi|319918812|dbj|BAJ61934.1|	odorant receptor [Ostrinia nubilalis]
k60_883275	OR5a	18	325	-4.174370906	-4.074790342	-17.47175111	2.35E-68	3.13E-66	1.12E-66	TRUE			gi|284009944|dbj|BAI66607.1|	odorant receptor [Ostrinia scapulalis]
k54_305807		1	18	-4.169925001	-4.070344437	-4.110448206	3.95E-05	0.00019462	6.98E-05	TRUE			gi|357606572|gb|EHJ65115.1|	hypothetical protein KGM_22194 [Danaus plexippus]
k56_821649		1	17	-4.087462841	-3.987882277	-3.970036033	7.19E-05	0.000333097	0.000119501	TRUE			gi|319918811|dbj|AB597006.1|	Ostrinia nubilalis OnubOR8 gene for odorant receptor, complete cds, clone: 11K16
k38_675246		1	17	-4.087462841	-3.987882277	-3.970036033	7.19E-05	0.000333097	0.000119501	TRUE			gi|459694|gb|AAA92147.1|	reverse transcriptase [Bombyx mori]
k72_643732		10	160	-4	-3.900419436	-12.0943447	1.13E-33	5.49E-32	1.97E-32	TRUE			gi|319918811|dbj|AB597006.1|	Ostrinia nubilalis OnubOR8 gene for odorant receptor, complete cds, clone: 11K16
k40_171751		1	16	-4	-3.900419436	-3.82455748	0.000131007	0.000574957	0.000206258	TRUE			gi|356557465|ref|XP_003547036.1|	PREDICTED: histone H4-like [Glycine max]
k60_369792		3	46	-3.938599455	-3.839018891	-6.451046215	1.11E-10	1.25E-09	4.49E-10	TRUE			gi|319918815|dbj|AB597008.1|	Ostrinia nubilalis OnOr6 gene for odorant receptor, partial cds, clone: 01I19
k38_1137211		2	30	-3.906890596	-3.807310031	-5.195125702	2.05E-07	1.50E-06	5.38E-07	TRUE			gi|27368143|gb|AAN87269.1|	ORF [Drosophila melanogaster]
k44_384377		1	15	-3.906890596	-3.807310031	-3.673507567	0.000239244	0.000989627	0.000355037	TRUE			gi|189238710|ref|XP_969341.2|	PREDICTED: similar to AGAP009638-PA [Tribolium castaneum] >gi|270010078|gb|EFA06526.1| hypothetical protein TcasGA2_TC009430 [Tribolium castaneum]
k58_705198		8	113	-3.820178962	-3.720598398	-10.00220197	1.49E-23	4.36E-22	1.57E-22	TRUE			gi|319918817|dbj|AB597304.1|	Ostrinia nubilalis OnubOR5c, OnubOR4 genes, partial cds
k80_489064		105	1474	-3.811275291	-3.711694727	-36.09493523	2.72E-285	2.56E-282	9.20E-283	TRUE			gi|319918809|dbj|AB597005.1|	Ostrinia nubilalis OnubOR7a, OnubOR5b genes, complete cds and complete sequence, clone: 11K16
k50_15224		1	14	-3.807354922	-3.707774358	-3.516294021	0.000437616	0.001702604	0.000610668	TRUE			gi|357627436|gb|EHJ77124.1|	hypothetical protein KGM_05288 [Danaus plexippus]
k40_731602		1	14	-3.807354922	-3.707774358	-3.516294021	0.000437616	0.001702604	0.000610668	TRUE			gi|357610047|gb|EHJ66804.1|	hypothetical protein KGM_10765 [Danaus plexippus]
k60_28036		1	14	-3.807354922	-3.707774358	-3.516294021	0.000437616	0.001702604	0.000610668	TRUE			gi|348651374|gb|HQ874053.1|	Ostrinia nubilalis isolate IOWA1 olfactory receptor 5 (OR5) gene, partial cds
k38_280535		1	14	-3.807354922	-3.707774358	-3.516294021	0.000437616	0.001702604	0.000610668	TRUE			gi|328700598|ref|XP_003241319.1|	PREDICTED: hypothetical protein LOC100571702 [Acyrthosiphon pisum]
k48_347226		1	14	-3.807354922	-3.707774358	-3.516294021	0.000437616	0.001702604	0.000610668	TRUE			gi|91094107|ref|XP_967469.1|	PREDICTED: similar to GA14224-PA [Tribolium castaneum]
k40_904467		1	14	-3.807354922	-3.707774358	-3.516294021	0.000437616	0.001702604	0.000610668	TRUE			gi|299930625|gb|ADJ58528.1|	seminal fluid protein HACP026 [Heliconius erato]
k44_599374		1	14	-3.807354922	-3.707774358	-3.516294021	0.000437616	0.001702604	0.000610668	TRUE			gi|112983714|ref|NP_001037317.1|	vitellin-degrading protease precursor [Bombyx mori] >gi|731101|sp|Q07943.1|VDP_BOMMO RecName: Full=Vitellin-degrading protease; Contains: RecName: Full=Beta-VTN protease; Contains: RecName: Full=Alpha-VTN protease chain 1; Contains: RecName: Full=Alpha-VTN protease chain 2; Flags: Precursor >gi|303512|dbj|BAA03757.1| vitellin-degrading protease precursor [Bombyx mori] >gi|500864|dbj|BAA03758.1| v…
k72_161252		2	27	-3.754887502	-3.655306938	-4.858053381	1.19E-06	7.72E-06	2.77E-06	TRUE			gi|328802836|gb|CP002607.1|	Aeromonas veronii B565, complete genome
k74_600690		9	120	-3.736965594	-3.63738503	-10.22318031	1.56E-24	4.80E-23	1.72E-23	TRUE			gi|319918808|dbj|BAJ61932.1|	odorant receptor [Ostrinia nubilalis]
k64_791220		20	262	-3.711494907	-3.611914343	-15.06649851	2.69E-51	2.34E-49	8.38E-50	TRUE			gi|134001323|gb|ABO45239.1|	reverse transcriptase [Ostrinia nubilalis]
k80_500912		12	157	-3.709658248	-3.610077684	-11.66078842	2.02E-31	8.75E-30	3.14E-30	TRUE			gi|319918811|dbj|AB597006.1|	Ostrinia nubilalis OnubOR8 gene for odorant receptor, complete cds, clone: 11K16
k44_1026777		1	13	-3.700439718	-3.600859154	-3.352214844	0.000801678	0.002909876	0.001043598	TRUE			gi|209418000|gb|ACI46538.1|	IP21806p [Drosophila melanogaster]
k38_1140250		1	13	-3.700439718	-3.600859154	-3.352214844	0.000801678	0.002909876	0.001043598	TRUE			gi|323126238|gb|HQ185405.1|	Ostrinia nubilalis cadherin (cad) gene, cad-E allele, exons 31, 32 and partial cds
k38_782642		1	13	-3.700439718	-3.600859154	-3.352214844	0.000801678	0.002909876	0.001043598	TRUE			gi|438386|gb|U04223.1|ONAMY25	Ostrinia nubilalis On25 alpha-amylase (amy) gene, partial cds
k56_556932		1	13	-3.700439718	-3.600859154	-3.352214844	0.000801678	0.002909876	0.001043598	TRUE			gi|319918807|dbj|AB597004.1|	Ostrinia nubilalis OnubOR5a gene for odorant receptor, complete cds, clone: 11K16
k50_932160		1	13	-3.700439718	-3.600859154	-3.352214844	0.000801678	0.002909876	0.001043598	TRUE			gi|357623596|gb|EHJ74684.1|	putative fibrillin 2 [Danaus plexippus]
k38_1042560		1	13	-3.700439718	-3.600859154	-3.352214844	0.000801678	0.002909876	0.001043598	TRUE			gi|334085159|dbj|BAK26811.1|	putative reverse transcriptase [Culex quinquefasciatus]
k50_1105469		9	112	-3.637429921	-3.537849356	-9.773390254	1.46E-22	4.08E-21	1.46E-21	TRUE			gi|29027545|gb|AAO61997.1|	DNA adenine methyltransferase [Aster yellows phytoplasma]
k76_574326		11	132	-3.584962501	-3.485381937	-10.54831291	5.17E-26	1.73E-24	6.19E-25	TRUE			gi|299930745|gb|ADJ58588.1|	seminal fluid protein HACP057 [Heliconius melpomene]
k80_197891		68	802	-3.559995585	-3.460415021	-25.9266392	3.34E-148	1.24E-145	4.46E-146	TRUE			gi|319918807|dbj|AB597004.1|	Ostrinia nubilalis OnubOR5a gene for odorant receptor, complete cds, clone: 11K16
k38_798416		2	23	-3.523561956	-3.423981392	-4.371805453	1.23E-05	6.70E-05	2.40E-05	TRUE			gi|189233752|ref|XP_972169.2|	PREDICTED: similar to Calcium activated protein for secretion CG33653-PB [Tribolium castaneum]
k38_315377		2	21	-3.392317423	-3.292736859	-4.109692349	3.96E-05	0.000195118	7.00E-05	TRUE			gi|357612448|gb|EHJ68005.1|	Apolipophorins [Danaus plexippus]
k44_294851		2	21	-3.392317423	-3.292736859	-4.109692349	3.96E-05	0.000195118	7.00E-05	TRUE			gi|357623350|gb|EHJ74546.1|	hypothetical protein KGM_21024 [Danaus plexippus]
k44_196448		3	31	-3.36923381	-3.269653246	-4.978087196	6.42E-07	4.36E-06	1.57E-06	TRUE			gi|312306079|gb|HM044390.1|	Ostrinia furnacalis sensory neuron membrane protein 1 (Snmp1) mRNA, complete cds
k38_1065979		3	29	-3.273018494	-3.17343793	-4.751709442	2.02E-06	1.27E-05	4.54E-06	TRUE			gi|158286446|ref|XP_308760.4|	AGAP007010-PA [Anopheles gambiae str. PEST] >gi|157020473|gb|EAA45449.4| AGAP007010-PA [Anopheles gambiae str. PEST]
k58_913796		8	77	-3.266786541	-3.167205977	-7.735921179	1.03E-14	1.68E-13	6.02E-14	TRUE			gi|357622750|gb|EHJ74154.1|	hypothetical protein KGM_13352 [Danaus plexippus]
k44_1105388		2	19	-3.247927513	-3.148346949	-3.832378887	0.00012691	0.000558799	0.000200438	TRUE			gi|415798|emb|CAA81643.1|	blastopia polyprotein [Drosophila melanogaster]
k54_402598		2	19	-3.247927513	-3.148346949	-3.832378887	0.00012691	0.000558799	0.000200438	TRUE			gi|1478001|gb|S81657.1|	Galleria mellonella nuclear polyhedrosis virus transposon hitchhiker Orf1 (orf1) gene, complete cds; and Orf2 (orf2) gene, partial cds
k56_804039		2	19	-3.247927513	-3.148346949	-3.832378887	0.00012691	0.000558799	0.000200438	TRUE			gi|357613544|gb|EHJ68574.1|	hypothetical protein KGM_01598 [Danaus plexippus]
k58_176347		2	19	-3.247927513	-3.148346949	-3.832378887	0.00012691	0.000558799	0.000200438	TRUE			gi|293628517|gb|GQ225749.1|	Ostrinia nubilalis clone BAC 57P12 acyl-CoA desaturase Z9-1 gene, complete cds
k40_1358059		2	19	-3.247927513	-3.148346949	-3.832378887	0.00012691	0.000558799	0.000200438	TRUE			gi|189238543|ref|XP_973534.2|	PREDICTED: similar to RE09672p, partial [Tribolium castaneum]
k44_629569		3	28	-3.222392421	-3.122811857	-4.635063529	3.57E-06	2.14E-05	7.68E-06	TRUE			gi|357627052|gb|EHJ76889.1|	putative protein gar2 [Danaus plexippus]
k40_312465		2	18	-3.169925001	-3.070344437	-3.687250746	0.00022669	0.000942979	0.000338264	TRUE			gi|347970626|ref|XP_003436612.1|	AGAP003785-PC [Anopheles gambiae str. PEST] >gi|347970628|ref|XP_003436613.1| AGAP003785-PD [Anopheles gambiae str. PEST] >gi|333466759|gb|EGK96367.1| AGAP003785-PC [Anopheles gambiae str. PEST] >gi|333466760|gb|EGK96368.1| AGAP003785-PD [Anopheles gambiae str. PEST]
k54_771980		3	27	-3.169925001	-3.070344437	-4.515942437	6.30E-06	3.63E-05	1.30E-05	TRUE			gi|357622583|gb|EHJ74010.1|	hypothetical protein KGM_13538 [Danaus plexippus]
k38_1269449		2	18	-3.169925001	-3.070344437	-3.687250746	0.00022669	0.000942979	0.000338264	TRUE			gi|357615487|gb|EHJ69685.1|	hypothetical protein KGM_21115 [Danaus plexippus]
k56_741312		17	153	-3.169925001	-3.070344437	-10.75012644	5.92E-27	2.09E-25	7.50E-26	TRUE			gi|348651526|gb|HQ874129.1|	Ostrinia nubilalis isolate PI2 olfactory receptor 4 (OR4) gene, partial cds
k48_231871		2	18	-3.169925001	-3.070344437	-3.687250746	0.00022669	0.000942979	0.000338264	TRUE			gi|319918807|dbj|AB597004.1|	Ostrinia nubilalis OnubOR5a gene for odorant receptor, complete cds, clone: 11K16
k38_1510758		12	104	-3.115477217	-3.015896653	-8.788423709	1.52E-18	3.28E-17	1.17E-17	TRUE			gi|357604980|gb|EHJ64406.1|	hypothetical protein KGM_18352 [Danaus plexippus]
k58_925301		12	104	-3.115477217	-3.015896653	-8.788423709	1.52E-18	3.28E-17	1.17E-17	TRUE			gi|357603052|gb|EHJ63613.1|	hypothetical protein KGM_19910 [Danaus plexippus]
k38_418719		5	43	-3.10433666	-3.004756096	-5.64103852	1.69E-08	1.45E-07	5.20E-08	TRUE			gi|332018888|gb|EGI59437.1|	Calcium/calmodulin-dependent protein kinase [Acromyrmex echinatior]
k38_449416		2	17	-3.087462841	-2.987882277	-3.537310269	0.000404224	0.001584471	0.000568356	TRUE			gi|156555055|ref|XP_001603904.1|	PREDICTED: cysteine-rich with EGF-like domain protein 2-like [Nasonia vitripennis]
k46_172819		5	42	-3.070389328	-2.970808764	-5.544593864	2.95E-08	2.44E-07	8.76E-08	TRUE			gi|1226168|gb|AAA92249.1|	ORF B (bases 1850-5560) first start codon at 2306 [Autographa californica nucleopolyhedrovirus]
k38_78503		3	25	-3.058893689	-2.959313125	-4.269689268	1.96E-05	0.000102393	3.67E-05	TRUE			gi|350425130|ref|XP_003494021.1|	PREDICTED: short spindle protein 4-like isoform 3 [Bombus impatiens]
k74_147009		13	108	-3.054447784	-2.95486722	-8.86789824	7.45E-19	1.64E-17	5.88E-18	TRUE			gi|319918795|dbj|AB596042.1|	Ostrinia nubilalis OnubOR3, OnubOR1 genes for odorant receptor, complete cds, clone: 08K04
k64_786068		7	57	-3.025535092	-2.925954528	-6.411375178	1.44E-10	1.60E-09	5.76E-10	TRUE			gi|134001372|gb|EF113404.1|	Ostrinia nubilalis desaturase (D11 psi) gene, complete cds
k38_1143020		2	16	-3	-2.900419436	-3.382113976	0.000719303	0.002644123	0.000948423	TRUE			gi|357618151|gb|EHJ71245.1|	3-dehydroecdysone 3alpha-reductase [Danaus plexippus]
k54_1003027		15	120	-3	-2.900419436	-9.262325628	2.00E-20	4.87E-19	1.75E-19	TRUE			gi|189337863|dbj|BAG46932.1|	cell wall-associated hydrolase [Burkholderia multivorans ATCC 17616]
k48_1080795		2	16	-3	-2.900419436	-3.382113976	0.000719303	0.002644123	0.000948423	TRUE			gi|357613393|gb|EHJ68479.1|	hypothetical protein KGM_16654 [Danaus plexippus]
k46_1013754		2	16	-3	-2.900419436	-3.382113976	0.000719303	0.002644123	0.000948423	TRUE			gi|357624227|gb|EHJ75086.1|	hypothetical protein KGM_16722 [Danaus plexippus]
k60_94301		2	16	-3	-2.900419436	-3.382113976	0.000719303	0.002644123	0.000948423	TRUE			gi|319918817|dbj|AB597304.1|	Ostrinia nubilalis OnubOR5c, OnubOR4 genes, partial cds
k38_188689		4	32	-3	-2.900419436	-4.783033444	1.73E-06	1.10E-05	3.93E-06	TRUE			gi|193659903|ref|XP_001948206.1|	PREDICTED: zinc finger protein 395-like [Acyrthosiphon pisum]
k58_911526		9	71	-2.979822118	-2.880241554	-7.099776718	1.25E-12	1.71E-11	6.14E-12	TRUE			gi|307212786|gb|EFN88457.1|	Myosin heavy chain, muscle [Harpegnathos saltator]
k38_862101		4	31	-2.95419631	-2.854615746	-4.670282928	3.01E-06	1.83E-05	6.56E-06	TRUE			gi|357630065|gb|EHJ78456.1|	putative threonine dehydratase catabolic [Danaus plexippus]
k38_1512850		3	23	-2.938599455	-2.839018891	-4.011627294	6.03E-05	0.000284341	0.000102009	TRUE			gi|357605760|gb|EHJ64765.1|	putative ATP-binding cassette [Danaus plexippus]
k46_1228889	OR7	22	164	-2.898120386	-2.798539822	-10.6338321	2.07E-26	7.05E-25	2.53E-25	TRUE			gi|284009960|dbj|BAI66615.1|	odorant receptor [Ostrinia furnacalis]
k44_762982		9	67	-2.896164189	-2.796583625	-6.794346318	1.09E-11	1.37E-10	4.90E-11	TRUE			gi|189237703|ref|XP_966998.2|	PREDICTED: similar to GA20259-PA [Tribolium castaneum]
k42_777579		11	81	-2.880418384	-2.78083782	-7.448791152	9.42E-14	1.43E-12	5.13E-13	TRUE			gi|357621647|gb|EHJ73416.1|	putative pol-like protein [Danaus plexippus]
k38_216934		3	22	-2.874469118	-2.774888554	-3.877676244	0.000105459	0.000472746	0.000169591	TRUE			gi|357617630|gb|EHJ70900.1|	hypothetical protein KGM_22480 [Danaus plexippus]
k76_108483		3	22	-2.874469118	-2.774888554	-3.877676244	0.000105459	0.000472746	0.000169591	TRUE			gi|194220239|gb|EU826127.1|	Ostrinia furnacalis Cry1Ab-RR resistance protein APN2 mRNA, complete cds
k64_809565		4	29	-2.857980995	-2.758400431	-4.43825152	9.07E-06	5.05E-05	1.81E-05	TRUE			gi|291201251|emb|FP340426.1|	11C15_HaBAC_fin, Helicoverpa armigera BAC, pupae DNA
k54_160810		4	29	-2.857980995	-2.758400431	-4.43825152	9.07E-06	5.05E-05	1.81E-05	TRUE			gi|357616926|gb|EHJ70485.1|	putative H23L24.5 [Danaus plexippus]
k62_832421		7	50	-2.836501268	-2.736920704	-5.80389545	6.48E-09	5.84E-08	2.10E-08	TRUE			gi|357614232|gb|EHJ68977.1|	hypothetical protein KGM_04964 [Danaus plexippus]
k46_757837		3	21	-2.807354922	-2.707774358	-3.740137936	0.000183919	0.000781369	0.000280291	TRUE			gi|319894764|gb|ADV76537.1|	ATP-binding cassette sub-family B member 2 [Trichoplusia ni]
k46_779037		3	21	-2.807354922	-2.707774358	-3.740137936	0.000183919	0.000781369	0.000280291	TRUE			gi|195107088|ref|XP_001998148.1|	GI23796 [Drosophila mojavensis] >gi|193914742|gb|EDW13609.1| GI23796 [Drosophila mojavensis]
k70_633107		3	21	-2.807354922	-2.707774358	-3.740137936	0.000183919	0.000781369	0.000280291	TRUE			gi|134001323|gb|ABO45239.1|	reverse transcriptase [Ostrinia nubilalis]
k68_711258		12	83	-2.790076931	-2.690496366	-7.410337865	1.26E-13	1.89E-12	6.78E-13	TRUE			gi|436942|gb|U04224.1|ONAMY71	Ostrinia nubilalis ost.71 On15 alpha-amylase (amy) gene, partial cds
k70_312291		9	62	-2.784271309	-2.684690745	-6.397250058	1.58E-10	1.75E-09	6.29E-10	TRUE			gi|114842948|gb|DQ887770.1|	Ostrinia furnacalis chitinase gene, complete cds
k70_667105		50	344	-2.782408565	-2.682828001	-15.06325706	2.83E-51	2.45E-49	8.78E-50	TRUE			gi|328726347|ref|XM_003248811.1|	PREDICTED: Acyrthosiphon pisum hypothetical protein LOC100570999 (LOC100570999), mRNA
k50_1106760		24	165	-2.781359714	-2.681779149	-10.43010242	1.81E-25	5.87E-24	2.11E-24	TRUE			gi|157131174|ref|XP_001662152.1|	bestrophin 2,3,4 [Aedes aegypti] >gi|157133653|ref|XP_001656278.1| bestrophin 2,3,4 [Aedes aegypti] >gi|108870740|gb|EAT34965.1| bestrophin 2,3,4 [Aedes aegypti] >gi|108871620|gb|EAT35845.1| bestrophin 2,3,4 [Aedes aegypti]
k68_706960		14	96	-2.777607579	-2.678027015	-7.949790772	1.87E-15	3.22E-14	1.16E-14	TRUE			gi|284009948|dbj|BAI66609.1|	odorant receptor [Ostrinia scapulalis]
k52_922433		5	34	-2.765534746	-2.665954182	-4.719598834	2.36E-06	1.47E-05	5.26E-06	TRUE			gi|436942|gb|U04224.1|ONAMY71	Ostrinia nubilalis ost.71 On15 alpha-amylase (amy) gene, partial cds
k42_100817		4	27	-2.754887502	-2.655306938	-4.196727379	2.71E-05	0.000137565	4.94E-05	TRUE			gi|156368939|ref|XP_001627948.1|	predicted protein [Nematostella vectensis] >gi|156214912|gb|EDO35885.1| predicted protein [Nematostella vectensis]
k50_10677		3	20	-2.736965594	-2.63738503	-3.598747315	0.000319754	0.001285395	0.000461147	TRUE			gi|346714240|dbj|BAK79119.1|	laminin beta-2 chain [Bombyx mori]
k70_673764		12	80	-2.736965594	-2.63738503	-7.19750693	6.13E-13	8.69E-12	3.12E-12	TRUE			gi|319918809|dbj|AB597005.1|	Ostrinia nubilalis OnubOR7a, OnubOR5b genes, complete cds and complete sequence, clone: 11K16
k52_573466		9	59	-2.712718048	-2.613137484	-6.150017945	7.75E-10	7.92E-09	2.84E-09	TRUE			gi|27151864|gb|AAM28480.2|AF482905_1	acyl-CoA desaturase HassGATD [Helicoverpa assulta]
k50_583577		6	39	-2.700439718	-2.600859154	-4.987248912	6.12E-07	4.18E-06	1.50E-06	TRUE			gi|171474656|gb|EU564811.1|	Ostrinia furnacalis SXSS-APN2 mRNA, complete cds
k46_701296		4	26	-2.700439718	-2.600859154	-4.072070158	4.66E-05	0.000225825	8.10E-05	TRUE			gi|224586901|ref|NP_001139127.1|	oxygen resistance gene 1 [Bombyx mori] >gi|224176429|dbj|BAH23575.1| BmOXR1 [Bombyx mori]
k48_216064		4	26	-2.700439718	-2.600859154	-4.072070158	4.66E-05	0.000225825	8.10E-05	TRUE			gi|357615149|gb|EHJ69495.1|	SLC4-like anion exchanger [Danaus plexippus]
k68_595505		8	51	-2.672425342	-2.572844778	-5.669164104	1.43E-08	1.24E-07	4.45E-08	TRUE			gi|357624702|gb|EHJ75377.1|	hypothetical protein KGM_03381 [Danaus plexippus]
k68_731874		1671	10627	-2.668950743	-2.569370179	-81.79897022	0	0	0	TRUE			gi|223403600|gb|ACM89280.1|	RNA dependent RNA polymerase [Iris yellow spot virus]
k56_98262		3	19	-2.662965013	-2.563384449	-3.453205766	0.000553966	0.002104	0.000754717	TRUE			gi|298204327|gb|ADI61812.1|	endonuclease-reverse transcriptase [Bombyx mori]
k50_1090663		3	19	-2.662965013	-2.563384449	-3.453205766	0.000553966	0.002104	0.000754717	TRUE			gi|298204361|gb|ADI61829.1|	endonuclease-reverse transcriptase [Bombyx mori]
k38_677155		3	19	-2.662965013	-2.563384449	-3.453205766	0.000553966	0.002104	0.000754717	TRUE			gi|357631132|gb|EHJ78803.1|	putative ankyrin 2,3/unc44 [Danaus plexippus]
k42_615083		3	19	-2.662965013	-2.563384449	-3.453205766	0.000553966	0.002104	0.000754717	TRUE			gi|357614153|gb|EHJ68942.1|	putative polybromo-1 [Danaus plexippus]
k54_762808		4	25	-2.64385619	-2.544275626	-3.944611476	7.99E-05	0.000366904	0.000131621	TRUE			gi|298204325|gb|ADI61811.1|	endonuclease-reverse transcriptase [Bombyx mori]
k42_851034		5	31	-2.632268215	-2.532687651	-4.381317358	1.18E-05	6.44E-05	2.31E-05	TRUE			gi|357601904|gb|EHJ63183.1|	cytochrome P450 [Danaus plexippus]
k66_773160		84	519	-2.627273306	-2.527692741	-17.90739311	1.03E-71	1.48E-69	5.31E-70	TRUE			gi|357612132|gb|EHJ67823.1|	putative PNR-like protein [Danaus plexippus]
k68_708158		20	123	-2.62058641	-2.521005846	-8.704603043	3.19E-18	6.75E-17	2.42E-17	TRUE			gi|327420474|gb|AEA76313.1|	astacin [Mamestra configurata]
k72_647631		56	339	-2.597786541	-2.498205977	-14.37703506	7.21E-47	5.52E-45	1.98E-45	TRUE			gi|194350624|gb|EU563936.1|	Ostrinia furnacalis class A chitin synthase gene, complete cds, alternatively spliced
k68_723144		51	308	-2.594361199	-2.494780635	-13.69324401	1.11E-42	7.55E-41	2.71E-41	TRUE			gi|193713741|ref|XP_001944712.1|	PREDICTED: glucose dehydrogenase [acceptor]-like [Acyrthosiphon pisum]
k42_1340430		4	24	-2.584962501	-2.485381937	-3.814178519	0.000136637	0.000597125	0.000214173	TRUE			gi|357618150|gb|EHJ71244.1|	3-dehydroecdysone 3alpha-reductase [Danaus plexippus]
k38_1532629		5	30	-2.584962501	-2.485381937	-4.264381992	2.00E-05	0.000104661	3.75E-05	TRUE			gi|242007160|ref|XP_002424410.1|	amidotransferase subunit A, putative [Pediculus humanus corporis] >gi|212507810|gb|EEB11672.1| amidotransferase subunit A, putative [Pediculus humanus corporis]
k42_249929		3	18	-2.584962501	-2.485381937	-3.303174897	0.000955967	0.003404951	0.001221161	TRUE			gi|357630613|gb|EHJ78615.1|	hypothetical protein KGM_10019 [Danaus plexippus]
k40_1304977		4	24	-2.584962501	-2.485381937	-3.814178519	0.000136637	0.000597125	0.000214173	TRUE			gi|357614212|gb|EHJ68966.1|	hypothetical protein KGM_12106 [Danaus plexippus]
k64_740162		3	18	-2.584962501	-2.485381937	-3.303174897	0.000955967	0.003404951	0.001221161	TRUE			gi|221123096|ref|XP_002159424.1|	PREDICTED: similar to DNA polymerase kappa [Hydra magnipapillata]
k42_1034554		3	18	-2.584962501	-2.485381937	-3.303174897	0.000955967	0.003404951	0.001221161	TRUE			gi|189237451|ref|XP_966552.2|	PREDICTED: similar to nuclear pore complex protein nup214 [Tribolium castaneum]
k38_1196458		3	18	-2.584962501	-2.485381937	-3.303174897	0.000955967	0.003404951	0.001221161	TRUE			gi|189242199|ref|XP_001812244.1|	PREDICTED: similar to protease, reverse transcriptase, ribonuclease H, integrase [Tribolium castaneum]
k38_853379		4	24	-2.584962501	-2.485381937	-3.814178519	0.000136637	0.000597125	0.000214173	TRUE			gi|156549611|ref|XP_001603754.1|	PREDICTED: UPF0464 protein C15orf44 homolog [Nasonia vitripennis]
k52_805993		3	18	-2.584962501	-2.485381937	-3.303174897	0.000955967	0.003404951	0.001221161	TRUE			gi|357605832|gb|EHJ64790.1|	roundabout, isoform B [Danaus plexippus]
k42_994423		3	18	-2.584962501	-2.485381937	-3.303174897	0.000955967	0.003404951	0.001221161	TRUE			gi|170039561|ref|XP_001847599.1|	transcription elongation regulator 1 [Culex quinquefasciatus] >gi|167863117|gb|EDS26500.1| transcription elongation regulator 1 [Culex quinquefasciatus]
k76_576624		146	875	-2.583314648	-2.483734084	-23.0221827	2.80E-117	7.58E-115	2.72E-115	TRUE			gi|157121079|ref|XP_001653764.1|	sodium-dependent phosphate transporter [Aedes aegypti] >gi|108883010|gb|EAT47235.1| sodium-dependent phosphate transporter [Aedes aegypti]
k72_643861		344	2060	-2.582163867	-2.482583303	-35.3164375	3.29E-273	2.81E-270	1.01E-270	TRUE			gi|195160235|ref|XP_002020981.1|	GL25080 [Drosophila persimilis] >gi|194118094|gb|EDW40137.1| GL25080 [Drosophila persimilis]
k48_21371		8	47	-2.554588852	-2.455008288	-5.30017611	1.16E-07	8.78E-07	3.15E-07	TRUE			gi|157132895|ref|XP_001662691.1|	atpase, class vi, type 11c [Aedes aegypti] >gi|108871045|gb|EAT35270.1| atpase, class vi, type 11c [Aedes aegypti]
k60_685530		8	47	-2.554588852	-2.455008288	-5.30017611	1.16E-07	8.78E-07	3.15E-07	TRUE			gi|357612046|gb|EHJ67776.1|	phosphoglucomutase [Danaus plexippus]
k44_1287795		14	82	-2.550197083	-2.450616518	-6.993614149	2.68E-12	3.55E-11	1.27E-11	TRUE			gi|357611809|gb|EHJ67658.1|	hypothetical protein KGM_01475 [Danaus plexippus]
k56_958833		502	2924	-2.542184042	-2.442603478	-41.68710099	0	0	0	TRUE			gi|195160235|ref|XP_002020981.1|	GL25080 [Drosophila persimilis] >gi|194118094|gb|EDW40137.1| GL25080 [Drosophila persimilis]
k38_356939		4	23	-2.523561956	-2.423981392	-3.680580339	0.000232704	0.000964852	0.00034614	TRUE			gi|357617764|gb|EHJ70981.1|	oligopeptide transporter [Danaus plexippus]
k54_1008737		27	154	-2.511899039	-2.412318474	-9.497243664	2.16E-21	5.58E-20	2.00E-20	TRUE			gi|290560653|ref|NP_001166835.1|	aldehyde dehydrogenase isoform 1 [Bombyx mori] >gi|87248649|gb|ABD36377.1| aldehyde dehydrogenase [Bombyx mori]
k56_896820		10	57	-2.510961919	-2.411381355	-5.776637725	7.62E-09	6.80E-08	2.44E-08	TRUE			gi|357603614|gb|EHJ63852.1|	putative ecdysone oxidase [Danaus plexippus]
k64_114159		6	34	-2.502500341	-2.402919776	-4.452326727	8.49E-06	4.75E-05	1.71E-05	TRUE			gi|357628109|gb|EHJ77552.1|	putative neuroblastoma-amplified protein [Danaus plexippus]
k76_562495		1466	8304	-2.50192134	-2.402340776	-69.58908905	0	0	0	TRUE			gi|319918809|dbj|AB597005.1|	Ostrinia nubilalis OnubOR7a, OnubOR5b genes, complete cds and complete sequence, clone: 11K16
k74_611304		70	393	-2.489102485	-2.389521921	-15.08789735	1.95E-51	1.70E-49	6.09E-50	TRUE			gi|357605760|gb|EHJ64765.1|	putative ATP-binding cassette [Danaus plexippus]
k64_188602		4	22	-2.459431619	-2.359851055	-3.543605095	0.000394696	0.001551561	0.000556521	TRUE			gi|291201256|emb|FP340431.1|	12E11_HaBAC_fin, Helicoverpa armigera BAC, pupae DNA
k64_359443		6	33	-2.459431619	-2.359851055	-4.340013664	1.42E-05	7.65E-05	2.75E-05	TRUE			gi|298204337|gb|ADI61817.1|	endonuclease-reverse transcriptase [Bombyx mori]
k46_1104900		10	55	-2.459431619	-2.359851055	-5.602937412	2.11E-08	1.79E-07	6.41E-08	TRUE			gi|350402944|ref|XP_003486652.1|	PREDICTED: glucose transporter type 1-like [Bombus impatiens]
k38_165672		4	22	-2.459431619	-2.359851055	-3.543605095	0.000394696	0.001551561	0.000556521	TRUE			gi|189239997|ref|XP_001809663.1|	PREDICTED: similar to serine threonine-protein kinase [Tribolium castaneum]
k68_710032		22	121	-2.459431619	-2.359851055	-8.31051639	9.53E-17	1.82E-15	6.51E-16	TRUE			gi|357605760|gb|EHJ64765.1|	putative ATP-binding cassette [Danaus plexippus]
k72_647980		107	586	-2.453289868	-2.353709304	-18.26084737	1.70E-74	2.66E-72	9.55E-73	TRUE			gi|134001215|gb|ABO45231.1|	reverse transcriptase [Ostrinia nubilalis] >gi|134001296|gb|ABO45237.1| reverse transcriptase [Ostrinia nubilalis]
k38_813274		9	49	-2.444784843	-2.345204279	-5.269030991	1.37E-07	1.03E-06	3.69E-07	TRUE			gi|189235441|ref|XP_001812940.1|	PREDICTED: similar to bric-a-brac [Tribolium castaneum]
k48_65546		17	91	-2.420331799	-2.320751235	-7.135791992	9.62E-13	1.34E-11	4.79E-12	TRUE			gi|347963623|ref|XP_310784.4|	AGAP000331-PA [Anopheles gambiae str. PEST] >gi|333467112|gb|EAA06237.5| AGAP000331-PA [Anopheles gambiae str. PEST]
k80_506916		114	606	-2.410283969	-2.310703405	-18.3669365	2.42E-75	3.87E-73	1.39E-73	TRUE			gi|307202259|gb|EFN81743.1|	Arginine kinase [Harpegnathos saltator]
k52_1049592		61	323	-2.404653017	-2.305072453	-13.38942448	6.97E-41	4.44E-39	1.59E-39	TRUE			gi|357623145|gb|EHJ74410.1|	hypothetical protein KGM_22507 [Danaus plexippus]
k38_155074		4	21	-2.392317423	-2.292736859	-3.40301673	0.000666462	0.002478297	0.000888984	TRUE			gi|6850900|emb|CAB71063.1|	copia-type polyprotein [Arabidopsis thaliana]
k54_7252		4	21	-2.392317423	-2.292736859	-3.40301673	0.000666462	0.002478297	0.000888984	TRUE			gi|357619829|gb|EHJ72252.1|	hypothetical protein KGM_11481 [Danaus plexippus]
k38_1471006		4	21	-2.392317423	-2.292736859	-3.40301673	0.000666462	0.002478297	0.000888984	TRUE			gi|357614029|gb|EHJ68865.1|	putative PHD finger protein 10 [Danaus plexippus]
k80_500160		19	98	-2.366782331	-2.267201767	-7.301737665	2.84E-13	4.15E-12	1.49E-12	TRUE			gi|133930727|gb|EF125926.1|	Ostrinia nubilalis desaturase (D14-2) gene, complete cds
k44_548051		7	36	-2.362570079	-2.262989515	-4.420515738	9.85E-06	5.45E-05	1.96E-05	TRUE			gi|307169900|gb|EFN62409.1|	Nucleoporin-like 2 [Camponotus floridanus]
k54_734051		7	36	-2.362570079	-2.262989515	-4.420515738	9.85E-06	5.45E-05	1.96E-05	TRUE			gi|4239843|dbj|BAA74713.1|	Yokozuna [Bombyx mori]
k40_1439643		43	217	-2.335286478	-2.235705914	-10.77307206	4.61E-27	1.64E-25	5.88E-26	TRUE			gi|262034565|gb|ACY06907.1|	putative cuticle protein CPR150 [Bombyx mori]
k58_911825		69	347	-2.330267396	-2.230686832	-13.60435461	3.77E-42	2.50E-40	8.98E-41	TRUE			gi|324035678|gb|ADY17534.1|	UDP-glucosyltransferase [Bombyx mori]
k38_1490482		5	25	-2.321928095	-2.222347531	-3.643171303	0.000269299	0.001102393	0.000395429	TRUE			gi|346715971|dbj|AK381739.1|	Bombyx mori mRNA, clone: fwgP14E22
k48_70109		5	25	-2.321928095	-2.222347531	-3.643171303	0.000269299	0.001102393	0.000395429	TRUE			gi|357623792|gb|EHJ74816.1|	luciferase [Danaus plexippus]
k52_410928		5	25	-2.321928095	-2.222347531	-3.643171303	0.000269299	0.001102393	0.000395429	TRUE			gi|319894743|gb|HQ116683.1|	Ostrinia nubilalis marker G03BAC-76C14 genomic sequence
k38_1526567		11	55	-2.321928095	-2.222347531	-5.403701632	6.53E-08	5.13E-07	1.84E-07	TRUE			gi|357605760|gb|EHJ64765.1|	putative ATP-binding cassette [Danaus plexippus]
k42_1240179		7	35	-2.321928095	-2.222347531	-4.310659836	1.63E-05	8.66E-05	3.11E-05	TRUE			gi|357616985|gb|EHJ70518.1|	putative peptide-N(4)-(N-acetyl-beta-glucosaminyl)asparagine amidase [Danaus plexippus]
k42_133318		5	25	-2.321928095	-2.222347531	-3.643171303	0.000269299	0.001102393	0.000395429	TRUE			gi|357601671|gb|EHJ63111.1|	Venom allergen 5 [Danaus plexippus]
k74_495502		8	39	-2.285402219	-2.185821655	-4.503951383	6.67E-06	3.82E-05	1.37E-05	TRUE			gi|257480053|gb|ACV60240.1|	antennal esterase CXE13 [Spodoptera littoralis]
k54_999082		8	39	-2.285402219	-2.185821655	-4.503951383	6.67E-06	3.82E-05	1.37E-05	TRUE			gi|357612561|gb|EHJ68061.1|	hypothetical protein KGM_06404 [Danaus plexippus]
k38_362779		7	34	-2.280107919	-2.180527355	-4.199001487	2.68E-05	0.000136283	4.89E-05	TRUE			gi|170028478|ref|XP_001842122.1|	osm-1 [Culex quinquefasciatus] >gi|167876244|gb|EDS39627.1| osm-1 [Culex quinquefasciatus]
k50_1113934		11	53	-2.268488836	-2.168908272	-5.225151078	1.74E-07	1.29E-06	4.62E-07	TRUE			gi|357623342|gb|EHJ74542.1|	mariner transposase [Danaus plexippus]
k46_1228861		164	790	-2.268156838	-2.168576274	-20.17175521	1.73E-90	3.57E-88	1.28E-88	TRUE			gi|134001169|gb|EF113396.1|	Ostrinia nubilalis desaturase (ezi-D11 beta-2) gene, complete cds
k80_494098		41	197	-2.264499815	-2.164919251	-10.06229048	8.11E-24	2.40E-22	8.60E-23	TRUE			gi|319894734|gb|HQ116674.1|	Ostrinia nubilalis Z marker G35 genomic sequence
k48_84737		5	24	-2.263034406	-2.163453842	-3.510613772	0.000447073	0.001734026	0.000622003	TRUE			gi|357631774|gb|EHJ79243.1|	hypothetical protein KGM_15411 [Danaus plexippus]
k58_594606		5	24	-2.263034406	-2.163453842	-3.510613772	0.000447073	0.001734026	0.000622003	TRUE			gi|323126238|gb|HQ185405.1|	Ostrinia nubilalis cadherin (cad) gene, cad-E allele, exons 31, 32 and partial cds
k42_971151		5	24	-2.263034406	-2.163453842	-3.510613772	0.000447073	0.001734026	0.000622003	TRUE			gi|357611534|gb|EHJ67531.1|	putative adenylate cyclase [Danaus plexippus]
k38_637525		5	24	-2.263034406	-2.163453842	-3.510613772	0.000447073	0.001734026	0.000622003	TRUE			gi|357610886|gb|EHJ67191.1|	putative semaphorin 2a [Danaus plexippus]
k42_829703		5	24	-2.263034406	-2.163453842	-3.510613772	0.000447073	0.001734026	0.000622003	TRUE			gi|215820602|ref|NP_001135960.1|	uridine diphosphate glucosyltransferase [Bombyx mori] >gi|213494483|gb|ACJ48963.1| uridine diphosphate glucosyltransferase [Bombyx mori]
k58_774457		9	43	-2.256339753	-2.156759189	-4.689966966	2.73E-06	1.67E-05	6.01E-06	TRUE			gi|357612976|gb|EHJ68256.1|	hypothetical protein KGM_02959 [Danaus plexippus]
k78_1475		21	100	-2.251538767	-2.151958203	-7.142164951	9.19E-13	1.28E-11	4.58E-12	TRUE			gi|357623524|gb|EHJ74635.1|	putative Spectrin alpha chain [Danaus plexippus]
k72_640911		19	90	-2.243925583	-2.144345019	-6.760592647	1.37E-11	1.70E-10	6.11E-11	TRUE			gi|327420474|gb|AEA76313.1|	astacin [Mamestra configurata]
k38_745540		11	52	-2.2410081	-2.141427535	-5.134437963	2.83E-07	2.03E-06	7.27E-07	TRUE			gi|357618039|gb|EHJ71135.1|	hypothetical protein KGM_08149 [Danaus plexippus]
k52_759601		18	85	-2.239465935	-2.139885371	-6.561518743	5.33E-11	6.19E-10	2.22E-10	TRUE			gi|61652868|gb|AY920274.1|	Macrocentrus melanogaster 18S ribosomal RNA gene, partial sequence
k62_832010		7	33	-2.237039197	-2.137458633	-4.085459936	4.40E-05	0.000214236	7.69E-05	TRUE			gi|319918809|dbj|AB597005.1|	Ostrinia nubilalis OnubOR7a, OnubOR5b genes, complete cds and complete sequence, clone: 11K16
k46_1231835		31	145	-2.22571278	-2.126132215	-8.535217456	1.40E-17	2.84E-16	1.02E-16	TRUE			gi|284009960|dbj|BAI66615.1|	odorant receptor [Ostrinia furnacalis]
k38_201612		6	28	-2.222392421	-2.122811857	-3.746959477	0.000178991	0.000762754	0.000273644	TRUE			gi|357602322|gb|EHJ63345.1|	hypothetical protein KGM_14180 [Danaus plexippus]
k44_460013		6	28	-2.222392421	-2.122811857	-3.746959477	0.000178991	0.000762754	0.000273644	TRUE			gi|170057904|ref|XP_001864687.1|	phd finger protein [Culex quinquefasciatus] >gi|167877197|gb|EDS40580.1| phd finger protein [Culex quinquefasciatus]
k50_1104007		25	116	-2.214124805	-2.114544241	-7.607776622	2.79E-14	4.42E-13	1.58E-13	TRUE			gi|241238985|ref|XP_002401441.1|	52 kD repressor of inhibitor of protein kinase, putative [Ixodes scapularis] >gi|215496163|gb|EEC05804.1| 52 kD repressor of inhibitor of protein kinase, putative [Ixodes scapularis]
k44_1137585		11	51	-2.212993723	-2.113413159	-5.042729077	4.59E-07	3.19E-06	1.14E-06	TRUE			gi|357622953|gb|EHJ74295.1|	hypothetical protein KGM_22005 [Danaus plexippus]
k76_422555		5	23	-2.201633861	-2.102053297	-3.374879593	0.00073848	0.002709066	0.0009717	TRUE			gi|268306489|gb|GU084333.1|	Manduca sexta ribosomal protein S15A (rps15a) mRNA, complete cds
k38_471104		5	23	-2.201633861	-2.102053297	-3.374879593	0.00073848	0.002709066	0.0009717	TRUE			gi|357618685|gb|EHJ71572.1|	putative transmembrane 1 protein [Danaus plexippus]
k52_375430		12	55	-2.196397213	-2.096816649	-5.210591393	1.88E-07	1.38E-06	4.97E-07	TRUE			gi|357623623|gb|EHJ74707.1|	hypothetical protein KGM_22618 [Danaus plexippus]
k80_492628		107	486	-2.183345517	-2.083764953	-15.42768564	1.07E-53	9.82E-52	3.52E-52	TRUE			gi|171474656|gb|EU564811.1|	Ostrinia furnacalis SXSS-APN2 mRNA, complete cds
k80_489377		13	59	-2.182203331	-2.082622767	-5.373411425	7.73E-08	6.02E-07	2.16E-07	TRUE			gi|134001215|gb|ABO45231.1|	reverse transcriptase [Ostrinia nubilalis] >gi|134001296|gb|ABO45237.1| reverse transcriptase [Ostrinia nubilalis]
k80_496004		54	245	-2.181750437	-2.082169873	-10.94837211	6.77E-28	2.49E-26	8.92E-27	TRUE			gi|357605759|gb|EHJ64764.1|	putative ATP-binding cassette [Danaus plexippus]
k48_882988		6	27	-2.169925001	-2.070344437	-3.621275122	0.000293155	0.001190793	0.000427162	TRUE			gi|357624666|gb|EHJ75359.1|	hypothetical protein KGM_07842 [Danaus plexippus]
k68_708229		6	27	-2.169925001	-2.070344437	-3.621275122	0.000293155	0.001190793	0.000427162	TRUE			gi|160690461|gb|EU258740.1|	Ostrinia furnacalis chitin synthase gene, complete cds
k72_650498		135	605	-2.163975735	-2.064395171	-17.11055137	1.24E-65	1.56E-63	5.60E-64	TRUE			gi|357612387|gb|EHJ67957.1|	putative gonadotropin inducible transcription factor [Danaus plexippus]
k80_501299		79	354	-2.163824802	-2.064244238	-13.08771313	3.87E-39	2.33E-37	8.37E-38	TRUE			gi|357624871|gb|EHJ75484.1|	putative 26,29kDa proteinase [Danaus plexippus]
k56_837579		17	76	-2.160464672	-2.060884108	-6.057732669	1.38E-09	1.37E-08	4.92E-09	TRUE			gi|350402944|ref|XP_003486652.1|	PREDICTED: glucose transporter type 1-like [Bombus impatiens]
k58_21311		11	49	-2.155278225	-2.055697661	-4.856204105	1.20E-06	7.78E-06	2.79E-06	TRUE			gi|156545629|ref|XP_001603583.1|	PREDICTED: nitrogen permease regulator 2-like protein-like [Nasonia vitripennis]
k48_577253		7	31	-2.146841388	-2.047260824	-3.852373059	0.000116979	0.000519471	0.000186364	TRUE			gi|298204327|gb|ADI61812.1|	endonuclease-reverse transcriptase [Bombyx mori]
k68_703289		28	124	-2.146841388	-2.047260824	-7.704771156	1.31E-14	2.13E-13	7.63E-14	TRUE			gi|357630843|gb|EHJ78696.1|	hypothetical protein KGM_22104 [Danaus plexippus]
k42_1042398		12	53	-2.142957954	-2.04337739	-5.030989663	4.88E-07	3.37E-06	1.21E-06	TRUE			gi|357629968|gb|EHJ78415.1|	hypothetical protein KGM_20707 [Danaus plexippus]
k60_875929		54	238	-2.139930261	-2.040349697	-10.65100687	1.72E-26	5.88E-25	2.11E-25	TRUE			gi|160333249|ref|NP_001103812.1|	aldehyde oxidase 1 [Bombyx mori] >gi|158524802|gb|ABW71271.1| aldehyde oxidase 1 [Bombyx mori]
k64_811266		32	141	-2.139551352	-2.039970788	-8.197060181	2.46E-16	4.55E-15	1.63E-15	TRUE			gi|319918817|dbj|AB597304.1|	Ostrinia nubilalis OnubOR5c, OnubOR4 genes, partial cds
k78_544034		71	311	-2.131023651	-2.031443086	-12.14098288	6.41E-34	3.15E-32	1.13E-32	TRUE			gi|357605760|gb|EHJ64765.1|	putative ATP-binding cassette [Danaus plexippus]
k58_914195		8	35	-2.129283017	-2.029702453	-4.070635127	4.69E-05	0.000227031	8.14E-05	TRUE			gi|183979376|dbj|BAG30740.1|	muscle myosin heavy chain [Papilio xuthus]
k72_643384		34	148	-2.121990524	-2.02240996	-8.351151765	6.76E-17	1.30E-15	4.68E-16	TRUE			gi|357623524|gb|EHJ74635.1|	putative Spectrin alpha chain [Danaus plexippus]
k38_1523913		6	26	-2.115477217	-2.015896653	-3.492927484	0.000477756	0.00183968	0.000659869	TRUE			gi|357618539|gb|EHJ71484.1|	hypothetical protein KGM_16338 [Danaus plexippus]
k42_446991		6	26	-2.115477217	-2.015896653	-3.492927484	0.000477756	0.00183968	0.000659869	TRUE			gi|357614997|gb|EHJ69419.1|	hypothetical protein KGM_16368 [Danaus plexippus]
k70_676314		21	91	-2.115477217	-2.015896653	-6.534683966	6.37E-11	7.37E-10	2.64E-10	TRUE			gi|438386|gb|U04223.1|ONAMY25	Ostrinia nubilalis On25 alpha-amylase (amy) gene, partial cds
k52_61181		6	26	-2.115477217	-2.015896653	-3.492927484	0.000477756	0.00183968	0.000659869	TRUE			gi|328783869|ref|XP_393220.4|	PREDICTED: basement membrane-specific heparan sulfate proteoglycan core protein-like [Apis mellifera]
k40_1213033		6	26	-2.115477217	-2.015896653	-3.492927484	0.000477756	0.00183968	0.000659869	TRUE			gi|189236296|ref|XP_001815322.1|	PREDICTED: similar to orf [Tribolium castaneum]
k66_757348		27	117	-2.115477217	-2.015896653	-7.40964195	1.27E-13	1.90E-12	6.81E-13	TRUE			gi|357605760|gb|EHJ64765.1|	putative ATP-binding cassette [Danaus plexippus]
k46_1232642		68	294	-2.112209504	-2.012628939	-11.73335056	8.60E-32	3.78E-30	1.36E-30	TRUE			gi|357620375|gb|EHJ72590.1|	putative triacylglycerol lipase, pancreatic [Danaus plexippus]
k48_41396		19	82	-2.109624491	-2.010043927	-6.191393823	5.96E-10	6.18E-09	2.22E-09	TRUE			gi|242011451|ref|XP_002426463.1|	glucose dehydrogenase precursor, putative [Pediculus humanus corporis] >gi|212510575|gb|EEB13725.1| glucose dehydrogenase precursor, putative [Pediculus humanus corporis]
k60_875022		69	296	-2.100928909	-2.001348345	-11.73011333	8.93E-32	3.92E-30	1.41E-30	TRUE			gi|189242071|ref|XP_972605.2|	PREDICTED: similar to Armadillo repeat-containing protein 2, partial [Tribolium castaneum]
k58_130740		7	30	-2.099535674	-1.999955109	-3.732633	0.000189489	0.000802812	0.000287999	TRUE			gi|347970029|ref|XP_313250.3|	AGAP003513-PA [Anopheles gambiae str. PEST] >gi|333468750|gb|EAA08907.3| AGAP003513-PA [Anopheles gambiae str. PEST]
k46_422554		7	30	-2.099535674	-1.999955109	-3.732633	0.000189489	0.000802812	0.000287999	TRUE			gi|345478766|ref|XP_003423803.1|	PREDICTED: PHD finger protein 14-like isoform 2 [Nasonia vitripennis]
k38_1518348		7	30	-2.099535674	-1.999955109	-3.732633	0.000189489	0.000802812	0.000287999	TRUE			gi|189239282|ref|XP_001810643.1|	PREDICTED: similar to AGAP002145-PA [Tribolium castaneum]
k78_534951		87	372	-2.096215315	-1.996634751	-13.12984733	2.22E-39	1.35E-37	4.84E-38	TRUE			gi|298204337|gb|ADI61817.1|	endonuclease-reverse transcriptase [Bombyx mori]
k58_929519		12	51	-2.087462841	-1.987882277	-4.847513916	1.25E-06	8.11E-06	2.91E-06	TRUE			gi|340722779|ref|XP_003399779.1|	PREDICTED: DNA-directed RNA polymerase II subunit RPB1-like [Bombus terrestris] >gi|350424170|ref|XP_003493710.1| PREDICTED: DNA-directed RNA polymerase II subunit RPB1-like [Bombus impatiens]
k48_926467		8	34	-2.087462841	-1.987882277	-3.957976139	7.56E-05	0.00034863	0.000125081	TRUE			gi|339240821|ref|XP_003376336.1|	retrovirus-related Pol polyprotein from transposon TNT 1-94 [Trichinella spiralis] >gi|316974954|gb|EFV58419.1| retrovirus-related Pol polyprotein from transposon TNT 1-94 [Trichinella spiralis]
k46_945834		9	38	-2.078002512	-1.978421948	-4.171245927	3.03E-05	0.000152759	5.48E-05	TRUE			gi|304421450|gb|ADM32524.1|	survivin-1 [Bombyx mori]
k72_639939		47	197	-2.067462968	-1.967882404	-9.464180043	2.96E-21	7.62E-20	2.73E-20	TRUE			gi|357605760|gb|EHJ64765.1|	putative ATP-binding cassette [Danaus plexippus]
k80_501034		63	264	-2.067114196	-1.967533632	-10.95474214	6.31E-28	2.32E-26	8.33E-27	TRUE			gi|357624871|gb|EHJ75484.1|	putative 26,29kDa proteinase [Danaus plexippus]
k68_707153		16	67	-2.06608919	-1.966508626	-5.516776057	3.45E-08	2.83E-07	1.02E-07	TRUE			gi|357606261|gb|EHJ64987.1|	hypothetical protein KGM_19655 [Danaus plexippus]
k64_777068		27	113	-2.06529146	-1.965710896	-7.162616817	7.92E-13	1.11E-11	3.97E-12	TRUE			gi|290560822|ref|NP_001166761.1|	cuticular protein hypothetical 16 precursor [Bombyx mori] >gi|223671064|tpd|FAA00483.1| TPA: putative cuticle protein [Bombyx mori]
k50_779028		11	46	-2.064130337	-1.964549773	-4.568158259	4.92E-06	2.88E-05	1.03E-05	TRUE			gi|301616132|ref|XP_002937520.1|	PREDICTED: uncharacterized protein K02A2.6-like [Xenopus (Silurana) tropicalis]
k58_190485		6	25	-2.058893689	-1.959313125	-3.361760816	0.000774472	0.002823777	0.001012767	TRUE			gi|195048897|ref|XP_001992612.1|	GH24849 [Drosophila grimshawi] >gi|193893453|gb|EDV92319.1| GH24849 [Drosophila grimshawi]
k46_293738		6	25	-2.058893689	-1.959313125	-3.361760816	0.000774472	0.002823777	0.001012767	TRUE			gi|195379570|ref|XP_002048551.1|	GJ14034 [Drosophila virilis] >gi|194155709|gb|EDW70893.1| GJ14034 [Drosophila virilis]
k46_703929		6	25	-2.058893689	-1.959313125	-3.361760816	0.000774472	0.002823777	0.001012767	TRUE			gi|357615486|gb|EHJ69684.1|	hypothetical protein KGM_21116 [Danaus plexippus]
k54_16853		6	25	-2.058893689	-1.959313125	-3.361760816	0.000774472	0.002823777	0.001012767	TRUE			gi|357609448|gb|EHJ66452.1|	hypothetical protein KGM_21316 [Danaus plexippus]
k62_832275		6	25	-2.058893689	-1.959313125	-3.361760816	0.000774472	0.002823777	0.001012767	TRUE			gi|357627491|gb|EHJ77170.1|	putative vacuolar protein sorting-associated protein [Danaus plexippus]
k54_302604		19	79	-2.055853235	-1.956272671	-5.969879365	2.37E-09	2.28E-08	8.18E-09	TRUE			gi|307182183|gb|EFN69518.1|	T-complex-associated testis-expressed protein 1 [Camponotus floridanus]
k42_1378050		79	328	-2.053771256	-1.954190692	-12.1558987	5.34E-34	2.63E-32	9.43E-33	TRUE			gi|91093349|ref|XP_967855.1|	PREDICTED: similar to CG34398 CG34398-PA [Tribolium castaneum]
k38_1680		7	29	-2.050626073	-1.951045509	-3.610618651	0.000305468	0.001234817	0.00044283	TRUE			gi|189234926|ref|XP_971077.2|	PREDICTED: similar to unconventional myosin 95e [Tribolium castaneum]
k62_523539		7	29	-2.050626073	-1.951045509	-3.610618651	0.000305468	0.001234817	0.00044283	TRUE			gi|134001323|gb|ABO45239.1|	reverse transcriptase [Ostrinia nubilalis]
k80_498347		568	2351	-2.049311704	-1.94973114	-32.49762579	1.15E-231	8.04E-229	2.88E-229	TRUE			gi|307201776|gb|EFN81449.1|	Sodium-independent sulfate anion transporter [Harpegnathos saltator]
k80_502449		161	665	-2.046293652	-1.946713088	-17.26489876	8.65E-67	1.11E-64	3.99E-65	TRUE			gi|110278393|dbj|AB264085.1|	Ostrinia scapulalis OscZ/E14 mRNA for delta14-desaturase, complete cds
k54_297249		8	33	-2.044394119	-1.944813555	-3.843432256	0.000121326	0.000537097	0.000192693	TRUE			gi|270008188|gb|EFA04636.1|	serine protease P146 [Tribolium castaneum]
k70_75450		11	45	-2.032421478	-1.932840914	-4.4697978	7.83E-06	4.41E-05	1.58E-05	TRUE			gi|438386|gb|U04223.1|ONAMY25	Ostrinia nubilalis On25 alpha-amylase (amy) gene, partial cds
k58_331054		11	45	-2.032421478	-1.932840914	-4.4697978	7.83E-06	4.41E-05	1.58E-05	TRUE			gi|357626578|gb|EHJ76626.1|	putative plasma membrane associated protein, S3-12-like protein [Danaus plexippus]
k70_146592		13	53	-2.027480736	-1.927900172	-4.842615002	1.28E-06	8.29E-06	2.97E-06	TRUE			gi|357615610|gb|EHJ69750.1|	putative pol-like protein [Danaus plexippus]
k70_671257		551	2240	-2.023374508	-1.923793944	-31.44008393	5.74E-217	3.79E-214	1.36E-214	TRUE			gi|125743197|gb|EF120625.1|	Ostrinia furnacalis lysozyme precursor (LysC) gene, complete cds
k48_1168030		40	162	-2.017921908	-1.918341344	-8.438436102	3.22E-17	6.35E-16	2.28E-16	TRUE			gi|357617123|gb|EHJ70597.1|	putative Serine/threonine-protein kinase WNK3 [Danaus plexippus]
k42_1377821		22	89	-2.016301812	-1.916721248	-6.251054704	4.08E-10	4.30E-09	1.54E-09	TRUE			gi|91079384|ref|XP_971392.1|	PREDICTED: similar to jitterbug CG30092-PD [Tribolium castaneum]
k38_38346		79	319	-2.013631866	-1.914051301	-11.82368482	2.94E-32	1.33E-30	4.77E-31	TRUE			gi|1226169|gb|AAA92250.1|	ORF C (bases 5475-7223) first start codon at 5985 [Autographa californica nucleopolyhedrovirus]
k80_499633		60	242	-2.011972642	-1.912392078	-10.29229428	7.63E-25	2.38E-23	8.56E-24	TRUE			gi|319918809|dbj|AB597005.1|	Ostrinia nubilalis OnubOR7a, OnubOR5b genes, complete cds and complete sequence, clone: 11K16
k72_639142		30	121	-2.011972642	-1.912392078	-7.277718839	3.40E-13	4.92E-12	1.76E-12	TRUE			gi|4378025|gb|AAD19348.1|	reverse transcriptase-like protein [Takifugu rubripes]
k66_745698		61	245	-2.005900601	-1.906320037	-10.33388095	4.95E-25	1.56E-23	5.61E-24	TRUE			gi|357479883|ref|XP_003610227.1|	Ycf68 [Medicago truncatula] >gi|355511282|gb|AES92424.1| Ycf68 [Medicago truncatula]
k72_635471		76	305	-2.004737919	-1.905157355	-11.5253422	9.83E-31	4.14E-29	1.48E-29	TRUE			gi|328793554|ref|XP_001122411.2|	PREDICTED: organic cation transporter-like protein-like [Apis mellifera]
k54_466858		9	36	-2	-1.900419436	-3.952993024	7.72E-05	0.000355299	0.000127466	TRUE			gi|102939|pir||B36329	hypothetical protein 2 - cabbage looper transposon TED (fragment)
k48_1169821		9	36	-2	-1.900419436	-3.952993024	7.72E-05	0.000355299	0.000127466	TRUE			gi|189240868|ref|XP_970336.2|	PREDICTED: similar to oocyte maintenance defects CG9591-PA [Tribolium castaneum]
k50_794038		8	32	-2	-1.900419436	-3.726917016	0.000193836	0.000819343	0.000293946	TRUE			gi|357605760|gb|EHJ64765.1|	putative ATP-binding cassette [Danaus plexippus]
k38_618444		11	44	-2	-1.900419436	-4.370199505	1.24E-05	6.75E-05	2.42E-05	TRUE			gi|357623204|gb|EHJ74449.1|	putative coiled-coil domain-containing protein [Danaus plexippus]
k38_1202988		11	44	-2	-1.900419436	-4.370199505	1.24E-05	6.75E-05	2.42E-05	TRUE			gi|357618141|gb|EHJ71235.1|	putative Homeobox protein cut [Danaus plexippus]
k60_661333		7	28	-2	-1.900419436	-3.486211133	0.000489914	0.001880825	0.000674731	TRUE			gi|357612411|gb|EHJ67980.1|	putative ubiquitin protein ligase [Danaus plexippus]
k40_1381131		8	32	-2	-1.900419436	-3.726917016	0.000193836	0.000819343	0.000293946	TRUE			gi|357613737|gb|EHJ68696.1|	receptor protein-tyrosine phosphatase 10d [Danaus plexippus]
k48_41718		7	28	-2	-1.900419436	-3.486211133	0.000489914	0.001880825	0.000674731	TRUE			gi|339241765|ref|XP_003376808.1|	retrovirus-related Pol polyprotein from transposon TNT 1-94 [Trichinella spiralis] >gi|316974460|gb|EFV57947.1| retrovirus-related Pol polyprotein from transposon TNT 1-94 [Trichinella spiralis]
k42_602300		20	79	-1.981852653	-1.882272089	-5.818187337	5.95E-09	5.40E-08	1.94E-08	TRUE			gi|357626134|gb|EHJ76332.1|	putative RW1 protein [Danaus plexippus]
k68_709035		25	98	-1.970853654	-1.87127309	-6.454610368	1.08E-10	1.22E-09	4.39E-10	TRUE			gi|114842948|gb|DQ887770.1|	Ostrinia furnacalis chitinase gene, complete cds
k54_1004415		71	278	-1.969193953	-1.869613389	-10.86480259	1.70E-27	6.13E-26	2.20E-26	TRUE			gi|7243249|dbj|BAA92689.1|	protease and reverse transcriptase-like protein [Bombyx mori]
k70_675272		20	78	-1.963474124	-1.86389356	-5.743058973	9.30E-09	8.23E-08	2.95E-08	TRUE			gi|357613479|gb|EHJ68532.1|	hypothetical protein KGM_00708 [Danaus plexippus]
k46_1227076		115	448	-1.961864871	-1.862284307	-13.75583485	4.70E-43	3.22E-41	1.15E-41	TRUE			gi|355503009|gb|AES84212.1|	Cell wall-associated hydrolase, partial [Medicago truncatula]
k58_915612		8	31	-1.95419631	-1.854615746	-3.608337261	0.000308166	0.001243656	0.000446071	TRUE			gi|198471567|ref|XP_001355664.2|	GA11430 [Drosophila pseudoobscura pseudoobscura] >gi|198145975|gb|EAL32723.2| GA11430 [Drosophila pseudoobscura pseudoobscura]
k50_913053		8	31	-1.95419631	-1.854615746	-3.608337261	0.000308166	0.001243656	0.000446071	TRUE			gi|357623755|gb|EHJ74780.1|	hypothetical protein KGM_19459 [Danaus plexippus]
k60_784749		8	31	-1.95419631	-1.854615746	-3.608337261	0.000308166	0.001243656	0.000446071	TRUE			gi|189234779|ref|XP_001815298.1|	PREDICTED: similar to sodium/chloride dependent transporter [Tribolium castaneum]
k42_205460		7	27	-1.94753258	-1.847952016	-3.359281029	0.000781456	0.00284621	0.001020912	TRUE			gi|298204365|gb|ADI61831.1|	endonuclease-reverse transcriptase [Bombyx mori]
k80_496823		7	27	-1.94753258	-1.847952016	-3.359281029	0.000781456	0.00284621	0.001020912	TRUE			gi|319918817|dbj|AB597304.1|	Ostrinia nubilalis OnubOR5c, OnubOR4 genes, partial cds
k74_597348		7	27	-1.94753258	-1.847952016	-3.359281029	0.000781456	0.00284621	0.001020912	TRUE			gi|110278393|dbj|AB264085.1|	Ostrinia scapulalis OscZ/E14 mRNA for delta14-desaturase, complete cds
k50_318364		7	27	-1.94753258	-1.847952016	-3.359281029	0.000781456	0.00284621	0.001020912	TRUE			gi|307204819|gb|EFN83377.1|	Otoferlin [Harpegnathos saltator]
k50_520814		7	27	-1.94753258	-1.847952016	-3.359281029	0.000781456	0.00284621	0.001020912	TRUE			gi|328779088|ref|XP_624855.2|	PREDICTED: draper [Apis mellifera]
k38_94499		7	27	-1.94753258	-1.847952016	-3.359281029	0.000781456	0.00284621	0.001020912	TRUE			gi|114052190|ref|NP_001040227.1|	Wnt inhibitory factor 1 precursor [Bombyx mori] >gi|87248443|gb|ABD36274.1| Wnt inhibitory factor 1 precursor [Bombyx mori]
k38_1532635		74	285	-1.945364743	-1.845784179	-10.9054718	1.09E-27	3.97E-26	1.42E-26	TRUE			gi|357628212|gb|EHJ77607.1|	putative esr1 protein [Danaus plexippus]
k62_833437		85	326	-1.939337218	-1.839756654	-11.63763112	2.65E-31	1.14E-29	4.11E-30	TRUE			gi|347970274|ref|XP_313397.5|	AGAP003633-PA [Anopheles gambiae str. PEST] >gi|333468856|gb|EAA08804.5| AGAP003633-PA [Anopheles gambiae str. PEST]
k60_797195		23	88	-1.935869663	-1.836289098	-6.038580732	1.55E-09	1.53E-08	5.50E-09	TRUE			gi|195402313|ref|XP_002059751.1|	GJ18433 [Drosophila virilis] >gi|194155965|gb|EDW71149.1| GJ18433 [Drosophila virilis]
k76_579099		238	909	-1.933318721	-1.833738157	-19.38997029	9.38E-84	1.75E-81	6.28E-82	TRUE			gi|357621925|gb|EHJ73579.1|	beta-tubulin [Danaus plexippus]
k56_957930		38	145	-1.931981577	-1.832401012	-7.740170912	9.93E-15	1.63E-13	5.83E-14	TRUE			gi|357611734|gb|EHJ67633.1|	putative Multidrug resistance protein-like protein 49 [Danaus plexippus]
k38_469817		10	38	-1.925999419	-1.826418854	-3.953544766	7.70E-05	0.00035461	0.000127219	TRUE			gi|357609810|gb|EHJ66694.1|	macrophage migration inhibitory factor [Danaus plexippus]
k54_261183		10	38	-1.925999419	-1.826418854	-3.953544766	7.70E-05	0.00035461	0.000127219	TRUE			gi|114842948|gb|DQ887770.1|	Ostrinia furnacalis chitinase gene, complete cds
k64_787914		182	691	-1.92474726	-1.825166696	-16.85159361	1.02E-63	1.21E-61	4.35E-62	TRUE			gi|357618207|gb|EHJ71278.1|	aldehyde oxidase 2 [Danaus plexippus]
k74_619221		73	277	-1.923917607	-1.824337043	-10.66596201	1.47E-26	5.04E-25	1.81E-25	TRUE			gi|160690461|gb|EU258740.1|	Ostrinia furnacalis chitin synthase gene, complete cds
k66_746332		23	87	-1.91938154	-1.819800976	-5.967285975	2.41E-09	2.31E-08	8.30E-09	TRUE			gi|170073017|ref|XP_001870297.1|	chymotrypsinogen 2 [Culex quinquefasciatus] >gi|167869476|gb|EDS32859.1| chymotrypsinogen 2 [Culex quinquefasciatus]
k62_139401		9	34	-1.91753784	-1.817957276	-3.727814944	0.000193147	0.000817209	0.000293197	TRUE			gi|195552480|ref|XP_002076483.1|	GD17742 [Drosophila simulans] >gi|194201736|gb|EDX15312.1| GD17742 [Drosophila simulans]
k38_1522251		94	353	-1.908935522	-1.809354957	-11.97277963	4.93E-33	2.31E-31	8.30E-32	TRUE			gi|195963327|ref|NP_001124375.1|	glycoprotein hormone alpha 2 precursor [Bombyx mori] >gi|194072587|dbj|BAG55000.1| glycoprotein hormone alpha 2 [Bombyx mori] >gi|255759813|tpe|CAR94699.1| TPA: putative glycoprotein hormone-alpha2 [Bombyx mori]
k76_559408		16	60	-1.906890596	-1.807310031	-4.932206078	8.13E-07	5.43E-06	1.95E-06	TRUE			gi|114842946|gb|DQ887769.1|	Ostrinia furnacalis N-acetylglucosaminidase mRNA, complete cds
k40_1216767		8	30	-1.906890596	-1.807310031	-3.487592391	0.00048739	0.001872854	0.000671939	TRUE			gi|328776714|ref|XP_003249202.1|	PREDICTED: LOW QUALITY PROTEIN: target of rapamycin complex 2 subunit MAPKAP1 [Apis mellifera]
k50_1105064		15	56	-1.900464326	-1.800883762	-4.753310521	2.00E-06	1.26E-05	4.51E-06	TRUE			gi|134001215|gb|ABO45231.1|	reverse transcriptase [Ostrinia nubilalis] >gi|134001296|gb|ABO45237.1| reverse transcriptase [Ostrinia nubilalis]
k74_615263		99	369	-1.898120386	-1.798539822	-12.19077482	3.48E-34	1.73E-32	6.21E-33	TRUE			gi|298204325|gb|ADI61811.1|	endonuclease-reverse transcriptase [Bombyx mori]
k42_1383685		33	123	-1.898120386	-1.798539822	-7.038281176	1.95E-12	2.62E-11	9.39E-12	TRUE			gi|332025645|gb|EGI65807.1|	Lactosylceramide 4-alpha-galactosyltransferase [Acromyrmex echinatior]
k46_407020		11	41	-1.898120386	-1.798539822	-4.06354084	4.83E-05	0.000233431	8.37E-05	TRUE			gi|357625887|gb|EHJ76176.1|	putative odd Oz protein [Danaus plexippus]
k38_1509617		18	67	-1.896164189	-1.796583625	-5.190690448	2.10E-07	1.53E-06	5.49E-07	TRUE			gi|91076842|ref|XP_974758.1|	PREDICTED: similar to centrosomal protein 290 [Tribolium castaneum]
k58_916899		270	1003	-1.893290294	-1.793709729	-20.06202258	1.59E-89	3.18E-87	1.14E-87	TRUE			gi|33327733|gb|AAQ09229.1|	polyprotein [Antheraea mylitta]
k80_490328		123	456	-1.890375509	-1.790794945	-13.51172099	1.33E-41	8.68E-40	3.11E-40	TRUE			gi|357603052|gb|EHJ63613.1|	hypothetical protein KGM_19910 [Danaus plexippus]
k66_647115		17	63	-1.889817082	-1.790236518	-5.021096659	5.14E-07	3.54E-06	1.27E-06	TRUE			gi|156330274|ref|XP_001619084.1|	hypothetical protein NEMVEDRAFT_v1g48309 [Nematostella vectensis] >gi|156201529|gb|EDO26984.1| predicted protein [Nematostella vectensis]
k56_792168		17	63	-1.889817082	-1.790236518	-5.021096659	5.14E-07	3.54E-06	1.27E-06	TRUE			gi|189242080|ref|XP_001809908.1|	PREDICTED: similar to BEL12_AG transposon polyprotein [Tribolium castaneum]
k50_1079927		10	37	-1.887525271	-1.787944707	-3.844544448	0.000120777	0.00053495	0.000191917	TRUE			gi|68697272|emb|CAJ14165.1|	BEL12_AG transposon polyprotein [Anopheles gambiae]
k58_910319		10	37	-1.887525271	-1.787944707	-3.844544448	0.000120777	0.00053495	0.000191917	TRUE			gi|346713090|dbj|AK386181.1|	Bombyx mori mRNA, clone: fphe24L07_K01012
k56_81903		13	48	-1.884522783	-1.784942218	-4.373819577	1.22E-05	6.65E-05	2.39E-05	TRUE			gi|357629316|gb|EHJ78162.1|	hypothetical protein KGM_13693 [Danaus plexippus]
k74_604435		16	59	-1.882643049	-1.783062485	-4.845630561	1.26E-06	8.18E-06	2.93E-06	TRUE			gi|319918809|dbj|AB597005.1|	Ostrinia nubilalis OnubOR7a, OnubOR5b genes, complete cds and complete sequence, clone: 11K16
k78_530521		422	1555	-1.881599676	-1.782019112	-24.86787623	1.66E-136	5.62E-134	2.02E-134	TRUE			gi|357612641|gb|EHJ68098.1|	adenylate cyclase [Danaus plexippus]
k46_703297		9	33	-1.874469118	-1.774888554	-3.612438886	0.000303331	0.001226903	0.000440186	TRUE			gi|357610240|gb|EHJ66888.1|	non-LTR retrotransposon CATS [Danaus plexippus]
k62_830719		15	55	-1.874469118	-1.774888554	-4.663642488	3.11E-06	1.88E-05	6.76E-06	TRUE			gi|319918809|dbj|AB597005.1|	Ostrinia nubilalis OnubOR7a, OnubOR5b genes, complete cds and complete sequence, clone: 11K16
k80_502344		60	220	-1.874469118	-1.774888554	-9.327344077	1.09E-20	2.69E-19	9.65E-20	TRUE			gi|357625564|gb|EHJ75964.1|	putative mitochondrial 2-oxoglutarate/malate carrier protein [Danaus plexippus]
k70_675724		426	1553	-1.866132494	-1.76655193	-24.70230084	1.01E-134	3.34E-132	1.20E-132	TRUE			gi|157124457|ref|XP_001660469.1|	low-density lipoprotein receptor (ldl) [Aedes aegypti] >gi|108873980|gb|EAT38205.1| low-density lipoprotein receptor (ldl) [Aedes aegypti]
k44_1293510		11	40	-1.862496476	-1.762915912	-3.958541424	7.54E-05	0.000347912	0.000124816	TRUE			gi|189237108|ref|XP_971214.2|	PREDICTED: similar to canoe CG2534-PA [Tribolium castaneum]
k58_187141		11	40	-1.862496476	-1.762915912	-3.958541424	7.54E-05	0.000347912	0.000124816	TRUE			gi|357610077|gb|EHJ66814.1|	putative sortilin-related receptor containing LDLR class A repeats preproprotein [Danaus plexippus]
k38_669707		30	109	-1.861293729	-1.761713165	-6.531511883	6.51E-11	7.52E-10	2.70E-10	TRUE			gi|242009602|ref|XP_002425572.1|	lingerer, putative [Pediculus humanus corporis] >gi|212509451|gb|EEB12834.1| lingerer, putative [Pediculus humanus corporis]
k50_666567		8	29	-1.857980995	-1.758400431	-3.36457351	0.000766621	0.002800572	0.001004736	TRUE			gi|357615941|gb|EHJ69914.1|	hypothetical protein KGM_20755 [Danaus plexippus]
k40_663255		40	145	-1.857980995	-1.758400431	-7.523448791	5.33E-14	8.29E-13	2.98E-13	TRUE			gi|332019922|gb|EGI60382.1|	Neurexin-4 [Acromyrmex echinatior]
k80_503151		53	192	-1.857042046	-1.757461482	-8.654123105	4.97E-18	1.04E-16	3.72E-17	TRUE			gi|114842948|gb|DQ887770.1|	Ostrinia furnacalis chitinase gene, complete cds
k50_772851		10	36	-1.847996907	-1.748416342	-3.733884205	0.000188549	0.000799506	0.000286819	TRUE			gi|399471|sp|P31416.1|FABP1_MANSE	RecName: Full=Fatty acid-binding protein 1; Short=FABP 1 >gi|159510|gb|AAA29313.1| fatty acid binding protein 1 [Manduca sexta]
k68_711657		12	43	-1.841302254	-1.74172169	-4.069880599	4.70E-05	0.000227578	8.16E-05	TRUE			gi|323126238|gb|HQ185405.1|	Ostrinia nubilalis cadherin (cad) gene, cad-E allele, exons 31, 32 and partial cds
k62_778664		26	93	-1.838719093	-1.739138529	-5.979151782	2.24E-09	2.16E-08	7.76E-09	TRUE			gi|307176622|gb|EFN66090.1|	Transcriptional regulator ATRX [Camponotus floridanus]
k42_1379614		33	118	-1.83824893	-1.738668366	-6.733757763	1.65E-11	2.03E-10	7.30E-11	TRUE			gi|7243250|dbj|BAA92690.1|	pol polyprotein [Bombyx mori]
k62_821867		23	82	-1.833990049	-1.734409484	-5.603742956	2.10E-08	1.78E-07	6.38E-08	TRUE			gi|291201240|emb|FP340415.1|	72F1_SfBAC_fin, Spodoptera frugiperda BAC, egg DNA
k58_910799		16	57	-1.832890014	-1.73330945	-4.669985542	3.01E-06	1.83E-05	6.57E-06	TRUE			gi|357609729|gb|EHJ66614.1|	putative zinc finger CCCH-type containing 10 [Danaus plexippus]
k62_836020		114	406	-1.832445903	-1.732865339	-12.46146678	1.21E-35	6.39E-34	2.29E-34	TRUE			gi|357621803|gb|EHJ73510.1|	hypothetical protein KGM_00168 [Danaus plexippus]
k48_1119592		9	32	-1.830074999	-1.730494434	-3.495092128	0.000473898	0.001826131	0.000655076	TRUE			gi|357608680|gb|EHJ66093.1|	hypothetical protein KGM_11923 [Danaus plexippus]
k38_309748		9	32	-1.830074999	-1.730494434	-3.495092128	0.000473898	0.001826131	0.000655076	TRUE			gi|357620875|gb|EHJ72907.1|	putative nuclear transcription factor, X-box binding protein [Danaus plexippus]
k76_573193		47	167	-1.829115441	-1.729534877	-7.981334138	1.45E-15	2.52E-14	9.04E-15	TRUE			gi|134001215|gb|ABO45231.1|	reverse transcriptase [Ostrinia nubilalis] >gi|134001296|gb|ABO45237.1| reverse transcriptase [Ostrinia nubilalis]
k46_1229613		217	770	-1.827163403	-1.727582839	-17.12494983	9.67E-66	1.22E-63	4.39E-64	TRUE			gi|357623130|gb|EHJ74406.1|	putative adenylate cyclase [Danaus plexippus]
k80_492332		114	404	-1.825321469	-1.725740904	-12.39492086	2.78E-35	1.45E-33	5.20E-34	TRUE			gi|357624871|gb|EHJ75484.1|	putative 26,29kDa proteinase [Danaus plexippus]
k44_1293019		13	46	-1.823122238	-1.723541674	-4.178665648	2.93E-05	0.000148198	5.32E-05	TRUE			gi|332020531|gb|EGI60946.1|	Pancreatic lipase-related protein 2 [Acromyrmex echinatior]
k50_405788		17	60	-1.819427754	-1.71984719	-4.765195042	1.89E-06	1.19E-05	4.27E-06	TRUE			gi|169798409|gb|EU350085.1|	Ostrinia nubilalis sex female acyl-CoA delta-14 desaturase mRNA, complete cds
k80_489150		280	985	-1.814696897	-1.715116333	-19.27075267	9.46E-83	1.71E-80	6.14E-81	TRUE			gi|357605759|gb|EHJ64764.1|	putative ATP-binding cassette [Danaus plexippus]
k76_564831		93	327	-1.813988014	-1.71440745	-11.09984839	1.26E-28	4.76E-27	1.71E-27	TRUE			gi|298204337|gb|ADI61817.1|	endonuclease-reverse transcriptase [Bombyx mori]
k60_890569		194	680	-1.809478094	-1.70989753	-15.97714226	1.84E-57	1.84E-55	6.59E-56	TRUE			gi|103058188|gb|ABF71571.1|	AMP-binding enzyme [Bombyx mori]
k50_450992		12	42	-1.807354922	-1.707774358	-3.967149771	7.27E-05	0.000336555	0.000120749	TRUE			gi|357617703|gb|EHJ70943.1|	2-oxoglutarate dehydrogenase [Danaus plexippus]
k38_461492		14	49	-1.807354922	-1.707774358	-4.285012675	1.83E-05	9.62E-05	3.45E-05	TRUE			gi|112983340|ref|NP_001036963.1|	nitric oxide synthase [Bombyx mori] >gi|74819490|sp|Q8T8C0.1|NOS_BOMMO RecName: Full=Nitric oxide synthase; AltName: Full=Inducible nitric oxide synthase-like protein >gi|19223819|dbj|BAB85836.1| nitric oxide synthase [Bombyx mori] >gi|224176041|dbj|BAH23563.1| nitric-oxide synthase [Bombyx mori]
k52_459535		16	56	-1.807354922	-1.707774358	-4.580872497	4.63E-06	2.72E-05	9.77E-06	TRUE			gi|345491105|ref|XP_001606495.2|	PREDICTED: DOMON domain-containing protein CG14681-like [Nasonia vitripennis]
k68_729581		248	866	-1.804026904	-1.70444634	-17.98996357	2.34E-72	3.42E-70	1.23E-70	TRUE			gi|18140755|gb|AAL60425.1|AF393500_1	antennal binding protein 7 [Manduca sexta]
k80_497410		118	412	-1.803857478	-1.704276914	-12.40742806	2.38E-35	1.24E-33	4.46E-34	TRUE			gi|307169693|gb|EFN62269.1|	ATP-binding cassette sub-family A member 13 [Camponotus floridanus]
k60_894832		51	178	-1.803308089	-1.703727525	-8.153432578	3.54E-16	6.46E-15	2.32E-15	TRUE			gi|348533329|ref|XP_003454158.1|	PREDICTED: uncharacterized protein K02A2.6-like [Oreochromis niloticus]
k80_493563		111	387	-1.80177389	-1.702193326	-12.01472253	2.97E-33	1.41E-31	5.07E-32	TRUE			gi|357623145|gb|EHJ74410.1|	hypothetical protein KGM_22507 [Danaus plexippus]
k70_677960		203	707	-1.800230488	-1.700649923	-16.22914509	3.14E-59	3.31E-57	1.19E-57	TRUE			gi|91093349|ref|XP_967855.1|	PREDICTED: similar to CG34398 CG34398-PA [Tribolium castaneum]
k76_570947		277	963	-1.797649822	-1.698069258	-18.92074207	7.70E-80	1.33E-77	4.77E-78	TRUE			gi|307202259|gb|EFN81743.1|	Arginine kinase [Harpegnathos saltator]
k52_261318		111	385	-1.794298769	-1.694718205	-11.94647506	6.77E-33	3.15E-31	1.13E-31	TRUE			gi|190702585|gb|ACE75468.1|	reverse transcriptase and recombinase [Glyptapanteles indiensis]
k52_232592		15	52	-1.793549123	-1.693968558	-4.389041072	1.14E-05	6.24E-05	2.24E-05	TRUE			gi|189239347|ref|XP_973915.2|	PREDICTED: similar to Zinc finger protein 43 (Zinc finger protein 39) (Zinc protein HTF6) (Zinc finger protein KOX27) [Tribolium castaneum]
k80_500646		54	187	-1.792006958	-1.692426394	-8.31785983	8.96E-17	1.71E-15	6.14E-16	TRUE			gi|4704803|gb|AF133268.1|AF133268	Manduca sexta glutathione S-transferase GST-msolf1 mRNA, complete cds
k78_6296		13	45	-1.791413378	-1.691832814	-4.079312162	4.52E-05	0.000219399	7.87E-05	TRUE			gi|269847899|gb|AC239121.1|	Bicyclus anynana clone BA_Ba68O14, complete sequence
k52_672776		13	45	-1.791413378	-1.691832814	-4.079312162	4.52E-05	0.000219399	7.87E-05	TRUE			gi|357617800|gb|EHJ70999.1|	hypothetical protein KGM_20259 [Danaus plexippus]
k38_158195		13	45	-1.791413378	-1.691832814	-4.079312162	4.52E-05	0.000219399	7.87E-05	TRUE			gi|340716204|ref|XP_003396590.1|	PREDICTED: pre-mRNA-processing-splicing factor 8-like [Bombus terrestris]
k48_1149395		24	83	-1.790076931	-1.690496366	-5.537041234	3.08E-08	2.54E-07	9.12E-08	TRUE			gi|357614447|gb|EHJ69081.1|	Iris-A [Danaus plexippus]
k40_331205		11	38	-1.788495895	-1.688915331	-3.744056195	0.000181073	0.000770624	0.000276483	TRUE			gi|255652901|ref|NP_001157370.1|	Notch homolog [Bombyx mori] >gi|251752766|dbj|BAH83638.1| Notch [Bombyx mori]
k56_65664		9	31	-1.784271309	-1.684690745	-3.375682027	0.00073633	0.00270302	0.000969738	TRUE			gi|357622581|gb|EHJ74008.1|	hypothetical protein KGM_13512 [Danaus plexippus]
k48_955611		9	31	-1.784271309	-1.684690745	-3.375682027	0.00073633	0.00270302	0.000969738	TRUE			gi|91087973|ref|XP_973205.1|	PREDICTED: similar to CG10889 CG10889-PA [Tribolium castaneum]
k48_771791		16	55	-1.781359714	-1.681779149	-4.490868479	7.09E-06	4.04E-05	1.45E-05	TRUE			gi|357601672|gb|EHJ63112.1|	aaa atpase [Danaus plexippus]
k70_674784		67	230	-1.77940086	-1.679820296	-9.176080303	4.47E-20	1.06E-18	3.81E-19	TRUE			gi|256772701|emb|CBB07053.1|	CYP6AE30 protein [Cnaphalocrocis medinalis]
k58_919224		42	144	-1.777607579	-1.678027015	-7.255112224	4.01E-13	5.78E-12	2.07E-12	TRUE			gi|346714625|dbj|AK386800.1|	Bombyx mori mRNA, clone: br--01827_K00296
k58_910199		19	65	-1.7744403	-1.674859735	-4.867837375	1.13E-06	7.37E-06	2.65E-06	TRUE			gi|357601904|gb|EHJ63183.1|	cytochrome P450 [Danaus plexippus]
k66_751332		155	530	-1.773724144	-1.67414358	-13.89611835	6.69E-44	4.67E-42	1.68E-42	TRUE			gi|157111121|ref|XP_001651400.1|	AMP dependent ligase [Aedes aegypti] >gi|108878546|gb|EAT42771.1| AMP dependent ligase [Aedes aegypti]
k64_792644		12	41	-1.772589504	-1.67300894	-3.863047096	0.000111981	0.000499133	0.000179057	TRUE			gi|195435472|ref|XP_002065707.1|	GK10804 [Drosophila willistoni] >gi|194161792|gb|EDW76693.1| GK10804 [Drosophila willistoni]
k38_1515367		12	41	-1.772589504	-1.67300894	-3.863047096	0.000111981	0.000499133	0.000179057	TRUE			gi|350425457|ref|XP_003494127.1|	PREDICTED: guanine nucleotide-binding protein-like 3 homolog [Bombus impatiens]
k66_376798		12	41	-1.772589504	-1.67300894	-3.863047096	0.000111981	0.000499133	0.000179057	TRUE			gi|189239753|ref|XP_969432.2|	PREDICTED: similar to Copia protein (Gag-int-pol protein) [Tribolium castaneum]
k78_529477		130	444	-1.772048053	-1.672467489	-12.70974083	5.22E-37	2.90E-35	1.04E-35	TRUE			gi|357611860|gb|EHJ67685.1|	reverse transcriptase [Danaus plexippus]
k40_1439937		53	181	-1.771925433	-1.672344868	-8.114417294	4.88E-16	8.83E-15	3.17E-15	TRUE			gi|126324915|ref|XP_001365139.1|	PREDICTED: HORMA domain-containing protein 2-like [Monodelphis domestica]
k46_420824		17	58	-1.770518154	-1.67093759	-4.590608091	4.42E-06	2.61E-05	9.37E-06	TRUE			gi|32394793|gb|AAN15747.1|	reverse transcriptase-like protein [Paralichthys olivaceus]
k76_570372		54	184	-1.768674454	-1.66909389	-8.170085538	3.08E-16	5.65E-15	2.03E-15	TRUE			gi|134001215|gb|ABO45231.1|	reverse transcriptase [Ostrinia nubilalis] >gi|134001296|gb|ABO45237.1| reverse transcriptase [Ostrinia nubilalis]
k76_562545		148	504	-1.767826558	-1.668245994	-13.51704106	1.24E-41	8.09E-40	2.90E-40	TRUE			gi|357612642|gb|EHJ68099.1|	adenylate cyclase [Danaus plexippus]
k70_695648		182	617	-1.761332039	-1.661751475	-14.914396	2.66E-50	2.21E-48	7.94E-49	TRUE			gi|33327733|gb|AAQ09229.1|	polyprotein [Antheraea mylitta]
k58_930912		13	44	-1.7589919	-1.659411336	-3.978721867	6.93E-05	0.000322371	0.00011566	TRUE			gi|91076250|ref|XP_966964.1|	PREDICTED: similar to GA12555-PA [Tribolium castaneum]
k74_604758		104	352	-1.7589919	-1.659411336	-11.25366339	2.22E-29	8.74E-28	3.13E-28	TRUE			gi|357617187|gb|EHJ70635.1|	hypothetical protein KGM_15031 [Danaus plexippus]
k60_871754		34	115	-1.75802721	-1.658446646	-6.429651704	1.28E-10	1.43E-09	5.14E-10	TRUE			gi|357624216|gb|EHJ75078.1|	putative apolipoprotein D [Danaus plexippus]
k80_498623		42	142	-1.757429697	-1.657849133	-7.142851785	9.14E-13	1.27E-11	4.56E-12	TRUE			gi|357602462|gb|EHJ63406.1|	putative zinc finger protein [Danaus plexippus]
k60_868195		16	54	-1.754887502	-1.655306938	-4.399949246	1.08E-05	5.97E-05	2.14E-05	TRUE			gi|357607222|gb|EHJ65389.1|	fruitless [Danaus plexippus]
k46_22136		11	37	-1.750021747	-1.650441183	-3.634452988	0.000278571	0.001137935	0.000408244	TRUE			gi|189235955|ref|XP_001809336.1|	PREDICTED: similar to Ank2 CG34416-PI [Tribolium castaneum]
k40_1441858		1472	4944	-1.747901072	-1.648320508	-41.98209976	0	0	0	TRUE			gi|339283814|gb|AEJ38175.1|	RNA-dependent RNA polymerase [Gouleako virus]
k72_641590		45	151	-1.746551643	-1.646971079	-7.331211148	2.28E-13	3.36E-12	1.21E-12	TRUE			gi|114842948|gb|DQ887770.1|	Ostrinia furnacalis chitinase gene, complete cds
k72_647737		34	114	-1.745427173	-1.645846609	-6.366885569	1.93E-10	2.11E-09	7.59E-10	TRUE			gi|357604228|gb|EHJ64099.1|	hypothetical protein KGM_10658 [Danaus plexippus]
k40_980637		15	50	-1.736965594	-1.63738503	-4.201039482	2.66E-05	0.000135235	4.85E-05	TRUE			gi|357620129|gb|EHJ72435.1|	crumbs [Danaus plexippus]
k52_974571		15	50	-1.736965594	-1.63738503	-4.201039482	2.66E-05	0.000135235	4.85E-05	TRUE			gi|357623030|gb|EHJ74342.1|	sugar transporter [Danaus plexippus]
k62_836826		19	63	-1.72935241	-1.629771846	-4.699928064	2.60E-06	1.60E-05	5.74E-06	TRUE			gi|357621971|gb|EHJ73608.1|	hypothetical protein KGM_20222 [Danaus plexippus]
k52_1052844		46	152	-1.724365557	-1.624784993	-7.284314391	3.23E-13	4.69E-12	1.68E-12	TRUE			gi|153791757|ref|NP_001093275.1|	myo-inositol oxygenase [Bombyx mori] >gi|95102966|gb|ABF51424.1| myo-inositol oxygenase [Bombyx mori]
k62_817922		10	33	-1.722466024	-1.62288546	-3.391225675	0.000695808	0.002569415	0.00092176	TRUE			gi|242026780|ref|XP_002433294.1|	conserved hypothetical protein [Pediculus humanus corporis] >gi|212519006|gb|EEB20556.1| conserved hypothetical protein [Pediculus humanus corporis]
k80_499889		199	653	-1.714314561	-1.614733997	-15.03120587	4.59E-51	3.96E-49	1.42E-49	TRUE			gi|319918809|dbj|AB597005.1|	Ostrinia nubilalis OnubOR7a, OnubOR5b genes, complete cds and complete sequence, clone: 11K16
k64_784157		18	59	-1.712718048	-1.613137484	-4.514849832	6.34E-06	3.65E-05	1.31E-05	TRUE			gi|195475478|ref|XP_002090011.1|	GE21122 [Drosophila yakuba] >gi|194176112|gb|EDW89723.1| GE21122 [Drosophila yakuba]
k48_584418		11	36	-1.710493383	-1.610912819	-3.523191314	0.000426383	0.001663712	0.000596904	TRUE			gi|115618032|ref|XP_792312.2|	PREDICTED: similar to ORF2-encoded protein [Strongylocentrotus purpuratus] >gi|115946557|ref|XP_001190361.1| PREDICTED: similar to ORF2-encoded protein [Strongylocentrotus purpuratus]
k40_72762		26	85	-1.708951218	-1.609370654	-5.409976826	6.30E-08	4.97E-07	1.78E-07	TRUE			gi|195390779|ref|XP_002054045.1|	GJ24222 [Drosophila virilis] >gi|194152131|gb|EDW67565.1| GJ24222 [Drosophila virilis]
k64_492897		15	49	-1.707819249	-1.608238684	-4.105470748	4.03E-05	0.000198443	7.12E-05	TRUE			gi|357604661|gb|EHJ64279.1|	putative coracle [Danaus plexippus]
k66_762129		23	75	-1.705256734	-1.60567617	-5.073367477	3.91E-07	2.74E-06	9.84E-07	TRUE			gi|270016625|gb|EFA13071.1|	hypothetical protein TcasGA2_TC006870 [Tribolium castaneum]
k56_687642		33	107	-1.697072867	-1.597492303	-6.037468231	1.57E-09	1.54E-08	5.54E-09	TRUE			gi|270016306|gb|EFA12752.1|	hypothetical protein TcasGA2_TC010279 [Tribolium castaneum]
k58_914675		64	207	-1.693486957	-1.593906393	-8.383856292	5.12E-17	9.94E-16	3.57E-16	TRUE			gi|346714970|dbj|AK383145.1|	Bombyx mori mRNA, clone: fmxg03O19
k80_506485		167	540	-1.693111305	-1.59353074	-13.53902378	9.20E-42	6.03E-40	2.16E-40	TRUE			gi|357620375|gb|EHJ72590.1|	putative triacylglycerol lipase, pancreatic [Danaus plexippus]
k38_1422551		43	139	-1.692676318	-1.593095754	-6.867598865	6.53E-12	8.38E-11	3.01E-11	TRUE			gi|328785162|ref|XP_003250550.1|	PREDICTED: coiled-coil domain-containing protein 37-like [Apis mellifera]
k58_515980		22	71	-1.690315501	-1.590734937	-4.902968422	9.44E-07	6.23E-06	2.24E-06	TRUE			gi|215982092|gb|ACJ71598.1|	glucose oxidase [Helicoverpa zea]
k78_534425		53	171	-1.68993206	-1.590351496	-7.607709386	2.79E-14	4.42E-13	1.58E-13	TRUE			gi|357618719|gb|EHJ71596.1|	hypothetical protein KGM_14367 [Danaus plexippus]
k76_577644		470	1513	-1.686679326	-1.587098762	-22.59721087	4.62E-113	1.20E-110	4.30E-111	TRUE			gi|357612641|gb|EHJ68098.1|	adenylate cyclase [Danaus plexippus]
k50_1105541		274	880	-1.683327631	-1.583747066	-17.20677863	2.36E-66	3.02E-64	1.08E-64	TRUE			gi|157112010|ref|XP_001657372.1|	oxidase/peroxidase [Aedes aegypti] >gi|108878203|gb|EAT42428.1| oxidase/peroxidase [Aedes aegypti]
k64_783775		211	674	-1.675505592	-1.575925028	-15.00454884	6.86E-51	5.87E-49	2.11E-49	TRUE			gi|145220604|gb|ABP48077.1|	putative gag-pol protein [Drosophila ananassae]
k58_917243		21	67	-1.673771768	-1.574191204	-4.726851523	2.28E-06	1.42E-05	5.09E-06	TRUE			gi|357625564|gb|EHJ75964.1|	putative mitochondrial 2-oxoglutarate/malate carrier protein [Danaus plexippus]
k76_564779		98	312	-1.670692375	-1.571111811	-10.18585764	2.29E-24	6.98E-23	2.50E-23	TRUE			gi|348651374|gb|HQ874053.1|	Ostrinia nubilalis isolate IOWA1 olfactory receptor 5 (OR5) gene, partial cds
k80_505393		322	1025	-1.670491316	-1.570910752	-18.46097148	4.26E-76	6.91E-74	2.48E-74	TRUE			gi|170073017|ref|XP_001870297.1|	chymotrypsinogen 2 [Culex quinquefasciatus] >gi|167869476|gb|EDS32859.1| chymotrypsinogen 2 [Culex quinquefasciatus]
k74_602508		77	245	-1.669851398	-1.570270834	-9.022625056	1.84E-19	4.19E-18	1.50E-18	TRUE			gi|357624207|gb|EHJ75069.1|	putative pre-mRNA-splicing factor ATP-dependent RNA helicase PRP22 [Danaus plexippus]
k58_591962		17	54	-1.667424661	-1.567844097	-4.231109552	2.33E-05	0.000119794	4.30E-05	TRUE			gi|270001480|gb|EEZ97927.1|	hypothetical protein TcasGA2_TC000314 [Tribolium castaneum]
k78_535452		12	38	-1.662965013	-1.563384449	-3.54199087	0.000397119	0.001560354	0.000559821	TRUE			gi|160690461|gb|EU258740.1|	Ostrinia furnacalis chitin synthase gene, complete cds
k50_42106		30	95	-1.662965013	-1.563384449	-5.600392491	2.14E-08	1.81E-07	6.49E-08	TRUE			gi|357625770|gb|EHJ76090.1|	putative tuberous sclerosis 2 isoform 3 [Danaus plexippus]
k80_245418		127	401	-1.65877374	-1.559193176	-11.48375485	1.59E-30	6.62E-29	2.38E-29	TRUE			gi|114842948|gb|DQ887770.1|	Ostrinia furnacalis chitinase gene, complete cds
k60_870626		13	41	-1.657112286	-1.557531722	-3.669097034	0.000243409	0.001004814	0.000360506	TRUE			gi|163838692|ref|NP_001106229.1|	Mod(mdg4)-heS00531 [Bombyx mori] >gi|47169616|tpe|CAE54311.1| TPA: Mod(mdg4)-heS00531 [Bombyx mori]
k44_510672		20	63	-1.655351829	-1.555771264	-4.544428478	5.51E-06	3.20E-05	1.15E-05	TRUE			gi|328725664|ref|XP_001952876.2|	PREDICTED: ral GTPase-activating protein subunit beta-like [Acyrthosiphon pisum]
k66_767980		60	189	-1.655351829	-1.555771264	-7.871222107	3.51E-15	5.94E-14	2.13E-14	TRUE			gi|326416186|gb|ADZ72972.1|	serine protease CLIPB9 [Anopheles gambiae]
k40_286858		156	491	-1.654176995	-1.554596431	-12.67995712	7.64E-37	4.21E-35	1.51E-35	TRUE			gi|57914725|ref|XP_555205.1|	AGAP008260-PA [Anopheles gambiae str. PEST] >gi|55237431|gb|EAL39606.1| AGAP008260-PA [Anopheles gambiae str. PEST]
k80_498205		62	195	-1.653134003	-1.553553439	-7.986859425	1.38E-15	2.41E-14	8.66E-15	TRUE			gi|346716061|dbj|AK381829.1|	Bombyx mori mRNA, clone: fwgP20N02
k44_221135		21	66	-1.652076697	-1.552496132	-4.644214613	3.41E-06	2.06E-05	7.38E-06	TRUE			gi|307203130|gb|EFN82310.1|	Basement membrane-specific heparan sulfate proteoglycan core protein [Harpegnathos saltator]
k70_682125		396	1242	-1.649092838	-1.549512274	-20.11923072	5.01E-90	1.01E-87	3.64E-88	TRUE			gi|357628429|gb|EHJ77769.1|	orcokinin [Danaus plexippus]
k52_1050122		44	138	-1.649092838	-1.549512274	-6.706102809	2.00E-11	2.44E-10	8.75E-11	TRUE			gi|225711514|gb|ACO11603.1|	Ubiquitin-conjugating enzyme E2 S [Caligus rogercresseyi]
k60_872567		66	206	-1.642106408	-1.542525844	-8.166363719	3.18E-16	5.82E-15	2.09E-15	TRUE			gi|189242090|ref|XP_001807843.1|	PREDICTED: similar to putative gag-pol protein [Tribolium castaneum]
k80_491181		51	159	-1.640457613	-1.540877049	-7.168898716	7.56E-13	1.06E-11	3.81E-12	TRUE			gi|357622932|gb|EHJ74279.1|	hypothetical protein KGM_21044 [Danaus plexippus]
k48_75204		69	215	-1.639668393	-1.540087829	-8.333184996	7.87E-17	1.51E-15	5.41E-16	TRUE			gi|290563462|ref|NP_001166719.1|	cuticular protein RR-1 motif 32 precursor [Bombyx mori] >gi|223671166|tpd|FAA00535.1| TPA: putative cuticle protein [Bombyx mori]
k74_622026		108	336	-1.637429921	-1.537849356	-10.4063971	2.32E-25	7.50E-24	2.69E-24	TRUE			gi|357602155|gb|EHJ63296.1|	hypothetical protein KGM_09947 [Danaus plexippus]
k80_489127		230	715	-1.636309381	-1.536728817	-15.17254425	5.38E-52	4.75E-50	1.71E-50	TRUE			gi|189242071|ref|XP_972605.2|	PREDICTED: similar to Armadillo repeat-containing protein 2, partial [Tribolium castaneum]
k54_1003059		102	317	-1.635913688	-1.536333124	-10.10056697	5.49E-24	1.64E-22	5.87E-23	TRUE			gi|242019742|ref|XP_002430318.1|	multiple ankyrin repeats single kh domain protein, putative [Pediculus humanus corporis] >gi|212515433|gb|EEB17580.1| multiple ankyrin repeats single kh domain protein, putative [Pediculus humanus corporis]
k80_498964		19	59	-1.634715536	-1.535134972	-4.355006374	1.33E-05	7.19E-05	2.58E-05	TRUE			gi|195928082|gb|EU673456.1|	Ostrinia nubilalis disrupted microsatellite and MITE OnGA3T, complete sequence
k38_222542		19	59	-1.634715536	-1.535134972	-4.355006374	1.33E-05	7.19E-05	2.58E-05	TRUE			gi|91093435|ref|XP_969667.1|	PREDICTED: similar to unc-13 CG2999-PC [Tribolium castaneum]
k58_920286		97	301	-1.633706835	-1.53412627	-9.831977554	8.20E-23	2.31E-21	8.27E-22	TRUE			gi|357603661|gb|EHJ63873.1|	hypothetical protein KGM_07611 [Danaus plexippus]
k54_751323		30	93	-1.632268215	-1.532687651	-5.461301501	4.73E-08	3.80E-07	1.36E-07	TRUE			gi|357609710|gb|EHJ66596.1|	aldose-1-epimerase [Danaus plexippus]
k68_706462		63	195	-1.63005039	-1.530469826	-7.899722919	2.80E-15	4.76E-14	1.71E-14	TRUE			gi|347963728|ref|XP_310713.5|	AGAP000390-PA [Anopheles gambiae str. PEST] >gi|333467061|gb|EAA06286.6| AGAP000390-PA [Anopheles gambiae str. PEST]
k78_545706		169	523	-1.6297877	-1.530207136	-12.93589772	2.82E-38	1.65E-36	5.91E-37	TRUE			gi|260908031|gb|ACX53814.1|	DUF233 protein [Heliothis virescens]
k60_879487		324	1002	-1.62881679	-1.529236226	-17.89722568	1.24E-71	1.76E-69	6.32E-70	TRUE			gi|157111121|ref|XP_001651400.1|	AMP dependent ligase [Aedes aegypti] >gi|108878546|gb|EAT42771.1| AMP dependent ligase [Aedes aegypti]
k78_534677		122	377	-1.627683376	-1.528102812	-10.97171395	5.23E-28	1.93E-26	6.94E-27	TRUE			gi|332031071|gb|EGI70657.1|	Organic cation transporter protein [Acromyrmex echinatior]
k38_1521119		147	454	-1.626876142	-1.527295578	-12.03550725	2.31E-33	1.11E-31	3.97E-32	TRUE			gi|357624874|gb|EHJ75486.1|	cell cycle-associated protein Mob1-1 [Danaus plexippus]
k72_203171		12	37	-1.624490865	-1.524910301	-3.431867174	0.000599441	0.002259404	0.000810537	TRUE			gi|319918809|dbj|AB597005.1|	Ostrinia nubilalis OnubOR7a, OnubOR5b genes, complete cds and complete sequence, clone: 11K16
k58_919007		25	77	-1.622930351	-1.523349787	-4.947074811	7.53E-07	5.06E-06	1.81E-06	TRUE			gi|357630153|gb|EHJ78477.1|	hypothetical protein KGM_14478 [Danaus plexippus]
k50_1106543		141	434	-1.62199988	-1.522419316	-11.73975824	7.97E-32	3.52E-30	1.26E-30	TRUE			gi|3859942|gb|AAC72921.1|	putative endonuclease/reverse transcriptase [Lymantria dispar]
k62_606098		13	40	-1.621488377	-1.521907813	-3.563113591	0.000366482	0.00145087	0.000520541	TRUE			gi|357604355|gb|EHJ64149.1|	hypothetical protein KGM_12673 [Danaus plexippus]
k44_909690		26	80	-1.621488377	-1.521907813	-5.039012015	4.68E-07	3.25E-06	1.16E-06	TRUE			gi|357601724|gb|EHJ63130.1|	hypothetical protein KGM_12768 [Danaus plexippus]
k70_684305		79	243	-1.621031755	-1.521451191	-8.780324118	1.63E-18	3.51E-17	1.26E-17	TRUE			gi|112982873|ref|NP_001036919.1|	aquaporin [Bombyx mori] >gi|55583303|dbj|BAD69569.1| aquaporin AQP-Bom1 [Bombyx mori]
k76_573815		93	286	-1.620712526	-1.521131962	-9.52410342	1.66E-21	4.34E-20	1.56E-20	TRUE			gi|357617123|gb|EHJ70597.1|	putative Serine/threonine-protein kinase WNK3 [Danaus plexippus]
k38_772575		28	86	-1.618909833	-1.519329269	-5.218039342	1.81E-07	1.33E-06	4.78E-07	TRUE			gi|328788933|ref|XP_003251209.1|	PREDICTED: neurobeachin-like, partial [Apis mellifera]
k62_833214		29	89	-1.617752436	-1.518171872	-5.305292357	1.12E-07	8.54E-07	3.06E-07	TRUE			gi|261335920|emb|CBH09300.1|	putative tetratricopeptide repeat protein [Heliconius melpomene]
k80_303303		435	1335	-1.617752436	-1.518171872	-20.54838368	7.96E-94	1.69E-91	6.08E-92	TRUE			gi|332321720|sp|E5EZW7.1|SNMP1_OSTFU	RecName: Full=Sensory neuron membrane protein 1 >gi|312306080|gb|ADQ73894.1| sensory neuron membrane protein 1 [Ostrinia furnacalis]
k38_191034		30	92	-1.61667136	-1.517090796	-5.391135893	7.00E-08	5.48E-07	1.97E-07	TRUE			gi|290563356|ref|NP_001166791.1|	cuticular protein glycine-rich 11 precursor [Bombyx mori] >gi|223670996|tpd|FAA00449.1| TPA: putative cuticle protein [Bombyx mori]
k56_142910		15	46	-1.61667136	-1.517090796	-3.812101384	0.00013779	0.000601503	0.000215806	TRUE			gi|7768794|dbj|BAA95570.1|	RNase H and integrase-like protein [Bombyx mori]
k38_1522162		356	1091	-1.615701955	-1.516121391	-18.55719465	7.13E-77	1.17E-74	4.19E-75	TRUE			gi|307202259|gb|EFN81743.1|	Arginine kinase [Harpegnathos saltator]
k58_913970		31	95	-1.615659298	-1.516078734	-5.47563601	4.36E-08	3.52E-07	1.26E-07	TRUE			gi|357618207|gb|EHJ71278.1|	aldehyde oxidase 2 [Danaus plexippus]
k40_1440545		16	49	-1.614709844	-1.51512928	-3.930695107	8.47E-05	0.000387272	0.000138936	TRUE			gi|357614662|gb|EHJ69200.1|	putative N-acetyllactosaminide beta-1,3-N-acetylglucosaminyltransferase [Danaus plexippus]
k42_907643		16	49	-1.614709844	-1.51512928	-3.930695107	8.47E-05	0.000387272	0.000138936	TRUE			gi|357621059|gb|EHJ73028.1|	putative WD repeat-containing protein 59 [Danaus plexippus]
k46_621284		35	107	-1.612183969	-1.512603405	-5.801358993	6.58E-09	5.93E-08	2.13E-08	TRUE			gi|357614409|gb|EHJ69063.1|	hypothetical protein KGM_16908 [Danaus plexippus]
k50_769978		18	55	-1.611434712	-1.511854148	-4.15776038	3.21E-05	0.000161111	5.78E-05	TRUE			gi|270015159|gb|EFA11607.1|	orb2 [Tribolium castaneum]
k80_502777		204	623	-1.610663011	-1.511082447	-13.98842622	1.83E-44	1.30E-42	4.66E-43	TRUE			gi|357620375|gb|EHJ72590.1|	putative triacylglycerol lipase, pancreatic [Danaus plexippus]
k38_1260774		77	235	-1.609730406	-1.510149842	-8.587242778	8.91E-18	1.83E-16	6.58E-17	TRUE			gi|357621017|gb|EHJ73003.1|	putative fetal alzheimer antigen, falz [Danaus plexippus]
k64_593647		20	61	-1.608809243	-1.509228679	-4.373064464	1.23E-05	6.67E-05	2.39E-05	TRUE			gi|307167934|gb|EFN61308.1|	Protein purity of essence [Camponotus floridanus]
k50_821040		21	64	-1.607682577	-1.508102013	-4.476838883	7.58E-06	4.29E-05	1.54E-05	TRUE			gi|357628109|gb|EHJ77552.1|	putative neuroblastoma-amplified protein [Danaus plexippus]
k44_1067756		22	67	-1.606657572	-1.507077008	-4.578263644	4.69E-06	2.75E-05	9.88E-06	TRUE			gi|189233593|ref|XP_970417.2|	PREDICTED: similar to fatty acid synthase [Tribolium castaneum]
k54_1000601		22	67	-1.606657572	-1.507077008	-4.578263644	4.69E-06	2.75E-05	9.88E-06	TRUE			gi|357613737|gb|EHJ68696.1|	receptor protein-tyrosine phosphatase 10d [Danaus plexippus]
k42_1309833		28	85	-1.602036014	-1.50245545	-5.145021072	2.67E-07	1.92E-06	6.90E-07	TRUE			gi|91086663|ref|XP_976023.1|	PREDICTED: similar to AGAP005020-PA isoform 2 [Tribolium castaneum]
k38_1034209		57	173	-1.601738213	-1.502157649	-7.339030318	2.15E-13	3.17E-12	1.14E-12	TRUE			gi|357621017|gb|EHJ73003.1|	putative fetal alzheimer antigen, falz [Danaus plexippus]
k76_576524		246	746	-1.600517315	-1.500936751	-15.23120676	2.20E-52	1.96E-50	7.03E-51	TRUE			gi|91079830|ref|XP_970174.1|	PREDICTED: similar to GA10531-PA [Tribolium castaneum]
k46_549440		31	94	-1.600392541	-1.500811977	-5.406175685	6.44E-08	5.07E-07	1.82E-07	TRUE			gi|357617630|gb|EHJ70900.1|	hypothetical protein KGM_22480 [Danaus plexippus]
k50_1103894		32	97	-1.599912842	-1.500332278	-5.490468665	4.01E-08	3.26E-07	1.17E-07	TRUE			gi|357627421|gb|EHJ77116.1|	putative villin [Danaus plexippus]
k52_915333		32	97	-1.599912842	-1.500332278	-5.490468665	4.01E-08	3.26E-07	1.17E-07	TRUE			gi|242024830|ref|XP_002432829.1|	zinc finger protein DHHC domain containing protein, putative [Pediculus humanus corporis] >gi|212518338|gb|EEB20091.1| zinc finger protein DHHC domain containing protein, putative [Pediculus humanus corporis]
k74_605012		591	1790	-1.598729552	-1.499148988	-23.57368794	7.18E-123	2.11E-120	7.58E-121	TRUE			gi|357625525|gb|EHJ75942.1|	hypothetical protein KGM_21820 [Danaus plexippus]
k46_1232299		105	318	-1.598637438	-1.499056873	-9.93499854	2.93E-23	8.46E-22	3.03E-22	TRUE			gi|2764515|emb|CAA04056.1|	nicotinic acetylcholine receptor alpha1 subunit [Heliothis virescens]
k42_1376538		36	109	-1.598259323	-1.498678759	-5.815439734	6.05E-09	5.48E-08	1.97E-08	TRUE			gi|345488910|ref|XP_001604830.2|	PREDICTED: TEL2-interacting protein 1 homolog [Nasonia vitripennis]
k80_492261		39	118	-1.59724083	-1.497660266	-6.047722915	1.47E-09	1.45E-08	5.22E-09	TRUE			gi|357611809|gb|EHJ67658.1|	hypothetical protein KGM_01475 [Danaus plexippus]
k78_526412		39	118	-1.59724083	-1.497660266	-6.047722915	1.47E-09	1.45E-08	5.22E-09	TRUE			gi|134001215|gb|ABO45231.1|	reverse transcriptase [Ostrinia nubilalis] >gi|134001296|gb|ABO45237.1| reverse transcriptase [Ostrinia nubilalis]
k78_544066		190	574	-1.595051318	-1.495470754	-13.32430611	1.67E-40	1.05E-38	3.76E-39	TRUE			gi|307207209|gb|EFN84999.1|	Phosphatidylinositol-specific phospholipase C X domain-containing protein 1 [Harpegnathos saltator]
k68_725547		50	151	-1.59454855	-1.494967985	-6.832209303	8.36E-12	1.06E-10	3.81E-11	TRUE			gi|308522554|dbj|BAJ22891.1|	odorant receptor [Ostrinia furnacalis]
k38_1178012		16	48	-1.584962501	-1.485381937	-3.83370848	0.000126226	0.000556046	0.000199497	TRUE			gi|357631815|gb|EHJ79282.1|	Fatty acid-binding protein 2 [Danaus plexippus]
k50_452980		13	39	-1.584962501	-1.485381937	-3.455656804	0.000548954	0.002087066	0.000748794	TRUE			gi|357631349|gb|EHJ78905.1|	hook protein [Danaus plexippus]
k72_636913		23	69	-1.584962501	-1.485381937	-4.596459092	4.30E-06	2.55E-05	9.13E-06	TRUE			gi|357622581|gb|EHJ74008.1|	hypothetical protein KGM_13512 [Danaus plexippus]
k62_831548		15	45	-1.584962501	-1.485381937	-3.711971801	0.000205651	0.000864385	0.000310123	TRUE			gi|160690461|gb|EU258740.1|	Ostrinia furnacalis chitin synthase gene, complete cds
k58_325134		18	54	-1.584962501	-1.485381937	-4.06626293	4.78E-05	0.000230975	8.29E-05	TRUE			gi|133930727|gb|EF125926.1|	Ostrinia nubilalis desaturase (D14-2) gene, complete cds
k64_459661		22	66	-1.584962501	-1.485381937	-4.495425103	6.94E-06	3.96E-05	1.42E-05	TRUE			gi|115908699|ref|XP_780253.2|	PREDICTED: similar to CR1 Danio rerio 2 reverse transcriptase isoform 3 [Strongylocentrotus purpuratus] >gi|115963266|ref|XP_001188897.1| PREDICTED: similar to CR1 Danio rerio 2 reverse transcriptase [Strongylocentrotus purpuratus]
k60_556847		12	36	-1.584962501	-1.485381937	-3.320087243	0.000899893	0.003228885	0.001158288	TRUE			gi|189236288|ref|XP_001815250.1|	PREDICTED: similar to orf [Tribolium castaneum]
k76_573296		114	342	-1.584962501	-1.485381937	-10.23332909	1.41E-24	4.33E-23	1.56E-23	TRUE			gi|357624871|gb|EHJ75484.1|	putative 26,29kDa proteinase [Danaus plexippus]
k40_705657		12	36	-1.584962501	-1.485381937	-3.320087243	0.000899893	0.003228885	0.001158288	TRUE			gi|357627052|gb|EHJ76889.1|	putative protein gar2 [Danaus plexippus]
k62_825827		18	54	-1.584962501	-1.485381937	-4.06626293	4.78E-05	0.000230975	8.29E-05	TRUE			gi|354542525|ref|NP_001121305.2|	uncharacterized protein LOC100158389 [Xenopus laevis]
k60_867854		79	237	-1.584962501	-1.485381937	-8.518754931	1.61E-17	3.26E-16	1.17E-16	TRUE			gi|47224197|emb|CAG13117.1|	unnamed protein product [Tetraodon nigroviridis]
k64_167152		20	60	-1.584962501	-1.485381937	-4.286218567	1.82E-05	9.57E-05	3.43E-05	TRUE			gi|307208741|gb|EFN86018.1|	WD repeat-containing protein 32-like protein [Harpegnathos saltator]
k62_835136		196	586	-1.58004701	-1.480466446	-13.36249548	1.00E-40	6.33E-39	2.27E-39	TRUE			gi|307190641|gb|EFN74608.1|	Sodium-independent sulfate anion transporter [Camponotus floridanus]
k78_542689		220	656	-1.576192291	-1.476611727	-14.1107414	3.26E-45	2.39E-43	8.56E-44	TRUE			gi|357612485|gb|EHJ68024.1|	transmembrane protease [Danaus plexippus]
k64_787909		49	146	-1.575114715	-1.475534151	-6.653175166	2.87E-11	3.43E-10	1.23E-10	TRUE			gi|357620375|gb|EHJ72590.1|	putative triacylglycerol lipase, pancreatic [Danaus plexippus]
k68_710699		41	122	-1.573185333	-1.473604769	-6.075876756	1.23E-09	1.23E-08	4.42E-09	TRUE			gi|357620317|gb|EHJ72551.1|	zinc finger transcription factor KRAB-E2S [Danaus plexippus]
k42_163605		66	196	-1.570315725	-1.470735161	-7.69002703	1.47E-14	2.38E-13	8.54E-14	TRUE			gi|357619513|gb|EHJ72058.1|	hypothetical protein KGM_03002 [Danaus plexippus]
k66_751074		33	98	-1.570315725	-1.470735161	-5.437647521	5.40E-08	4.30E-07	1.54E-07	TRUE			gi|357627502|gb|EHJ77181.1|	putative Mdm2, transformed 3T3 cell double minute 2, p53 binding protein [Danaus plexippus]
k58_915084		98	291	-1.570165499	-1.470584935	-9.369470086	7.29E-21	1.83E-19	6.57E-20	TRUE			gi|114842948|gb|DQ887770.1|	Ostrinia furnacalis chitinase gene, complete cds
k44_1293517		62	183	-1.561503528	-1.461922964	-7.397387033	1.39E-13	2.08E-12	7.45E-13	TRUE			gi|350400214|ref|XP_003485770.1|	PREDICTED: probable phospholipid-transporting ATPase IF-like [Bombus impatiens]
k64_184376		19	56	-1.559427409	-1.459846844	-4.087742226	4.36E-05	0.000212345	7.62E-05	TRUE			gi|350408469|ref|XP_003488412.1|	PREDICTED: hypothetical protein LOC100740015 [Bombus impatiens]
k54_413323		74	218	-1.558730959	-1.459150395	-8.062429383	7.48E-16	1.33E-14	4.79E-15	TRUE			gi|270015673|gb|EFA12121.1|	hypothetical protein TcasGA2_TC002267 [Tribolium castaneum]
k74_617305		69	203	-1.55681146	-1.457230896	-7.772454521	7.70E-15	1.27E-13	4.56E-14	TRUE			gi|357611408|gb|EHJ67465.1|	vacuolar proton ATPase [Danaus plexippus]
k60_873427		17	50	-1.556393349	-1.456812784	-3.856551752	0.000114998	0.000511398	0.000183468	TRUE			gi|134252571|gb|EF469203.1|	Ostrinia furnacalis beta-hexosaminidase mRNA, complete cds
k50_1106619		17	50	-1.556393349	-1.456812784	-3.856551752	0.000114998	0.000511398	0.000183468	TRUE			gi|357611447|gb|EHJ67493.1|	putative zinc finger protein 91 [Danaus plexippus]
k48_313489		16	47	-1.554588852	-1.455008288	-3.735601663	0.000187267	0.000794382	0.000285007	TRUE			gi|115921120|ref|XP_001183896.1|	PREDICTED: similar to tyrosine recombinase [Strongylocentrotus purpuratus] >gi|115939838|ref|XP_001179943.1| PREDICTED: similar to tyrosine recombinase [Strongylocentrotus purpuratus]
k40_1183458		15	44	-1.552541023	-1.452960459	-3.610608141	0.00030548	0.00123447	0.00044283	TRUE			gi|357607279|gb|EHJ65434.1|	hypothetical protein KGM_05419 [Danaus plexippus]
k50_1112934		15	44	-1.552541023	-1.452960459	-3.610608141	0.00030548	0.00123447	0.00044283	TRUE			gi|2290213|gb|AAB65093.1|	Lian-Aa1 retrotransposon protein [Aedes aegypti]
k46_5380		28	82	-1.550197083	-1.450616518	-4.923079816	8.52E-07	5.67E-06	2.03E-06	TRUE			gi|189238672|ref|XP_001807240.1|	PREDICTED: similar to pol polyprotein [Tribolium castaneum]
k40_1440947		278	814	-1.549943912	-1.450363347	-15.5095453	2.99E-54	2.79E-52	1.00E-52	TRUE			gi|357622046|gb|EHJ73666.1|	hypothetical protein KGM_01876 [Danaus plexippus]
k58_915404		53	155	-1.548203951	-1.448623387	-6.761608726	1.36E-11	1.69E-10	6.07E-11	TRUE			gi|189233817|ref|XP_971502.2|	PREDICTED: similar to CG32019-PA [Tribolium castaneum]
k44_1306726		26	76	-1.547487795	-1.447907231	-4.73291439	2.21E-06	1.38E-05	4.95E-06	TRUE			gi|347967834|ref|XP_312524.5|	AGAP002421-PA [Anopheles gambiae str. PEST] >gi|333468282|gb|EAA07512.5| AGAP002421-PA [Anopheles gambiae str. PEST]
k44_995844		13	38	-1.547487795	-1.447907231	-3.34667039	0.000817884	0.002961709	0.001062512	TRUE			gi|328784122|ref|XP_003250400.1|	PREDICTED: DEP domain-containing protein 5-like [Apis mellifera]
k78_406338		13	38	-1.547487795	-1.447907231	-3.34667039	0.000817884	0.002961709	0.001062512	TRUE			gi|357605760|gb|EHJ64765.1|	putative ATP-binding cassette [Danaus plexippus]
k66_746252		86	251	-1.545278799	-1.445698235	-8.591423814	8.59E-18	1.77E-16	6.36E-17	TRUE			gi|157105790|ref|XP_001649026.1|	afadin (af-6 protein) [Aedes aegypti] >gi|108879990|gb|EAT44215.1| afadin (af-6 protein) [Aedes aegypti]
k68_715660		49	143	-1.545161493	-1.445580929	-6.484371223	8.91E-11	1.01E-09	3.64E-10	TRUE			gi|319894734|gb|HQ116674.1|	Ostrinia nubilalis Z marker G35 genomic sequence
k60_867089		116	338	-1.542898441	-1.443317877	-9.957532763	2.34E-23	6.76E-22	2.43E-22	TRUE			gi|319918807|dbj|AB597004.1|	Ostrinia nubilalis OnubOR5a gene for odorant receptor, complete cds, clone: 11K16
k72_602996		45	131	-1.541569905	-1.441989341	-6.194770359	5.84E-10	6.06E-09	2.17E-09	TRUE			gi|189234033|ref|XP_001807972.1|	PREDICTED: similar to protease, reverse transcriptase, ribonuclease H, integrase [Tribolium castaneum]
k52_1050381		22	64	-1.540568381	-1.440987817	-4.327647992	1.51E-05	8.06E-05	2.89E-05	TRUE			gi|357612802|gb|EHJ68177.1|	hypothetical protein KGM_12579 [Danaus plexippus]
k68_713148		20	58	-1.5360529	-1.436472336	-4.110102085	3.95E-05	0.000194836	6.99E-05	TRUE			gi|319918815|dbj|AB597008.1|	Ostrinia nubilalis OnOr6 gene for odorant receptor, partial cds, clone: 01I19
k70_663883		49	142	-1.535037275	-1.435456711	-6.427670822	1.30E-10	1.45E-09	5.20E-10	TRUE			gi|242007895|ref|XP_002424753.1|	Huntingtin-associated protein-interacting protein, putative [Pediculus humanus corporis] >gi|212508256|gb|EEB12015.1| Huntingtin-associated protein-interacting protein, putative [Pediculus humanus corporis]
k74_436280		19	55	-1.5334322	-1.433851636	-3.996907323	6.42E-05	0.000300856	0.000107941	TRUE			gi|195388882|ref|XP_002053107.1|	GJ23521 [Drosophila virilis] >gi|194151193|gb|EDW66627.1| GJ23521 [Drosophila virilis]
k68_714989		74	214	-1.532013621	-1.432433057	-7.878245028	3.32E-15	5.62E-14	2.02E-14	TRUE			gi|357629401|gb|EHJ78189.1|	aldehyde oxidase 2 [Danaus plexippus]
k80_489229		138	399	-1.531720479	-1.432139915	-10.75587375	5.56E-27	1.97E-25	7.06E-26	TRUE			gi|357624871|gb|EHJ75484.1|	putative 26,29kDa proteinase [Danaus plexippus]
k58_912040		18	52	-1.530514717	-1.430934153	-3.880425462	0.000104274	0.000468046	0.000167925	TRUE			gi|158294689|ref|XP_556395.3|	AGAP005743-PA [Anopheles gambiae str. PEST] >gi|157015682|gb|EAL39904.3| AGAP005743-PA [Anopheles gambiae str. PEST]
k56_593973		27	78	-1.530514717	-1.430934153	-4.75253653	2.01E-06	1.26E-05	4.52E-06	TRUE			gi|357614754|gb|EHJ69255.1|	putative AMP dependent ligase [Danaus plexippus]
k78_528614		142	410	-1.52973298	-1.430152416	-10.89175434	1.26E-27	4.59E-26	1.65E-26	TRUE			gi|357621566|gb|EHJ73358.1|	hypothetical protein KGM_15941 [Danaus plexippus]
k74_609727		26	75	-1.528378972	-1.428798408	-4.655011711	3.24E-06	1.96E-05	7.03E-06	TRUE			gi|294517565|gb|GQ166860.1|	Ostrinia nubilalis clone BAC 75M1 acyl-CoA delta-11 desaturase gene, complete cds
k60_889712		95	274	-1.528176475	-1.42859591	-8.896575204	5.76E-19	1.28E-17	4.58E-18	TRUE			gi|62946676|gb|AAY22446.1|	antennal aldehyde oxidase [Mamestra brassicae]
k38_326338		17	49	-1.527247003	-1.427666439	-3.760353552	0.000169673	0.000727037	0.000260815	TRUE			gi|357620854|gb|EHJ72891.1|	hypothetical protein KGM_07854 [Danaus plexippus]
k48_462688		34	98	-1.527247003	-1.427666439	-5.317954278	1.05E-07	8.01E-07	2.87E-07	TRUE			gi|357609448|gb|EHJ66452.1|	hypothetical protein KGM_21316 [Danaus plexippus]
k78_528502		17	49	-1.527247003	-1.427666439	-3.760353552	0.000169673	0.000727037	0.000260815	TRUE			gi|134001322|gb|EF113402.1|	Ostrinia nubilalis reverse transcriptase and desaturase (ezi-D11 alpha-5) genes, complete cds
k42_1224615		152	438	-1.526859546	-1.427278982	-11.24051715	2.58E-29	1.01E-27	3.63E-28	TRUE			gi|2764515|emb|CAA04056.1|	nicotinic acetylcholine receptor alpha1 subunit [Heliothis virescens]
k58_922444		42	121	-1.526545814	-1.42696525	-5.906960901	3.48E-09	3.27E-08	1.17E-08	TRUE			gi|357617187|gb|EHJ70635.1|	hypothetical protein KGM_15031 [Danaus plexippus]
k50_476679		25	72	-1.526068812	-1.426488248	-4.555409638	5.23E-06	3.05E-05	1.09E-05	TRUE			gi|357623350|gb|EHJ74546.1|	hypothetical protein KGM_21024 [Danaus plexippus]
k52_209641		16	46	-1.523561956	-1.423981392	-3.63633923	0.00027654	0.001130068	0.000405444	TRUE			gi|357623406|gb|EHJ74573.1|	hypothetical protein KGM_01304 [Danaus plexippus]
k72_645180		47	135	-1.522226745	-1.422646181	-6.225111148	4.81E-10	5.04E-09	1.81E-09	TRUE			gi|194350624|gb|EU563936.1|	Ostrinia furnacalis class A chitin synthase gene, complete cds, alternatively spliced
k68_710560		428	1227	-1.519452547	-1.419871983	-18.74062946	2.31E-78	3.88E-76	1.39E-76	TRUE			gi|357609947|gb|EHJ66756.1|	pyridoxal-5'-phosphate-dependent protein beta subunit [Danaus plexippus]
k46_1219753		30	86	-1.519374159	-1.419793595	-4.961026175	7.01E-07	4.74E-06	1.70E-06	TRUE			gi|357628561|gb|EHJ77852.1|	A disintegrin and metalloproteinase with thrombospondin motifs like protein [Danaus plexippus]
k56_794759		37	106	-1.518467089	-1.418886525	-5.505114025	3.69E-08	3.01E-07	1.08E-07	TRUE			gi|357605668|gb|EHJ64730.1|	putative Chromodomain helicase-DNA-binding protein Mi-2-like protein [Danaus plexippus]
k72_644827		22	63	-1.517848305	-1.418267741	-4.242677085	2.21E-05	0.000114187	4.10E-05	TRUE			gi|294517565|gb|GQ166860.1|	Ostrinia nubilalis clone BAC 75M1 acyl-CoA delta-11 desaturase gene, complete cds
k48_1167571		36	103	-1.516575526	-1.416994962	-5.421193878	5.92E-08	4.68E-07	1.68E-07	TRUE			gi|289629216|ref|NP_001166192.1|	coatomer protein complex subunit alpha [Bombyx mori] >gi|284027820|gb|ADB66734.1| coatomer protein complex subunit alpha [Bombyx mori]
k72_642006		107	306	-1.515920856	-1.416340292	-9.34091558	9.55E-21	2.38E-19	8.54E-20	TRUE			gi|357612983|gb|EHJ68261.1|	hypothetical protein KGM_10629 [Danaus plexippus]
k58_908988		57	163	-1.51583814	-1.416257576	-6.817116196	9.29E-12	1.17E-10	4.21E-11	TRUE			gi|115948303|ref|XP_001176333.1|	PREDICTED: similar to endonuclease/reverse transcriptase [Strongylocentrotus purpuratus] >gi|115976366|ref|XP_001184106.1| PREDICTED: similar to endonuclease/reverse transcriptase [Strongylocentrotus purpuratus]
k38_1520727		14	40	-1.514573173	-1.414992609	-3.37475066	0.000738826	0.002708885	0.0009717	TRUE			gi|357617382|gb|EHJ70759.1|	hypothetical protein KGM_03388 [Danaus plexippus]
k44_320436		14	40	-1.514573173	-1.414992609	-3.37475066	0.000738826	0.002708885	0.0009717	TRUE			gi|357620836|gb|EHJ72880.1|	hypothetical protein KGM_17825 [Danaus plexippus]
k42_567208		14	40	-1.514573173	-1.414992609	-3.37475066	0.000738826	0.002708885	0.0009717	TRUE			gi|357609598|gb|EHJ66531.1|	hypothetical protein KGM_18475 [Danaus plexippus]
k38_1435893		49	140	-1.514573173	-1.414992609	-6.313607834	2.73E-10	2.93E-09	1.05E-09	TRUE			gi|270015858|gb|EFA12306.1|	hypothetical protein TcasGA2_TC016101 [Tribolium castaneum]
k42_1058205		14	40	-1.514573173	-1.414992609	-3.37475066	0.000738826	0.002708885	0.0009717	TRUE			gi|357622670|gb|EHJ74096.1|	putative furrowed [Danaus plexippus]
k60_869360		35	100	-1.514573173	-1.414992609	-5.335963238	9.50E-08	7.29E-07	2.62E-07	TRUE			gi|479443|pir||S33901	reverse transcriptase - silkworm transposon Pao >gi|972522|gb|AAA75005.1| reverse transcriptase [Bombyx mori]
k74_608645		20	57	-1.510961919	-1.411381355	-4.020790306	5.80E-05	0.000275105	9.87E-05	TRUE			gi|194220239|gb|EU826127.1|	Ostrinia furnacalis Cry1Ab-RR resistance protein APN2 mRNA, complete cds
k72_644071		99	282	-1.510194732	-1.410614168	-8.939730169	3.90E-19	8.75E-18	3.14E-18	TRUE			gi|298402912|gb|GU808252.1|	Ostrinia nubilalis strain Z fatty-acyl CoA reductase 3 mRNA, complete cds
k40_1453297		33	94	-1.510194732	-1.410614168	-5.161313342	2.45E-07	1.77E-06	6.35E-07	TRUE			gi|301619341|ref|XP_002939052.1|	PREDICTED: uncharacterized protein K02A2.6-like [Xenopus (Silurana) tropicalis]
k60_870462		79	225	-1.510000443	-1.410419879	-7.984446913	1.41E-15	2.46E-14	8.82E-15	TRUE			gi|357612983|gb|EHJ68261.1|	hypothetical protein KGM_10629 [Danaus plexippus]
k80_490059		268	763	-1.509450056	-1.409869492	-14.69934371	6.51E-49	5.22E-47	1.87E-47	TRUE			gi|350406339|ref|XP_003487738.1|	PREDICTED: lactosylceramide 4-alpha-galactosyltransferase-like [Bombus impatiens]
k54_999931		65	185	-1.509013647	-1.409433083	-7.236173842	4.62E-13	6.60E-12	2.37E-12	TRUE			gi|307206657|gb|EFN84629.1|	DNA-repair protein complementing XP-G cells [Harpegnathos saltator]
k58_911098		26	74	-1.509013647	-1.409433083	-4.576536035	4.73E-06	2.78E-05	9.96E-06	TRUE			gi|357625061|gb|EHJ75614.1|	putative coiled-coil and C2 domain containing 2A [Danaus plexippus]
k80_505503		140	396	-1.500073603	-1.400493039	-10.53620075	5.88E-26	1.95E-24	7.01E-25	TRUE			gi|342731432|gb|AEL33700.1|	carboxylesterase CXE27 [Spodoptera littoralis]
k58_917902		46	130	-1.498805857	-1.399225293	-6.03260889	1.61E-09	1.59E-08	5.69E-09	TRUE			gi|328786765|ref|XP_001120994.2|	PREDICTED: serine/arginine repetitive matrix protein 1-like [Apis mellifera]
k54_394721		28	79	-1.496425826	-1.396845262	-4.696624495	2.64E-06	1.62E-05	5.83E-06	TRUE			gi|270017073|gb|EFA13519.1|	hypothetical protein TcasGA2_TC001492 [Tribolium castaneum]
k52_1051881		54	152	-1.493040011	-1.393459447	-6.502738979	7.89E-11	9.04E-10	3.24E-10	TRUE			gi|189242082|ref|XP_001809963.1|	PREDICTED: similar to BEL12_AG transposon polyprotein [Tribolium castaneum] >gi|270017009|gb|EFA13455.1| hypothetical protein TcasGA2_TC010686 [Tribolium castaneum]
k66_321802		16	45	-1.491853096	-1.392272532	-3.535883873	0.000406413	0.001592388	0.000571314	TRUE			gi|195128847|ref|XP_002008871.1|	GI11572 [Drosophila mojavensis] >gi|193920480|gb|EDW19347.1| GI11572 [Drosophila mojavensis]
k70_670689		138	388	-1.491388385	-1.391807821	-10.38016179	3.05E-25	9.76E-24	3.50E-24	TRUE			gi|357613479|gb|EHJ68532.1|	hypothetical protein KGM_00708 [Danaus plexippus]
k58_914005		21	59	-1.490325627	-1.390745062	-4.045351232	5.22E-05	0.000250441	8.99E-05	TRUE			gi|357613124|gb|EHJ68329.1|	Sp-like zinc finger transcription factor [Danaus plexippus]
k80_508632		351	986	-1.490116616	-1.390536052	-16.5362415	2.01E-61	2.27E-59	8.14E-60	TRUE			gi|89148037|gb|ABD62775.1|	esterase [Chilo suppressalis]
k74_616104		478	1340	-1.487150477	-1.387569913	-19.24657097	1.51E-82	2.71E-80	9.71E-81	TRUE			gi|161344535|gb|ABX64440.1|	cytochrome P450 CYP6AE9 [Bombyx mandarina]
k54_160255		15	42	-1.485426827	-1.385846263	-3.404009404	0.000664045	0.002471625	0.000886722	TRUE			gi|357630095|gb|EHJ78464.1|	hypothetical protein KGM_00342 [Danaus plexippus]
k48_402423		15	42	-1.485426827	-1.385846263	-3.404009404	0.000664045	0.002471625	0.000886722	TRUE			gi|328711999|ref|XP_003244703.1|	PREDICTED: putative nuclease HARBI1-like [Acyrthosiphon pisum]
k78_533763		334	935	-1.485118262	-1.385537698	-16.05888805	4.95E-58	5.03E-56	1.80E-56	TRUE			gi|357625525|gb|EHJ75942.1|	hypothetical protein KGM_21820 [Danaus plexippus]
k76_24087		189	528	-1.482151695	-1.382571131	-12.04789744	1.99E-33	9.57E-32	3.43E-32	TRUE			gi|290563289|ref|NP_001166768.1|	cuticular protein hypothetical 9 precursor [Bombyx mori] >gi|223671050|tpd|FAA00476.1| TPA: putative cuticle protein [Bombyx mori]
k80_508172		142	396	-1.479609501	-1.380028936	-10.41912877	2.03E-25	6.58E-24	2.36E-24	TRUE			gi|298204325|gb|ADI61811.1|	endonuclease-reverse transcriptase [Bombyx mori]
k40_1441287		52	145	-1.479469372	-1.379888808	-6.304192396	2.90E-10	3.11E-09	1.11E-09	TRUE			gi|357605924|gb|EHJ64837.1|	RNA binding region containing protein 1 [Danaus plexippus]
k66_744765		28	78	-1.478047297	-1.378466733	-4.620092786	3.84E-06	2.29E-05	8.22E-06	TRUE			gi|350401536|ref|XP_003486186.1|	PREDICTED: serine/threonine-protein kinase tousled-like 1-like [Bombus impatiens]
k42_948597		28	78	-1.478047297	-1.378466733	-4.620092786	3.84E-06	2.29E-05	8.22E-06	TRUE			gi|189235335|ref|XP_975354.2|	PREDICTED: similar to AGAP001369-PA [Tribolium castaneum]
k42_1379700		37	103	-1.477047162	-1.377466597	-5.306186889	1.12E-07	8.50E-07	3.05E-07	TRUE			gi|334085159|dbj|BAK26811.1|	putative reverse transcriptase [Culex quinquefasciatus]
k58_910076		54	150	-1.473931188	-1.374350624	-6.392363015	1.63E-10	1.81E-09	6.48E-10	TRUE			gi|357621832|gb|EHJ73526.1|	hypothetical protein KGM_03253 [Danaus plexippus]
k62_825336		57	158	-1.470890734	-1.37131017	-6.549550127	5.77E-11	6.69E-10	2.40E-10	TRUE			gi|156551750|ref|XP_001602085.1|	PREDICTED: glucose dehydrogenase [acceptor]-like [Nasonia vitripennis]
k64_796848		191	529	-1.469695084	-1.37011452	-11.97647569	4.72E-33	2.21E-31	7.94E-32	TRUE			gi|33327733|gb|AAQ09229.1|	polyprotein [Antheraea mylitta]
k42_1378867		17	47	-1.46712601	-1.367545446	-3.564668287	0.000364317	0.001443511	0.0005179	TRUE			gi|357622852|gb|EHJ74225.1|	DNA replication licensing factor Mcm6 [Danaus plexippus]
k74_622553		176	486	-1.465380885	-1.365800321	-11.45179439	2.30E-30	9.51E-29	3.41E-29	TRUE			gi|345548869|gb|JF339040.1|	Ostrinia nubilalis aminopeptidase N3b (apn3b) gene, partial cds; and aminopeptidase N3a (apn3a) and aminopeptidase N3c (apn3c) genes, complete cds
k62_845356		451	1245	-1.464946404	-1.36536584	-18.3252199	5.21E-75	8.28E-73	2.97E-73	TRUE			gi|33327733|gb|AAQ09229.1|	polyprotein [Antheraea mylitta]
k78_529043		96	265	-1.464886049	-1.365305485	-8.453838803	2.82E-17	5.60E-16	2.01E-16	TRUE			gi|298402909|gb|ADI82774.1|	fatty-acyl CoA reductase 1 [Ostrinia nubilalis]
k44_1295788		121	334	-1.464841055	-1.365260491	-9.490621623	2.30E-21	5.95E-20	2.13E-20	TRUE			gi|189237552|ref|XP_974459.2|	PREDICTED: similar to AGAP001690-PA [Tribolium castaneum]
k68_720046		196	539	-1.459431619	-1.359851055	-12.01995077	2.79E-33	1.33E-31	4.77E-32	TRUE			gi|357619559|gb|EHJ72085.1|	THO complex subunit 2 [Danaus plexippus]
k58_911651		138	379	-1.457529581	-1.357949017	-10.06839163	7.62E-24	2.26E-22	8.10E-23	TRUE			gi|189242129|ref|XP_001810711.1|	PREDICTED: similar to orf [Tribolium castaneum]
k74_604602		398	1092	-1.45613252	-1.356551956	-17.07747552	2.18E-65	2.72E-63	9.77E-64	TRUE			gi|160333249|ref|NP_001103812.1|	aldehyde oxidase 1 [Bombyx mori] >gi|158524802|gb|ABW71271.1| aldehyde oxidase 1 [Bombyx mori]
k68_704516		46	126	-1.453717967	-1.354137403	-5.792779757	6.92E-09	6.21E-08	2.23E-08	TRUE			gi|357624538|gb|EHJ75271.1|	hypothetical protein KGM_08557 [Danaus plexippus]
k78_531955		147	402	-1.451379346	-1.351798782	-10.33345181	4.97E-25	1.57E-23	5.64E-24	TRUE			gi|357613479|gb|EHJ68532.1|	hypothetical protein KGM_00708 [Danaus plexippus]
k72_647939		60	164	-1.450661409	-1.351080845	-6.597403347	4.18E-11	4.93E-10	1.77E-10	TRUE			gi|291464109|gb|ADE05592.1|	cytochrome P450 333B11 [Manduca sexta]
k48_1166176		45	123	-1.450661409	-1.351080845	-5.713508478	1.11E-08	9.72E-08	3.49E-08	TRUE			gi|357627287|gb|EHJ77023.1|	hypothetical protein KGM_21507 [Danaus plexippus]
k54_1017785		15	41	-1.450661409	-1.351080845	-3.298683627	0.000971393	0.003453527	0.001238875	TRUE			gi|294517565|gb|GQ166860.1|	Ostrinia nubilalis clone BAC 75M1 acyl-CoA delta-11 desaturase gene, complete cds
k60_869322		15	41	-1.450661409	-1.351080845	-3.298683627	0.000971393	0.003453527	0.001238875	TRUE			gi|134001322|gb|EF113402.1|	Ostrinia nubilalis reverse transcriptase and desaturase (ezi-D11 alpha-5) genes, complete cds
k74_614460		116	317	-1.450358035	-1.350777471	-9.170837595	4.69E-20	1.11E-18	3.99E-19	TRUE			gi|160333249|ref|NP_001103812.1|	aldehyde oxidase 1 [Bombyx mori] >gi|158524802|gb|ABW71271.1| aldehyde oxidase 1 [Bombyx mori]
k52_1050585		86	235	-1.450252192	-1.350671628	-7.895609351	2.89E-15	4.92E-14	1.76E-14	TRUE			gi|68697272|emb|CAJ14165.1|	BEL12_AG transposon polyprotein [Anopheles gambiae]
k56_961002		275	751	-1.449381289	-1.349800725	-14.1080531	3.39E-45	2.47E-43	8.86E-44	TRUE			gi|291464087|gb|ADE05581.1|	cytochrome P450 6AE32 [Manduca sexta]
k64_802113		52	142	-1.449307401	-1.349726837	-6.13424767	8.56E-10	8.71E-09	3.12E-09	TRUE			gi|328722767|ref|XP_001943949.2|	PREDICTED: DNA-directed RNA polymerase II subunit RPB1-like [Acyrthosiphon pisum]
k76_576009		52	142	-1.449307401	-1.349726837	-6.13424767	8.56E-10	8.71E-09	3.12E-09	TRUE			gi|357622245|gb|EHJ73802.1|	putative Ankyrin repeat domain-containing protein 17 [Danaus plexippus]
k46_661620		26	71	-1.449307401	-1.349726837	-4.337554421	1.44E-05	7.73E-05	2.77E-05	TRUE			gi|357605612|gb|EHJ64697.1|	structural maintenance of chromosomes smc3 [Danaus plexippus]
k80_494947		195	532	-1.447952122	-1.348371558	-11.86441112	1.81E-32	8.26E-31	2.96E-31	TRUE			gi|345548869|gb|JF339040.1|	Ostrinia nubilalis aminopeptidase N3b (apn3b) gene, partial cds; and aminopeptidase N3a (apn3a) and aminopeptidase N3c (apn3c) genes, complete cds
k46_889990		33	90	-1.447458977	-1.347878413	-4.878444042	1.07E-06	7.01E-06	2.51E-06	TRUE			gi|357612448|gb|EHJ68005.1|	Apolipophorins [Danaus plexippus]
k44_974831		40	109	-1.44625623	-1.346675666	-5.365083688	8.09E-08	6.28E-07	2.25E-07	TRUE			gi|357616774|gb|EHJ70395.1|	neuroendocrine protein 7b2 [Danaus plexippus]
k68_702919		105	286	-1.445625819	-1.346045255	-8.687479361	3.71E-18	7.79E-17	2.80E-17	TRUE			gi|357620090|gb|EHJ72405.1|	putative RDH13 [Danaus plexippus]
k80_508214		209	569	-1.44492571	-1.345345146	-12.24895741	1.70E-34	8.59E-33	3.08E-33	TRUE			gi|189242080|ref|XP_001809908.1|	PREDICTED: similar to BEL12_AG transposon polyprotein [Tribolium castaneum]
k70_670349		18	49	-1.444784843	-1.345204279	-3.59414912	0.000325453	0.001304966	0.000468169	TRUE			gi|438386|gb|U04223.1|ONAMY25	Ostrinia nubilalis On25 alpha-amylase (amy) gene, partial cds
k46_282009		18	49	-1.444784843	-1.345204279	-3.59414912	0.000325453	0.001304966	0.000468169	TRUE			gi|189236346|ref|XP_975424.2|	PREDICTED: similar to dynein, axonemal, heavy polypeptide 1 [Tribolium castaneum]
k38_1531966		25	68	-1.443606651	-1.344026087	-4.231175143	2.32E-05	0.000119792	4.30E-05	TRUE			gi|357626900|gb|EHJ76800.1|	mitochondrial ribosomal protein S31 [Danaus plexippus]
k52_1048431		21	57	-1.440572591	-1.340992027	-3.867146238	0.000110116	0.000491548	0.000176346	TRUE			gi|357625567|gb|EHJ75967.1|	hypothetical protein KGM_00374 [Danaus plexippus]
k58_860172		55	149	-1.437808807	-1.338228243	-6.242521962	4.31E-10	4.53E-09	1.63E-09	TRUE			gi|357623785|gb|EHJ74809.1|	hypothetical protein KGM_09255 [Danaus plexippus]
k56_957485		24	65	-1.437405312	-1.337824748	-4.122127244	3.75E-05	0.000185725	6.66E-05	TRUE			gi|157118566|ref|XP_001653201.1|	ablim [Aedes aegypti] >gi|108875655|gb|EAT39880.1| ablim [Aedes aegypti]
k42_1385286		48	130	-1.437405312	-1.337824748	-5.829585186	5.56E-09	5.07E-08	1.82E-08	TRUE			gi|322802915|gb|EFZ23062.1|	hypothetical protein SINV_80668 [Solenopsis invicta]
k54_807789		24	65	-1.437405312	-1.337824748	-4.122127244	3.75E-05	0.000185725	6.66E-05	TRUE			gi|1226169|gb|AAA92250.1|	ORF C (bases 5475-7223) first start codon at 5985 [Autographa californica nucleopolyhedrovirus]
k76_567707		44	119	-1.435386145	-1.335805581	-5.571026586	2.53E-08	2.12E-07	7.60E-08	TRUE			gi|357621219|gb|EHJ73128.1|	aldehyde oxidase 2 [Danaus plexippus]
k50_1114665		27	73	-1.434937057	-1.335356493	-4.362244998	1.29E-05	6.97E-05	2.50E-05	TRUE			gi|357620974|gb|EHJ72972.1|	DNA replication licensing factor MCM3 [Danaus plexippus]
k44_1296106		27	73	-1.434937057	-1.335356493	-4.362244998	1.29E-05	6.97E-05	2.50E-05	TRUE			gi|307181058|gb|EFN68824.1|	hypothetical protein EAG_11378 [Camponotus floridanus]
k60_865836		111	300	-1.434402824	-1.33482226	-8.840566265	9.52E-19	2.08E-17	7.47E-18	TRUE			gi|340725363|ref|XP_003401040.1|	PREDICTED: poly(U)-binding-splicing factor half pint-like [Bombus terrestris] >gi|350403872|ref|XP_003486932.1| PREDICTED: poly(U)-binding-splicing factor half pint-like [Bombus impatiens]
k68_721916		57	154	-1.433896527	-1.334315962	-6.332137326	2.42E-10	2.62E-09	9.41E-10	TRUE			gi|328707938|ref|XP_001949485.2|	PREDICTED: peroxidase-like [Acyrthosiphon pisum]
k44_785709		30	81	-1.432959407	-1.333378843	-4.589828514	4.44E-06	2.62E-05	9.40E-06	TRUE			gi|350420772|ref|XP_003492620.1|	PREDICTED: sperm-associated antigen 6-like [Bombus impatiens]
k72_645910		180	486	-1.432959407	-1.333378843	-11.24294164	2.51E-29	9.85E-28	3.53E-28	TRUE			gi|357629634|gb|EHJ78277.1|	putative prolyl endopeptidase isoform 1 [Danaus plexippus]
k72_632850		60	162	-1.432959407	-1.333378843	-6.491021263	8.53E-11	9.74E-10	3.50E-10	TRUE			gi|357617123|gb|EHJ70597.1|	putative Serine/threonine-protein kinase WNK3 [Danaus plexippus]
k38_1522830		23	62	-1.430634354	-1.33105379	-4.010203862	6.07E-05	0.0002859	0.000102573	TRUE			gi|357627502|gb|EHJ77181.1|	putative Mdm2, transformed 3T3 cell double minute 2, p53 binding protein [Danaus plexippus]
k76_588936		26	70	-1.428843299	-1.329262735	-4.256668173	2.07E-05	0.000107917	3.87E-05	TRUE			gi|307186027|gb|EFN71782.1|	hypothetical protein EAG_00524 [Camponotus floridanus]
k48_501266		26	70	-1.428843299	-1.329262735	-4.256668173	2.07E-05	0.000107917	3.87E-05	TRUE			gi|357624081|gb|EHJ74985.1|	putative transcription factor IIIA [Danaus plexippus]
k80_496882		1095	2947	-1.428316191	-1.328735627	-27.6143151	7.49E-168	3.28E-165	1.18E-165	TRUE			gi|307175086|gb|EFN65228.1|	Endoplasmin [Camponotus floridanus]
k80_491834		225	605	-1.427010141	-1.327429577	-12.5010791	7.36E-36	3.93E-34	1.41E-34	TRUE			gi|357605759|gb|EHJ64764.1|	putative ATP-binding cassette [Danaus plexippus]
k48_1083954		16	43	-1.426264755	-1.326684191	-3.331234904	0.000864616	0.003112238	0.001116603	TRUE			gi|357624719|gb|EHJ75383.1|	hypothetical protein KGM_00429 [Danaus plexippus]
k58_269524		19	51	-1.424497829	-1.324917264	-3.624185803	0.000289873	0.001178926	0.000422973	TRUE			gi|357626147|gb|EHJ76342.1|	DNA cytosine-5 methyltransferase [Danaus plexippus]
k64_789389		22	59	-1.423211431	-1.323630867	-3.895170452	9.81E-05	0.00044247	0.000158749	TRUE			gi|345548869|gb|JF339040.1|	Ostrinia nubilalis aminopeptidase N3b (apn3b) gene, partial cds; and aminopeptidase N3a (apn3a) and aminopeptidase N3c (apn3c) genes, complete cds
k80_502555		308	826	-1.423211431	-1.323630867	-14.57489527	4.06E-48	3.16E-46	1.14E-46	TRUE			gi|134001169|gb|EF113396.1|	Ostrinia nubilalis desaturase (ezi-D11 beta-2) gene, complete cds
k54_808362		31	83	-1.420843121	-1.321262557	-4.613605449	3.96E-06	2.36E-05	8.46E-06	TRUE			gi|340385015|ref|XP_003391006.1|	PREDICTED: putative nuclease HARBI1-like [Amphimedon queenslandica]
k80_495842		73	195	-1.417505755	-1.317925191	-7.057870645	1.69E-12	2.29E-11	8.21E-12	TRUE			gi|319918807|dbj|AB597004.1|	Ostrinia nubilalis OnubOR5a gene for odorant receptor, complete cds, clone: 11K16
k68_704101		157	419	-1.416185685	-1.316605121	-10.33789	4.75E-25	1.50E-23	5.40E-24	TRUE			gi|358057767|dbj|GAA96378.1|	hypothetical protein E5Q_03044 [Mixia osmundae IAM 14324]
k58_916620		33	88	-1.415037499	-1.315456935	-4.734425272	2.20E-06	1.37E-05	4.92E-06	TRUE			gi|347966076|ref|XP_321605.3|	AGAP001519-PA [Anopheles gambiae str. PEST] >gi|333470222|gb|EAA00850.3| AGAP001519-PA [Anopheles gambiae str. PEST]
k60_896034		24	64	-1.415037499	-1.315456935	-4.037527075	5.40E-05	0.000258004	9.25E-05	TRUE			gi|357621219|gb|EHJ73128.1|	aldehyde oxidase 2 [Danaus plexippus]
k58_206601		30	80	-1.415037499	-1.315456935	-4.514095752	6.36E-06	3.66E-05	1.31E-05	TRUE			gi|307208455|gb|EFN85822.1|	ELKS/RAB6-interacting/CAST family member 1 [Harpegnathos saltator]
k58_910490		21	56	-1.415037499	-1.315456935	-3.77675939	0.000158882	0.000685161	0.000245821	TRUE			gi|307168789|gb|EFN61754.1|	hypothetical protein EAG_05343 [Camponotus floridanus]
k38_1521047		24	64	-1.415037499	-1.315456935	-4.037527075	5.40E-05	0.000258004	9.25E-05	TRUE			gi|357625853|gb|EHJ76144.1|	putative CDC23 [Danaus plexippus]
k62_830474		33	88	-1.415037499	-1.315456935	-4.734425272	2.20E-06	1.37E-05	4.92E-06	TRUE			gi|357631620|gb|EHJ79089.1|	putative metalloendopeptidase [Danaus plexippus]
k40_1442951		120	320	-1.415037499	-1.315456935	-9.028289077	1.74E-19	3.98E-18	1.43E-18	TRUE			gi|357623524|gb|EHJ74635.1|	putative Spectrin alpha chain [Danaus plexippus]
k76_579722		526	1402	-1.414351645	-1.314771081	-18.89081808	1.36E-79	2.33E-77	8.38E-78	TRUE			gi|160333249|ref|NP_001103812.1|	aldehyde oxidase 1 [Bombyx mori] >gi|158524802|gb|ABW71271.1| aldehyde oxidase 1 [Bombyx mori]
k58_924705		457	1217	-1.413063098	-1.313482534	-17.58691123	3.10E-69	4.22E-67	1.51E-67	TRUE			gi|357615523|gb|EHJ69709.1|	sarco/endoplasmic reticulum calcium ATPase [Danaus plexippus]
k80_498570		59	157	-1.4119777	-1.312397135	-6.312421939	2.75E-10	2.95E-09	1.06E-09	TRUE			gi|294517565|gb|GQ166860.1|	Ostrinia nubilalis clone BAC 75M1 acyl-CoA delta-11 desaturase gene, complete cds
k44_1294194		50	133	-1.411426246	-1.311845682	-5.808052358	6.32E-09	5.71E-08	2.05E-08	TRUE			gi|357618142|gb|EHJ71236.1|	hypothetical protein KGM_08612 [Danaus plexippus]
k76_565475		23	61	-1.407175382	-1.307594817	-3.923544311	8.73E-05	0.000397796	0.000142712	TRUE			gi|347969950|ref|XP_311764.4|	AGAP003475-PA [Anopheles gambiae str. PEST] >gi|347969952|ref|XP_003436488.1| AGAP003475-PB [Anopheles gambiae str. PEST] >gi|333467665|gb|EAA07361.4| AGAP003475-PA [Anopheles gambiae str. PEST] >gi|333467666|gb|EGK96638.1| AGAP003475-PB [Anopheles gambiae str. PEST]
k68_705711		23	61	-1.407175382	-1.307594817	-3.923544311	8.73E-05	0.000397796	0.000142712	TRUE			gi|195120149|ref|XP_002004591.1|	GI20015 [Drosophila mojavensis] >gi|193909659|gb|EDW08526.1| GI20015 [Drosophila mojavensis]
k74_608713		20	53	-1.40599236	-1.306411796	-3.654663166	0.00025752	0.001057677	0.000379451	TRUE			gi|357605335|gb|EHJ64561.1|	hypothetical protein KGM_14138 [Danaus plexippus]
k44_1285410		20	53	-1.40599236	-1.306411796	-3.654663166	0.00025752	0.001057677	0.000379451	TRUE			gi|350416093|ref|XP_003490838.1|	PREDICTED: probable Ras GTPase-activating protein-like [Bombus impatiens]
k74_615974		943	2496	-1.404288258	-1.304707694	-25.057691	1.44E-138	4.98E-136	1.78E-136	TRUE			gi|189241430|ref|XP_971656.2|	PREDICTED: similar to CG30264 CG30264-PA [Tribolium castaneum]
k44_1298172		163	431	-1.402815905	-1.303235341	-10.40248957	2.42E-25	7.79E-24	2.80E-24	TRUE			gi|156545161|ref|XP_001603088.1|	PREDICTED: hexaprenyldihydroxybenzoate methyltransferase, mitochondrial-like [Nasonia vitripennis]
k52_680174		25	66	-1.40053793	-1.300957365	-4.065136235	4.80E-05	0.000231915	8.32E-05	TRUE			gi|357629700|gb|EHJ78318.1|	putative CCR4-NOT transcription complex, subunit 1 isoform a [Danaus plexippus]
k80_497170		72	190	-1.399930607	-1.300350043	-6.894857472	5.39E-12	6.99E-11	2.51E-11	TRUE			gi|357618922|gb|EHJ71707.1|	putative ecdysteroid-inducible angiotensin-converting enzyme [Danaus plexippus]
k80_493827		301	794	-1.39937552	-1.299794956	-14.09051825	4.34E-45	3.15E-43	1.13E-43	TRUE			gi|357605759|gb|EHJ64764.1|	putative ATP-binding cassette [Danaus plexippus]
k38_1519726		44	116	-1.398549376	-1.298968812	-5.382926243	7.33E-08	5.72E-07	2.05E-07	TRUE			gi|189242327|ref|XP_001806986.1|	PREDICTED: similar to gag-pol polyprotein [Tribolium castaneum]
k46_910744		19	50	-1.395928676	-1.296348112	-3.528525679	0.000417881	0.001632821	0.00058579	TRUE			gi|343481902|gb|AEM44816.1|	zinc finger DNA binding protein [Pectinophora gossypiella]
k58_910154		27	71	-1.394859617	-1.295279053	-4.202038488	2.65E-05	0.000134685	4.83E-05	TRUE			gi|319918817|dbj|AB597304.1|	Ostrinia nubilalis OnubOR5c, OnubOR4 genes, partial cds
k80_503280		145	381	-1.393738097	-1.294157533	-9.727643647	2.30E-22	6.32E-21	2.27E-21	TRUE			gi|229577369|ref|NP_001153363.1|	mutagen-sensitive 201 [Nasonia vitripennis]
k60_884472		51	134	-1.393663848	-1.294083284	-5.768639087	7.99E-09	7.12E-08	2.55E-08	TRUE			gi|347971121|ref|XP_003436693.1|	AGAP004039-PB [Anopheles gambiae str. PEST] >gi|333466599|gb|EGK96307.1| AGAP004039-PB [Anopheles gambiae str. PEST]
k38_1521840		59	155	-1.393481356	-1.293900792	-6.203541862	5.52E-10	5.74E-09	2.06E-09	TRUE			gi|170035150|ref|XP_001845434.1|	pap-inositol-1,4-phosphatase [Culex quinquefasciatus] >gi|167876986|gb|EDS40369.1| pap-inositol-1,4-phosphatase [Culex quinquefasciatus]
k80_506974		400	1050	-1.392317423	-1.292736859	-16.13551788	1.44E-58	1.48E-56	5.32E-57	TRUE			gi|357625119|gb|EHJ75661.1|	hypothetical protein KGM_14730 [Danaus plexippus]
k64_795510		56	147	-1.392317423	-1.292736859	-6.037110524	1.57E-09	1.55E-08	5.55E-09	TRUE			gi|357608293|gb|EHJ65916.1|	hypothetical protein KGM_17418 [Danaus plexippus]
k68_704897		375	984	-1.39176772	-1.292187156	-15.61497052	5.76E-55	5.45E-53	1.96E-53	TRUE			gi|357622646|gb|EHJ74072.1|	flightin [Danaus plexippus]
k40_1440954		37	97	-1.390459477	-1.290878912	-4.898583793	9.65E-07	6.36E-06	2.28E-06	TRUE			gi|189236053|ref|XP_969839.2|	PREDICTED: similar to GA15871-PA [Tribolium castaneum]
k52_854926		37	97	-1.390459477	-1.290878912	-4.898583793	9.65E-07	6.36E-06	2.28E-06	TRUE			gi|357621647|gb|EHJ73416.1|	putative pol-like protein [Danaus plexippus]
k80_501931		412	1080	-1.39031507	-1.290734506	-16.34474781	4.74E-60	5.13E-58	1.84E-58	TRUE			gi|319918817|dbj|AB597304.1|	Ostrinia nubilalis OnubOR5c, OnubOR4 genes, partial cds
k80_500482		95	249	-1.390146324	-1.29056576	-7.847034203	4.26E-15	7.16E-14	2.57E-14	TRUE			gi|319918809|dbj|AB597005.1|	Ostrinia nubilalis OnubOR7a, OnubOR5b genes, complete cds and complete sequence, clone: 11K16
k42_1383133		50	131	-1.389566812	-1.289986248	-5.689678765	1.27E-08	1.11E-07	3.98E-08	TRUE			gi|357631554|gb|EHJ79024.1|	hypothetical protein KGM_15372 [Danaus plexippus]
k66_751834		21	55	-1.389042291	-1.289461727	-3.685486245	0.000228266	0.000948542	0.000340241	TRUE			gi|357614029|gb|EHJ68865.1|	putative PHD finger protein 10 [Danaus plexippus]
k80_493745		65	170	-1.387023123	-1.287442559	-6.471598195	9.70E-11	1.10E-09	3.95E-10	TRUE			gi|194220239|gb|EU826127.1|	Ostrinia furnacalis Cry1Ab-RR resistance protein APN2 mRNA, complete cds
k68_711896		44	115	-1.386058432	-1.286477868	-5.319636746	1.04E-07	7.94E-07	2.85E-07	TRUE			gi|134001169|gb|EF113396.1|	Ostrinia nubilalis desaturase (ezi-D11 beta-2) gene, complete cds
k70_683637		119	311	-1.385953007	-1.286372443	-8.747611087	2.18E-18	4.65E-17	1.67E-17	TRUE			gi|357604893|gb|EHJ64376.1|	hypothetical protein KGM_05907 [Danaus plexippus]
k72_327452		18	47	-1.38466385	-1.285083286	-3.397930971	0.000678975	0.002518242	0.000903357	TRUE			gi|346706805|dbj|AK383765.1|	Bombyx mori mRNA, clone: MFB-21I09
k48_1159324		18	47	-1.38466385	-1.285083286	-3.397930971	0.000678975	0.002518242	0.000903357	TRUE			gi|357615401|gb|EHJ69634.1|	hemocyte-specific integrin alpha subunit 1 [Danaus plexippus]
k46_336435		18	47	-1.38466385	-1.285083286	-3.397930971	0.000678975	0.002518242	0.000903357	TRUE			gi|242003146|ref|XP_002422628.1|	histone H2A [Pediculus humanus corporis] >gi|242020968|ref|XP_002430919.1| histone H2A [Pediculus humanus corporis] >gi|212505429|gb|EEB09890.1| histone H2A [Pediculus humanus corporis] >gi|212516137|gb|EEB18181.1| histone H2A [Pediculus humanus corporis]
k62_830537		72	188	-1.38466385	-1.285083286	-6.795905548	1.08E-11	1.35E-10	4.85E-11	TRUE			gi|189237552|ref|XP_974459.2|	PREDICTED: similar to AGAP001690-PA [Tribolium castaneum]
k68_721409		167	436	-1.384480032	-1.284899468	-10.34828222	4.26E-25	1.36E-23	4.87E-24	TRUE			gi|116783446|gb|ABK22945.1|	unknown [Picea sitchensis]
k44_882086		23	60	-1.38332864	-1.283748075	-3.836105306	0.000125001	0.000551488	0.000197862	TRUE			gi|357622688|gb|EHJ74112.1|	hypothetical protein KGM_12729 [Danaus plexippus]
k80_497088		46	120	-1.38332864	-1.283748075	-5.42508697	5.79E-08	4.59E-07	1.65E-07	TRUE			gi|294517565|gb|GQ166860.1|	Ostrinia nubilalis clone BAC 75M1 acyl-CoA delta-11 desaturase gene, complete cds
k38_975040		33	86	-1.381870635	-1.282290071	-4.588606709	4.46E-06	2.63E-05	9.45E-06	TRUE			gi|229577290|ref|NP_001153341.1|	O-glycosyltransferase [Nasonia vitripennis]
k80_501397		137	357	-1.381748181	-1.282167617	-9.348432997	8.90E-21	2.22E-19	7.96E-20	TRUE			gi|189310193|emb|CAP20054.1|	transposase [Portunus pelagicus]
k56_196729		38	99	-1.381429107	-1.281848543	-4.921903875	8.57E-07	5.70E-06	2.04E-06	TRUE			gi|169218417|gb|ACA50099.1|	reverse transcriptase-like protein [Ectropis obliqua]
k76_563490		123	320	-1.37941359	-1.279833025	-8.838186837	9.73E-19	2.12E-17	7.62E-18	TRUE			gi|346713099|dbj|AK386190.1|	Bombyx mori mRNA, clone: fphe25E21
k60_866989		40	104	-1.378511623	-1.278931059	-5.035728232	4.76E-07	3.29E-06	1.18E-06	TRUE			gi|357624966|gb|EHJ75539.1|	beta nu integrin subunit [Danaus plexippus]
k58_911206		85	221	-1.378511623	-1.278931059	-7.340811437	2.12E-13	3.13E-12	1.12E-12	TRUE			gi|301070142|gb|ADK55517.1|	heat shock protein 90 cognate [Spodoptera litura]
k60_876740		60	156	-1.378511623	-1.278931059	-6.167496951	6.94E-10	7.13E-09	2.56E-09	TRUE			gi|357619047|gb|EHJ71783.1|	prospero [Danaus plexippus]
k38_1518258		67	174	-1.376854305	-1.277273741	-6.507035887	7.66E-11	8.80E-10	3.16E-10	TRUE			gi|357607920|gb|EHJ65739.1|	allantoinase [Danaus plexippus]
k64_795089		449	1166	-1.376780438	-1.277199874	-16.84449345	1.15E-63	1.36E-61	4.88E-62	TRUE			gi|189242367|ref|XP_001807263.1|	PREDICTED: similar to gag-pol polyprotein [Tribolium castaneum]
k42_1381100		62	161	-1.376720568	-1.277140004	-6.258724683	3.88E-10	4.10E-09	1.47E-09	TRUE			gi|160333249|ref|NP_001103812.1|	aldehyde oxidase 1 [Bombyx mori] >gi|158524802|gb|ABW71271.1| aldehyde oxidase 1 [Bombyx mori]
k62_830342		176	457	-1.376618736	-1.277038172	-10.54410957	5.41E-26	1.80E-24	6.46E-25	TRUE			gi|350399850|ref|XP_003485659.1|	PREDICTED: DNA-directed RNA polymerase I subunit RPA2-like [Bombus impatiens]
k58_911455		57	148	-1.376563351	-1.276982787	-6.000146807	1.97E-09	1.92E-08	6.88E-09	TRUE			gi|357611734|gb|EHJ67633.1|	putative Multidrug resistance protein-like protein 49 [Danaus plexippus]
k76_576061		4188	10866	-1.375487605	-1.275907041	-51.40358677	0	0	0	TRUE			gi|298283541|gb|ADI72890.1|	plant senescence-associated protein [Ophiocordyceps unilateralis]
k72_546316		54	140	-1.374395515	-1.274814951	-5.828007888	5.61E-09	5.11E-08	1.83E-08	TRUE			gi|357619267|gb|EHJ71911.1|	hypothetical protein KGM_06038 [Danaus plexippus]
k66_757327		54	140	-1.374395515	-1.274814951	-5.828007888	5.61E-09	5.11E-08	1.83E-08	TRUE			gi|357624207|gb|EHJ75069.1|	putative pre-mRNA-splicing factor ATP-dependent RNA helicase PRP22 [Danaus plexippus]
k50_844757		22	57	-1.373458396	-1.273877831	-3.716576291	0.000201941	0.000850119	0.00030497	TRUE			gi|357624537|gb|EHJ75270.1|	hypothetical protein KGM_08556 [Danaus plexippus]
k40_1441003		22	57	-1.373458396	-1.273877831	-3.716576291	0.000201941	0.000850119	0.00030497	TRUE			gi|350410469|ref|XP_003489050.1|	PREDICTED: carbonyl reductase [NADPH] 1-like [Bombus impatiens]
k68_179763		22	57	-1.373458396	-1.273877831	-3.716576291	0.000201941	0.000850119	0.00030497	TRUE			gi|91080989|ref|XP_975018.1|	PREDICTED: similar to dynein heavy chain isotype 1B [Tribolium castaneum]
k76_574263		39	101	-1.372809264	-1.2732287	-4.945323156	7.60E-07	5.10E-06	1.83E-06	TRUE			gi|357606301|gb|EHJ65004.1|	hypothetical protein KGM_07828 [Danaus plexippus]
k62_846127		85	220	-1.371968777	-1.272388213	-7.29498097	2.99E-13	4.35E-12	1.56E-12	TRUE			gi|357621113|gb|EHJ73066.1|	Cell division protein kinase 20 [Danaus plexippus]
k74_598639		204	528	-1.371968777	-1.272388213	-11.30149503	1.29E-29	5.13E-28	1.84E-28	TRUE			gi|315227085|ref|ZP_07868872.1|	maltodextrose utilization protein MalA [Parascardovia denticolens DSM 10105] >gi|315119535|gb|EFT82668.1| maltodextrose utilization protein MalA [Parascardovia denticolens DSM 10105]
k80_492648		136	352	-1.371968777	-1.272388213	-9.227557816	2.77E-20	6.67E-19	2.39E-19	TRUE			gi|307198445|gb|EFN79387.1|	WD repeat, SAM and U-box domain-containing protein 1 [Harpegnathos saltator]
k64_777952		94	243	-1.370223652	-1.270643088	-7.658640674	1.88E-14	3.01E-13	1.08E-13	TRUE			gi|357611203|gb|EHJ67366.1|	hypothetical protein KGM_19207 [Danaus plexippus]
k44_626171		209	540	-1.369456465	-1.269875901	-11.41160627	3.66E-30	1.50E-28	5.37E-29	TRUE			gi|33327733|gb|AAQ09229.1|	polyprotein [Antheraea mylitta]
k38_283169		24	62	-1.36923381	-1.269653246	-3.866133523	0.000110574	0.000493271	0.000176975	TRUE			gi|158298572|ref|XP_553504.3|	AGAP009693-PA [Anopheles gambiae str. PEST] >gi|157013948|gb|EAL39149.3| AGAP009693-PA [Anopheles gambiae str. PEST]
k38_1521012		264	682	-1.36923381	-1.269653246	-12.82287802	1.22E-37	6.97E-36	2.50E-36	TRUE			gi|7511879|pir||T13250	hypothetical protein - fruit fly (Drosophila melanogaster) transposon BEL >gi|733532|gb|AAB03640.1| unknown [Drosophila melanogaster]
k60_874848		55	142	-1.368387406	-1.268806842	-5.847912284	4.98E-09	4.58E-08	1.64E-08	TRUE			gi|357622224|gb|EHJ73788.1|	putative sodium pump alpha subunit [Danaus plexippus]
k64_790383		45	116	-1.366127899	-1.266547335	-5.278142553	1.30E-07	9.82E-07	3.52E-07	TRUE			gi|261335920|emb|CBH09300.1|	putative tetratricopeptide repeat protein [Heliconius melpomene]
k78_531096		26	67	-1.365649472	-1.266068908	-4.010148648	6.07E-05	0.000285913	0.000102573	TRUE			gi|319918817|dbj|AB597304.1|	Ostrinia nubilalis OnubOR5c, OnubOR4 genes, partial cds
k40_936552		26	67	-1.365649472	-1.266068908	-4.010148648	6.07E-05	0.000285913	0.000102573	TRUE			gi|357627118|gb|EHJ76920.1|	putative Uncharacterized protein C20orf4-like protein [Danaus plexippus]
k76_567085		158	407	-1.365104236	-1.265523672	-9.880547331	5.06E-23	1.44E-21	5.15E-22	TRUE			gi|157137532|ref|XP_001657092.1|	serine protease [Aedes aegypti] >gi|108880860|gb|EAT45085.1| serine protease [Aedes aegypti]
k74_599782		476	1226	-1.3649255	-1.265344936	-17.14736695	6.58E-66	8.37E-64	3.00E-64	TRUE			gi|339283876|gb|AEJ38207.1|	antennal esterase CarE8 [Spodoptera exigua]
k74_23605		21	54	-1.362570079	-1.262989515	-3.593303012	0.000326513	0.001308447	0.000469392	TRUE			gi|319918809|dbj|AB597005.1|	Ostrinia nubilalis OnubOR7a, OnubOR5b genes, complete cds and complete sequence, clone: 11K16
k54_1003440		28	72	-1.362570079	-1.262989515	-4.149192348	3.34E-05	0.000166772	5.98E-05	TRUE			gi|350396702|ref|XP_003484634.1|	PREDICTED: pre-mRNA-processing-splicing factor 8-like [Bombus impatiens]
k38_1123514		42	108	-1.362570079	-1.262989515	-5.081710438	3.74E-07	2.64E-06	9.46E-07	TRUE			gi|189236198|ref|XP_001811749.1|	PREDICTED: similar to AGAP007920-PA [Tribolium castaneum]
k40_1446463		58	149	-1.361187525	-1.261606961	-5.963762888	2.46E-09	2.36E-08	8.47E-09	TRUE			gi|242014174|ref|XP_002427770.1|	WD-repeat protein, putative [Pediculus humanus corporis] >gi|212512224|gb|EEB15032.1| WD-repeat protein, putative [Pediculus humanus corporis]
k80_501245		153	393	-1.36099766	-1.261417095	-9.684502064	3.51E-22	9.52E-21	3.42E-21	TRUE			gi|357622046|gb|EHJ73666.1|	hypothetical protein KGM_01876 [Danaus plexippus]
k72_635511		51	131	-1.36099766	-1.261417095	-5.591282659	2.25E-08	1.90E-07	6.82E-08	TRUE			gi|357620789|gb|EHJ72842.1|	putative tetratricopeptide repeat protein [Danaus plexippus]
k38_1513851		44	113	-1.360747344	-1.26116678	-5.192150967	2.08E-07	1.52E-06	5.46E-07	TRUE			gi|345491538|ref|XP_003426636.1|	PREDICTED: hypoxia up-regulated protein 1-like isoform 4 [Nasonia vitripennis]
k58_437616		30	77	-1.359895945	-1.260315381	-4.283744141	1.84E-05	9.67E-05	3.47E-05	TRUE			gi|91089023|ref|XP_968913.1|	PREDICTED: similar to CG15455 CG15455-PA [Tribolium castaneum] >gi|270012808|gb|EFA09256.1| runt-like protein [Tribolium castaneum]
k58_919907		62	159	-1.358686645	-1.259106081	-6.151095259	7.69E-10	7.87E-09	2.82E-09	TRUE			gi|357612800|gb|EHJ68175.1|	hypothetical protein KGM_12576 [Danaus plexippus]
k68_704950		39	100	-1.358453971	-1.258873407	-4.877417842	1.07E-06	7.04E-06	2.53E-06	TRUE			gi|343481903|gb|AEM44817.1|	unknown [Pectinophora gossypiella]
k68_707833		148	379	-1.356600673	-1.257020108	-9.484507346	2.44E-21	6.30E-20	2.26E-20	TRUE			gi|157112188|ref|XP_001657431.1|	Gelsolin precursor [Aedes aegypti] >gi|108878126|gb|EAT42351.1| Gelsolin precursor [Aedes aegypti]
k38_1512943		91	233	-1.356391504	-1.25681094	-7.4355601	1.04E-13	1.58E-12	5.65E-13	TRUE			gi|156538407|ref|XP_001605791.1|	PREDICTED: protein KRI1 homolog [Nasonia vitripennis]
k48_1172744		506	1294	-1.354628327	-1.255047763	-17.50439288	1.33E-68	1.77E-66	6.36E-67	TRUE			gi|357627301|gb|EHJ77037.1|	putative mannosyl-oligosaccharide alpha-1,2-mannosidase [Danaus plexippus]
k40_989985		18	46	-1.353636955	-1.25405639	-3.29811144	0.000973375	0.003458288	0.001240466	TRUE			gi|158293558|ref|XP_557938.3|	AGAP008770-PA [Anopheles gambiae str. PEST] >gi|157016766|gb|EAL40302.3| AGAP008770-PA [Anopheles gambiae str. PEST]
k42_1014856		27	69	-1.353636955	-1.25405639	-4.039349345	5.36E-05	0.000256251	9.19E-05	TRUE			gi|270010766|gb|EFA07214.1|	hypothetical protein TcasGA2_TC010221 [Tribolium castaneum]
k38_1526311		18	46	-1.353636955	-1.25405639	-3.29811144	0.000973375	0.003458288	0.001240466	TRUE			gi|340713471|ref|XP_003395266.1|	PREDICTED: centrosomal protein of 290 kDa-like [Bombus terrestris]
k38_1515925		18	46	-1.353636955	-1.25405639	-3.29811144	0.000973375	0.003458288	0.001240466	TRUE			gi|332030031|gb|EGI69856.1|	X-linked retinitis pigmentosa GTPase regulator-like protein [Acromyrmex echinatior]
k80_508305		191	488	-1.35330851	-1.253727945	-10.74029255	6.58E-27	2.31E-25	8.29E-26	TRUE			gi|357629403|gb|EHJ78191.1|	aldehyde oxidase 2 [Danaus plexippus]
k56_378624		20	51	-1.350497247	-1.250916683	-3.465925351	0.00052841	0.002015469	0.000723107	TRUE			gi|84801|pir||S08405	hypothetical protein 2 - silkworm transposon mag
k50_1107034		51	130	-1.349942471	-1.250361907	-5.531672675	3.17E-08	2.62E-07	9.39E-08	TRUE			gi|357622278|gb|EHJ73824.1|	hypothetical protein KGM_15998 [Danaus plexippus]
k38_1521153		106	270	-1.348895142	-1.249314578	-7.966808445	1.63E-15	2.82E-14	1.01E-14	TRUE			gi|328696997|ref|XP_003240200.1|	PREDICTED: putative nuclease HARBI1-like [Acyrthosiphon pisum]
k58_76421		22	56	-1.347923303	-1.248342739	-3.625996618	0.000287849	0.00117158	0.000420337	TRUE			gi|328719935|ref|XP_001943404.2|	PREDICTED: DNA ligase 1-like [Acyrthosiphon pisum]
k78_541172		57	145	-1.347019076	-1.247438512	-5.83139584	5.50E-09	5.02E-08	1.80E-08	TRUE			gi|348651318|gb|HQ874025.1|	Ostrinia nubilalis isolate GB1 olfactory receptor 6 (OR6) gene, partial cds
k46_1233525		160	407	-1.346956889	-1.247376325	-9.769537445	1.52E-22	4.23E-21	1.52E-21	TRUE			gi|328711999|ref|XP_003244703.1|	PREDICTED: putative nuclease HARBI1-like [Acyrthosiphon pisum]
k72_631632		201	511	-1.34612779	-1.246547226	-10.9411499	7.33E-28	2.69E-26	9.65E-27	TRUE			gi|319918817|dbj|AB597304.1|	Ostrinia nubilalis OnubOR5c, OnubOR4 genes, partial cds
k68_719119		179	455	-1.345906958	-1.246326394	-10.32278235	5.56E-25	1.75E-23	6.28E-24	TRUE			gi|357614997|gb|EHJ69419.1|	hypothetical protein KGM_16368 [Danaus plexippus]
k56_962059		216	549	-1.345774837	-1.246194273	-11.3381717	8.49E-30	3.41E-28	1.22E-28	TRUE			gi|195432226|ref|XP_002064127.1|	GK20001 [Drosophila willistoni] >gi|194160212|gb|EDW75113.1| GK20001 [Drosophila willistoni]
k42_1329740		24	61	-1.345774837	-1.246194273	-3.779305498	0.000157266	0.000678932	0.000243572	TRUE			gi|91089257|ref|XP_969422.1|	PREDICTED: similar to predicted protein [Tribolium castaneum]
k80_497908		88	223	-1.341468281	-1.241887717	-7.206484327	5.74E-13	8.15E-12	2.92E-12	TRUE			gi|357622371|gb|EHJ73877.1|	peptidylglycine alpha-amidating monooxygenase COOH-terminal interactor protein-1 [Danaus plexippus]
k38_1518060		118	299	-1.341358625	-1.241778061	-8.344071893	7.18E-17	1.38E-15	4.96E-16	TRUE			gi|357608410|gb|EHJ65988.1|	glutathione S-transferase omega 1 [Danaus plexippus]
k70_673344		30	76	-1.341036918	-1.241456354	-4.205875854	2.60E-05	0.000132707	4.76E-05	TRUE			gi|91094865|ref|XP_972506.1|	PREDICTED: similar to phd finger domain [Tribolium castaneum]
k72_653574		378	957	-1.34013269	-1.240552126	-14.91677426	2.56E-50	2.14E-48	7.68E-49	TRUE			gi|169218417|gb|ACA50099.1|	reverse transcriptase-like protein [Ectropis obliqua]
k66_745909		32	81	-1.339850003	-1.240269439	-4.338765466	1.43E-05	7.69E-05	2.76E-05	TRUE			gi|62946676|gb|AAY22446.1|	antennal aldehyde oxidase [Mamestra brassicae]
k80_501320		10386	26272	-1.338885902	-1.239305338	-78.18647035	0	0	0	TRUE			gi|328852039|gb|EGG01188.1|	hypothetical protein MELLADRAFT_92705 [Melampsora larici-populina 98AG31]
k72_639216		53	134	-1.338168736	-1.238588172	-5.574610696	2.48E-08	2.08E-07	7.46E-08	TRUE			gi|357628109|gb|EHJ77552.1|	putative neuroblastoma-amplified protein [Danaus plexippus]
k80_491630		161	407	-1.337968106	-1.238387542	-9.714256754	2.62E-22	7.17E-21	2.57E-21	TRUE			gi|158285465|ref|XP_001687895.1|	AGAP007550-PA [Anopheles gambiae str. PEST] >gi|158285467|ref|XP_308327.4| AGAP007550-PB [Anopheles gambiae str. PEST] >gi|157020005|gb|EDO64544.1| AGAP007550-PA [Anopheles gambiae str. PEST] >gi|157020006|gb|EAA04474.4| AGAP007550-PB [Anopheles gambiae str. PEST]
k42_1390068		36	91	-1.337869639	-1.238289075	-4.593033357	4.37E-06	2.58E-05	9.27E-06	TRUE			gi|357623930|gb|EHJ74888.1|	dihydropyrimidine dehydrogenase [Danaus plexippus]
k38_1525738		36	91	-1.337869639	-1.238289075	-4.593033357	4.37E-06	2.58E-05	9.27E-06	TRUE			gi|193599118|ref|XP_001947778.1|	PREDICTED: UPF0361 protein C3orf37 homolog [Acyrthosiphon pisum]
k58_918875		74	187	-1.337441094	-1.23786053	-6.582389253	4.63E-11	5.42E-10	1.94E-10	TRUE			gi|145220604|gb|ABP48077.1|	putative gag-pol protein [Drosophila ananassae]
k46_494177		19	48	-1.337034987	-1.237454423	-3.334023399	0.000855995	0.003083709	0.001106315	TRUE			gi|357621783|gb|EHJ73501.1|	cuticular protein RR-2 motif 87 [Danaus plexippus]
k52_1049017		19	48	-1.337034987	-1.237454423	-3.334023399	0.000855995	0.003083709	0.001106315	TRUE			gi|332027010|gb|EGI67106.1|	Tubulin--tyrosine ligase-like protein 12 [Acromyrmex echinatior]
k46_739366		21	53	-1.335603032	-1.236022468	-3.500184835	0.000464936	0.001795451	0.000644136	TRUE			gi|189172245|gb|ACD80427.1|	para sodium channel alpha subunit variant 3 [Bombyx mandarina]
k72_635214		294	741	-1.333657387	-1.234076823	-13.07188577	4.77E-39	2.86E-37	1.03E-37	TRUE			gi|357622169|gb|EHJ73745.1|	putative apoptosis stimulating of P53 [Danaus plexippus]
k70_533289		25	63	-1.333423734	-1.23384317	-3.8108436	0.000138493	0.000604152	0.000216757	TRUE			gi|22086088|gb|AF398404.1|	Ostrinia nubilalis clone pGEM ECB-GA-022900-B microsatellite sequence
k72_638727		131	330	-1.332899213	-1.233318649	-8.719026637	2.81E-18	5.97E-17	2.14E-17	TRUE			gi|133930727|gb|EF125926.1|	Ostrinia nubilalis desaturase (D14-2) gene, complete cds
k66_752964		27	68	-1.332575339	-1.232994775	-3.957040825	7.59E-05	0.000349826	0.00012551	TRUE			gi|357624984|gb|EHJ75552.1|	hypothetical protein KGM_03119 [Danaus plexippus]
k64_792664		110	277	-1.332382453	-1.232801888	-7.985584992	1.40E-15	2.44E-14	8.74E-15	TRUE			gi|315493446|gb|ADU32895.1|	tyrosine hydroxylase [Heliconius melpomene malleti]
k66_764504		473	1191	-1.332261325	-1.23268076	-16.55798829	1.40E-61	1.60E-59	5.73E-60	TRUE			gi|357622071|gb|EHJ73683.1|	putative copper-zinc superoxide dismutase [Danaus plexippus]
k62_832092		56	141	-1.33219643	-1.232615866	-5.696684054	1.22E-08	1.07E-07	3.82E-08	TRUE			gi|346713878|dbj|AK383001.1|	Bombyx mori mRNA, clone: fepM18A11
k62_833166		68	171	-1.330389674	-1.23080911	-6.266285219	3.70E-10	3.92E-09	1.41E-09	TRUE			gi|357626998|gb|EHJ76861.1|	hypothetical protein KGM_19505 [Danaus plexippus]
k38_1519358		197	495	-1.329232896	-1.229652331	-10.65368677	1.68E-26	5.72E-25	2.05E-25	TRUE			gi|112984002|ref|NP_001037414.1|	asparagine synthetase [Bombyx mori] >gi|85062656|gb|ABC69171.1| asparagine synthetase [Bombyx mori]
k78_541600		375	942	-1.328836464	-1.2292559	-14.69337568	7.11E-49	5.67E-47	2.04E-47	TRUE			gi|346709221|dbj|AK382300.1|	Bombyx mori mRNA, clone: fdpe13A22
k50_129926		45	113	-1.328325866	-1.228745302	-5.087174606	3.63E-07	2.57E-06	9.22E-07	TRUE			gi|91078512|ref|XP_969532.1|	PREDICTED: similar to PI-3-kinase-related kinase SMG-1 [Tribolium castaneum]
k78_539022		170	426	-1.325318684	-1.22573812	-9.85849622	6.30E-23	1.78E-21	6.39E-22	TRUE			gi|357602859|gb|EHJ63536.1|	uridine diphosphate glucosyltransferase [Danaus plexippus]
k70_672915		8168	20446	-1.323763854	-1.22418329	-68.29364906	0	0	0	TRUE			gi|27450407|gb|AF463459.1|	Attacus ricini ribosomal DNA repeat unit, complete sequence
k58_911029		24	60	-1.321928095	-1.222347531	-3.691699065	0.000222761	0.000928173	0.00033299	TRUE			gi|357622581|gb|EHJ74008.1|	hypothetical protein KGM_13512 [Danaus plexippus]
k60_876393		36	90	-1.321928095	-1.222347531	-4.521395805	6.14E-06	3.54E-05	1.27E-05	TRUE			gi|332020999|gb|EGI61392.1|	PI-PLC X domain-containing protein 1 [Acromyrmex echinatior]
k42_1385584		20	50	-1.321928095	-1.222347531	-3.370043189	0.000751564	0.002750502	0.000986725	TRUE			gi|328700215|ref|XP_003241182.1|	PREDICTED: hypothetical protein LOC100573033 [Acyrthosiphon pisum]
k48_141818		20	50	-1.321928095	-1.222347531	-3.370043189	0.000751564	0.002750502	0.000986725	TRUE			gi|357631246|gb|EHJ78836.1|	putative fatty acid synthase [Danaus plexippus]
k44_1296817		48	120	-1.321928095	-1.222347531	-5.220865455	1.78E-07	1.32E-06	4.72E-07	TRUE			gi|307187573|gb|EFN72585.1|	Tubulin polyglutamylase ttll6 [Camponotus floridanus]
k46_1222244		50	125	-1.321928095	-1.222347531	-5.328524731	9.90E-08	7.59E-07	2.72E-07	TRUE			gi|242007378|ref|XP_002424518.1|	zinc finger protein, putative [Pediculus humanus corporis] >gi|212507936|gb|EEB11780.1| zinc finger protein, putative [Pediculus humanus corporis]
k44_801949		101	252	-1.319068441	-1.219487877	-7.551840659	4.29E-14	6.71E-13	2.41E-13	TRUE			gi|195387102|ref|XP_002052243.1|	GJ22747 [Drosophila virilis] >gi|194148700|gb|EDW64398.1| GJ22747 [Drosophila virilis]
k64_786479		164	409	-1.318405028	-1.218824464	-9.616808767	6.79E-22	1.82E-20	6.52E-21	TRUE			gi|189234743|ref|XP_974142.2|	PREDICTED: similar to synaptic vesicle protein [Tribolium castaneum]
k68_712079		71	177	-1.317858431	-1.218277866	-6.324083494	2.55E-10	2.76E-09	9.89E-10	TRUE			gi|170031185|ref|XP_001843467.1|	dihydropyridine-sensitive l-type calcium channel [Culex quinquefasciatus] >gi|167869243|gb|EDS32626.1| dihydropyridine-sensitive l-type calcium channel [Culex quinquefasciatus]
k64_784113		57	142	-1.316857105	-1.217276541	-5.660733155	1.51E-08	1.30E-07	4.67E-08	TRUE			gi|350422330|ref|XP_003493131.1|	PREDICTED: homeobox protein homothorax-like [Bombus impatiens]
k78_538893		186	463	-1.315709572	-1.216129008	-10.21415069	1.71E-24	5.25E-23	1.88E-23	TRUE			gi|115495185|ref|NP_001070088.1|	uncharacterized protein LOC767682 [Danio rerio] >gi|115313303|gb|AAI24146.1| Zgc:152830 [Danio rerio]
k72_660333		272	677	-1.315549182	-1.215968618	-12.34995064	4.87E-35	2.50E-33	8.98E-34	TRUE			gi|189242082|ref|XP_001809963.1|	PREDICTED: similar to BEL12_AG transposon polyprotein [Tribolium castaneum] >gi|270017009|gb|EFA13455.1| hypothetical protein TcasGA2_TC010686 [Tribolium castaneum]
k58_913481		41	102	-1.314873337	-1.215292773	-4.791469686	1.66E-06	1.05E-05	3.78E-06	TRUE			gi|298204351|gb|ADI61824.1|	endonuclease-reverse transcriptase [Bombyx mori]
k78_537851		203	505	-1.31480366	-1.215223096	-10.66112049	1.55E-26	5.30E-25	1.90E-25	TRUE			gi|357612485|gb|EHJ68024.1|	transmembrane protease [Danaus plexippus]
k44_1293559		39	97	-1.314510623	-1.214930059	-4.671454079	2.99E-06	1.82E-05	6.53E-06	TRUE			gi|357623335|gb|EHJ74538.1|	putative Transcription factor Adf-1 [Danaus plexippus]
k60_892510		60	149	-1.312277925	-1.212697361	-5.781354349	7.41E-09	6.62E-08	2.38E-08	TRUE			gi|357613628|gb|EHJ68624.1|	hypothetical protein KGM_04796 [Danaus plexippus]
k50_1100838		29	72	-1.311944006	-1.212363442	-4.017969837	5.87E-05	0.000277875	9.97E-05	TRUE			gi|357612569|gb|EHJ68064.1|	hypothetical protein KGM_01226 [Danaus plexippus]
k42_1059268		29	72	-1.311944006	-1.212363442	-4.017969837	5.87E-05	0.000277875	9.97E-05	TRUE			gi|328716651|ref|XP_001948419.2|	PREDICTED: THAP domain-containing protein 9-like [Acyrthosiphon pisum]
k80_500465		259	643	-1.31186664	-1.212286076	-12.00702987	3.26E-33	1.55E-31	5.55E-32	TRUE			gi|284009956|dbj|BAI66613.1|	odorant receptor [Ostrinia furnacalis]
k78_529585		54	134	-1.311201688	-1.211621124	-5.478781111	4.28E-08	3.46E-07	1.24E-07	TRUE			gi|133930727|gb|EF125926.1|	Ostrinia nubilalis desaturase (D14-2) gene, complete cds
k50_1105526		54	134	-1.311201688	-1.211621124	-5.478781111	4.28E-08	3.46E-07	1.24E-07	TRUE			gi|304421450|gb|ADM32524.1|	survivin-1 [Bombyx mori]
k78_534725		125	310	-1.310340121	-1.210759556	-8.328597535	8.18E-17	1.57E-15	5.62E-16	TRUE			gi|242009240|ref|XP_002425398.1|	Sulfate permease, putative [Pediculus humanus corporis] >gi|212509207|gb|EEB12660.1| Sulfate permease, putative [Pediculus humanus corporis]
k38_1469088		21	52	-1.308122295	-1.208541731	-3.406105718	0.000658967	0.002456851	0.000881421	TRUE			gi|357618955|gb|EHJ71739.1|	ATP-binding cassette sub-family C member 1 [Danaus plexippus]
k40_348875		21	52	-1.308122295	-1.208541731	-3.406105718	0.000658967	0.002456851	0.000881421	TRUE			gi|189240361|ref|XP_973209.2|	PREDICTED: similar to AGAP006059-PA [Tribolium castaneum]
k48_1167963		40	99	-1.307428525	-1.207847961	-4.697619469	2.63E-06	1.62E-05	5.80E-06	TRUE			gi|357621312|gb|EHJ73183.1|	hypothetical protein KGM_17397 [Danaus plexippus]
k58_919074		80	198	-1.307428525	-1.207847961	-6.643467906	3.06E-11	3.66E-10	1.31E-10	TRUE			gi|357604034|gb|EHJ64019.1|	putative roundabout 1 [Danaus plexippus]
k80_490483		53	131	-1.305502547	-1.205921983	-5.396950335	6.78E-08	5.32E-07	1.91E-07	TRUE			gi|319918813|dbj|AB597007.1|	Ostrinia nubilalis OnubOR7b gene for odorant receptor, partial cds, clone: 32P24
k80_488955		260	642	-1.304061674	-1.20448111	-11.93657943	7.63E-33	3.54E-31	1.27E-31	TRUE			gi|357604286|gb|EHJ64124.1|	hydroxybutyrate dehydrogenase [Danaus plexippus]
k78_549009		64	158	-1.303780748	-1.204200184	-5.92039827	3.21E-09	3.03E-08	1.09E-08	TRUE			gi|357602462|gb|EHJ63406.1|	putative zinc finger protein [Danaus plexippus]
k64_795211		90	222	-1.30256277	-1.202982206	-7.012168536	2.35E-12	3.13E-11	1.12E-11	TRUE			gi|301070142|gb|ADK55517.1|	heat shock protein 90 cognate [Spodoptera litura]
k54_1006731		287	707	-1.300659478	-1.201078914	-12.49830197	7.63E-36	4.06E-34	1.46E-34	TRUE			gi|308512667|gb|ADO32987.1|	ecdysteroid-inducible angiotensin-converting enzyme-like protein [Biston betularia]
k62_831656		67	165	-1.300233024	-1.20065246	-6.036012307	1.58E-09	1.56E-08	5.58E-09	TRUE			gi|357627592|gb|EHJ77245.1|	putative tetratricopeptide repeat protein 10, tpr10 [Danaus plexippus]
k66_749386		26	64	-1.299560282	-1.199979718	-3.757537262	0.000171594	0.000733555	0.000263169	TRUE			gi|319918820|dbj|AB597305.1|	Ostrinia nubilalis OnubOR4 gene for odorant receptor, complete cds
k58_933933		118	290	-1.297266041	-1.197685477	-7.986535922	1.39E-15	2.42E-14	8.68E-15	TRUE			gi|357624226|gb|EHJ75085.1|	aquaporin [Danaus plexippus]
k62_840685		192	471	-1.294620749	-1.195040185	-10.16043739	2.98E-24	8.98E-23	3.22E-23	TRUE			gi|357616031|gb|EHJ69973.1|	putative elbow [Danaus plexippus]
k78_543341		1276	3129	-1.294073329	-1.194492765	-26.1819001	4.27E-151	1.63E-148	5.83E-149	TRUE			gi|357621566|gb|EHJ73358.1|	hypothetical protein KGM_15941 [Danaus plexippus]
k68_704963		31	76	-1.293731203	-1.194150639	-4.078911139	4.52E-05	0.000219693	7.88E-05	TRUE			gi|345489480|ref|XP_001603194.2|	PREDICTED: protein lap4-like [Nasonia vitripennis]
k38_1517782		49	120	-1.292180751	-1.192600187	-5.120134986	3.05E-07	2.18E-06	7.81E-07	TRUE			gi|357626587|gb|EHJ76633.1|	structural maintenance of chromosomes 1A [Danaus plexippus]
k74_614223		136	333	-1.291915526	-1.192334962	-8.527870906	1.49E-17	3.02E-16	1.08E-16	TRUE			gi|328790237|ref|XP_392436.4|	PREDICTED: anoctamin-8-like isoform 2 [Apis mellifera]
k58_923093		58	142	-1.291766124	-1.19218556	-5.568209889	2.57E-08	2.15E-07	7.72E-08	TRUE			gi|357624820|gb|EHJ75450.1|	DNA polymerase accessory subunit [Danaus plexippus]
k66_753684		47	115	-1.290901199	-1.191320635	-5.008061967	5.50E-07	3.77E-06	1.35E-06	TRUE			gi|189241642|ref|XP_970294.2|	PREDICTED: similar to echinus CG2904-PB [Tribolium castaneum]
k80_501742		47	115	-1.290901199	-1.191320635	-5.008061967	5.50E-07	3.77E-06	1.35E-06	TRUE			gi|241100883|ref|XP_002409776.1|	sox14, putative [Ixodes scapularis] >gi|215492806|gb|EEC02447.1| sox14, putative [Ixodes scapularis]
k72_642407		307	750	-1.28865194	-1.189071376	-12.77064746	2.39E-37	1.35E-35	4.83E-36	TRUE			gi|189234033|ref|XP_001807972.1|	PREDICTED: similar to protease, reverse transcriptase, ribonuclease H, integrase [Tribolium castaneum]
k76_574421		68	166	-1.28757659	-1.187996026	-6.003608837	1.93E-09	1.88E-08	6.75E-09	TRUE			gi|345548869|gb|JF339040.1|	Ostrinia nubilalis aminopeptidase N3b (apn3b) gene, partial cds; and aminopeptidase N3a (apn3a) and aminopeptidase N3c (apn3c) genes, complete cds
k74_603852		127	310	-1.287439719	-1.187859154	-8.203560712	2.33E-16	4.32E-15	1.55E-15	TRUE			gi|112983338|ref|NP_001037622.1|	timeless [Bombyx mori] >gi|88854307|gb|ABD52733.1| timeless [Bombyx mori]
k74_617434		536	1308	-1.287057635	-1.187477071	-16.84747671	1.09E-63	1.30E-61	4.65E-62	TRUE			gi|357607942|gb|EHJ65750.1|	C-type lectin 5 [Danaus plexippus]
k70_695506		66	161	-1.286522759	-1.186942195	-5.908334446	3.46E-09	3.25E-08	1.17E-08	TRUE			gi|346708518|dbj|AK378646.1|	Bombyx mori mRNA, clone: fner18B09
k76_580379		591	1441	-1.2858403	-1.186259736	-17.66899654	7.27E-70	1.00E-67	3.60E-68	TRUE			gi|195430356|ref|XP_002063222.1|	GK21507 [Drosophila willistoni] >gi|194159307|gb|EDW74208.1| GK21507 [Drosophila willistoni]
k80_505977		242	590	-1.285707907	-1.186127343	-11.3044643	1.25E-29	4.98E-28	1.79E-28	TRUE			gi|260908020|gb|ACX53809.1|	DUF233 protein [Heliothis virescens]
k64_790912		80	195	-1.285402219	-1.185821655	-6.497469842	8.17E-11	9.35E-10	3.36E-10	TRUE			gi|307172693|gb|EFN64015.1|	hypothetical protein EAG_00896 [Camponotus floridanus]
k64_789710		55	134	-1.284729477	-1.185148913	-5.383717874	7.30E-08	5.70E-07	2.04E-07	TRUE			gi|357613479|gb|EHJ68532.1|	hypothetical protein KGM_00708 [Danaus plexippus]
k80_496356		165	402	-1.284729477	-1.185148913	-9.324990627	1.11E-20	2.75E-19	9.86E-20	TRUE			gi|319918820|dbj|AB597305.1|	Ostrinia nubilalis OnubOR4 gene for odorant receptor, complete cds
k68_714274		23	56	-1.283792966	-1.184212402	-3.478159342	0.00050487	0.001931745	0.000693011	TRUE			gi|345491483|ref|XP_001605733.2|	PREDICTED: 1-phosphatidylinositol-3-phosphate 5-kinase-like [Nasonia vitripennis]
k78_525325		53	129	-1.283306801	-1.183726237	-5.277279137	1.31E-07	9.86E-07	3.54E-07	TRUE			gi|438386|gb|U04223.1|ONAMY25	Ostrinia nubilalis On25 alpha-amylase (amy) gene, partial cds
k76_280594		30	73	-1.282933963	-1.183353399	-3.968868804	7.22E-05	0.000334219	0.000119906	TRUE			gi|159792593|gb|EU125179.1|	Limenitis arthemis astyanax voucher SM-05-118 anonymous nuclear locus 6 genomic sequence
k54_1008082		160	389	-1.28169825	-1.182117686	-9.154314644	5.47E-20	1.29E-18	4.63E-19	TRUE			gi|158297293|ref|XP_317553.4|	AGAP007928-PA [Anopheles gambiae str. PEST] >gi|157015125|gb|EAA12846.4| AGAP007928-PA [Anopheles gambiae str. PEST]
k80_507912		91	221	-1.280107919	-1.180527355	-6.892531468	5.48E-12	7.10E-11	2.55E-11	TRUE			gi|357488199|ref|XP_003614387.1|	RRNA intron-encoded homing endonuclease [Medicago truncatula] >gi|355515722|gb|AES97345.1| RRNA intron-encoded homing endonuclease [Medicago truncatula]
k64_784032		21	51	-1.280107919	-1.180527355	-3.311038457	0.000929504	0.003322474	0.001191975	TRUE			gi|357630923|gb|EHJ78731.1|	n-acetylglucosamine-6-phosphate deacetylase [Danaus plexippus]
k38_715876		21	51	-1.280107919	-1.180527355	-3.311038457	0.000929504	0.003322474	0.001191975	TRUE			gi|242005023|ref|XP_002423374.1|	protein FAN, putative [Pediculus humanus corporis] >gi|212506418|gb|EEB10636.1| protein FAN, putative [Pediculus humanus corporis]
k66_756127		61	148	-1.278716028	-1.179135464	-5.635135724	1.75E-08	1.50E-07	5.37E-08	TRUE			gi|319918817|dbj|AB597304.1|	Ostrinia nubilalis OnubOR5c, OnubOR4 genes, partial cds
k62_836551		52	126	-1.276840205	-1.177259641	-5.19287741	2.07E-07	1.52E-06	5.44E-07	TRUE			gi|357606584|gb|EHJ65125.1|	putative endonuclease-reverse transcriptase [Danaus plexippus]
k64_805640		38	92	-1.275634443	-1.176053878	-4.433653203	9.26E-06	5.15E-05	1.85E-05	TRUE			gi|319918809|dbj|AB597005.1|	Ostrinia nubilalis OnubOR7a, OnubOR5b genes, complete cds and complete sequence, clone: 11K16
k68_716467		117	283	-1.274293523	-1.174712959	-7.769094472	7.90E-15	1.30E-13	4.68E-14	TRUE			gi|357621803|gb|EHJ73510.1|	hypothetical protein KGM_00168 [Danaus plexippus]
k66_757188		55	133	-1.273922722	-1.174342158	-5.324645796	1.01E-07	7.74E-07	2.78E-07	TRUE			gi|157128242|ref|XP_001661361.1|	LAP4 protein (Scribble protein) (Smell-impaired protein) [Aedes aegypti] >gi|108882248|gb|EAT46473.1| LAP4 protein (Scribble protein) (Smell-impaired protein) [Aedes aegypti]
k68_704035		48	116	-1.273018494	-1.17343793	-4.969664482	6.71E-07	4.55E-06	1.63E-06	TRUE			gi|357611632|gb|EHJ67573.1|	cytochrome P450 332A5 [Danaus plexippus]
k46_1228187		48	116	-1.273018494	-1.17343793	-4.969664482	6.71E-07	4.55E-06	1.63E-06	TRUE			gi|332023216|gb|EGI63472.1|	FERM, RhoGEF and pleckstrin domain-containing protein 2 [Acromyrmex echinatior]
k58_913034		72	174	-1.273018494	-1.17343793	-6.086587785	1.15E-09	1.16E-08	4.16E-09	TRUE			gi|357626356|gb|EHJ76475.1|	hypothetical protein KGM_18016 [Danaus plexippus]
k54_1016807		34	82	-1.270089163	-1.170508599	-4.170030624	3.05E-05	0.000153535	5.51E-05	TRUE			gi|189235614|ref|XP_969578.2|	PREDICTED: similar to AGAP007137-PB [Tribolium castaneum]
k38_862665		22	53	-1.268488836	-1.168908272	-3.348851711	0.000811472	0.002939621	0.001054622	TRUE			gi|307198021|gb|EFN79081.1|	AT-rich interactive domain-containing protein 4B [Harpegnathos saltator]
k44_1296928		22	53	-1.268488836	-1.168908272	-3.348851711	0.000811472	0.002939621	0.001054622	TRUE			gi|357622278|gb|EHJ73824.1|	hypothetical protein KGM_15998 [Danaus plexippus]
k38_1518794		198	477	-1.268488836	-1.168908272	-10.04675695	9.49E-24	2.80E-22	1.00E-22	TRUE			gi|357615149|gb|EHJ69495.1|	SLC4-like anion exchanger [Danaus plexippus]
k74_611209		118	284	-1.26710407	-1.167523506	-7.744819906	9.57E-15	1.57E-13	5.64E-14	TRUE			gi|59799336|sp|Q8T634.1|CU36A_MANSE	RecName: Full=Pupal cuticle protein 36a; Short=CP36a; Flags: Precursor >gi|19548967|gb|AAL90882.1|AF487521_1 cuticle protein 36a [Manduca sexta]
k38_758292		32	77	-1.266786541	-1.167205977	-4.031800375	5.54E-05	0.000263488	9.45E-05	TRUE			gi|357606000|gb|EHJ64868.1|	putative exocyst complex component [Danaus plexippus]
k40_1438637		37	89	-1.266280065	-1.166699501	-4.333098232	1.47E-05	7.88E-05	2.83E-05	TRUE			gi|357621227|gb|EHJ73131.1|	hypothetical protein KGM_00476 [Danaus plexippus]
k62_837019		42	101	-1.26589406	-1.166313496	-4.614767275	3.94E-06	2.35E-05	8.42E-06	TRUE			gi|189237322|ref|XP_966614.2|	PREDICTED: similar to thyroid hormone receptor interactor 12 isoform 1 [Tribolium castaneum]
k56_955714		42	101	-1.26589406	-1.166313496	-4.614767275	3.94E-06	2.35E-05	8.42E-06	TRUE			gi|357631246|gb|EHJ78836.1|	putative fatty acid synthase [Danaus plexippus]
k74_605169		764	1837	-1.265707083	-1.166126519	-19.67994563	3.20E-86	6.19E-84	2.22E-84	TRUE			gi|183979376|dbj|BAG30740.1|	muscle myosin heavy chain [Papilio xuthus]
k78_544850		136	327	-1.265683984	-1.16610342	-8.30243007	1.02E-16	1.94E-15	6.96E-16	TRUE			gi|357620239|gb|EHJ72505.1|	hypothetical protein KGM_13211 [Danaus plexippus]
k72_648215		183	440	-1.265659875	-1.166079311	-9.630589042	5.94E-22	1.60E-20	5.73E-21	TRUE			gi|357621081|gb|EHJ73044.1|	putative coiled-coil domain-containing protein [Danaus plexippus]
k78_533365		114	274	-1.265142069	-1.165561505	-7.597040653	3.03E-14	4.78E-13	1.71E-13	TRUE			gi|357625567|gb|EHJ75967.1|	hypothetical protein KGM_00374 [Danaus plexippus]
k58_906317		57	137	-1.265142069	-1.165561505	-5.371884055	7.79E-08	6.06E-07	2.17E-07	TRUE			gi|357620528|gb|EHJ72682.1|	putative guanylyl cyclase receptor [Danaus plexippus]
k40_54718		57	137	-1.265142069	-1.165561505	-5.371884055	7.79E-08	6.06E-07	2.17E-07	TRUE			gi|357625343|gb|EHJ75823.1|	putative Helicase [Danaus plexippus]
k48_199869		67	161	-1.264827688	-1.165247124	-5.822188783	5.81E-09	5.27E-08	1.89E-08	TRUE			gi|307212546|gb|EFN88269.1|	Tyrosine-protein kinase Src42A [Harpegnathos saltator]
k80_490485		251	603	-1.264470638	-1.164890074	-11.26509568	1.95E-29	7.68E-28	2.76E-28	TRUE			gi|357618719|gb|EHJ71596.1|	hypothetical protein KGM_14367 [Danaus plexippus]
k78_545792		475	1139	-1.261768328	-1.162187764	-15.45410578	7.08E-54	6.57E-52	2.36E-52	TRUE			gi|350401536|ref|XP_003486186.1|	PREDICTED: serine/threonine-protein kinase tousled-like 1-like [Bombus impatiens]
k76_562410		169	405	-1.260898661	-1.161318097	-9.209472134	3.28E-20	7.83E-19	2.81E-19	TRUE			gi|296040400|dbj|BAJ07612.1|	Bm8 interacting protein 2-5 [Bombyx mori]
k40_228927		48	115	-1.26052755	-1.160946986	-4.906132666	9.29E-07	6.14E-06	2.20E-06	TRUE			gi|270016900|gb|EFA13346.1|	hypothetical protein TcasGA2_TC002325 [Tribolium castaneum]
k74_600958		43	103	-1.260235772	-1.160655208	-4.642175201	3.45E-06	2.08E-05	7.45E-06	TRUE			gi|357617715|gb|EHJ70955.1|	putative DNA polymerase theta [Danaus plexippus]
k72_646052		431	1032	-1.259683196	-1.160102632	-14.68915153	7.57E-49	6.03E-47	2.16E-47	TRUE			gi|307169069|gb|EFN61913.1|	Centrosomal protein of 290 kDa [Camponotus floridanus]
k38_1058441		28	67	-1.258734268	-1.159153704	-3.74016168	0.000183902	0.00078156	0.000280291	TRUE			gi|357611159|gb|EHJ67335.1|	hypothetical protein KGM_20153 [Danaus plexippus]
k68_708933		23	55	-1.257797757	-1.158217193	-3.38651912	0.000707853	0.002608016	0.0009357	TRUE			gi|327420471|gb|HM357846.1|	Mamestra configurata arginine kinase mRNA, partial cds
k72_638695		46	110	-1.257797757	-1.158217193	-4.789273795	1.67E-06	1.06E-05	3.82E-06	TRUE			gi|357623868|gb|EHJ74853.1|	putative che-11 [Danaus plexippus]
k64_793044		64	153	-1.257387843	-1.157807279	-5.646730282	1.64E-08	1.40E-07	5.04E-08	TRUE			gi|357626356|gb|EHJ76475.1|	hypothetical protein KGM_18016 [Danaus plexippus]
k64_789402		917	2192	-1.257254159	-1.157673595	-21.3734012	2.36E-101	5.43E-99	1.95E-99	TRUE			gi|357615523|gb|EHJ69709.1|	sarco/endoplasmic reticulum calcium ATPase [Danaus plexippus]
k52_648740		36	86	-1.256339753	-1.156759189	-4.230432114	2.33E-05	0.000120106	4.31E-05	TRUE			gi|112983424|ref|NP_001036982.1|	Cycle like factor b [Bombyx mori] >gi|20373017|dbj|BAB91178.1| Cycle like factor BmCyc b [Bombyx mori]
k58_932884		44	105	-1.254813899	-1.155233335	-4.669518861	3.02E-06	1.83E-05	6.58E-06	TRUE			gi|357613096|gb|EHJ68314.1|	hypothetical protein KGM_21833 [Danaus plexippus]
k60_878577		593	1415	-1.254698043	-1.155117479	-17.1414656	7.28E-66	9.23E-64	3.31E-64	TRUE			gi|256772701|emb|CBB07053.1|	CYP6AE30 protein [Cnaphalocrocis medinalis]
k58_915699		26	62	-1.253756592	-1.154176028	-3.585538157	0.000336384	0.001343859	0.000482147	TRUE			gi|346708628|dbj|AK378756.1|	Bombyx mori mRNA, clone: fner33I14
k54_121029		117	279	-1.253756592	-1.154176028	-7.606153633	2.82E-14	4.47E-13	1.60E-13	TRUE			gi|345497751|ref|XP_001602416.2|	PREDICTED: translational activator GCN1-like [Nasonia vitripennis]
k42_1332924		34	81	-1.252387162	-1.152806598	-4.094386818	4.23E-05	0.000206976	7.43E-05	TRUE			gi|189236384|ref|XP_969698.2|	PREDICTED: similar to SNF1-like kinase 2 [Tribolium castaneum]
k60_92014		34	81	-1.252387162	-1.152806598	-4.094386818	4.23E-05	0.000206976	7.43E-05	TRUE			gi|357626134|gb|EHJ76332.1|	putative RW1 protein [Danaus plexippus]
k58_910327		100	238	-1.250961574	-1.151381009	-7.011452324	2.36E-12	3.14E-11	1.13E-11	TRUE			gi|134001215|gb|ABO45231.1|	reverse transcriptase [Ostrinia nubilalis] >gi|134001296|gb|ABO45237.1| reverse transcriptase [Ostrinia nubilalis]
k38_293804		29	69	-1.250543462	-1.150962898	-3.774107635	0.000160581	0.000691144	0.000247944	TRUE			gi|307176779|gb|EFN66179.1|	Large proline-rich protein BAT2 [Camponotus floridanus]
k74_607151		90	214	-1.24961389	-1.150033326	-6.642303042	3.09E-11	3.68E-10	1.32E-10	TRUE			gi|357624207|gb|EHJ75069.1|	putative pre-mRNA-splicing factor ATP-dependent RNA helicase PRP22 [Danaus plexippus]
k72_652251		146	347	-1.248967294	-1.14938673	-8.454417813	2.80E-17	5.57E-16	2.00E-16	TRUE			gi|307172990|gb|EFN64132.1|	CREB-binding protein [Camponotus floridanus]
k78_535853		136	323	-1.247927513	-1.148346949	-8.150888069	3.61E-16	6.59E-15	2.36E-15	TRUE			gi|339283876|gb|AEJ38207.1|	antennal esterase CarE8 [Spodoptera exigua]
k48_912781		24	57	-1.247927513	-1.148346949	-3.42401441	0.000617033	0.002316558	0.000831001	TRUE			gi|28209839|ref|NP_780783.1|	hypothetical protein CTC00065 [Clostridium tetani E88] >gi|28209861|ref|NP_780805.1| hypothetical protein CTC00089 [Clostridium tetani E88] >gi|28209981|ref|NP_780925.1| hypothetical protein CTC00214 [Clostridium tetani E88] >gi|28210288|ref|NP_781232.1| hypothetical protein CTC00549 [Clostridium tetani E88] >gi|28202274|gb|AAO34720.1| hypothetical protein CTC_00065 [Clostridium tetani E88] >gi|2…
k62_146644		32	76	-1.247927513	-1.148346949	-3.953714867	7.69E-05	0.000354467	0.000127175	TRUE			gi|357625733|gb|EHJ76078.1|	hypothetical protein KGM_06477 [Danaus plexippus]
k76_577128		24	57	-1.247927513	-1.148346949	-3.42401441	0.000617033	0.002316558	0.000831001	TRUE			gi|345548869|gb|JF339040.1|	Ostrinia nubilalis aminopeptidase N3b (apn3b) gene, partial cds; and aminopeptidase N3a (apn3a) and aminopeptidase N3c (apn3c) genes, complete cds
k74_605016		155	368	-1.247437551	-1.147856987	-8.697211785	3.40E-18	7.18E-17	2.58E-17	TRUE			gi|111380719|gb|ABH09735.1|	heat shock cognate 70 protein [Trichoplusia ni]
k46_473018		67	159	-1.246793765	-1.147213201	-5.714196499	1.10E-08	9.68E-08	3.47E-08	TRUE			gi|357631246|gb|EHJ78836.1|	putative fatty acid synthase [Danaus plexippus]
k78_543434		394	935	-1.246770735	-1.147190171	-13.85707338	1.15E-43	8.01E-42	2.87E-42	TRUE			gi|12585496|sp|Q9U516.1|U139_MANSE	RecName: Full=UPF0139 membrane protein pMsmaA27 >gi|6560633|gb|AAF16694.1|AF117572_1 unknown [Manduca sexta]
k80_509333		118	280	-1.246639968	-1.147059403	-7.582134451	3.40E-14	5.34E-13	1.92E-13	TRUE			gi|348651524|gb|HQ874128.1|	Ostrinia nubilalis isolate GAZ10 olfactory receptor 4 (OR4) gene, partial cds
k74_602076		290	688	-1.246355665	-1.146775101	-11.88307631	1.45E-32	6.66E-31	2.39E-31	TRUE			gi|307195156|gb|EFN77149.1|	Sodium-independent sulfate anion transporter [Harpegnathos saltator]
k40_1439185		35	83	-1.245756414	-1.14617585	-4.12552541	3.70E-05	0.00018316	6.57E-05	TRUE			gi|357612067|gb|EHJ67784.1|	tyrosine phosphatase n9 [Danaus plexippus]
k38_3974		27	64	-1.245112498	-1.145531934	-3.621047482	0.000293413	0.001191199	0.000427353	TRUE			gi|357620640|gb|EHJ72770.1|	putative recombining binding protein suppressor of hairless [Danaus plexippus]
k62_824933		30	71	-1.242856524	-1.14327596	-3.80791463	0.000140144	0.000610644	0.000219086	TRUE			gi|133930727|gb|EF125926.1|	Ostrinia nubilalis desaturase (D14-2) gene, complete cds
k62_834282		82	194	-1.242360838	-1.142780273	-6.29231442	3.13E-10	3.34E-09	1.20E-09	TRUE			gi|357616944|gb|EHJ70500.1|	hypothetical protein KGM_14900 [Danaus plexippus]
k78_529604		41	97	-1.242360838	-1.142780273	-4.449317563	8.61E-06	4.81E-05	1.73E-05	TRUE			gi|357621566|gb|EHJ73358.1|	hypothetical protein KGM_15941 [Danaus plexippus]
k72_631618		186	440	-1.242200902	-1.142620338	-9.475284279	2.66E-21	6.87E-20	2.46E-20	TRUE			gi|357604467|gb|EHJ64200.1|	hypothetical protein KGM_14148 [Danaus plexippus]
k78_527526		93	220	-1.242200902	-1.142620338	-6.699967293	2.08E-11	2.54E-10	9.10E-11	TRUE			gi|90289607|gb|DQ435665.1|	Triticum aestivum alpha tubulin-4D (TUBA-4D) mRNA, complete cds
k72_641363		74	175	-1.241757746	-1.142177182	-5.973712445	2.32E-09	2.23E-08	8.00E-09	TRUE			gi|357631166|gb|EHJ78814.1|	SXR-like nuclear receptor [Danaus plexippus]
k70_655709		603	1424	-1.239719239	-1.140138675	-17.01703355	6.14E-65	7.56E-63	2.71E-63	TRUE			gi|357488207|ref|XP_003614391.1|	Tar1p [Medicago truncatula] >gi|355515726|gb|AES97349.1| Tar1p [Medicago truncatula]
k52_1049584		36	85	-1.239465935	-1.139885371	-4.15655049	3.23E-05	0.000161869	5.81E-05	TRUE			gi|298704741|emb|CBJ28337.1|	OTU domain-containing protein, putative [Ectocarpus siliculosus]
k42_1173768		36	85	-1.239465935	-1.139885371	-4.15655049	3.23E-05	0.000161869	5.81E-05	TRUE			gi|357613737|gb|EHJ68696.1|	receptor protein-tyrosine phosphatase 10d [Danaus plexippus]
k66_601925		133	314	-1.239338313	-1.139757749	-7.988296193	1.37E-15	2.39E-14	8.57E-15	TRUE			gi|347969047|ref|XP_003436351.1|	AGAP003005-PB [Anopheles gambiae str. PEST] >gi|347969049|ref|XP_003436352.1| AGAP003005-PC [Anopheles gambiae str. PEST] >gi|333467721|gb|EGK96661.1| AGAP003005-PB [Anopheles gambiae str. PEST] >gi|333467722|gb|EGK96662.1| AGAP003005-PC [Anopheles gambiae str. PEST]
k80_492850		197	465	-1.239035087	-1.139454522	-9.719103662	2.50E-22	6.85E-21	2.46E-21	TRUE			gi|134001169|gb|EF113396.1|	Ostrinia nubilalis desaturase (ezi-D11 beta-2) gene, complete cds
k68_712143		25	59	-1.23878686	-1.139206295	-3.461316918	0.00053754	0.002046976	0.00073441	TRUE			gi|438386|gb|U04223.1|ONAMY25	Ostrinia nubilalis On25 alpha-amylase (amy) gene, partial cds
k54_1003739		203	479	-1.238545929	-1.138965364	-9.860935568	6.15E-23	1.74E-21	6.24E-22	TRUE			gi|346713268|dbj|AK386354.1|	Bombyx mori mRNA, clone: fprW03O02
k42_763070		39	92	-1.238159737	-1.138579173	-4.320340876	1.56E-05	8.32E-05	2.98E-05	TRUE			gi|270016900|gb|EFA13346.1|	hypothetical protein TcasGA2_TC002325 [Tribolium castaneum]
k56_475492		28	66	-1.237039197	-1.137458633	-3.656387647	0.000255794	0.001050992	0.000377032	TRUE			gi|115497494|ref|NP_001070098.1|	bifunctional ATP-dependent dihydroxyacetone kinase/FAD-AMP lyase (cyclizing) [Danio rerio] >gi|115313277|gb|AAI24307.1| Zgc:153296 [Danio rerio]
k54_1003045		42	99	-1.237039197	-1.137458633	-4.478149097	7.53E-06	4.26E-05	1.53E-05	TRUE			gi|357623868|gb|EHJ74853.1|	putative che-11 [Danaus plexippus]
k74_385268		28	66	-1.237039197	-1.137458633	-3.656387647	0.000255794	0.001050992	0.000377032	TRUE			gi|357624218|gb|EHJ75080.1|	putative dynein light chain 4, axonemal [Danaus plexippus]
k72_655234		906	2134	-1.235977221	-1.136396657	-20.77757064	6.91E-96	1.49E-93	5.33E-94	TRUE			gi|357629401|gb|EHJ78189.1|	aldehyde oxidase 2 [Danaus plexippus]
k40_95307		31	73	-1.235628248	-1.136047684	-3.841571986	0.000122249	0.000540486	0.000193915	TRUE			gi|357622572|gb|EHJ73999.1|	hypothetical protein KGM_13531 [Danaus plexippus]
k58_927970		186	438	-1.235628248	-1.136047684	-9.410055763	4.96E-21	1.26E-19	4.51E-20	TRUE			gi|357602462|gb|EHJ63406.1|	putative zinc finger protein [Danaus plexippus]
k42_1380511		74	174	-1.23349013	-1.133909566	-5.921981443	3.18E-09	3.00E-08	1.08E-08	TRUE			gi|357625048|gb|EHJ75601.1|	putative PI-3-kinase-related kinase SMG-1 [Danaus plexippus]
k68_727472		399	938	-1.233199176	-1.133618612	-13.7473882	5.28E-43	3.61E-41	1.30E-41	TRUE			gi|357622245|gb|EHJ73802.1|	putative Ankyrin repeat domain-containing protein 17 [Danaus plexippus]
k78_527439		129	303	-1.231946728	-1.132366164	-7.806224545	5.89E-15	9.83E-14	3.53E-14	TRUE			gi|357628202|gb|EHJ77600.1|	carbonic anhydrase [Danaus plexippus]
k68_101619		23	54	-1.231325546	-1.131744982	-3.293971666	0.000987825	0.003502029	0.001256275	TRUE			gi|170046642|ref|XP_001850865.1|	acylphosphatase [Culex quinquefasciatus] >gi|167869358|gb|EDS32741.1| acylphosphatase [Culex quinquefasciatus]
k38_1517413		23	54	-1.231325546	-1.131744982	-3.293971666	0.000987825	0.003502029	0.001256275	TRUE			gi|357628023|gb|EHJ77501.1|	enolase-phosphatase e-1 [Danaus plexippus]
k72_642617		46	108	-1.231325546	-1.131744982	-4.658391477	3.19E-06	1.93E-05	6.92E-06	TRUE			gi|357625584|gb|EHJ75983.1|	hypothetical protein KGM_00389 [Danaus plexippus]
k38_941462		23	54	-1.231325546	-1.131744982	-3.293971666	0.000987825	0.003502029	0.001256275	TRUE			gi|357620808|gb|EHJ72857.1|	putative ebna2 binding protein P100 [Danaus plexippus]
k46_295633		23	54	-1.231325546	-1.131744982	-3.293971666	0.000987825	0.003502029	0.001256275	TRUE			gi|479443|pir||S33901	reverse transcriptase - silkworm transposon Pao >gi|972522|gb|AAA75005.1| reverse transcriptase [Bombyx mori]
k80_507303		265	622	-1.230922221	-1.131341657	-11.1764934	5.31E-29	2.05E-27	7.37E-28	TRUE			gi|348651500|gb|HQ874116.1|	Ostrinia nubilalis isolate KAZ2 olfactory receptor 4 (OR4) gene, partial cds
k44_1296927		291	683	-1.230866425	-1.131285861	-11.71129114	1.12E-31	4.89E-30	1.75E-30	TRUE			gi|357624278|gb|EHJ75120.1|	Protein distal antenna [Danaus plexippus]
k80_497496		150	352	-1.230612928	-1.131032364	-8.405830113	4.25E-17	8.31E-16	2.98E-16	TRUE			gi|343113720|gb|AEL87782.1|	cytochrome P450 [Spodoptera litura]
k50_598073		52	122	-1.230297619	-1.130717055	-4.947514063	7.52E-07	5.05E-06	1.81E-06	TRUE			gi|161769557|gb|ABX79144.1|	ultraspiracle [Spodoptera litura]
k58_933997		197	462	-1.229697222	-1.130116658	-9.623869353	6.34E-22	1.70E-20	6.10E-21	TRUE			gi|357623469|gb|EHJ74606.1|	rbp1-like RNA-binding protein PB [Danaus plexippus]
k70_669115		142	333	-1.229631248	-1.130050683	-8.170107455	3.08E-16	5.65E-15	2.03E-15	TRUE			gi|340727453|ref|XP_003402058.1|	PREDICTED: hypothetical protein LOC100645895 [Bombus terrestris]
k50_48574		64	150	-1.22881869	-1.129238126	-5.480197714	4.25E-08	3.44E-07	1.23E-07	TRUE			gi|357627962|gb|EHJ77466.1|	hypothetical protein KGM_07465 [Danaus plexippus]
k80_490503		131	307	-1.228671844	-1.12909128	-7.839306282	4.53E-15	7.60E-14	2.73E-14	TRUE			gi|357625144|gb|EHJ75680.1|	putative alpha-galactosidase/alpha-n-acetylgalactosaminidase [Danaus plexippus]
k70_290412		35	82	-1.228268988	-1.128688424	-4.050289004	5.12E-05	0.000245715	8.82E-05	TRUE			gi|356545600|ref|XP_003541226.1|	PREDICTED: uncharacterized protein LOC100801180 [Glycine max]
k40_748215		38	89	-1.227805918	-1.128225353	-4.218235964	2.46E-05	0.000126091	4.52E-05	TRUE			gi|345485228|ref|XP_001599134.2|	PREDICTED: excitatory amino acid transporter-like [Nasonia vitripennis]
k68_704126		38	89	-1.227805918	-1.128225353	-4.218235964	2.46E-05	0.000126091	4.52E-05	TRUE			gi|333890861|gb|HM752592.1|	Spodoptera frugiperda microsatellite Stv_Spf127 sequence
k74_600474		155	363	-1.227701333	-1.128120769	-8.518487842	1.62E-17	3.26E-16	1.17E-16	TRUE			gi|189237341|ref|XP_967257.2|	PREDICTED: similar to CG17922 CG17922-PA [Tribolium castaneum]
k62_837773		205	480	-1.227410496	-1.127829932	-9.793595579	1.20E-22	3.35E-21	1.20E-21	TRUE			gi|357621307|gb|EHJ73180.1|	hypothetical protein KGM_12309 [Danaus plexippus]
k68_716652		126	295	-1.227291221	-1.127710657	-7.677003506	1.63E-14	2.62E-13	9.41E-14	TRUE			gi|289629216|ref|NP_001166192.1|	coatomer protein complex subunit alpha [Bombyx mori] >gi|284027820|gb|ADB66734.1| coatomer protein complex subunit alpha [Bombyx mori]
k72_655050		353	826	-1.226473598	-1.126893034	-12.83891681	9.93E-38	5.67E-36	2.04E-36	TRUE			gi|260908020|gb|ACX53809.1|	DUF233 protein [Heliothis virescens]
k72_642063		71	166	-1.225292312	-1.125711748	-5.75058506	8.89E-09	7.88E-08	2.83E-08	TRUE			gi|134001215|gb|ABO45231.1|	reverse transcriptase [Ostrinia nubilalis] >gi|134001296|gb|ABO45237.1| reverse transcriptase [Ostrinia nubilalis]
k48_1169070		320	748	-1.224966365	-1.125385801	-12.20449201	2.94E-34	1.47E-32	5.28E-33	TRUE			gi|357614528|gb|EHJ69134.1|	Eag K+ channel [Danaus plexippus]
k70_676467		101	236	-1.224431567	-1.124851002	-6.852484022	7.26E-12	9.28E-11	3.33E-11	TRUE			gi|357604228|gb|EHJ64099.1|	hypothetical protein KGM_10658 [Danaus plexippus]
k78_539725		208	486	-1.224372785	-1.124792221	-9.833250806	8.10E-23	2.28E-21	8.17E-22	TRUE			gi|357624207|gb|EHJ75069.1|	putative pre-mRNA-splicing factor ATP-dependent RNA helicase PRP22 [Danaus plexippus]
k38_1517577		191	446	-1.223471072	-1.123890508	-9.413803699	4.79E-21	1.21E-19	4.36E-20	TRUE			gi|193666845|ref|XP_001944531.1|	PREDICTED: putative nuclease HARBI1-like [Acyrthosiphon pisum]
k80_495107		403	941	-1.223414884	-1.12383432	-13.67367906	1.46E-42	9.83E-41	3.53E-41	TRUE			gi|66505114|ref|XP_624237.1|	PREDICTED: d-arabinose 1-dehydrogenase-like [Apis mellifera]
k38_701992		24	56	-1.222392421	-1.122811857	-3.333095332	0.000858855	0.003093274	0.0011098	TRUE			gi|332024447|gb|EGI64645.1|	Cytochrome b5 [Acromyrmex echinatior]
k40_922635		30	70	-1.222392421	-1.122811857	-3.72651638	0.000194144	0.000820508	0.00029438	TRUE			gi|164685138|gb|ABY66602.1|	glutathione S-transferase 14 [Bombyx mori]
k72_522751		36	84	-1.222392421	-1.122811857	-4.082196916	4.46E-05	0.000216958	7.78E-05	TRUE			gi|357620854|gb|EHJ72891.1|	hypothetical protein KGM_07854 [Danaus plexippus]
k54_1003231		33	77	-1.222392421	-1.122811857	-3.90840467	9.29E-05	0.000421142	0.000151077	TRUE			gi|357621304|gb|EHJ73177.1|	hypothetical protein KGM_12313 [Danaus plexippus]
k70_667128		48	112	-1.222392421	-1.122811857	-4.713721331	2.43E-06	1.50E-05	5.39E-06	TRUE			gi|357631732|gb|EHJ79201.1|	hypothetical protein KGM_15434 [Danaus plexippus]
k70_553505		27	63	-1.222392421	-1.122811857	-3.535282659	0.000407339	0.001595518	0.000572437	TRUE			gi|114842948|gb|DQ887770.1|	Ostrinia furnacalis chitinase gene, complete cds
k48_48636		36	84	-1.222392421	-1.122811857	-4.082196916	4.46E-05	0.000216958	7.78E-05	TRUE			gi|189236877|ref|XP_974696.2|	PREDICTED: similar to chromosome region maintenance protein 5/exportin [Tribolium castaneum]
k76_585575		96	224	-1.222392421	-1.122811857	-6.666244577	2.62E-11	3.16E-10	1.13E-10	TRUE			gi|307194687|gb|EFN76946.1|	Serine/threonine-protein kinase D3 [Harpegnathos saltator]
k64_791106		136	317	-1.220876189	-1.121295625	-7.921657445	2.34E-15	4.01E-14	1.44E-14	TRUE			gi|347963863|ref|XP_310634.5|	AGAP000458-PA [Anopheles gambiae str. PEST] >gi|333467000|gb|EAA06766.5| AGAP000458-PA [Anopheles gambiae str. PEST]
k56_958718		164	382	-1.219876823	-1.120296259	-8.689753142	3.63E-18	7.64E-17	2.74E-17	TRUE			gi|357619377|gb|EHJ71978.1|	putative Transmembrane protein 86B isoform 2 [Danaus plexippus]
k48_491230		40	93	-1.217230716	-1.117650152	-4.279404327	1.87E-05	9.84E-05	3.53E-05	TRUE			gi|357616535|gb|EHJ70248.1|	programmed cell death protein 11 [Danaus plexippus]
k40_413313		34	79	-1.216317907	-1.116737343	-3.941567363	8.10E-05	0.000371412	0.000133255	TRUE			gi|307184792|gb|EFN71106.1|	Methyl-CpG-binding domain protein 5 [Camponotus floridanus]
k62_826795		93	216	-1.215728691	-1.116148127	-6.514788082	7.28E-11	8.37E-10	3.00E-10	TRUE			gi|145220605|gb|ABP48078.1|	putative gag-pol protein [Drosophila ananassae]
k50_1105383		56	130	-1.215012891	-1.115432327	-5.051479021	4.38E-07	3.06E-06	1.10E-06	TRUE			gi|189234295|ref|XP_970768.2|	PREDICTED: similar to CG10362 CG10362-PA [Tribolium castaneum]
k74_625804		209	485	-1.214481805	-1.114901241	-9.753451527	1.78E-22	4.92E-21	1.77E-21	TRUE			gi|357614528|gb|EHJ69134.1|	Eag K+ channel [Danaus plexippus]
k80_496117		50	116	-1.214124805	-1.114544241	-4.768661549	1.85E-06	1.17E-05	4.20E-06	TRUE			gi|357610603|gb|EHJ67054.1|	dynein heavy chain [Danaus plexippus]
k46_1180697		25	58	-1.214124805	-1.114544241	-3.371943477	0.000746398	0.002733321	0.000980609	TRUE			gi|357619190|gb|EHJ71867.1|	hypothetical protein KGM_06377 [Danaus plexippus]
k70_679125		25	58	-1.214124805	-1.114544241	-3.371943477	0.000746398	0.002733321	0.000980609	TRUE			gi|158508574|ref|NP_001103476.1|	olfactory receptor 35 [Bombyx mori] >gi|152963603|tpg|DAA05991.1| TPA_exp: odorant receptor 35 [Bombyx mori]
k68_708758		75	174	-1.214124805	-1.114544241	-5.84041013	5.21E-09	4.77E-08	1.71E-08	TRUE			gi|134001215|gb|ABO45231.1|	reverse transcriptase [Ostrinia nubilalis] >gi|134001296|gb|ABO45237.1| reverse transcriptase [Ostrinia nubilalis]
k62_832310		41	95	-1.212303604	-1.11272304	-4.309785903	1.63E-05	8.69E-05	3.12E-05	TRUE			gi|357620328|gb|EHJ72558.1|	hypothetical protein KGM_14743 [Danaus plexippus]
k78_526899		411	952	-1.21182318	-1.112242615	-13.63888784	2.35E-42	1.57E-40	5.62E-41	TRUE			gi|328780485|ref|XP_624404.2|	PREDICTED: hypothetical protein LOC552020 [Apis mellifera]
k76_564792		76	176	-1.211504105	-1.111923541	-5.862730633	4.55E-09	4.21E-08	1.51E-08	TRUE			gi|357605150|gb|EHJ64486.1|	hypothetical protein KGM_09913 [Danaus plexippus]
k42_930192		54	125	-1.210896782	-1.111316218	-4.938624159	7.87E-07	5.27E-06	1.89E-06	TRUE			gi|313506242|gb|ADR64700.1|	CarE [Spodoptera exigua]
k80_443736		54	125	-1.210896782	-1.111316218	-4.938624159	7.87E-07	5.27E-06	1.89E-06	TRUE			gi|357610088|gb|EHJ66820.1|	hypothetical protein KGM_06825 [Danaus plexippus]
k46_1238636		51	118	-1.210217707	-1.110637143	-4.795981222	1.62E-06	1.03E-05	3.70E-06	TRUE			gi|357618967|gb|EHJ71751.1|	putative SAC domain-containing protein 3 [Danaus plexippus]
k54_1006068		272	629	-1.209453366	-1.109872801	-11.06702938	1.81E-28	6.84E-27	2.46E-27	TRUE			gi|357621647|gb|EHJ73416.1|	putative pol-like protein [Danaus plexippus]
k52_1051485		244	564	-1.208814015	-1.109233451	-10.47470486	1.13E-25	3.70E-24	1.33E-24	TRUE			gi|290560653|ref|NP_001166835.1|	aldehyde dehydrogenase isoform 1 [Bombyx mori] >gi|87248649|gb|ABD36377.1| aldehyde dehydrogenase [Bombyx mori]
k80_342283		29	67	-1.208108195	-1.108527631	-3.608326998	0.000308178	0.001243372	0.000446071	TRUE			gi|310688060|dbj|AB568275.1|	Ostrinia nubilalis inv gene for invected, partial cds
k74_613781		522	1206	-1.208108195	-1.108527631	-15.30967857	6.59E-53	5.94E-51	2.13E-51	TRUE			gi|134001215|gb|ABO45231.1|	reverse transcriptase [Ostrinia nubilalis] >gi|134001296|gb|ABO45237.1| reverse transcriptase [Ostrinia nubilalis]
k66_746523		342	790	-1.207856328	-1.108275764	-12.38846485	3.02E-35	1.56E-33	5.61E-34	TRUE			gi|357618102|gb|EHJ71196.1|	hypothetical protein KGM_08661 [Danaus plexippus]
k80_499992		113	261	-1.207727034	-1.10814647	-7.119871356	1.08E-12	1.49E-11	5.35E-12	TRUE			gi|357624207|gb|EHJ75069.1|	putative pre-mRNA-splicing factor ATP-dependent RNA helicase PRP22 [Danaus plexippus]
k68_706361		26	60	-1.206450877	-1.106870313	-3.410506706	0.000648423	0.002423657	0.000869555	TRUE			gi|66534900|ref|XP_395696.2|	PREDICTED: pyrroline-5-carboxylate reductase 2 isoform 2 [Apis mellifera]
k68_708175		62	143	-1.205675026	-1.106094462	-5.262194713	1.42E-07	1.07E-06	3.82E-07	TRUE			gi|34099638|gb|AAQ57129.1|	endonuclease and reverse transcriptase-like protein [Bombyx mori]
k38_1528838		98	226	-1.205469118	-1.105888554	-6.614385483	3.73E-11	4.41E-10	1.58E-10	TRUE			gi|270002785|gb|EEZ99232.1|	brinker [Tribolium castaneum]
k62_832806		33	76	-1.203533394	-1.10395283	-3.830220326	0.000128029	0.000563066	0.000202016	TRUE			gi|134001169|gb|EF113396.1|	Ostrinia nubilalis desaturase (ezi-D11 beta-2) gene, complete cds
k46_1231640		129	297	-1.203091865	-1.103511301	-7.569363006	3.75E-14	5.88E-13	2.11E-13	TRUE			gi|145220604|gb|ABP48077.1|	putative gag-pol protein [Drosophila ananassae]
k68_701036		80	184	-1.201633861	-1.102053297	-5.951455388	2.66E-09	2.53E-08	9.08E-09	TRUE			gi|346713498|dbj|AK388388.1|	Bombyx mori mRNA, clone: fwd-19L10
k74_622922		114	262	-1.200532987	-1.100952423	-7.096028707	1.28E-12	1.75E-11	6.29E-12	TRUE			gi|357611632|gb|EHJ67573.1|	cytochrome P450 332A5 [Danaus plexippus]
k68_724394		114	262	-1.200532987	-1.100952423	-7.096028707	1.28E-12	1.75E-11	6.29E-12	TRUE			gi|357631190|gb|EHJ78822.1|	hypothetical protein KGM_12495 [Danaus plexippus]
k58_356998		37	85	-1.199937571	-1.100357006	-4.039990312	5.35E-05	0.000255649	9.17E-05	TRUE			gi|357627511|gb|EHJ77186.1|	hypothetical protein KGM_12139 [Danaus plexippus]
k66_761156		64	147	-1.199672345	-1.100091781	-5.31185366	1.09E-07	8.26E-07	2.96E-07	TRUE			gi|66276932|gb|DQ000165.1|	Ostrinia nubilalis cadherin-like protein gene, complete cds
k76_549809		44	101	-1.198779864	-1.0991993	-4.400092858	1.08E-05	5.96E-05	2.14E-05	TRUE			gi|195449437|ref|XP_002072074.1|	GK22516 [Drosophila willistoni] >gi|194168159|gb|EDW83060.1| GK22516 [Drosophila willistoni]
k52_1053388		102	234	-1.197939378	-1.098358813	-6.69334079	2.18E-11	2.65E-10	9.51E-11	TRUE			gi|189233861|ref|XP_972696.2|	PREDICTED: similar to AGAP010390-PA [Tribolium castaneum]
k40_1439508		51	117	-1.197939378	-1.098358813	-4.732879777	2.21E-06	1.38E-05	4.95E-06	TRUE			gi|357606810|gb|EHJ65230.1|	putative programmed cell death 6-interacting protein [Danaus plexippus]
k38_1519116		41	94	-1.197036847	-1.097456283	-4.239424414	2.24E-05	0.000115743	4.15E-05	TRUE			gi|357613415|gb|EHJ68495.1|	putative luciferin-regenerating enzyme [Danaus plexippus]
k64_788183		295	676	-1.196308292	-1.096727728	-11.36305269	6.39E-30	2.58E-28	9.25E-29	TRUE			gi|301619341|ref|XP_002939052.1|	PREDICTED: uncharacterized protein K02A2.6-like [Xenopus (Silurana) tropicalis]
k56_951311		175	401	-1.196247315	-1.09666675	-8.751217926	2.11E-18	4.51E-17	1.62E-17	TRUE			gi|70907192|gb|AAZ15237.1|	reverse transcriptase [Aedes aegypti]
k74_611948		248	568	-1.195550809	-1.095970245	-10.40999476	2.23E-25	7.23E-24	2.59E-24	TRUE			gi|357613479|gb|EHJ68532.1|	hypothetical protein KGM_00708 [Danaus plexippus]
k38_1509060		83	190	-1.194816177	-1.095235613	-6.017405074	1.77E-09	1.74E-08	6.23E-09	TRUE			gi|345523058|gb|AEO00788.1|	Z-band PDZ-motif protein 52 isoform 13 [Drosophila melanogaster]
k56_960879		139	318	-1.193941883	-1.094361318	-7.779786619	7.26E-15	1.20E-13	4.32E-14	TRUE			gi|270001170|gb|EEZ97617.1|	hypothetical protein TcasGA2_TC012951 [Tribolium castaneum]
k74_597522		80	183	-1.193771743	-1.094191179	-5.900952243	3.61E-09	3.38E-08	1.21E-08	TRUE			gi|357622278|gb|EHJ73824.1|	hypothetical protein KGM_15998 [Danaus plexippus]
k58_931826		70	160	-1.192645078	-1.093064514	-5.513069124	3.53E-08	2.89E-07	1.04E-07	TRUE			gi|60328183|gb|AAX19163.1|	ecdysis triggering hormone receptor subtype-A [Manduca sexta]
k56_912194		35	80	-1.192645078	-1.093064514	-3.898313394	9.69E-05	0.000437291	0.000156872	TRUE			gi|357618252|gb|EHJ71302.1|	hypothetical protein KGM_01446 [Danaus plexippus]
k58_913989		28	64	-1.192645078	-1.093064514	-3.486754785	0.000488919	0.001878442	0.00067391	TRUE			gi|357613737|gb|EHJ68696.1|	receptor protein-tyrosine phosphatase 10d [Danaus plexippus]
k64_781985		28	64	-1.192645078	-1.093064514	-3.486754785	0.000488919	0.001878442	0.00067391	TRUE			gi|134001323|gb|ABO45239.1|	reverse transcriptase [Ostrinia nubilalis]
k62_829746		32	73	-1.189824559	-1.090243995	-3.716064243	0.00020235	0.000851557	0.00030552	TRUE			gi|357626313|gb|EHJ76444.1|	hypothetical protein KGM_22552 [Danaus plexippus]
k76_582961		208	474	-1.188303531	-1.088722967	-9.458615873	3.12E-21	8.01E-20	2.88E-20	TRUE			gi|261335987|emb|CBH09267.1|	putative poly(A)-specific ribonuclease (parn) [Heliconius melpomene]
k54_1002952		36	82	-1.187627003	-1.088046439	-3.932040773	8.42E-05	0.000385274	0.000138228	TRUE			gi|357631272|gb|EHJ78862.1|	putative enhancer of zeste 2 isoform a [Danaus plexippus]
k58_919550		47	107	-1.186878135	-1.087297571	-4.489116213	7.15E-06	4.07E-05	1.46E-05	TRUE			gi|189242355|ref|XP_001810254.1|	PREDICTED: similar to protease, reverse transcriptase, ribonuclease H, integrase [Tribolium castaneum]
k78_525358		58	132	-1.186413124	-1.08683256	-4.984317208	6.22E-07	4.24E-06	1.52E-06	TRUE			gi|357625614|gb|EHJ76006.1|	hypothetical protein KGM_14342 [Danaus plexippus]
k44_839377		29	66	-1.186413124	-1.08683256	-3.524433159	0.00042439	0.001656534	0.000594298	TRUE			gi|270010329|gb|EFA06777.1|	hypothetical protein TcasGA2_TC009713 [Tribolium castaneum]
k66_751464		29	66	-1.186413124	-1.08683256	-3.524433159	0.00042439	0.001656534	0.000594298	TRUE			gi|294517565|gb|GQ166860.1|	Ostrinia nubilalis clone BAC 75M1 acyl-CoA delta-11 desaturase gene, complete cds
k80_499291		480	1092	-1.185866545	-1.086285981	-14.3308854	1.40E-46	1.06E-44	3.82E-45	TRUE			gi|357626578|gb|EHJ76626.1|	putative plasma membrane associated protein, S3-12-like protein [Danaus plexippus]
k46_194688		51	116	-1.185555653	-1.085975089	-4.669486434	3.02E-06	1.83E-05	6.58E-06	TRUE			gi|307204441|gb|EFN83148.1|	Triple functional domain protein [Harpegnathos saltator]
k76_580797		84	191	-1.185111405	-1.085530841	-5.989824976	2.10E-09	2.04E-08	7.31E-09	TRUE			gi|350426509|ref|XP_003494459.1|	PREDICTED: 26S proteasome non-ATPase regulatory subunit 7-like [Bombus impatiens]
k80_490358		172	391	-1.184760043	-1.085179478	-8.567930057	1.05E-17	2.16E-16	7.74E-17	TRUE			gi|357629634|gb|EHJ78277.1|	putative prolyl endopeptidase isoform 1 [Danaus plexippus]
k80_493639		99	225	-1.184424571	-1.084844007	-6.497798595	8.15E-11	9.34E-10	3.35E-10	TRUE			gi|357607077|gb|EHJ65347.1|	hypothetical protein KGM_03835 [Danaus plexippus]
k50_1097689		187	425	-1.184424571	-1.084844007	-8.930457102	4.24E-19	9.48E-18	3.40E-18	TRUE			gi|345481376|ref|XP_001602129.2|	PREDICTED: cubilin-like [Nasonia vitripennis]
k60_864287		59	134	-1.183446141	-1.083865577	-5.010801777	5.42E-07	3.72E-06	1.33E-06	TRUE			gi|189237641|ref|XP_966597.2|	PREDICTED: similar to MGC89351 protein [Tribolium castaneum]
k40_1172044		37	84	-1.182864057	-1.083283493	-3.965554433	7.32E-05	0.000338544	0.00012145	TRUE			gi|156544331|ref|XP_001607290.1|	PREDICTED: protein SERAC1-like [Nasonia vitripennis]
k74_614879		234	531	-1.182203331	-1.082622767	-9.965653091	2.15E-23	6.25E-22	2.24E-22	TRUE			gi|195552480|ref|XP_002076483.1|	GD17742 [Drosophila simulans] >gi|194201736|gb|EDX15312.1| GD17742 [Drosophila simulans]
k76_583961		201	456	-1.181838323	-1.082257759	-9.232522161	2.64E-20	6.38E-19	2.29E-19	TRUE			gi|347963623|ref|XP_310784.4|	AGAP000331-PA [Anopheles gambiae str. PEST] >gi|333467112|gb|EAA06237.5| AGAP000331-PA [Anopheles gambiae str. PEST]
k76_566069		71	161	-1.181169759	-1.081589194	-5.483105064	4.18E-08	3.38E-07	1.21E-07	TRUE			gi|261335944|emb|CBH09277.1|	putative WD repeat domain 13 (Wdr13) [Heliconius melpomene] >gi|261335995|emb|CBH09275.1| putative WD repeat domain 13 (Wdr13) [Heliconius melpomene]
k58_926312		161	365	-1.180835776	-1.081255212	-8.253827683	1.53E-16	2.89E-15	1.04E-15	TRUE			gi|112982820|ref|NP_001037542.1|	L-threonine dehydrogenase [Bombyx mori] >gi|76496246|gb|ABA43639.1| L-threonine dehydrogenase [Bombyx mori]
k38_733306		30	68	-1.180572246	-1.080991682	-3.561812826	0.000368303	0.001457007	0.000522742	TRUE			gi|290565750|ref|NP_001166866.1|	protein ovo [Bombyx mori] >gi|289585586|gb|ADD11587.1| OVO [Bombyx mori]
k62_390368		38	86	-1.178337241	-1.078756677	-3.998854401	6.36E-05	0.000298522	0.000107097	TRUE			gi|307175309|gb|EFN65339.1|	hypothetical protein EAG_14931 [Camponotus floridanus]
k62_835921		38	86	-1.178337241	-1.078756677	-3.998854401	6.36E-05	0.000298522	0.000107097	TRUE			gi|328779457|ref|XP_001121057.2|	PREDICTED: inositol hexakisphosphate and diphosphoinositol-pentakisphosphate kinase-like [Apis mellifera]
k44_1306890		95	215	-1.178337241	-1.078756677	-6.322783837	2.57E-10	2.78E-09	9.97E-10	TRUE			gi|357605832|gb|EHJ64790.1|	roundabout, isoform B [Danaus plexippus]
k76_573310		384	869	-1.178249866	-1.078669302	-12.71113336	5.13E-37	2.85E-35	1.02E-35	TRUE			gi|357604154|gb|EHJ64070.1|	putative F38B2.4 [Danaus plexippus]
k80_497894		42	95	-1.177538186	-1.077957621	-4.200361661	2.66E-05	0.000135595	4.86E-05	TRUE			gi|357625567|gb|EHJ75967.1|	hypothetical protein KGM_00374 [Danaus plexippus]
k62_829002		50	113	-1.176322773	-1.076742209	-4.57684292	4.72E-06	2.77E-05	9.95E-06	TRUE			gi|307210697|gb|EFN87120.1|	Uncharacterized protein K03H1.5 [Harpegnathos saltator]
k46_1229147		127	287	-1.17622224	-1.076641676	-7.293541285	3.02E-13	4.40E-12	1.58E-12	TRUE			gi|357604007|gb|EHJ64003.1|	ATP-dependent RNA helicase [Danaus plexippus]
k46_815979		27	61	-1.175849835	-1.076269271	-3.361517634	0.000775154	0.002824898	0.001013463	TRUE			gi|357631487|gb|EHJ78960.1|	putative zinc finger protein 426 [Danaus plexippus]
k48_1165060		85	192	-1.175571565	-1.075991	-5.962556598	2.48E-09	2.38E-08	8.53E-09	TRUE			gi|357623755|gb|EHJ74780.1|	hypothetical protein KGM_19459 [Danaus plexippus]
k68_701471		93	210	-1.175086707	-1.075506142	-6.233510223	4.56E-10	4.79E-09	1.72E-09	TRUE			gi|357609158|gb|EHJ66324.1|	hypothetical protein KGM_00462 [Danaus plexippus]
k62_829691		31	70	-1.175086707	-1.075506142	-3.598894149	0.000319573	0.001285012	0.000461035	TRUE			gi|357617082|gb|EHJ70573.1|	putative williams-beuren syndrome critical region protein [Danaus plexippus]
k80_492529		140	316	-1.174497731	-1.074917167	-7.643200508	2.12E-14	3.39E-13	1.22E-13	TRUE			gi|112983824|ref|NP_001036859.1|	ecdysteroid-inducible angiotensin-converting enzyme-related gene product precursor [Bombyx mori] >gi|8918492|dbj|BAA97657.1| BmAcer [Bombyx mori] >gi|224176029|dbj|BAH23568.1| male reproductive organ angiotensin-converting enzyme-related protein 1 [Bombyx mori]
k78_542422		39	88	-1.1740294	-1.074448836	-4.031941177	5.53E-05	0.000263364	9.45E-05	TRUE			gi|319918809|dbj|AB597005.1|	Ostrinia nubilalis OnubOR7a, OnubOR5b genes, complete cds and complete sequence, clone: 11K16
k76_578488		297	670	-1.173698165	-1.0741176	-11.12278774	9.72E-29	3.71E-27	1.33E-27	TRUE			gi|91081227|ref|XP_975630.1|	PREDICTED: similar to zinc finger CCCH-type containing 14 [Tribolium castaneum]
k66_746206		161	363	-1.17290886	-1.073328296	-8.182069829	2.79E-16	5.13E-15	1.84E-15	TRUE			gi|357622071|gb|EHJ73683.1|	putative copper-zinc superoxide dismutase [Danaus plexippus]
k68_715669		55	124	-1.172836597	-1.073256033	-4.781804611	1.74E-06	1.10E-05	3.95E-06	TRUE			gi|134001215|gb|ABO45231.1|	reverse transcriptase [Ostrinia nubilalis] >gi|134001296|gb|ABO45237.1| reverse transcriptase [Ostrinia nubilalis]
k74_612121		130	293	-1.172389041	-1.072808477	-7.348030153	2.01E-13	2.98E-12	1.07E-12	TRUE			gi|350421089|ref|XP_003492729.1|	PREDICTED: hypothetical protein LOC100741990 [Bombus impatiens]
k66_769791		324	730	-1.171902651	-1.072322087	-11.59437941	4.40E-31	1.90E-29	6.81E-30	TRUE			gi|319894762|gb|ADV76536.1|	ATP-binding cassette sub-family B member 1 [Trichoplusia ni]
k80_510007		364	820	-1.171685459	-1.072104895	-12.28636161	1.07E-34	5.47E-33	1.96E-33	TRUE			gi|256862212|gb|ACV32640.1|	heat shock protein 70 [Helicoverpa zea]
k42_628757		103	232	-1.171480468	-1.071899904	-6.534016521	6.40E-11	7.40E-10	2.66E-10	TRUE			gi|357631246|gb|EHJ78836.1|	putative fatty acid synthase [Danaus plexippus]
k58_931119		234	527	-1.171294432	-1.071713868	-9.846603285	7.09E-23	2.00E-21	7.17E-22	TRUE			gi|357626998|gb|EHJ76861.1|	hypothetical protein KGM_19505 [Danaus plexippus]
k40_461888		44	99	-1.169925001	-1.070344437	-4.263216509	2.02E-05	0.000105077	3.77E-05	TRUE			gi|357612664|gb|EHJ68109.1|	hypothetical protein KGM_01730 [Danaus plexippus]
k62_819084		44	99	-1.169925001	-1.070344437	-4.263216509	2.02E-05	0.000105077	3.77E-05	TRUE			gi|357604014|gb|EHJ64010.1|	hypothetical protein KGM_07791 [Danaus plexippus]
k56_960105		40	90	-1.169925001	-1.070344437	-4.064815658	4.81E-05	0.000232204	8.33E-05	TRUE			gi|33327733|gb|AAQ09229.1|	polyprotein [Antheraea mylitta]
k60_869279		52	117	-1.169925001	-1.070344437	-4.634609055	3.58E-06	2.14E-05	7.69E-06	TRUE			gi|357605668|gb|EHJ64730.1|	putative Chromodomain helicase-DNA-binding protein Mi-2-like protein [Danaus plexippus]
k70_682662		48	108	-1.169925001	-1.070344437	-4.452786385	8.48E-06	4.74E-05	1.70E-05	TRUE			gi|357608035|gb|EHJ65794.1|	putative mixed lineage protein kinase [Danaus plexippus]
k78_544333		121	272	-1.168599604	-1.06901904	-7.059428757	1.67E-12	2.26E-11	8.12E-12	TRUE			gi|291201235|emb|FP340410.1|	10N12_SfBAC_fin, Spodoptera frugiperda BAC, egg DNA
k78_541346		319	717	-1.168416695	-1.068836131	-11.46023747	2.09E-30	8.65E-29	3.10E-29	TRUE			gi|357606882|gb|EHJ65264.1|	hypothetical protein KGM_04990 [Danaus plexippus]
k78_527090		186	418	-1.168200321	-1.068619757	-8.748712958	2.16E-18	4.61E-17	1.65E-17	TRUE			gi|112983960|ref|NP_001036843.1|	BAG domain-containing protein Samui [Bombyx mori] >gi|27151475|sp|Q9BLJ6.1|BAGS_BOMMO RecName: Full=BAG domain-containing protein Samui >gi|13442776|dbj|BAB39763.1| Samui [Bombyx mori]
k50_1107911		81	182	-1.167944637	-1.068364073	-5.771676906	7.85E-09	7.00E-08	2.51E-08	TRUE			gi|328702649|ref|XP_003241967.1|	PREDICTED: LOW QUALITY PROTEIN: zinc finger protein Xfin [Acyrthosiphon pisum]
k78_533266		65	146	-1.167456746	-1.067876182	-5.167498049	2.37E-07	1.72E-06	6.17E-07	TRUE			gi|195377377|ref|XP_002047467.1|	GJ13461 [Drosophila virilis] >gi|194154625|gb|EDW69809.1| GJ13461 [Drosophila virilis]
k74_603843		147	330	-1.166649869	-1.067069305	-7.764209353	8.22E-15	1.35E-13	4.86E-14	TRUE			gi|189237552|ref|XP_974459.2|	PREDICTED: similar to AGAP001690-PA [Tribolium castaneum]
k72_641872		45	101	-1.166358386	-1.066777822	-4.294369013	1.75E-05	9.26E-05	3.32E-05	TRUE			gi|357622054|gb|EHJ73673.1|	hypothetical protein KGM_07273 [Danaus plexippus]
k74_608154		45	101	-1.166358386	-1.066777822	-4.294369013	1.75E-05	9.26E-05	3.32E-05	TRUE			gi|189239227|ref|XP_973767.2|	PREDICTED: similar to kakapo [Tribolium castaneum]
k56_962756		86	193	-1.166192283	-1.066611718	-5.935593662	2.93E-09	2.77E-08	9.96E-09	TRUE			gi|307174137|gb|EFN64795.1|	Inositol hexakisphosphate and diphosphoinositol-pentakisphosphate kinase [Camponotus floridanus]
k54_1015064		37	83	-1.165586066	-1.066005502	-3.890638921	1.00E-04	0.000450062	0.000161473	TRUE			gi|357615253|gb|EHJ69557.1|	hypothetical protein KGM_05398 [Danaus plexippus]
k38_1518676		66	148	-1.165059246	-1.065478682	-5.193248341	2.07E-07	1.51E-06	5.43E-07	TRUE			gi|357622072|gb|EHJ73684.1|	hypothetical protein KGM_00446 [Danaus plexippus]
k80_507278		516	1157	-1.164945894	-1.06536533	-14.51973728	9.09E-48	7.06E-46	2.53E-46	TRUE			gi|357628955|gb|EHJ78033.1|	hypothetical protein KGM_17284 [Danaus plexippus]
k78_544649		120	269	-1.164571767	-1.064991203	-6.998821171	2.58E-12	3.43E-11	1.23E-11	TRUE			gi|307202259|gb|EFN81743.1|	Arginine kinase [Harpegnathos saltator]
k44_122450		29	65	-1.164386818	-1.064806254	-3.439850559	0.000582035	0.002197977	0.000788587	TRUE			gi|345484067|ref|XP_001599817.2|	PREDICTED: LOW QUALITY PROTEIN: trafficking protein particle complex subunit 8-like [Nasonia vitripennis]
k38_800346		46	103	-1.162938571	-1.063358007	-4.325339737	1.52E-05	8.15E-05	2.92E-05	TRUE			gi|328789500|ref|XP_394309.4|	PREDICTED: adenosine deaminase [Apis mellifera]
k58_21652		46	103	-1.162938571	-1.063358007	-4.325339737	1.52E-05	8.15E-05	2.92E-05	TRUE			gi|357621108|gb|EHJ73061.1|	putative aquarius [Danaus plexippus]
k74_615231		228	510	-1.161463423	-1.061882859	-9.613986621	6.98E-22	1.86E-20	6.69E-21	TRUE			gi|357613124|gb|EHJ68329.1|	Sp-like zinc finger transcription factor [Danaus plexippus]
k38_1518186		110	246	-1.161154792	-1.061574228	-6.675400471	2.47E-11	2.98E-10	1.07E-10	TRUE			gi|357605155|gb|EHJ64491.1|	putative protein phosphatase 2c [Danaus plexippus]
k40_1440793		72	161	-1.160991877	-1.061411313	-5.399661072	6.68E-08	5.24E-07	1.88E-07	TRUE			gi|170050212|ref|XP_001859676.1|	mixed-lineage leukemia protein [Culex quinquefasciatus] >gi|167871728|gb|EDS35111.1| mixed-lineage leukemia protein [Culex quinquefasciatus]
k44_1300008		51	114	-1.160464672	-1.060884108	-4.541809275	5.58E-06	3.24E-05	1.16E-05	TRUE			gi|118781384|ref|XP_311443.3|	AGAP010729-PA [Anopheles gambiae str. PEST] >gi|116130145|gb|EAA06997.4| AGAP010729-PA [Anopheles gambiae str. PEST]
k64_789518		34	76	-1.160464672	-1.060884108	-3.708364813	0.000208602	0.0008763	0.000314398	TRUE			gi|357625514|gb|EHJ75935.1|	putative gc-rich sequence DNA-binding factor [Danaus plexippus]
k58_925326		222	496	-1.159780444	-1.06019988	-9.46883978	2.83E-21	7.30E-20	2.62E-20	TRUE			gi|357617609|gb|EHJ70885.1|	putative pol-like protein [Danaus plexippus]
k66_744209		30	67	-1.159198595	-1.059618031	-3.478480259	0.000504266	0.001930119	0.00069245	TRUE			gi|357621307|gb|EHJ73180.1|	hypothetical protein KGM_12309 [Danaus plexippus]
k62_829811		60	134	-1.159198595	-1.059618031	-4.919330177	8.68E-07	5.76E-06	2.07E-06	TRUE			gi|323126238|gb|HQ185405.1|	Ostrinia nubilalis cadherin (cad) gene, cad-E allele, exons 31, 32 and partial cds
k50_681174		60	134	-1.159198595	-1.059618031	-4.919330177	8.68E-07	5.76E-06	2.07E-06	TRUE			gi|157344|gb|AAA28508.1|	reverse transcriptase (put.); putative [Drosophila melanogaster]
k44_1290053		90	201	-1.159198595	-1.059618031	-6.024944268	1.69E-09	1.66E-08	5.95E-09	TRUE			gi|44829173|tpg|DAA04500.1|	TPA_exp: pol polyprotein [Schistosoma mansoni]
k38_1513368		60	134	-1.159198595	-1.059618031	-4.919330177	8.68E-07	5.76E-06	2.07E-06	TRUE			gi|332024042|gb|EGI64260.1|	UPF0518 protein [Acromyrmex echinatior]
k38_1520318		112	250	-1.158429363	-1.058848798	-6.71534852	1.88E-11	2.29E-10	8.23E-11	TRUE			gi|357624220|gb|EHJ75082.1|	dolichyl-diphosphooligosaccharide protein glycotransferase [Danaus plexippus]
k60_878452		290	647	-1.157712812	-1.058132248	-10.79739802	3.54E-27	1.27E-25	4.54E-26	TRUE			gi|291201260|emb|FP340435.1|	23L11_HaBAC_fin, Helicoverpa armigera BAC, pupae DNA
k52_1058030		39	87	-1.157541277	-1.057960713	-3.958741308	7.53E-05	0.000347728	0.000124757	TRUE			gi|357620138|gb|EHJ72444.1|	putative CDC7 cell division cycle 7 [Danaus plexippus]
k54_1009253		65	145	-1.157541277	-1.057960713	-5.110727647	3.21E-07	2.28E-06	8.18E-07	TRUE			gi|357620529|gb|EHJ72683.1|	putative guanylate cyclase [Danaus plexippus]
k78_527743		139	310	-1.157183333	-1.057602768	-7.470730828	7.98E-14	1.22E-12	4.39E-13	TRUE			gi|357623524|gb|EHJ74635.1|	putative Spectrin alpha chain [Danaus plexippus]
k40_1453283		61	136	-1.156725504	-1.05714494	-4.946458696	7.56E-07	5.07E-06	1.82E-06	TRUE			gi|332017739|gb|EGI58413.1|	Hexaprenyldihydroxybenzoate methyltransferase, mitochondrial [Acromyrmex echinatior]
k80_503983		183	408	-1.156725504	-1.05714494	-8.567632548	1.06E-17	2.16E-16	7.75E-17	TRUE			gi|357612428|gb|EHJ67997.1|	timeless [Danaus plexippus]
k44_1288686		70	156	-1.156119202	-1.056538638	-5.295221579	1.19E-07	9.00E-07	3.23E-07	TRUE			gi|328698318|ref|XP_003240612.1|	PREDICTED: hypothetical protein LOC100569215 [Acyrthosiphon pisum]
k50_1114372		35	78	-1.156119202	-1.056538638	-3.7442727	0.000180917	0.000770134	0.000276308	TRUE			gi|345482627|ref|XP_001607943.2|	PREDICTED: protein purity of essence-like [Nasonia vitripennis]
k60_867533		296	659	-1.154681289	-1.055100725	-10.87156496	1.57E-27	5.71E-26	2.05E-26	TRUE			gi|189242367|ref|XP_001807263.1|	PREDICTED: similar to gag-pol polyprotein [Tribolium castaneum]
k70_686291		173	385	-1.154086408	-1.054505844	-8.305651381	9.93E-17	1.89E-15	6.78E-16	TRUE			gi|260908037|gb|ACX53817.1|	chemosensory protein [Heliothis virescens]
k60_868590		89	198	-1.153623189	-1.054042625	-5.954097879	2.62E-09	2.49E-08	8.95E-09	TRUE			gi|242805359|ref|XP_002484510.1|	hypothetical protein TSTA_040370 [Talaromyces stipitatus ATCC 10500] >gi|218715135|gb|EED14557.1| hypothetical protein TSTA_040370 [Talaromyces stipitatus ATCC 10500]
k80_501737		174	387	-1.15324626	-1.053665696	-8.321774415	8.67E-17	1.66E-15	5.94E-16	TRUE			gi|156549571|ref|XP_001602747.1|	PREDICTED: sodium-independent sulfate anion transporter-like [Nasonia vitripennis]
k80_492983		103	229	-1.152703261	-1.053122697	-6.39870092	1.57E-10	1.74E-09	6.23E-10	TRUE			gi|328784122|ref|XP_003250400.1|	PREDICTED: DEP domain-containing protein 5-like [Apis mellifera]
k62_163898		90	200	-1.152003093	-1.052422529	-5.976574047	2.28E-09	2.19E-08	7.87E-09	TRUE			gi|357604800|gb|EHJ64328.1|	hypothetical protein KGM_19125 [Danaus plexippus]
k38_983868		45	100	-1.152003093	-1.052422529	-4.22605519	2.38E-05	0.000122131	4.38E-05	TRUE			gi|332025996|gb|EGI66149.1|	Integrator complex subunit 9 [Acromyrmex echinatior]
k38_1355576		36	80	-1.152003093	-1.052422529	-3.779894944	0.000156895	0.00067752	0.00024308	TRUE			gi|357627487|gb|EHJ77167.1|	ionotropic glutamate receptor subunit ia [Danaus plexippus]
k54_1007602		135	300	-1.152003093	-1.052422529	-7.31981452	2.48E-13	3.65E-12	1.31E-12	TRUE			gi|189239227|ref|XP_973767.2|	PREDICTED: similar to kakapo [Tribolium castaneum]
k54_1011081		131	291	-1.151452341	-1.051871777	-7.206093061	5.76E-13	8.17E-12	2.93E-12	TRUE			gi|357621562|gb|EHJ73354.1|	hypothetical protein KGM_15928 [Danaus plexippus]
k62_824599		86	191	-1.151164073	-1.051583509	-5.836743008	5.32E-09	4.87E-08	1.75E-08	TRUE			gi|357611408|gb|EHJ67465.1|	vacuolar proton ATPase [Danaus plexippus]
k50_1104951		77	171	-1.151065974	-1.05148541	-5.522279471	3.35E-08	2.75E-07	9.88E-08	TRUE			gi|195482255|ref|XP_002101974.1|	GE15308 [Drosophila yakuba] >gi|194189498|gb|EDX03082.1| GE15308 [Drosophila yakuba]
k52_1049642		83	184	-1.148522525	-1.048941961	-5.717012495	1.08E-08	9.53E-08	3.42E-08	TRUE			gi|156549449|ref|XP_001603589.1|	PREDICTED: peroxidase-like [Nasonia vitripennis]
k46_771848		37	82	-1.148098639	-1.048518075	-3.815235336	0.000136053	0.000595127	0.000213506	TRUE			gi|158300948|ref|XP_552478.2|	AGAP011766-PA [Anopheles gambiae str. PEST] >gi|157013404|gb|EAL38873.2| AGAP011766-PA [Anopheles gambiae str. PEST]
k38_277023		37	82	-1.148098639	-1.048518075	-3.815235336	0.000136053	0.000595127	0.000213506	TRUE			gi|91080389|ref|XP_966373.1|	PREDICTED: similar to type II transmembrane protein, partial [Tribolium castaneum]
k80_504735		232	514	-1.147643554	-1.04806299	-9.548847259	1.31E-21	3.43E-20	1.23E-20	TRUE			gi|340717783|ref|XP_003397355.1|	PREDICTED: LIM domain-binding protein 2-like [Bombus terrestris]
k74_601628		79	175	-1.147430364	-1.0478498	-5.570687954	2.54E-08	2.12E-07	7.62E-08	TRUE			gi|357620129|gb|EHJ72435.1|	crumbs [Danaus plexippus]
k46_985451		79	175	-1.147430364	-1.0478498	-5.570687954	2.54E-08	2.12E-07	7.62E-08	TRUE			gi|345486795|ref|XP_001607140.2|	PREDICTED: caseinolytic peptidase B protein homolog [Nasonia vitripennis]
k80_498202		42	93	-1.146841388	-1.047260824	-4.059099251	4.93E-05	0.000237277	8.51E-05	TRUE			gi|357625053|gb|EHJ75606.1|	hypothetical protein KGM_15110 [Danaus plexippus]
k76_131218		28	62	-1.146841388	-1.047260824	-3.314235583	0.00091894	0.003288614	0.001179673	TRUE			gi|114842948|gb|DQ887770.1|	Ostrinia furnacalis chitinase gene, complete cds
k52_1050971		28	62	-1.146841388	-1.047260824	-3.314235583	0.00091894	0.003288614	0.001179673	TRUE			gi|328789024|ref|XP_395639.4|	PREDICTED: LOW QUALITY PROTEIN: transcription initiation factor TFIID subunit 1 [Apis mellifera]
k56_970279		28	62	-1.146841388	-1.047260824	-3.314235583	0.00091894	0.003288614	0.001179673	TRUE			gi|197313776|ref|NP_001127921.1|	uncharacterized protein CG7065 homolog [Tribolium castaneum]
k80_492030		772	1708	-1.145635222	-1.046054658	-17.38029329	1.16E-67	1.54E-65	5.52E-66	TRUE			gi|242014056|ref|XP_002427714.1|	sodium/potassium-transporting ATPase alpha-1 chain, putative [Pediculus humanus corporis] >gi|212512149|gb|EEB14976.1| sodium/potassium-transporting ATPase alpha-1 chain, putative [Pediculus humanus corporis]
k80_495425		57	126	-1.144389909	-1.044809345	-4.715642382	2.41E-06	1.49E-05	5.35E-06	TRUE			gi|195393330|ref|XP_002055307.1|	GJ18862 [Drosophila virilis] >gi|194149817|gb|EDW65508.1| GJ18862 [Drosophila virilis]
k80_503297		369	815	-1.143179243	-1.043598679	-11.9822061	4.40E-33	2.07E-31	7.42E-32	TRUE			gi|357619559|gb|EHJ72085.1|	THO complex subunit 2 [Danaus plexippus]
k38_60068		48	106	-1.142957954	-1.04337739	-4.32036294	1.56E-05	8.32E-05	2.98E-05	TRUE			gi|357622606|gb|EHJ74032.1|	hypothetical protein KGM_18604 [Danaus plexippus]
k76_563040		250	552	-1.142740172	-1.043159608	-9.857621872	6.35E-23	1.79E-21	6.44E-22	TRUE			gi|156549609|ref|XP_001603619.1|	PREDICTED: calcium release-activated calcium channel protein 1-like [Nasonia vitripennis]
k78_550355		106	234	-1.142444265	-1.042863701	-6.416567521	1.39E-10	1.55E-09	5.57E-10	TRUE			gi|357631637|gb|EHJ79106.1|	putative glucose dehydrogenase [Danaus plexippus]
k76_565632		323	713	-1.142367912	-1.042787348	-11.20015027	4.07E-29	1.59E-27	5.70E-28	TRUE			gi|298204325|gb|ADI61811.1|	endonuclease-reverse transcriptase [Bombyx mori]
k58_905729		29	64	-1.142019005	-1.042438441	-3.354563706	0.000794902	0.002888066	0.001036176	TRUE			gi|357625415|gb|EHJ75870.1|	putative histone deacetylase 7A [Danaus plexippus]
k56_955378		213	470	-1.141807326	-1.042226762	-9.089321138	9.97E-20	2.31E-18	8.29E-19	TRUE			gi|292620748|ref|XP_694692.3|	PREDICTED: ecto-NOX disulfide-thiol exchanger 2 [Danio rerio]
k38_1519482		97	214	-1.141554144	-1.04197358	-6.131933588	8.68E-10	8.83E-09	3.17E-09	TRUE			gi|170035150|ref|XP_001845434.1|	pap-inositol-1,4-phosphatase [Culex quinquefasciatus] >gi|167876986|gb|EDS40369.1| pap-inositol-1,4-phosphatase [Culex quinquefasciatus]
k42_75927		34	75	-1.141355849	-1.041775285	-3.629530624	0.000283937	0.001157658	0.000415343	TRUE			gi|91076698|ref|XP_971949.1|	PREDICTED: similar to AGAP003138-PA [Tribolium castaneum]
k38_979420		39	86	-1.140862536	-1.041281972	-3.885086749	0.000102293	0.000459841	0.000164971	TRUE			gi|221119676|ref|XP_002155414.1|	PREDICTED: similar to ORF2-encoded protein, partial [Hydra magnipapillata]
k56_554928		44	97	-1.140481224	-1.040900659	-4.124841165	3.71E-05	0.000183633	6.59E-05	TRUE			gi|357608218|gb|EHJ65880.1|	Putative GTP-binding protein 5 [Danaus plexippus]
k50_773079		49	108	-1.140177658	-1.040597094	-4.351406418	1.35E-05	7.30E-05	2.62E-05	TRUE			gi|357631098|gb|EHJ78793.1|	putative rab23 [Danaus plexippus]
k58_927846		133	293	-1.139474419	-1.039893855	-7.163328844	7.87E-13	1.10E-11	3.96E-12	TRUE			gi|195055454|ref|XP_001994634.1|	GH17345 [Drosophila grimshawi] >gi|193892397|gb|EDV91263.1| GH17345 [Drosophila grimshawi]
k62_824210		74	163	-1.139274789	-1.039694224	-5.341998074	9.19E-08	7.07E-07	2.54E-07	TRUE			gi|357622749|gb|EHJ74153.1|	putative regulator of g protein signaling [Danaus plexippus]
k42_1379610		346	762	-1.13901896	-1.039438396	-11.54815697	7.54E-31	3.23E-29	1.16E-29	TRUE			gi|307195017|gb|EFN77085.1|	Poly(U)-binding-splicing factor half pint [Harpegnathos saltator]
k64_786930		89	196	-1.138976413	-1.039395849	-5.856477413	4.73E-09	4.36E-08	1.56E-08	TRUE			gi|158260005|dbj|BAF82180.1|	unnamed protein product [Homo sapiens]
k54_521290		278	612	-1.13844677	-1.038866206	-10.34455001	4.43E-25	1.41E-23	5.05E-24	TRUE			gi|193582383|ref|XP_001951255.1|	PREDICTED: u6 snRNA-associated Sm-like protein LSm5-like [Acyrthosiphon pisum]
k38_1521524		60	132	-1.137503524	-1.03792296	-4.800528072	1.58E-06	1.01E-05	3.62E-06	TRUE			gi|33327424|gb|AAQ09035.1|	Eag K+ channel [Manduca sexta]
k80_186976		55	121	-1.137503524	-1.03792296	-4.596153201	4.30E-06	2.55E-05	9.14E-06	TRUE			gi|133930727|gb|EF125926.1|	Ostrinia nubilalis desaturase (D14-2) gene, complete cds
k78_541301		176	387	-1.136758138	-1.037177573	-8.214991486	2.12E-16	3.94E-15	1.41E-15	TRUE			gi|356484801|gb|AET11927.1|	cytochrome P450 [Helicoverpa armigera]
k74_600526		141	310	-1.136573053	-1.036992489	-7.351352474	1.96E-13	2.90E-12	1.04E-12	TRUE			gi|189235097|ref|XP_969690.2|	PREDICTED: similar to rbm25 protein [Tribolium castaneum]
k58_928645		91	200	-1.13606155	-1.036480985	-5.902326799	3.58E-09	3.36E-08	1.20E-08	TRUE			gi|189240819|ref|XP_001811729.1|	PREDICTED: similar to CG30387 CG30387-PB [Tribolium castaneum]
k62_845932		167	367	-1.13593196	-1.036351396	-7.994666176	1.30E-15	2.27E-14	8.16E-15	TRUE			gi|345487382|ref|XP_003425685.1|	PREDICTED: solute carrier family 41 member 1-like [Nasonia vitripennis]
k72_636659		193	424	-1.135463417	-1.035882853	-8.589943922	8.70E-18	1.79E-16	6.43E-17	TRUE			gi|340716204|ref|XP_003396590.1|	PREDICTED: pre-mRNA-processing-splicing factor 8-like [Bombus terrestris]
k60_878520		225	494	-1.13458604	-1.035005476	-9.265533249	1.94E-20	4.74E-19	1.70E-19	TRUE			gi|357610604|gb|EHJ67055.1|	adam [Danaus plexippus]
k78_528662		440	966	-1.134519665	-1.034939101	-12.95635457	2.16E-38	1.27E-36	4.54E-37	TRUE			gi|357629402|gb|EHJ78190.1|	aldehyde oxidase 2 [Danaus plexippus]
k68_723519		82	180	-1.134301092	-1.034720528	-5.591628264	2.25E-08	1.90E-07	6.81E-08	TRUE			gi|357612802|gb|EHJ68177.1|	hypothetical protein KGM_12579 [Danaus plexippus]
k78_532747		41	90	-1.134301092	-1.034720528	-3.953860602	7.69E-05	0.000354294	0.000127113	TRUE			gi|270016625|gb|EFA13071.1|	hypothetical protein TcasGA2_TC006870 [Tribolium castaneum]
k78_539326		113	248	-1.134017348	-1.034436784	-6.561929948	5.31E-11	6.18E-10	2.22E-10	TRUE			gi|357604111|gb|EHJ64049.1|	organic cation transporter [Danaus plexippus]
k78_527409		263	577	-1.133508519	-1.033927955	-10.0051906	1.45E-23	4.24E-22	1.52E-22	TRUE			gi|91082303|ref|XP_974095.1|	PREDICTED: similar to F38B2.4 [Tribolium castaneum]
k72_42959		94	206	-1.131911676	-1.032331111	-5.970517636	2.37E-09	2.27E-08	8.15E-09	TRUE			gi|357623427|gb|EHJ74581.1|	endonuclease-reverse transcriptase [Danaus plexippus]
k80_492740		136	298	-1.131705679	-1.032125115	-7.17988231	6.98E-13	9.83E-12	3.53E-12	TRUE			gi|328780522|ref|XP_392248.4|	PREDICTED: BUD13 homolog [Apis mellifera]
k52_811638		68	149	-1.131705679	-1.032125115	-5.07690589	3.84E-07	2.70E-06	9.67E-07	TRUE			gi|220942604|gb|ACL83845.1|	Stam-PA [synthetic construct]
k78_539533		279	611	-1.130907258	-1.031326694	-10.27449666	9.18E-25	2.85E-23	1.02E-23	TRUE			gi|357621684|gb|EHJ73438.1|	organic cation transporter [Danaus plexippus]
k64_783854		79	173	-1.130847479	-1.031266915	-5.46679608	4.58E-08	3.69E-07	1.32E-07	TRUE			gi|194757892|ref|XP_001961196.1|	GF13746 [Drosophila ananassae] >gi|190622494|gb|EDV38018.1| GF13746 [Drosophila ananassae]
k58_924784		122	267	-1.129958594	-1.03037803	-6.786719252	1.15E-11	1.43E-10	5.14E-11	TRUE			gi|195579404|ref|XP_002079552.1|	GD24010 [Drosophila simulans] >gi|194191561|gb|EDX05137.1| GD24010 [Drosophila simulans]
k78_545579		197	431	-1.12949224	-1.029911676	-8.619556457	6.72E-18	1.39E-16	5.00E-17	TRUE			gi|314906998|gb|ABK29513.2|	apoptosis inhibitor survivin [Helicoverpa armigera]
k66_542577		48	105	-1.129283017	-1.029702453	-4.253646606	2.10E-05	0.000109174	3.92E-05	TRUE			gi|310688060|dbj|AB568275.1|	Ostrinia nubilalis inv gene for invected, partial cds
k40_1439553		48	105	-1.129283017	-1.029702453	-4.253646606	2.10E-05	0.000109174	3.92E-05	TRUE			gi|357628234|gb|EHJ77624.1|	putative arsenite-resistance protein [Danaus plexippus]
k50_979579		43	94	-1.128324097	-1.028743533	-4.021591765	5.78E-05	0.000274256	9.84E-05	TRUE			gi|170038918|ref|XP_001847294.1|	ATP-dependent RNA helicase DOB1 [Culex quinquefasciatus] >gi|167862535|gb|EDS25918.1| ATP-dependent RNA helicase DOB1 [Culex quinquefasciatus]
k42_1380045		43	94	-1.128324097	-1.028743533	-4.021591765	5.78E-05	0.000274256	9.84E-05	TRUE			gi|242019028|ref|XP_002429968.1|	U520, putative [Pediculus humanus corporis] >gi|212515023|gb|EEB17230.1| U520, putative [Pediculus humanus corporis]
k38_1521379		38	83	-1.127111918	-1.027531354	-3.775305108	0.000159812	0.000688658	0.000247045	TRUE			gi|357614528|gb|EHJ69134.1|	Eag K+ channel [Danaus plexippus]
k76_578411		127	277	-1.125057479	-1.025476915	-6.885611382	5.75E-12	7.43E-11	2.66E-11	TRUE			gi|350418007|ref|XP_003491688.1|	PREDICTED: ecto-NOX disulfide-thiol exchanger 1-like isoform 2 [Bombus impatiens]
k80_494623		61	133	-1.124545098	-1.024964534	-4.769214336	1.85E-06	1.17E-05	4.19E-06	TRUE			gi|156400025|ref|XP_001638801.1|	predicted protein [Nematostella vectensis] >gi|156225924|gb|EDO46738.1| predicted protein [Nematostella vectensis]
k58_15011		61	133	-1.124545098	-1.024964534	-4.769214336	1.85E-06	1.17E-05	4.19E-06	TRUE			gi|304307735|ref|NP_001182007.1|	R2D2 protein [Bombyx mori] >gi|300669731|dbj|BAJ11654.1| R2D2 [Bombyx mori]
k66_749176		938	2045	-1.124441015	-1.024860451	-18.70134164	4.83E-78	8.05E-76	2.89E-76	TRUE			gi|357625068|gb|EHJ75620.1|	CALNUC [Danaus plexippus]
k72_640915		39	85	-1.123988717	-1.024408153	-3.810969784	0.000138423	0.000603949	0.000216671	TRUE			gi|194220239|gb|EU826127.1|	Ostrinia furnacalis Cry1Ab-RR resistance protein APN2 mRNA, complete cds
k80_490888		39	85	-1.123988717	-1.024408153	-3.810969784	0.000138423	0.000603949	0.000216671	TRUE			gi|125491307|gb|EF396411.1|	Ostrinia nubilalis pheromone binding protein (PBP) gene, PBP-38 allele, partial sequence
k70_679598		123	268	-1.123574685	-1.023994121	-6.764769373	1.34E-11	1.66E-10	5.95E-11	TRUE			gi|114842948|gb|DQ887770.1|	Ostrinia furnacalis chitinase gene, complete cds
k38_905039		56	122	-1.123382416	-1.023801851	-4.563470756	5.03E-06	2.94E-05	1.05E-05	TRUE			gi|221119676|ref|XP_002155414.1|	PREDICTED: similar to ORF2-encoded protein, partial [Hydra magnipapillata]
k62_837240		383	834	-1.122702992	-1.023122427	-11.92550058	8.72E-33	4.02E-31	1.44E-31	TRUE			gi|270016900|gb|EFA13346.1|	hypothetical protein TcasGA2_TC002325 [Tribolium castaneum]
k78_541184		220	479	-1.122522132	-1.022941568	-9.036297066	1.62E-19	3.70E-18	1.33E-18	TRUE			gi|315167403|gb|EFU11420.1|	LPXTG-motif protein cell wall anchor domain protein [Enterococcus faecalis TX1341]
k68_719637		98	213	-1.119999776	-1.020419212	-6.013459878	1.82E-09	1.77E-08	6.37E-09	TRUE			gi|357602145|gb|EHJ63286.1|	putative jumonji domain containing 1B [Danaus plexippus]
k42_80693		162	352	-1.119581616	-1.020001052	-7.727916527	1.09E-14	1.78E-13	6.39E-14	TRUE			gi|198468492|ref|XP_001354726.2|	GA26942 [Drosophila pseudoobscura pseudoobscura] >gi|198146439|gb|EAL31781.2| GA26942 [Drosophila pseudoobscura pseudoobscura]
k70_669738		407	884	-1.119017575	-1.019437011	-12.24139689	1.87E-34	9.38E-33	3.37E-33	TRUE			gi|183979376|dbj|BAG30740.1|	muscle myosin heavy chain [Papilio xuthus]
k38_1395105		64	139	-1.118941073	-1.019360509	-4.853659068	1.21E-06	7.88E-06	2.83E-06	TRUE			gi|290560847|ref|NP_001166784.1|	cuticular protein glycine-rich 20 precursor [Bombyx mori] >gi|223671014|tpd|FAA00458.1| TPA: putative cuticle protein [Bombyx mori]
k80_456056		163	354	-1.118877396	-1.019296832	-7.745435104	9.53E-15	1.57E-13	5.62E-14	TRUE			gi|168823415|ref|NP_001108341.1|	cytochrome P450 CYP366A1 precursor [Bombyx mori] >gi|167473199|gb|ABZ81073.1| CYP366A1 [Bombyx mori]
k58_909077		35	76	-1.118644496	-1.019063932	-3.588089309	0.00033311	0.001332052	0.000477911	TRUE			gi|357614357|gb|EHJ69037.1|	putative lachesin [Danaus plexippus]
k80_498872		141	306	-1.11783649	-1.018255926	-7.19512713	6.24E-13	8.84E-12	3.17E-12	TRUE			gi|237648968|ref|NP_001153661.1|	aquaporin [Bombyx mori] >gi|225320705|dbj|BAH29748.1| aquaporin AQP-Bom3 [Bombyx mori]
k80_498679		266	577	-1.117145073	-1.017564509	-9.874806229	5.35E-23	1.52E-21	5.45E-22	TRUE			gi|112982956|ref|NP_001037676.1|	splicing factor arginine/serine-rich 6 [Bombyx mori] >gi|109706819|gb|ABG42996.1| splicing factor arginine/serine-rich 6 [Bombyx mori]
k46_1232070		256	555	-1.116343961	-1.016763397	-9.678430498	3.72E-22	1.01E-20	3.62E-21	TRUE			gi|347965277|ref|XP_001687885.2|	AGAP007585-PA [Anopheles gambiae str. PEST] >gi|333466434|gb|EDO64534.2| AGAP007585-PA [Anopheles gambiae str. PEST]
k58_919335		30	65	-1.115477217	-1.015896653	-3.309781696	0.000933688	0.003336161	0.001196885	TRUE			gi|357630243|gb|EHJ78503.1|	endonuclease-reverse transcriptase [Danaus plexippus]
k58_705716		30	65	-1.115477217	-1.015896653	-3.309781696	0.000933688	0.003336161	0.001196885	TRUE			gi|357613593|gb|EHJ68601.1|	hypothetical protein KGM_22025 [Danaus plexippus]
k38_1144774		72	156	-1.115477217	-1.015896653	-5.127515065	2.94E-07	2.10E-06	7.53E-07	TRUE			gi|153792023|ref|NP_001093309.1|	MLE protein [Bombyx mori] >gi|147883246|gb|ABQ51917.1| MLE protein [Bombyx mori]
k46_1229814		42	91	-1.115477217	-1.015896653	-3.916191602	9.00E-05	0.000408832	0.000146671	TRUE			gi|56798156|dbj|BAD82946.1|	non-LTR retrotransposon R1Bmks ORF2 protein [Bombyx mori]
k74_614389		198	429	-1.115477217	-1.015896653	-8.503137759	1.85E-17	3.71E-16	1.33E-16	TRUE			gi|156551900|ref|XP_001606799.1|	PREDICTED: alpha-N-acetylgalactosaminidase-like [Nasonia vitripennis]
k78_516580		42	91	-1.115477217	-1.015896653	-3.916191602	9.00E-05	0.000408832	0.000146671	TRUE			gi|307198075|gb|EFN79128.1|	Putative ATP-dependent RNA helicase DHX30 [Harpegnathos saltator]
k80_502719		322	697	-1.114097968	-1.014517404	-10.82646188	2.58E-27	9.30E-26	3.34E-26	TRUE			gi|157109793|ref|XP_001650826.1|	dihydropyridine-sensitive l-type calcium channel [Aedes aegypti] >gi|108878928|gb|EAT43153.1| dihydropyridine-sensitive l-type calcium channel [Aedes aegypti]
k70_676987		146	316	-1.113956189	-1.014375625	-7.28878947	3.13E-13	4.54E-12	1.63E-12	TRUE			gi|66276932|gb|DQ000165.1|	Ostrinia nubilalis cadherin-like protein gene, complete cds
k38_1105163		49	106	-1.11321061	-1.013630046	-4.218878523	2.46E-05	0.000125826	4.51E-05	TRUE			gi|347967126|ref|XP_001689309.2|	AGAP002074-PA [Anopheles gambiae str. PEST] >gi|333469747|gb|EDO63214.2| AGAP002074-PA [Anopheles gambiae str. PEST]
k80_492821		314	679	-1.112647015	-1.013066451	-10.67314213	1.36E-26	4.69E-25	1.68E-25	TRUE			gi|357628202|gb|EHJ77600.1|	carbonic anhydrase [Danaus plexippus]
k78_533046		142	307	-1.112347726	-1.012767162	-7.174848188	7.24E-13	1.02E-11	3.66E-12	TRUE			gi|170044218|ref|XP_001849752.1|	dynein heavy chain [Culex quinquefasciatus] >gi|167867449|gb|EDS30832.1| dynein heavy chain [Culex quinquefasciatus]
k56_631062		31	67	-1.11189288	-1.012312316	-3.350540388	0.00080654	0.002924146	0.00104912	TRUE			gi|195118066|ref|XP_002003561.1|	GI21922 [Drosophila mojavensis] >gi|193914136|gb|EDW13003.1| GI21922 [Drosophila mojavensis]
k72_640234		50	108	-1.111031312	-1.011450748	-4.250943022	2.13E-05	0.000110363	3.96E-05	TRUE			gi|195053828|ref|XP_001993828.1|	GH19024 [Drosophila grimshawi] >gi|193895698|gb|EDV94564.1| GH19024 [Drosophila grimshawi]
k76_571530		144	311	-1.110845769	-1.011265205	-7.212607517	5.49E-13	7.80E-12	2.80E-12	TRUE			gi|357625119|gb|EHJ75661.1|	hypothetical protein KGM_14730 [Danaus plexippus]
k38_48133		113	244	-1.110558375	-1.010977811	-6.387100522	1.69E-10	1.87E-09	6.69E-10	TRUE			gi|357627289|gb|EHJ77025.1|	hypothetical protein KGM_21509 [Danaus plexippus]
k80_495743		264	570	-1.11042399	-1.010843426	-9.761256663	1.65E-22	4.58E-21	1.64E-21	TRUE			gi|357621684|gb|EHJ73438.1|	organic cation transporter [Danaus plexippus]
k80_504680		498	1075	-1.110119012	-1.010538448	-13.40217913	5.87E-41	3.75E-39	1.35E-39	TRUE			gi|357625565|gb|EHJ75965.1|	hypothetical protein KGM_00414 [Danaus plexippus]
k64_792721		146	315	-1.10938346	-1.009802895	-7.250184691	4.16E-13	5.99E-12	2.15E-12	TRUE			gi|157124684|ref|XP_001654152.1|	vesicle protein sorting-associated [Aedes aegypti] >gi|108882781|gb|EAT47006.1| vesicle protein sorting-associated [Aedes aegypti]
k64_788083		51	110	-1.108934372	-1.009353807	-4.282785169	1.85E-05	9.71E-05	3.48E-05	TRUE			gi|319918795|dbj|AB596042.1|	Ostrinia nubilalis OnubOR3, OnubOR1 genes for odorant receptor, complete cds, clone: 08K04
k38_1521545		236	509	-1.108878797	-1.009298233	-9.212506027	3.19E-20	7.64E-19	2.74E-19	TRUE			gi|345494429|ref|XP_001603822.2|	PREDICTED: bestrophin-2-like isoform 1 [Nasonia vitripennis] >gi|345494431|ref|XP_003427288.1| PREDICTED: bestrophin-2-like isoform 2 [Nasonia vitripennis]
k60_869668		147	317	-1.108666685	-1.009086121	-7.268905676	3.62E-13	5.24E-12	1.88E-12	TRUE			gi|357604154|gb|EHJ64070.1|	putative F38B2.4 [Danaus plexippus]
k70_680389		346	746	-1.108403593	-1.008823028	-11.14871212	7.27E-29	2.79E-27	1.00E-27	TRUE			gi|91077962|ref|XP_967569.1|	PREDICTED: similar to AGAP007585-PA [Tribolium castaneum]
k58_920546		122	263	-1.108181652	-1.008601088	-6.618259697	3.63E-11	4.30E-10	1.54E-10	TRUE			gi|345486205|ref|XP_001602563.2|	PREDICTED: hypothetical protein LOC100118645 [Nasonia vitripennis]
k44_979632		45	97	-1.108059746	-1.008479182	-4.018878406	5.85E-05	0.000276997	9.94E-05	TRUE			gi|226823362|ref|NP_001152815.1|	X-ray repair cross complementing protein 2 [Nasonia vitripennis]
k80_502221		412	888	-1.107915339	-1.008334775	-12.15881821	5.15E-34	2.54E-32	9.11E-33	TRUE			gi|357627856|gb|EHJ77402.1|	hypothetical protein KGM_01174 [Danaus plexippus]
k74_613151		322	694	-1.107874974	-1.00829441	-10.74845517	6.03E-27	2.13E-25	7.63E-26	TRUE			gi|357605668|gb|EHJ64730.1|	putative Chromodomain helicase-DNA-binding protein Mi-2-like protein [Danaus plexippus]
k68_708732		877	1890	-1.107737487	-1.008156923	-17.73676297	2.18E-70	3.03E-68	1.09E-68	TRUE			gi|223890158|ref|NP_001138794.1|	tyrosine hydroxylase [Bombyx mori] >gi|220983691|dbj|BAH11148.1| tyrosine hydroxylase [Bombyx mori] >gi|256539084|gb|ACU82844.1| tyrosine hydroxylase [Bombyx mori] >gi|319428697|gb|ADV56703.1| tyrosine hydroxylase [Bombyx mandarina] >gi|319428699|gb|ADV56704.1| tyrosine hydroxylase [Bombyx mandarina] >gi|319428703|gb|ADV56706.1| tyrosine hydroxylase [Bombyx mandarina] >gi|319428705|gb|ADV56707.1|…
k78_528888		52	112	-1.106915204	-1.00733464	-4.314408913	1.60E-05	8.53E-05	3.06E-05	TRUE			gi|319918809|dbj|AB597005.1|	Ostrinia nubilalis OnubOR7a, OnubOR5b genes, complete cds and complete sequence, clone: 11K16
k52_1049254		33	71	-1.105353	-1.005772436	-3.430710758	0.000602002	0.002268149	0.000813763	TRUE			gi|357624213|gb|EHJ75075.1|	DNA polymerase eta [Danaus plexippus]
k76_576403		680	1463	-1.105323118	-1.005742554	-15.57387727	1.10E-54	1.03E-52	3.70E-53	TRUE			gi|291464107|gb|ADE05591.1|	cytochrome P450 333B10 [Manduca sexta]
k70_675801		40	86	-1.10433666	-1.004756096	-3.772609817	0.000161549	0.000694673	0.000249234	TRUE			gi|357618201|gb|EHJ71276.1|	hypothetical protein KGM_19011 [Danaus plexippus]
k38_1526192		87	187	-1.103950964	-1.0043704	-5.561320834	2.68E-08	2.23E-07	8.01E-08	TRUE			gi|307174619|gb|EFN65032.1|	hypothetical protein EAG_00552 [Camponotus floridanus]
k72_642285		268	576	-1.103835811	-1.004255247	-9.759683492	1.68E-22	4.65E-21	1.67E-21	TRUE			gi|298204325|gb|ADI61811.1|	endonuclease-reverse transcriptase [Bombyx mori]
k76_570016		134	288	-1.103835811	-1.004255247	-6.901038684	5.16E-12	6.71E-11	2.41E-11	TRUE			gi|357618695|gb|EHJ71578.1|	hypothetical protein KGM_18777 [Danaus plexippus]
k54_118570		47	101	-1.103622631	-1.004042067	-4.086002937	4.39E-05	0.000213832	7.67E-05	TRUE			gi|357631606|gb|EHJ79075.1|	hypothetical protein KGM_15564 [Danaus plexippus]
k58_932171		34	73	-1.102361718	-1.002781153	-3.470147664	0.000520172	0.001985657	0.000712411	TRUE			gi|189235868|ref|XP_001811347.1|	PREDICTED: similar to transcription initiation factor TFIID subunit 1 [Tribolium castaneum]
k80_498816		116	249	-1.102020937	-1.002440373	-6.407196865	1.48E-10	1.65E-09	5.91E-10	TRUE			gi|357609699|gb|EHJ66586.1|	proteasome 26S non-ATPase subunit 7 [Danaus plexippus]
k44_1299523		144	309	-1.101538026	-1.001957462	-7.134704997	9.70E-13	1.34E-11	4.83E-12	TRUE			gi|357611178|gb|EHJ67353.1|	putative toll [Danaus plexippus]
k52_1056616		118	253	-1.100350525	-1.000769961	-6.449561205	1.12E-10	1.26E-09	4.53E-10	TRUE			gi|156555061|ref|XP_001604028.1|	PREDICTED: adenylate kinase isoenzyme 6-like [Nasonia vitripennis]
k62_846469		355	761	-1.100077429	-1.000496865	-11.18343818	4.91E-29	1.91E-27	6.85E-28	TRUE			gi|357612395|gb|EHJ67964.1|	putative RNA-binding region-containing protein [Danaus plexippus]
k74_608558		35	75	-1.099535674	-0.999955109	-3.509168515	0.00044951	0.0017424	0.000625136	TRUE			gi|357631065|gb|EHJ78775.1|	hypothetical protein KGM_19378 [Danaus plexippus]
k78_531551		343	735	-1.099535674	-0.999955109	-10.98579931	4.47E-28	1.66E-26	5.96E-27	TRUE			gi|134001095|gb|EF113393.1|	Ostrinia furnacalis desaturase (ezi-D11 beta-1) gene, complete cds
k80_498382		71	152	-1.098180394	-0.99859983	-4.990109167	6.03E-07	4.12E-06	1.48E-06	TRUE			gi|171474656|gb|EU564811.1|	Ostrinia furnacalis SXSS-APN2 mRNA, complete cds
k66_751049		107	229	-1.097736802	-0.998156238	-6.122772124	9.20E-10	9.32E-09	3.34E-09	TRUE			gi|170052092|ref|XP_001862064.1|	BBS1 [Culex quinquefasciatus] >gi|167873089|gb|EDS36472.1| BBS1 [Culex quinquefasciatus]
k66_756002		150	321	-1.097610797	-0.998030232	-7.248356327	4.22E-13	6.06E-12	2.17E-12	TRUE			gi|323100036|gb|ADX30519.1|	carboxylesterase 6 [Plutella xylostella]
k58_911486		36	77	-1.096861539	-0.997280975	-3.547784886	0.000388485	0.001528582	0.000548393	TRUE			gi|189242080|ref|XP_001809908.1|	PREDICTED: similar to BEL12_AG transposon polyprotein [Tribolium castaneum]
k80_494186		80	171	-1.09592442	-0.996343856	-5.282922793	1.27E-07	9.59E-07	3.44E-07	TRUE			gi|357610603|gb|EHJ67054.1|	dynein heavy chain [Danaus plexippus]
k68_704344		44	94	-1.095157233	-0.995576669	-3.914368014	9.06E-05	0.000411785	0.000147731	TRUE			gi|133930729|gb|EF125927.1|	Ostrinia nubilalis desaturase (D14-3) gene, complete cds
k62_824483		140	299	-1.094718657	-0.995138093	-6.978779042	2.98E-12	3.94E-11	1.41E-11	TRUE			gi|357629687|gb|EHJ78306.1|	hypothetical protein KGM_22701 [Danaus plexippus]
k72_643801		311	664	-1.094268661	-0.994688097	-10.39616846	2.58E-25	8.31E-24	2.98E-24	TRUE			gi|157108941|ref|XP_001650453.1|	sulfate transporter [Aedes aegypti] >gi|108879174|gb|EAT43399.1| sulfate transporter [Aedes aegypti]
k74_625385		89	190	-1.094122177	-0.994541613	-5.560358219	2.69E-08	2.24E-07	8.05E-08	TRUE			gi|114842948|gb|DQ887770.1|	Ostrinia furnacalis chitinase gene, complete cds
k78_541304		156	333	-1.093976148	-0.994395584	-7.3603494	1.83E-13	2.72E-12	9.76E-13	TRUE			gi|357618922|gb|EHJ71707.1|	putative ecdysteroid-inducible angiotensin-converting enzyme [Danaus plexippus]
k76_577966		287	612	-1.092480916	-0.992900352	-9.96591402	2.15E-23	6.24E-22	2.24E-22	TRUE			gi|170073205|ref|XP_001870330.1|	cysteine dioxygenase [Culex quinquefasciatus] >gi|167869715|gb|EDS33098.1| cysteine dioxygenase [Culex quinquefasciatus]
k80_497574		190	405	-1.091922489	-0.992341925	-8.103303634	5.35E-16	9.65E-15	3.46E-15	TRUE			gi|357626654|gb|EHJ76672.1|	hypothetical protein KGM_07810 [Danaus plexippus]
k70_686429		38	81	-1.091922489	-0.992341925	-3.623848416	0.000290252	0.001180147	0.000423388	TRUE			gi|357620422|gb|EHJ72619.1|	immune-related Hdd1 [Danaus plexippus]
k78_526565		130	277	-1.091374353	-0.991793789	-6.698429363	2.11E-11	2.56E-10	9.19E-11	TRUE			gi|357604113|gb|EHJ64050.1|	putative Bardet-Biedl syndrome 5 [Danaus plexippus]
k80_492145		180	383	-1.089347486	-0.989766921	-7.863192314	3.74E-15	6.32E-14	2.27E-14	TRUE			gi|438386|gb|U04223.1|ONAMY25	Ostrinia nubilalis On25 alpha-amylase (amy) gene, partial cds
k68_705911		71	151	-1.08865762	-0.989077056	-4.934373449	8.04E-07	5.37E-06	1.93E-06	TRUE			gi|357625789|gb|EHJ76109.1|	putative beta-keto adipate succinyl CoA transferase [Danaus plexippus]
k62_837563		279	593	-1.087766983	-0.988186419	-9.771390109	1.49E-22	4.16E-21	1.49E-21	TRUE			gi|357622842|gb|EHJ74219.1|	catrin [Danaus plexippus]
k76_567841		176	374	-1.087462841	-0.987882277	-7.757989945	8.63E-15	1.42E-13	5.10E-14	TRUE			gi|158298568|ref|XP_318748.4|	AGAP009690-PA [Anopheles gambiae str. PEST] >gi|157013946|gb|EAA14554.4| AGAP009690-PA [Anopheles gambiae str. PEST]
k40_358426		32	68	-1.087462841	-0.987882277	-3.307966965	0.000939759	0.003352925	0.001202957	TRUE			gi|328777667|ref|XP_393267.3|	PREDICTED: testican-1-like [Apis mellifera]
k62_825524		48	102	-1.087462841	-0.987882277	-4.051422523	5.09E-05	0.000244652	8.78E-05	TRUE			gi|357627262|gb|EHJ77000.1|	putative mitogen-activated protein kinase kinase kinase 7 interacting protein 1 isoform 1 [Danaus plexippus]
k78_543090		958	2035	-1.086931233	-0.987350669	-18.08998711	3.82E-73	5.65E-71	2.03E-71	TRUE			gi|357612995|gb|EHJ68264.1|	FAM20C [Danaus plexippus]
k38_1526356		41	87	-1.085391491	-0.985810927	-3.735175993	0.000187584	0.000795637	0.000285457	TRUE			gi|345494523|ref|XP_003427312.1|	PREDICTED: zinc finger protein with KRAB and SCAN domains 5-like isoform 3 [Nasonia vitripennis]
k74_600519		66	140	-1.084888898	-0.985308333	-4.736232087	2.18E-06	1.36E-05	4.88E-06	TRUE			gi|161078234|ref|NP_001097760.1|	CG14394, isoform B [Drosophila melanogaster] >gi|66771279|gb|AAY54951.1| IP07884p [Drosophila melanogaster] >gi|158030234|gb|ABW08651.1| CG14394, isoform B [Drosophila melanogaster]
k68_712293		33	70	-1.084888898	-0.985308333	-3.34900999	0.000811009	0.002938366	0.001054222	TRUE			gi|114842948|gb|DQ887770.1|	Ostrinia furnacalis chitinase gene, complete cds
k78_548915		66	140	-1.084888898	-0.985308333	-4.736232087	2.18E-06	1.36E-05	4.88E-06	TRUE			gi|348651500|gb|HQ874116.1|	Ostrinia nubilalis isolate KAZ2 olfactory receptor 4 (OR4) gene, partial cds
k58_915118		224	475	-1.084428781	-0.984848217	-8.72077104	2.76E-18	5.88E-17	2.11E-17	TRUE			gi|257480033|gb|ACV60230.1|	antennal esterase CXE3 [Spodoptera littoralis]
k80_507099		844	1789	-1.083838483	-0.984257919	-16.91710781	3.37E-64	4.06E-62	1.46E-62	TRUE			gi|1170115|sp|P46430.1|GSTT1_MANSE	RecName: Full=Glutathione S-transferase 1; AltName: Full=GST class-theta >gi|487844|gb|AAA92880.1| glutathione S-transferase [Manduca sexta]
k72_634863		92	195	-1.083768358	-0.984187794	-5.584414148	2.34E-08	1.97E-07	7.08E-08	TRUE			gi|112982819|ref|NM_001044077.1|	Bombyx mori L-threonine dehydrogenase (LOC693077), mRNA >gi|89892493|gb|DQ202317.2| Bombyx mori L-threonine dehydrogenase mRNA, complete cds
k38_1407397		42	89	-1.083416008	-0.983835444	-3.771585857	0.000162213	0.000697331	0.00025012	TRUE			gi|357620572|gb|EHJ72721.1|	putative WD repeat protein 26 [Danaus plexippus]
k38_1422919		59	125	-1.083141235	-0.983560671	-4.468730464	7.87E-06	4.43E-05	1.59E-05	TRUE			gi|357620131|gb|EHJ72437.1|	putative U11/U12 snRNP 35K [Danaus plexippus]
k46_55316		76	161	-1.082989365	-0.983408801	-5.070925701	3.96E-07	2.77E-06	9.96E-07	TRUE			gi|357616023|gb|EHJ69965.1|	putative sumo ligase [Danaus plexippus]
k42_1380904		144	305	-1.082740431	-0.983159867	-6.97808371	2.99E-12	3.95E-11	1.42E-11	TRUE			gi|158287477|ref|XP_564374.3|	AGAP011148-PA [Anopheles gambiae str. PEST] >gi|157019669|gb|EAL41596.3| AGAP011148-PA [Anopheles gambiae str. PEST]
k38_1517506		34	72	-1.08246216	-0.982881596	-3.389576139	0.000700008	0.002583531	0.000926805	TRUE			gi|350404535|ref|XP_003487136.1|	PREDICTED: ubiquitin carboxyl-terminal hydrolase 14-like isoform 2 [Bombus impatiens]
k78_10051		69	146	-1.081300102	-0.981719538	-4.822040831	1.42E-06	9.15E-06	3.28E-06	TRUE			gi|357627170|gb|EHJ76945.1|	hypothetical protein KGM_08942 [Danaus plexippus]
k58_911848		69	146	-1.081300102	-0.981719538	-4.822040831	1.42E-06	9.15E-06	3.28E-06	TRUE			gi|319918817|dbj|AB597304.1|	Ostrinia nubilalis OnubOR5c, OnubOR4 genes, partial cds
k78_532329		52	110	-1.080919995	-0.981339431	-4.184180675	2.86E-05	0.000144801	5.20E-05	TRUE			gi|298204327|gb|ADI61812.1|	endonuclease-reverse transcriptase [Bombyx mori]
k64_791607		139	294	-1.080731272	-0.981150708	-6.83947029	7.95E-12	1.01E-10	3.63E-11	TRUE			gi|357624145|gb|EHJ75025.1|	putative Ataxin-10 [Danaus plexippus]
k80_502950		478	1011	-1.080700474	-0.98111991	-12.68319912	7.33E-37	4.05E-35	1.45E-35	TRUE			gi|357616944|gb|EHJ70500.1|	hypothetical protein KGM_14900 [Danaus plexippus]
k38_406098		131	277	-1.080319165	-0.9807386	-6.636466029	3.21E-11	3.82E-10	1.37E-10	TRUE			gi|28971712|dbj|BAC65324.1|	hypothetical protein [Antheraea yamamai]
k70_670215		35	74	-1.080170349	-0.980589785	-3.429680688	0.000604292	0.00227598	0.000816531	TRUE			gi|160690461|gb|EU258740.1|	Ostrinia furnacalis chitin synthase gene, complete cds
k44_1298320		35	74	-1.080170349	-0.980589785	-3.429680688	0.000604292	0.00227598	0.000816531	TRUE			gi|319918815|dbj|AB597008.1|	Ostrinia nubilalis OnOr6 gene for odorant receptor, partial cds, clone: 01I19
k66_752192		124	262	-1.079226691	-0.979646127	-6.448303698	1.13E-10	1.27E-09	4.56E-10	TRUE			gi|350536615|ref|NP_001232932.1|	protein tyrosine phosphatase [Bombyx mori] >gi|328925114|dbj|BAK19072.1| protein tyrosine phosphatase [Bombyx mori]
k76_578269		340	718	-1.078449098	-0.978868534	-10.66794443	1.44E-26	4.94E-25	1.77E-25	TRUE			gi|357609041|gb|EHJ66262.1|	hypothetical protein KGM_13179 [Danaus plexippus]
k42_1378737		135	285	-1.078002512	-0.978421948	-6.718415585	1.84E-11	2.25E-10	8.07E-11	TRUE			gi|357624874|gb|EHJ75486.1|	cell cycle-associated protein Mob1-1 [Danaus plexippus]
k74_609041		63	133	-1.078002512	-0.978421948	-4.589516275	4.44E-06	2.62E-05	9.41E-06	TRUE			gi|357611996|gb|EHJ67750.1|	cytochrome P450 333B11 [Danaus plexippus]
k64_797477		271	572	-1.077722295	-0.978141731	-9.51580314	1.80E-21	4.69E-20	1.68E-20	TRUE			gi|115908437|ref|XP_001201648.1|	PREDICTED: similar to gag-pol polyprotein [Strongylocentrotus purpuratus] >gi|115926438|ref|XP_001179724.1| PREDICTED: similar to gag-pol polyprotein [Strongylocentrotus purpuratus]
k60_877871		100	211	-1.077242999	-0.977662435	-5.777020895	7.60E-09	6.79E-08	2.43E-08	TRUE			gi|357608294|gb|EHJ65917.1|	putative PRP39 pre-mRNA processing factor 39-like protein [Danaus plexippus]
k48_243219		73	154	-1.076961982	-0.977381418	-4.934215535	8.05E-07	5.37E-06	1.93E-06	TRUE			gi|156357707|ref|XP_001624355.1|	predicted protein [Nematostella vectensis] >gi|156211128|gb|EDO32255.1| predicted protein [Nematostella vectensis]
k58_926112		64	135	-1.076815597	-0.977235033	-4.6192364	3.85E-06	2.30E-05	8.25E-06	TRUE			gi|56462126|gb|AAV91346.1|	cuticle protein 1 [Lonomia obliqua]
k66_752845		55	116	-1.076621282	-0.977040717	-4.281147004	1.86E-05	9.77E-05	3.50E-05	TRUE			gi|357622688|gb|EHJ74112.1|	hypothetical protein KGM_12729 [Danaus plexippus]
k50_88324		55	116	-1.076621282	-0.977040717	-4.281147004	1.86E-05	9.77E-05	3.50E-05	TRUE			gi|242022442|ref|XP_002431649.1|	Neuronal calcium sensor, putative [Pediculus humanus corporis] >gi|212516957|gb|EEB18911.1| Neuronal calcium sensor, putative [Pediculus humanus corporis]
k80_501319		140	295	-1.075288127	-0.975707563	-6.8195141	9.13E-12	1.15E-10	4.14E-11	TRUE			gi|319918809|dbj|AB597005.1|	Ostrinia nubilalis OnubOR7a, OnubOR5b genes, complete cds and complete sequence, clone: 11K16
k74_617389		581	1224	-1.074993489	-0.975412925	-13.88815591	7.47E-44	5.21E-42	1.87E-42	TRUE			gi|195047654|ref|XP_001992385.1|	GH24722 [Drosophila grimshawi] >gi|193893226|gb|EDV92092.1| GH24722 [Drosophila grimshawi]
k76_565106		47	99	-1.074767768	-0.975187204	-3.948782314	7.85E-05	0.000361055	0.000129523	TRUE			gi|347964754|ref|XP_003437135.1|	AGAP000926-PB [Anopheles gambiae str. PEST] >gi|333466465|gb|EGK96255.1| AGAP000926-PB [Anopheles gambiae str. PEST]
k38_1514555		47	99	-1.074767768	-0.975187204	-3.948782314	7.85E-05	0.000361055	0.000129523	TRUE			gi|291241768|ref|XP_002740782.1|	PREDICTED: polyprotein-like [Saccoglossus kowalevskii]
k44_1293444		47	99	-1.074767768	-0.975187204	-3.948782314	7.85E-05	0.000361055	0.000129523	TRUE			gi|242022416|ref|XP_002431636.1|	RNA-binding protein, putative [Pediculus humanus corporis] >gi|212516944|gb|EEB18898.1| RNA-binding protein, putative [Pediculus humanus corporis]
k78_527795		499	1051	-1.074650949	-0.975070384	-12.86544069	7.04E-38	4.05E-36	1.45E-36	TRUE			gi|160690461|gb|EU258740.1|	Ostrinia furnacalis chitin synthase gene, complete cds
k48_645662		38	80	-1.074000581	-0.974420017	-3.547366912	0.000389102	0.00153077	0.000549207	TRUE			gi|291222112|ref|XP_002731054.1|	PREDICTED: CG5458-like [Saccoglossus kowalevskii]
k50_8380		57	120	-1.074000581	-0.974420017	-4.34462824	1.40E-05	7.51E-05	2.69E-05	TRUE			gi|357604925|gb|EHJ64385.1|	putative Paired AMPhipathic helix protein Sin3A [Danaus plexippus]
k80_502839		534	1124	-1.073730389	-0.974149824	-13.29435124	2.50E-40	1.55E-38	5.57E-39	TRUE			gi|189239753|ref|XP_969432.2|	PREDICTED: similar to Copia protein (Gag-int-pol protein) [Tribolium castaneum]
k62_847037		48	101	-1.073248982	-0.973668418	-3.983306426	6.80E-05	0.000317113	0.000113773	TRUE			gi|357621219|gb|EHJ73128.1|	aldehyde oxidase 2 [Danaus plexippus]
k80_490447		174	366	-1.072756342	-0.973175778	-7.579607048	3.47E-14	5.45E-13	1.95E-13	TRUE			gi|134001169|gb|EF113396.1|	Ostrinia nubilalis desaturase (ezi-D11 beta-2) gene, complete cds
k72_642502		145	305	-1.072756342	-0.973175778	-6.919181528	4.54E-12	5.93E-11	2.13E-11	TRUE			gi|357608294|gb|EHJ65917.1|	putative PRP39 pre-mRNA processing factor 39-like protein [Danaus plexippus]
k74_618732		388	816	-1.0725125	-0.972931936	-11.31541945	1.10E-29	4.40E-28	1.58E-28	TRUE			gi|319918809|dbj|AB597005.1|	Ostrinia nubilalis OnubOR7a, OnubOR5b genes, complete cds and complete sequence, clone: 11K16
k70_687045		97	204	-1.0725125	-0.972931936	-5.657534148	1.54E-08	1.32E-07	4.75E-08	TRUE			gi|112982956|ref|NP_001037676.1|	splicing factor arginine/serine-rich 6 [Bombyx mori] >gi|109706819|gb|ABG42996.1| splicing factor arginine/serine-rich 6 [Bombyx mori]
k48_839539		68	143	-1.072408496	-0.972827931	-4.736310603	2.18E-06	1.36E-05	4.88E-06	TRUE			gi|33327733|gb|AAQ09229.1|	polyprotein [Antheraea mylitta]
k76_578711		488	1026	-1.072077678	-0.972497114	-12.68359811	7.29E-37	4.03E-35	1.45E-35	TRUE			gi|357621945|gb|EHJ73588.1|	putative organic cation transporter [Danaus plexippus]
k42_1379230		205	431	-1.07206396	-0.972483395	-8.220329531	2.03E-16	3.78E-15	1.36E-15	TRUE			gi|357605105|gb|EHJ64464.1|	putative mutated in ataxia telangiectasia [Danaus plexippus]
k80_506987		325	683	-1.07144586	-0.971865296	-10.34277065	4.51E-25	1.43E-23	5.14E-24	TRUE			gi|357604468|gb|EHJ64201.1|	sarcalumenin [Danaus plexippus]
k70_683299		99	208	-1.071083098	-0.971502534	-5.705752248	1.16E-08	1.01E-07	3.64E-08	TRUE			gi|346714482|dbj|AK386657.1|	Bombyx mori mRNA, clone: fprW20I01
k58_918859		160	336	-1.070389328	-0.970808764	-7.247624177	4.24E-13	6.09E-12	2.19E-12	TRUE			gi|160690462|gb|ABX46067.1|	chitin synthase [Ostrinia furnacalis]
k56_11235		312	655	-1.069948878	-0.970368313	-10.11555637	4.71E-24	1.41E-22	5.06E-23	TRUE			gi|357619892|gb|EHJ72292.1|	putative brg-1 associated factor [Danaus plexippus]
k62_828889		101	212	-1.069708972	-0.970128408	-5.753577414	8.74E-09	7.75E-08	2.78E-08	TRUE			gi|291464026|gb|ADE05551.1|	carboxylesterase [Helicoverpa armigera]
k46_751976		62	130	-1.068171503	-0.968590939	-4.499526215	6.81E-06	3.89E-05	1.40E-05	TRUE			gi|4239843|dbj|BAA74713.1|	Yokozuna [Bombyx mori]
k78_532722		260	545	-1.067744607	-0.968164043	-9.209651373	3.27E-20	7.83E-19	2.81E-19	TRUE			gi|114842948|gb|DQ887770.1|	Ostrinia furnacalis chitinase gene, complete cds
k60_878308		53	111	-1.066495412	-0.966914848	-4.151739997	3.30E-05	0.000164981	5.92E-05	TRUE			gi|357613129|gb|EHJ68334.1|	hypothetical protein KGM_00005 [Danaus plexippus]
k62_821335		53	111	-1.066495412	-0.966914848	-4.151739997	3.30E-05	0.000164981	5.92E-05	TRUE			gi|319918813|dbj|AB597007.1|	Ostrinia nubilalis OnubOR7b gene for odorant receptor, partial cds, clone: 32P24
k70_692001		182	381	-1.065852547	-0.966271983	-7.687703856	1.50E-14	2.42E-13	8.69E-14	TRUE			gi|156541258|ref|XP_001601125.1|	PREDICTED: meiotically up-regulated gene 71 protein-like [Nasonia vitripennis]
k78_39888		54	113	-1.06529146	-0.965710896	-4.184633565	2.86E-05	0.000144532	5.19E-05	TRUE			gi|356470637|gb|AET09964.1|	ryanodine receptor [Plutella xylostella]
k62_831558		109	228	-1.064705689	-0.965125125	-5.941125818	2.83E-09	2.69E-08	9.64E-09	TRUE			gi|260908006|gb|ACX53802.1|	hydroxybutyrate dehydrogenase [Heliothis virescens]
k60_872482		142	297	-1.064572001	-0.964991437	-6.78001998	1.20E-11	1.50E-10	5.38E-11	TRUE			gi|158286230|ref|XP_308634.3|	AGAP007127-PA [Anopheles gambiae str. PEST] >gi|157020369|gb|EAA04115.3| AGAP007127-PA [Anopheles gambiae str. PEST]
k64_792950		77	161	-1.064130337	-0.964549773	-4.989960485	6.04E-07	4.12E-06	1.48E-06	TRUE			gi|189233605|ref|XP_001810974.1|	PREDICTED: similar to kinesin heavy chain [Tribolium castaneum]
k56_956662		177	370	-1.06377591	-0.964195346	-7.56234887	3.96E-14	6.20E-13	2.22E-13	TRUE			gi|4895005|gb|AAD32697.1|AF143846_1	putative nicotinic acetylcholine receptor alpha 7-1 subunit [Heliothis virescens]
k68_718409		697	1457	-1.063770316	-0.964189752	-15.00747179	6.56E-51	5.63E-49	2.02E-49	TRUE			gi|114052160|ref|NP_001040459.1|	proteasome subunit alpha type 6-A [Bombyx mori] >gi|95102978|gb|ABF51430.1| proteasome subunit alpha type 6-A [Bombyx mori]
k70_680103		145	303	-1.063264893	-0.963684329	-6.840437918	7.90E-12	1.01E-10	3.61E-11	TRUE			gi|306518662|ref|NP_001182394.1|	phenylalanyl-tRNA synthetase alpha subunit [Bombyx mori] >gi|303304919|dbj|BAJ14786.1| phenylalanyl-tRNA synthetase alpha subunit [Bombyx mori]
k78_541873		123	257	-1.063110044	-0.96352948	-6.298976681	3.00E-10	3.21E-09	1.15E-09	TRUE			gi|357622245|gb|EHJ73802.1|	putative Ankyrin repeat domain-containing protein 17 [Danaus plexippus]
k62_827921		56	117	-1.063009798	-0.963429233	-4.249674181	2.14E-05	0.000110929	3.98E-05	TRUE			gi|157112204|ref|XP_001657439.1|	Gelsolin precursor [Aedes aegypti] >gi|108878134|gb|EAT42359.1| Gelsolin precursor [Aedes aegypti]
k74_618054		224	468	-1.063009798	-0.963429233	-8.499500137	1.90E-17	3.83E-16	1.37E-16	TRUE			gi|357631554|gb|EHJ79024.1|	hypothetical protein KGM_15372 [Danaus plexippus]
k68_715401		56	117	-1.063009798	-0.963429233	-4.249674181	2.14E-05	0.000110929	3.98E-05	TRUE			gi|156384051|ref|XP_001633145.1|	predicted protein [Nematostella vectensis] >gi|156220211|gb|EDO41082.1| predicted protein [Nematostella vectensis]
k78_533047		135	282	-1.062735755	-0.963155191	-6.596111333	4.22E-11	4.97E-10	1.78E-10	TRUE			gi|357610603|gb|EHJ67054.1|	dynein heavy chain [Danaus plexippus]
k80_497340		574	1199	-1.062709017	-0.963128453	-13.60138813	3.93E-42	2.60E-40	9.32E-41	TRUE			gi|256772701|emb|CBB07053.1|	CYP6AE30 protein [Cnaphalocrocis medinalis]
k68_707956		57	119	-1.061927749	-0.962347185	-4.281831984	1.85E-05	9.74E-05	3.50E-05	TRUE			gi|242022144|ref|XP_002431501.1|	enzymatic polyprotein, putative [Pediculus humanus corporis] >gi|212516795|gb|EEB18763.1| enzymatic polyprotein, putative [Pediculus humanus corporis]
k76_565900		422	881	-1.06189902	-0.962318456	-11.65064945	2.28E-31	9.84E-30	3.53E-30	TRUE			gi|198468847|ref|XP_001354836.2|	GA18124 [Drosophila pseudoobscura pseudoobscura] >gi|198146599|gb|EAL31891.2| GA18124 [Drosophila pseudoobscura pseudoobscura]
k74_609299		80	167	-1.061776198	-0.962195633	-5.071757087	3.94E-07	2.76E-06	9.92E-07	TRUE			gi|357618151|gb|EHJ71245.1|	3-dehydroecdysone 3alpha-reductase [Danaus plexippus]
k76_575167		46	96	-1.061400545	-0.961819981	-3.844084629	0.000121003	0.000535828	0.000192232	TRUE			gi|160690461|gb|EU258740.1|	Ostrinia furnacalis chitin synthase gene, complete cds
k38_1517683		46	96	-1.061400545	-0.961819981	-3.844084629	0.000121003	0.000535828	0.000192232	TRUE			gi|357618940|gb|EHJ71724.1|	putative KRAB box and zinc finger C2H2 type domain containing protein [Danaus plexippus]
k78_541869		104	217	-1.061111514	-0.96153095	-5.778047279	7.56E-09	6.75E-08	2.42E-08	TRUE			gi|158298568|ref|XP_318748.4|	AGAP009690-PA [Anopheles gambiae str. PEST] >gi|157013946|gb|EAA14554.4| AGAP009690-PA [Anopheles gambiae str. PEST]
k74_604907		58	121	-1.060882242	-0.961301678	-4.313754982	1.61E-05	8.55E-05	3.07E-05	TRUE			gi|269847899|gb|AC239121.1|	Bicyclus anynana clone BA_Ba68O14, complete sequence
k38_1533254		58	121	-1.060882242	-0.961301678	-4.313754982	1.61E-05	8.55E-05	3.07E-05	TRUE			gi|170050375|ref|XP_001861255.1|	peptide deformylase, mitochondrial [Culex quinquefasciatus] >gi|167872016|gb|EDS35399.1| peptide deformylase, mitochondrial [Culex quinquefasciatus]
k38_1517661		94	196	-1.060120992	-0.960540428	-5.486630607	4.10E-08	3.32E-07	1.19E-07	TRUE			gi|357620809|gb|EHJ72858.1|	barren-like protein [Danaus plexippus]
k70_666404		141	294	-1.060120992	-0.960540428	-6.719756233	1.82E-11	2.23E-10	8.00E-11	TRUE			gi|357619181|gb|EHJ71858.1|	putative RNA 3 terminal phosphate cyclase [Danaus plexippus]
k44_1295378		168	350	-1.058893689	-0.959313125	-7.324065492	2.41E-13	3.54E-12	1.27E-12	TRUE			gi|242022144|ref|XP_002431501.1|	enzymatic polyprotein, putative [Pediculus humanus corporis] >gi|212516795|gb|EEB18763.1| enzymatic polyprotein, putative [Pediculus humanus corporis]
k50_1097237		36	75	-1.058893689	-0.959313125	-3.390336022	0.00069807	0.00257701	0.000924575	TRUE			gi|91092994|ref|XP_968241.1|	PREDICTED: similar to CCAAT/enhancer binding protein zeta [Tribolium castaneum]
k56_955470		48	100	-1.058893689	-0.959313125	-3.914827816	9.05E-05	0.000411076	0.000147485	TRUE			gi|357626416|gb|EHJ76515.1|	putative Ccar1 protein [Danaus plexippus]
k58_915857		37	77	-1.057333175	-0.957752611	-3.430582901	0.000602286	0.002268992	0.000814065	TRUE			gi|328699971|ref|XP_001952082.2|	PREDICTED: putative nuclease HARBI1-like [Acyrthosiphon pisum]
k64_786120		87	181	-1.056902391	-0.957321827	-5.257765139	1.46E-07	1.09E-06	3.91E-07	TRUE			gi|319894734|gb|HQ116674.1|	Ostrinia nubilalis Z marker G35 genomic sequence
k70_679425		512	1065	-1.056637715	-0.957057151	-12.7513482	3.06E-37	1.72E-35	6.17E-36	TRUE			gi|357617609|gb|EHJ70885.1|	putative pol-like protein [Danaus plexippus]
k62_842553		50	104	-1.056583528	-0.957002964	-3.98433805	6.77E-05	0.000315856	0.000113322	TRUE			gi|114053233|ref|NP_001040290.1|	aldehyde dehydrogenase isoform 2 [Bombyx mori] >gi|87248651|gb|ABD36378.1| aldehyde dehydrogenase [Bombyx mori]
k74_613800		63	131	-1.056143078	-0.956562514	-4.470014967	7.82E-06	4.41E-05	1.58E-05	TRUE			gi|85813218|gb|DQ354706.1|	Ostrinia nubilalis clone D282 microsatellite sequence
k40_1450597		38	79	-1.055853235	-0.956272671	-3.470371141	0.00051974	0.001984307	0.00071189	TRUE			gi|195395668|ref|XP_002056458.1|	GJ10215 [Drosophila virilis] >gi|194143167|gb|EDW59570.1| GJ10215 [Drosophila virilis]
k44_1286248		38	79	-1.055853235	-0.956272671	-3.470371141	0.00051974	0.001984307	0.00071189	TRUE			gi|357620571|gb|EHJ72720.1|	putative out at first [Danaus plexippus]
k38_1416353		51	106	-1.055495113	-0.955914548	-4.018650033	5.85E-05	0.000277196	9.95E-05	TRUE			gi|332029083|gb|EGI69097.1|	Disintegrin and metalloproteinase domain-containing protein 10 [Acromyrmex echinatior]
k70_674887		39	81	-1.054447784	-0.95486722	-3.509715738	0.000448586	0.001739266	0.000623979	TRUE			gi|346705994|dbj|AK381975.1|	Bombyx mori mRNA, clone: fdpe02I11
k78_530843		39	81	-1.054447784	-0.95486722	-3.509715738	0.000448586	0.001739266	0.000623979	TRUE			gi|319918811|dbj|AB597006.1|	Ostrinia nubilalis OnubOR8 gene for odorant receptor, complete cds, clone: 11K16
k52_581142		117	243	-1.054447784	-0.95486722	-6.079056227	1.21E-09	1.21E-08	4.34E-09	TRUE			gi|189242322|ref|XP_001811280.1|	PREDICTED: similar to polyprotein [Tribolium castaneum]
k70_682695		52	108	-1.054447784	-0.95486722	-4.052676235	5.06E-05	0.000243375	8.73E-05	TRUE			gi|357607736|gb|EHJ65667.1|	putative YLP motif containing 1 [Danaus plexippus]
k56_954649		65	135	-1.054447784	-0.95486722	-4.531036018	5.87E-06	3.40E-05	1.22E-05	TRUE			gi|157111695|ref|XP_001651687.1|	ubiquitin-protein ligase [Aedes aegypti] >gi|108878317|gb|EAT42542.1| ubiquitin-protein ligase [Aedes aegypti]
k44_1296470		250	519	-1.053806444	-0.95422588	-8.879311529	6.73E-19	1.48E-17	5.32E-18	TRUE			gi|170037084|ref|XP_001846390.1|	serine palmitoyltransferase [Culex quinquefasciatus] >gi|167880097|gb|EDS43480.1| serine palmitoyltransferase [Culex quinquefasciatus]
k62_373524		79	164	-1.053771256	-0.954190692	-4.991100364	6.00E-07	4.10E-06	1.47E-06	TRUE			gi|357606520|gb|EHJ65097.1|	putative cysteine and glycine-rich protein 2 binding protein [Danaus plexippus]
k76_392793		66	137	-1.053637964	-0.954057399	-4.561245246	5.09E-06	2.97E-05	1.06E-05	TRUE			gi|153792023|ref|NP_001093309.1|	MLE protein [Bombyx mori] >gi|147883246|gb|ABQ51917.1| MLE protein [Bombyx mori]
k80_495034		265	550	-1.053439259	-0.953858695	-9.13772604	6.38E-20	1.50E-18	5.37E-19	TRUE			gi|307203871|gb|EFN82802.1|	Hexaprenyldihydroxybenzoate methyltransferase, mitochondrial [Harpegnathos saltator]
k58_904421		68	141	-1.052088511	-0.952507947	-4.62108012	3.82E-06	2.28E-05	8.18E-06	TRUE			gi|347967746|ref|XP_312572.5|	AGAP002381-PA [Anopheles gambiae str. PEST] >gi|333468319|gb|EAA08066.5| AGAP002381-PA [Anopheles gambiae str. PEST]
k38_1523477		109	226	-1.051994638	-0.952414074	-5.849979013	4.92E-09	4.53E-08	1.62E-08	TRUE			gi|357611617|gb|EHJ67566.1|	putative Protein couch potato [Danaus plexippus]
k80_489947		41	85	-1.051838932	-0.952258367	-3.58713016	0.000334337	0.001336818	0.000479621	TRUE			gi|357624207|gb|EHJ75069.1|	putative pre-mRNA-splicing factor ATP-dependent RNA helicase PRP22 [Danaus plexippus]
k80_392087		97	201	-1.051138849	-0.951558285	-5.512791397	3.53E-08	2.89E-07	1.04E-07	TRUE			gi|49482248|gb|AY642972.1|	Ostrinia nubilalis clone OnMSCA27 microsatellite sequence
k80_492579		252	522	-1.050626073	-0.951045509	-8.880152011	6.68E-19	1.47E-17	5.28E-18	TRUE			gi|7768805|dbj|BAA95573.1|	reverse transcriptase and RNase H-like protein [Drosophila simulans] >gi|7768807|dbj|BAA95574.1| reverse transcriptase and RNase H-like protein [Drosophila simulans]
k68_725075		817	1692	-1.050321585	-0.950741021	-15.98435603	1.64E-57	1.64E-55	5.89E-56	TRUE			gi|357621847|gb|EHJ73532.1|	putative Rho GTPase regulating protein [Danaus plexippus]
k80_502004		636	1317	-1.050156675	-0.950576111	-14.09991859	3.80E-45	2.77E-43	9.92E-44	TRUE			gi|319918811|dbj|AB597006.1|	Ostrinia nubilalis OnubOR8 gene for odorant receptor, complete cds, clone: 11K16
k38_1517804		100	207	-1.049630768	-0.950050204	-5.587062037	2.31E-08	1.95E-07	6.98E-08	TRUE			gi|357606306|gb|EHJ65009.1|	hypothetical protein KGM_07823 [Danaus plexippus]
k66_758858		463	958	-1.049013462	-0.949432898	-12.0132891	3.03E-33	1.44E-31	5.15E-32	TRUE			gi|301607526|ref|XP_002933359.1|	PREDICTED: uncharacterized protein K02A2.6-like [Xenopus (Silurana) tropicalis]
k80_492856		218	451	-1.048799298	-0.949218734	-8.240894057	1.71E-16	3.20E-15	1.15E-15	TRUE			gi|189233817|ref|XP_971502.2|	PREDICTED: similar to CG32019-PA [Tribolium castaneum]
k58_908900		73	151	-1.04858018	-0.948999616	-4.767427517	1.87E-06	1.18E-05	4.23E-06	TRUE			gi|357610254|gb|EHJ66897.1|	phenol UDP-glucosyltransferase [Danaus plexippus]
k76_564289		345	713	-1.047305715	-0.947725151	-10.34820823	4.26E-25	1.36E-23	4.87E-24	TRUE			gi|357616651|gb|EHJ70308.1|	hypothetical protein KGM_17471 [Danaus plexippus]
k66_760501		76	157	-1.046693235	-0.947112671	-4.853144292	1.22E-06	7.90E-06	2.83E-06	TRUE			gi|289629220|ref|NP_001166194.1|	coatomer protein complex subunit delta [Bombyx mori] >gi|284027826|gb|ADB66737.1| coatomer protein complex subunit delta [Bombyx mori]
k74_609560		109	225	-1.045596866	-0.946016302	-5.804243624	6.47E-09	5.83E-08	2.09E-08	TRUE			gi|319918817|dbj|AB597304.1|	Ostrinia nubilalis OnubOR5c, OnubOR4 genes, partial cds
k64_786984		47	97	-1.045323991	-0.945743426	-3.810067263	0.000138929	0.000605772	0.000217338	TRUE			gi|298204325|gb|ADI61811.1|	endonuclease-reverse transcriptase [Bombyx mori]
k58_913630		79	163	-1.044947406	-0.945366842	-4.937389859	7.92E-07	5.30E-06	1.90E-06	TRUE			gi|357627718|gb|EHJ77320.1|	hypothetical protein KGM_13330 [Danaus plexippus]
k44_1291084		49	101	-1.043501639	-0.943921075	-3.881566668	0.000103786	0.000466132	0.000167238	TRUE			gi|357631149|gb|EHJ78808.1|	hypothetical protein KGM_00330 [Danaus plexippus]
k52_567362		180	371	-1.04342228	-0.943841716	-7.438901055	1.02E-13	1.54E-12	5.52E-13	TRUE			gi|189242082|ref|XP_001809963.1|	PREDICTED: similar to BEL12_AG transposon polyprotein [Tribolium castaneum] >gi|270017009|gb|EFA13455.1| hypothetical protein TcasGA2_TC010686 [Tribolium castaneum]
k68_702016		99	204	-1.043068722	-0.943488158	-5.51438507	3.50E-08	2.87E-07	1.03E-07	TRUE			gi|189234831|ref|XP_971076.2|	PREDICTED: similar to Transposable element P transposase (P-element transposase) [Tribolium castaneum]
k68_707747		85	175	-1.041820176	-0.942239612	-5.101750946	3.37E-07	2.39E-06	8.57E-07	TRUE			gi|319918813|dbj|AB597007.1|	Ostrinia nubilalis OnubOR7b gene for odorant receptor, partial cds, clone: 32P24
k60_877987		102	210	-1.041820176	-0.942239612	-5.588698176	2.29E-08	1.93E-07	6.92E-08	TRUE			gi|189237116|ref|XP_001812356.1|	PREDICTED: similar to lethal (2) k07433 CG33130-PA [Tribolium castaneum]
k68_707603		85	175	-1.041820176	-0.942239612	-5.101750946	3.37E-07	2.39E-06	8.57E-07	TRUE			gi|357621647|gb|EHJ73416.1|	putative pol-like protein [Danaus plexippus]
k80_492838		52	107	-1.041027268	-0.941446704	-3.986434741	6.71E-05	0.000313196	0.000112368	TRUE			gi|319918817|dbj|AB597304.1|	Ostrinia nubilalis OnubOR5c, OnubOR4 genes, partial cds
k64_803760		73	150	-1.038994132	-0.939413567	-4.711437746	2.46E-06	1.52E-05	5.45E-06	TRUE			gi|225712314|gb|ACO12003.1|	Transposable element Tc3 transposase [Lepeophtheirus salmonis]
k54_391352		55	113	-1.038819249	-0.939238685	-4.088636768	4.34E-05	0.000211597	7.59E-05	TRUE			gi|357628772|gb|EHJ77967.1|	hypothetical protein KGM_17495 [Danaus plexippus]
k50_1105254		55	113	-1.038819249	-0.939238685	-4.088636768	4.34E-05	0.000211597	7.59E-05	TRUE			gi|189237322|ref|XP_966614.2|	PREDICTED: similar to thyroid hormone receptor interactor 12 isoform 1 [Tribolium castaneum]
k38_1518499		460	945	-1.038680468	-0.939099904	-11.82279121	2.98E-32	1.34E-30	4.81E-31	TRUE			gi|281398678|gb|ADA68175.1|	cytochrome p450 321B1 [Spodoptera litura]
k58_919921		74	152	-1.038474148	-0.938893584	-4.74054575	2.13E-06	1.33E-05	4.78E-06	TRUE			gi|91080989|ref|XP_975018.1|	PREDICTED: similar to dynein heavy chain isotype 1B [Tribolium castaneum]
k64_488158		38	78	-1.037474705	-0.937894141	-3.392851633	0.000691691	0.002556969	0.000917295	TRUE			gi|357609728|gb|EHJ66613.1|	hypothetical protein KGM_08807 [Danaus plexippus]
k38_1253473		38	78	-1.037474705	-0.937894141	-3.392851633	0.000691691	0.002556969	0.000917295	TRUE			gi|357608364|gb|EHJ65955.1|	putative pumilio [Danaus plexippus]
k50_811123		96	197	-1.037089319	-0.937508755	-5.390187167	7.04E-08	5.51E-07	1.98E-07	TRUE			gi|357607500|gb|EHJ65539.1|	hypothetical protein KGM_15198 [Danaus plexippus]
k70_673236		116	238	-1.036836768	-0.937256204	-5.923278107	3.16E-09	2.98E-08	1.07E-08	TRUE			gi|357629402|gb|EHJ78190.1|	aldehyde oxidase 2 [Danaus plexippus]
k46_1222276		178	365	-1.036019223	-0.936438659	-7.330024873	2.30E-13	3.39E-12	1.22E-12	TRUE			gi|357628086|gb|EHJ77536.1|	putative NFX1-type zinc finger-containing protein 1 [Danaus plexippus]
k58_921995		99	203	-1.035979297	-0.936398733	-5.466230109	4.60E-08	3.70E-07	1.33E-07	TRUE			gi|357614827|gb|EHJ69301.1|	putative Insulin receptor precursor [Danaus plexippus]
k70_681090		100	205	-1.03562391	-0.936043346	-5.491345323	3.99E-08	3.24E-07	1.16E-07	TRUE			gi|357630847|gb|EHJ78697.1|	hypothetical protein KGM_12807 [Danaus plexippus]
k76_576765		100	205	-1.03562391	-0.936043346	-5.491345323	3.99E-08	3.24E-07	1.16E-07	TRUE			gi|357623400|gb|EHJ74571.1|	putative class b basic helix-loop-helix protein [Danaus plexippus]
k58_917296		61	125	-1.035046947	-0.935466383	-4.285788085	1.82E-05	9.59E-05	3.44E-05	TRUE			gi|357614126|gb|EHJ68926.1|	hypothetical protein KGM_06190 [Danaus plexippus]
k70_674886		42	86	-1.033947332	-0.934366768	-3.551370604	0.00038323	0.001510508	0.000541938	TRUE			gi|346705994|dbj|AK381975.1|	Bombyx mori mRNA, clone: fdpe02I11
k72_646670		171	350	-1.033358597	-0.933778033	-7.16072939	8.02E-13	1.12E-11	4.03E-12	TRUE			gi|306518656|ref|NP_001182390.1|	UDP-glucosyltransferase precursor [Bombyx mori] >gi|296784925|dbj|BAJ08159.1| UDP-glucosyltransferase [Bombyx mori]
k50_1109497		108	221	-1.033015057	-0.933434493	-5.688300663	1.28E-08	1.12E-07	4.01E-08	TRUE			gi|307189316|gb|EFN73747.1|	39S ribosomal protein L16, mitochondrial [Camponotus floridanus]
k80_491638		108	221	-1.033015057	-0.933434493	-5.688300663	1.28E-08	1.12E-07	4.01E-08	TRUE			gi|119113249|ref|XP_309482.3|	AGAP011167-PA [Anopheles gambiae str. PEST] >gi|116131699|gb|EAA05026.3| AGAP011167-PA [Anopheles gambiae str. PEST]
k74_613096		350	716	-1.032604665	-0.933024101	-10.23514203	1.38E-24	4.26E-23	1.53E-23	TRUE			gi|357623930|gb|EHJ74888.1|	dihydropyrimidine dehydrogenase [Danaus plexippus]
k64_799352		154	315	-1.032421478	-0.932840914	-6.78753677	1.14E-11	1.43E-10	5.12E-11	TRUE			gi|357621997|gb|EHJ73625.1|	RNA-binding protein lark [Danaus plexippus]
k72_634819		111	227	-1.032132621	-0.932552057	-5.760432869	8.39E-09	7.46E-08	2.68E-08	TRUE			gi|357618544|gb|EHJ71489.1|	hypothetical protein KGM_16356 [Danaus plexippus]
k78_542279		425	869	-1.031893336	-0.932312772	-11.26867818	1.87E-29	7.38E-28	2.65E-28	TRUE			gi|357626356|gb|EHJ76475.1|	hypothetical protein KGM_18016 [Danaus plexippus]
k54_1005252		135	276	-1.03170886	-0.932128296	-6.349394711	2.16E-10	2.36E-09	8.45E-10	TRUE			gi|241791517|ref|XP_002414481.1|	ubiquitin protein ligase, putative [Ixodes scapularis] >gi|215508692|gb|EEC18146.1| ubiquitin protein ligase, putative [Ixodes scapularis]
k80_500618		69	141	-1.031026896	-0.931446331	-4.535422963	5.75E-06	3.33E-05	1.20E-05	TRUE			gi|344304361|gb|EGW34610.1|	hypothetical protein SPAPADRAFT_49639 [Spathaspora passalidarum NRRL Y-27907]
k44_1294481		46	94	-1.031026896	-0.931446331	-3.703148389	0.00021294	0.000892038	0.000320044	TRUE			gi|357628109|gb|EHJ77552.1|	putative neuroblastoma-amplified protein [Danaus plexippus]
k68_718043		163	333	-1.030650213	-0.931069649	-6.967666038	3.22E-12	4.25E-11	1.53E-11	TRUE			gi|357613476|gb|EHJ68529.1|	partner of Y14 and mago [Danaus plexippus]
k64_796708		348	710	-1.028731719	-0.929151154	-10.15667138	3.09E-24	9.32E-23	3.34E-23	TRUE			gi|91077962|ref|XP_967569.1|	PREDICTED: similar to AGAP007585-PA [Tribolium castaneum]
k62_843757		77	157	-1.027834208	-0.928253644	-4.772077913	1.82E-06	1.15E-05	4.14E-06	TRUE			gi|357617988|gb|EHJ71096.1|	putative DEAD box ATP-dependent RNA helicase [Danaus plexippus]
k62_826583		77	157	-1.027834208	-0.928253644	-4.772077913	1.82E-06	1.15E-05	4.14E-06	TRUE			gi|160425427|gb|ABX39557.1|	single domain major allergen 1 protein [Spodoptera frugiperda]
k72_637111		184	375	-1.027184829	-0.927604265	-7.370944746	1.69E-13	2.52E-12	9.04E-13	TRUE			gi|319918820|dbj|AB597305.1|	Ostrinia nubilalis OnubOR4 gene for odorant receptor, complete cds
k74_599972		135	275	-1.026472211	-0.926891647	-6.307997239	2.83E-10	3.03E-09	1.09E-09	TRUE			gi|357617123|gb|EHJ70597.1|	putative Serine/threonine-protein kinase WNK3 [Danaus plexippus]
k44_1296085		108	220	-1.026472211	-0.926891647	-5.642028264	1.68E-08	1.44E-07	5.17E-08	TRUE			gi|112983328|ref|NP_001037646.1|	spliceosomal protein on the X [Bombyx mori] >gi|109706833|gb|ABG43003.1| spliceosomal protein on the X [Bombyx mori]
k80_496445		434	884	-1.026351327	-0.926770763	-11.30882183	1.19E-29	4.74E-28	1.70E-28	TRUE			gi|158300793|ref|XP_320627.3|	AGAP011899-PA [Anopheles gambiae str. PEST] >gi|157013332|gb|EAA00146.3| AGAP011899-PA [Anopheles gambiae str. PEST]
k38_298663		82	167	-1.026152288	-0.926571724	-4.914225915	8.91E-07	5.90E-06	2.12E-06	TRUE			gi|158289825|ref|XP_311462.4|	AGAP010482-PA [Anopheles gambiae str. PEST] >gi|157018344|gb|EAA07102.4| AGAP010482-PA [Anopheles gambiae str. PEST]
k58_910402		110	224	-1.025995209	-0.926414644	-5.690630112	1.27E-08	1.10E-07	3.96E-08	TRUE			gi|91094211|ref|XP_972733.1|	PREDICTED: similar to CG7029 CG7029-PC [Tribolium castaneum]
k80_168328		57	116	-1.025090981	-0.925510417	-4.091729134	4.28E-05	0.000209065	7.50E-05	TRUE			gi|326454482|gb|ADZ74177.1|	aminopeptidase P-like protein [Ostrinia nubilalis]
k76_330545		57	116	-1.025090981	-0.925510417	-4.091729134	4.28E-05	0.000209065	7.50E-05	TRUE			gi|357605759|gb|EHJ64764.1|	putative ATP-binding cassette [Danaus plexippus]
k78_529430		486	989	-1.025014207	-0.925433643	-11.94717768	6.72E-33	3.12E-31	1.12E-31	TRUE			gi|357625324|gb|EHJ75804.1|	putative selenoprotein M [Danaus plexippus]
k62_833454		88	179	-1.024384159	-0.924803594	-5.079572931	3.78E-07	2.66E-06	9.56E-07	TRUE			gi|350422744|ref|XP_003493269.1|	PREDICTED: hexokinase-1-like [Bombus impatiens]
k64_793546		206	419	-1.024305907	-0.924725342	-7.77109486	7.78E-15	1.28E-13	4.61E-14	TRUE			gi|357607711|gb|EHJ65648.1|	hypothetical protein KGM_00898 [Danaus plexippus]
k38_138886		118	240	-1.024247546	-0.924666982	-5.881035405	4.08E-09	3.79E-08	1.36E-08	TRUE			gi|189242290|ref|XP_966849.2|	PREDICTED: similar to endonuclease and reverse transcriptase-like protein [Tribolium castaneum]
k38_726849		59	120	-1.024247546	-0.924666982	-4.158494284	3.20E-05	0.000160637	5.76E-05	TRUE			gi|357627332|gb|EHJ77068.1|	putative dynein heavy chain [Danaus plexippus]
k68_291355		149	303	-1.024005463	-0.924424899	-6.606560273	3.93E-11	4.64E-10	1.67E-10	TRUE			gi|298204363|gb|ADI61830.1|	endonuclease-reverse transcriptase [Bombyx mori]
k78_539874		180	366	-1.023846742	-0.924266178	-7.259946374	3.87E-13	5.59E-12	2.01E-12	TRUE			gi|357624901|gb|EHJ75502.1|	endonuclease-reverse transcriptase [Danaus plexippus]
k64_787966		90	183	-1.023846742	-0.924266178	-5.133508866	2.84E-07	2.04E-06	7.30E-07	TRUE			gi|357604797|gb|EHJ64325.1|	hypothetical protein KGM_19126 [Danaus plexippus]
k80_512089		91	185	-1.02358682	-0.924006256	-5.160266043	2.47E-07	1.78E-06	6.39E-07	TRUE			gi|357612067|gb|EHJ67784.1|	tyrosine phosphatase n9 [Danaus plexippus]
k68_715848		122	248	-1.023458973	-0.923878409	-5.973969592	2.32E-09	2.23E-08	7.99E-09	TRUE			gi|133930729|gb|EF125927.1|	Ostrinia nubilalis desaturase (D14-3) gene, complete cds
k78_526978		62	126	-1.023083613	-0.923503049	-4.256684599	2.07E-05	0.000107932	3.87E-05	TRUE			gi|345548869|gb|JF339040.1|	Ostrinia nubilalis aminopeptidase N3b (apn3b) gene, partial cds; and aminopeptidase N3a (apn3a) and aminopeptidase N3c (apn3c) genes, complete cds
k58_396145		126	256	-1.022720077	-0.923139512	-6.065483987	1.32E-09	1.31E-08	4.70E-09	TRUE			gi|357605860|gb|EHJ64807.1|	translation initiation factor 1a [Danaus plexippus]
k80_495261		158	321	-1.022648739	-0.923068175	-6.791586822	1.11E-11	1.39E-10	4.98E-11	TRUE			gi|357615707|gb|EHJ69792.1|	bloated tubules [Danaus plexippus]
k50_1111844		64	130	-1.022367813	-0.922787249	-4.320908667	1.55E-05	8.30E-05	2.98E-05	TRUE			gi|357607577|gb|EHJ65593.1|	putative zinc finger protein [Danaus plexippus]
k64_804032		163	331	-1.021959253	-0.922378688	-6.892239093	5.49E-12	7.11E-11	2.55E-11	TRUE			gi|357617609|gb|EHJ70885.1|	putative pol-like protein [Danaus plexippus]
k78_536858		66	134	-1.021695071	-0.922114507	-4.384194354	1.16E-05	6.37E-05	2.29E-05	TRUE			gi|319918807|dbj|AB597004.1|	Ostrinia nubilalis OnubOR5a gene for odorant receptor, complete cds, clone: 11K16
k60_865940		136	276	-1.021061616	-0.921481051	-6.288460702	3.21E-10	3.41E-09	1.22E-09	TRUE			gi|189234458|ref|XP_001808258.1|	PREDICTED: similar to polybromo-1 [Tribolium castaneum]
k48_1173087		72	146	-1.019899557	-0.920318993	-4.568806389	4.91E-06	2.87E-05	1.03E-05	TRUE			gi|357619678|gb|EHJ72153.1|	hypothetical protein KGM_21933 [Danaus plexippus]
k78_538143		74	150	-1.019365325	-0.919784761	-4.628711111	3.68E-06	2.20E-05	7.90E-06	TRUE			gi|357628974|gb|EHJ78048.1|	polyprotein [Danaus plexippus]
k62_838615		451	914	-1.019066732	-0.919486168	-11.42315702	3.20E-30	1.32E-28	4.73E-29	TRUE			gi|189238710|ref|XP_969341.2|	PREDICTED: similar to AGAP009638-PA [Tribolium castaneum] >gi|270010078|gb|EFA06526.1| hypothetical protein TcasGA2_TC009430 [Tribolium castaneum]
k42_192412		229	464	-1.018777207	-0.919196643	-8.136674872	4.06E-16	7.39E-15	2.65E-15	TRUE			gi|357611203|gb|EHJ67366.1|	hypothetical protein KGM_19207 [Danaus plexippus]
k66_766514		458	927	-1.017221741	-0.917641176	-11.48470285	1.57E-30	6.56E-29	2.35E-29	TRUE			gi|357620282|gb|EHJ72529.1|	putative rhombotin [Danaus plexippus]
k48_1132785		42	85	-1.017073513	-0.917492949	-3.477054154	0.000506955	0.001938347	0.000695437	TRUE			gi|357602896|gb|EHJ63559.1|	hypothetical protein KGM_00548 [Danaus plexippus]
k38_1520769		128	259	-1.016808288	-0.917227724	-6.068064359	1.29E-09	1.29E-08	4.63E-09	TRUE			gi|325302604|tpg|DAA34466.1|	TPA_exp: ubiquitin [Amblyomma variegatum]
k52_793258		43	87	-1.016678741	-0.917098177	-3.516450171	0.000437359	0.001702306	0.000610668	TRUE			gi|340717625|ref|XP_003397281.1|	PREDICTED: optomotor-blind protein-like [Bombus terrestris]
k80_498725		90	182	-1.015941544	-0.91636098	-5.082634812	3.72E-07	2.63E-06	9.42E-07	TRUE			gi|357620422|gb|EHJ72619.1|	immune-related Hdd1 [Danaus plexippus]
k68_709522		45	91	-1.015941544	-0.91636098	-3.59394863	0.000325704	0.001305762	0.000468479	TRUE			gi|357625415|gb|EHJ75870.1|	putative histone deacetylase 7A [Danaus plexippus]
k62_845174		46	93	-1.015596855	-0.916016291	-3.632078601	0.000281147	0.001147651	0.000411752	TRUE			gi|357621082|gb|EHJ73045.1|	putative phosphatidylinositol glycan, class H [Danaus plexippus]
k70_687873		143	289	-1.015054346	-0.915473782	-6.399567593	1.56E-10	1.73E-09	6.20E-10	TRUE			gi|59799336|sp|Q8T634.1|CU36A_MANSE	RecName: Full=Pupal cuticle protein 36a; Short=CP36a; Flags: Precursor >gi|19548967|gb|AAL90882.1|AF487521_1 cuticle protein 36a [Manduca sexta]
k72_632760		246	497	-1.014587536	-0.915006972	-8.388768338	4.91E-17	9.56E-16	3.43E-16	TRUE			gi|85813213|gb|DQ354701.1|	Ostrinia nubilalis clone D77 microsatellite sequence
k80_501793		937	1893	-1.014553458	-0.914972894	-16.37242739	3.01E-60	3.30E-58	1.18E-58	TRUE			gi|357618084|gb|EHJ71178.1|	phosphatidylethanolamine binding protein isoform 2 [Danaus plexippus]
k38_366011		100	202	-1.014355293	-0.914774729	-5.346829025	8.95E-08	6.89E-07	2.47E-07	TRUE			gi|189240885|ref|XP_971484.2|	PREDICTED: similar to U2 small nuclear ribonucleoprotein [Tribolium castaneum]
k64_784878		101	204	-1.014213859	-0.914633295	-5.372534752	7.76E-08	6.04E-07	2.17E-07	TRUE			gi|357627467|gb|EHJ77147.1|	putative cyclin k [Danaus plexippus]
k46_1221322		103	208	-1.013939191	-0.914358627	-5.423581095	5.84E-08	4.62E-07	1.66E-07	TRUE			gi|118786837|ref|XP_315690.3|	AGAP005673-PA [Anopheles gambiae str. PEST] >gi|116126513|gb|EAA11809.3| AGAP005673-PA [Anopheles gambiae str. PEST]
k38_160341		105	212	-1.013674937	-0.914094373	-5.474151938	4.40E-08	3.55E-07	1.27E-07	TRUE			gi|332025054|gb|EGI65241.1|	Zinc finger protein 830 [Acromyrmex echinatior]
k76_574092		267	539	-1.013445531	-0.913864967	-8.726878068	2.62E-18	5.58E-17	2.00E-17	TRUE			gi|357628212|gb|EHJ77607.1|	putative esr1 protein [Danaus plexippus]
k64_799240		107	216	-1.013420516	-0.913839952	-5.524260315	3.31E-08	2.72E-07	9.77E-08	TRUE			gi|357627467|gb|EHJ77147.1|	putative cyclin k [Danaus plexippus]
k76_573940		391	789	-1.012856693	-0.913276129	-10.55292962	4.92E-26	1.65E-24	5.91E-25	TRUE			gi|156550538|ref|XP_001602597.1|	PREDICTED: splicing factor 3B subunit 2-like [Nasonia vitripennis]
k62_821400		280	565	-1.01282404	-0.913243476	-8.929777913	4.27E-19	9.53E-18	3.42E-18	TRUE			gi|357618151|gb|EHJ71245.1|	3-dehydroecdysone 3alpha-reductase [Danaus plexippus]
k78_544120		228	460	-1.012600037	-0.913019473	-8.055700467	7.90E-16	1.41E-14	5.05E-15	TRUE			gi|357616440|gb|EHJ70193.1|	putative intracellular protein transport protein USO1 [Danaus plexippus]
k50_1114386		175	353	-1.012313261	-0.912732697	-7.054958965	1.73E-12	2.33E-11	8.36E-12	TRUE			gi|70907192|gb|AAZ15237.1|	reverse transcriptase [Aedes aegypti]
k54_1011022		176	355	-1.012243596	-0.912663032	-7.074462591	1.50E-12	2.04E-11	7.31E-12	TRUE			gi|115683787|ref|XP_001179790.1|	PREDICTED: hypothetical protein [Strongylocentrotus purpuratus] >gi|115770434|ref|XP_797054.2| PREDICTED: hypothetical protein [Strongylocentrotus purpuratus] >gi|115931475|ref|XP_001187370.1| PREDICTED: hypothetical protein [Strongylocentrotus purpuratus]
k38_1523058		65	131	-1.011055189	-0.911474624	-4.292728774	1.76E-05	9.32E-05	3.34E-05	TRUE			gi|158296558|ref|XP_316948.4|	AGAP008495-PA [Anopheles gambiae str. PEST] >gi|157014767|gb|EAA12242.4| AGAP008495-PA [Anopheles gambiae str. PEST]
k52_1050092		67	135	-1.010726407	-0.911145842	-4.356451015	1.32E-05	7.14E-05	2.56E-05	TRUE			gi|340728201|ref|XP_003402416.1|	PREDICTED: PR domain zinc finger protein 10-like isoform 3 [Bombus terrestris]
k60_861952		135	272	-1.010647244	-0.91106668	-6.1833198	6.28E-10	6.49E-09	2.33E-09	TRUE			gi|357625488|gb|EHJ75914.1|	glycosyl hydrolase [Danaus plexippus]
k80_504833		149	300	-1.00965017	-0.910069606	-6.487808169	8.71E-11	9.93E-10	3.56E-10	TRUE			gi|357601986|gb|EHJ63229.1|	putative RNA polymerase II subunit A C-terminal domain phosphatase [Danaus plexippus]
k46_1219435		75	151	-1.009586049	-0.910005485	-4.602530957	4.17E-06	2.47E-05	8.88E-06	TRUE			gi|261335948|emb|CBH09281.1|	putative lethal (2) k05819 CG3054 [Heliconius melpomene]
k76_575100		79	159	-1.009102207	-0.909521643	-4.720765506	2.35E-06	1.46E-05	5.23E-06	TRUE			gi|328782156|ref|XP_624150.2|	PREDICTED: nitrilase homolog 1-like [Apis mellifera]
k80_500153		244	491	-1.008841877	-0.909261313	-8.293872482	1.10E-16	2.08E-15	7.46E-16	TRUE			gi|357623930|gb|EHJ74888.1|	dihydropyrimidine dehydrogenase [Danaus plexippus]
k78_539356		86	173	-1.008363473	-0.908782909	-4.920847905	8.62E-07	5.73E-06	2.05E-06	TRUE			gi|224586901|ref|NP_001139127.1|	oxygen resistance gene 1 [Bombyx mori] >gi|224176429|dbj|BAH23575.1| BmOXR1 [Bombyx mori]
k48_1167059		90	181	-1.007992791	-0.908412227	-5.0316112	4.86E-07	3.36E-06	1.21E-06	TRUE			gi|345497751|ref|XP_001602416.2|	PREDICTED: translational activator GCN1-like [Nasonia vitripennis]
k80_498933		181	364	-1.007948753	-0.908368189	-7.135178806	9.67E-13	1.34E-11	4.81E-12	TRUE			gi|346708894|dbj|AK385543.1|	Bombyx mori mRNA, clone: e10022C03
k66_767151		93	187	-1.007735649	-0.908155085	-5.113109887	3.17E-07	2.25E-06	8.09E-07	TRUE			gi|114842948|gb|DQ887770.1|	Ostrinia furnacalis chitinase gene, complete cds
k74_608439		1229	2471	-1.007610095	-0.908029531	-18.58666822	4.12E-77	6.78E-75	2.43E-75	TRUE			gi|343170570|gb|AEL97587.1|	Kruppel 1-like protein [Agrotis ipsilon]
k80_492031		202	406	-1.007124434	-0.90754387	-7.529842314	5.08E-14	7.91E-13	2.84E-13	TRUE			gi|116783446|gb|ABK22945.1|	unknown [Picea sitchensis]
k68_717193		105	211	-1.006853671	-0.907273107	-5.426883357	5.73E-08	4.55E-07	1.63E-07	TRUE			gi|160690461|gb|EU258740.1|	Ostrinia furnacalis chitin synthase gene, complete cds
k76_580325		230	462	-1.00625899	-0.906678426	-8.025939888	1.01E-15	1.78E-14	6.38E-15	TRUE			gi|357602060|gb|EHJ63259.1|	f-spondin [Danaus plexippus]
k60_874273		613	1231	-1.005871783	-0.906291219	-13.09679122	3.43E-39	2.08E-37	7.45E-38	TRUE			gi|189238672|ref|XP_001807240.1|	PREDICTED: similar to pol polyprotein [Tribolium castaneum]
k42_1381651		151	303	-1.004769244	-0.90518868	-6.490685949	8.54E-11	9.76E-10	3.50E-10	TRUE			gi|148298867|ref|NP_001091827.1|	LSM1-like protein [Bombyx mori] >gi|95102704|gb|ABF51290.1| LSM1-like protein [Bombyx mori]
k52_1051599		160	321	-1.004501392	-0.904920828	-6.679036745	2.41E-11	2.91E-10	1.04E-10	TRUE			gi|357626900|gb|EHJ76800.1|	mitochondrial ribosomal protein S31 [Danaus plexippus]
k66_758753		210	421	-1.003430905	-0.903850341	-7.641368205	2.15E-14	3.43E-13	1.23E-13	TRUE			gi|114052242|ref|NP_001040131.1|	glutathione S-transferase omega 1 [Bombyx mori] >gi|87248151|gb|ABD36128.1| glutathione S-transferase omega 1 [Bombyx mori]
k78_530557		1189	2383	-1.003030236	-0.903449672	-18.17498071	8.15E-74	1.26E-71	4.51E-72	TRUE			gi|324035678|gb|ADY17534.1|	UDP-glucosyltransferase [Bombyx mori]
k74_609609		7967	15952	-1.001628835	-0.902048271	-46.99561577	0	0	0	TRUE			gi|270012441|gb|EFA08889.1|	hypothetical protein TcasGA2_TC006590 [Tribolium castaneum]
k42_1388458		60	120	-1	-0.900419436	-4.06649696	4.77E-05	0.000230817	8.28E-05	TRUE			gi|347966387|ref|XP_003435904.1|	AGAP001690-PB [Anopheles gambiae str. PEST] >gi|333470082|gb|EGK97509.1| AGAP001690-PB [Anopheles gambiae str. PEST]
k78_528631		47	94	-1	-0.900419436	-3.599093826	0.000319328	0.001284163	0.00046073	TRUE			gi|158294546|ref|XP_315671.4|	AGAP005652-PA [Anopheles gambiae str. PEST] >gi|157015613|gb|EAA11703.5| AGAP005652-PA [Anopheles gambiae str. PEST]
k74_600502		108	216	-1	-0.900419436	-5.455805413	4.88E-08	3.91E-07	1.40E-07	TRUE			gi|158298653|ref|XP_318843.3|	AGAP009757-PA [Anopheles gambiae str. PEST] >gi|157013988|gb|EAA14517.3| AGAP009757-PA [Anopheles gambiae str. PEST]
k48_741180		49	98	-1	-0.900419436	-3.674873297	0.000237967	0.000984618	0.00035326	TRUE			gi|237700855|gb|ACR16009.1|	carboxypeptidase 3 [Mamestra configurata]
k48_1168474		67	134	-1	-0.900419436	-4.29717009	1.73E-05	9.16E-05	3.28E-05	TRUE			gi|357619922|gb|EHJ72307.1|	hypothetical protein KGM_02361 [Danaus plexippus]
k60_868316		56	112	-1	-0.900419436	-3.928607664	8.54E-05	0.000390506	0.000140097	TRUE			gi|357606182|gb|EHJ64945.1|	hypothetical protein KGM_02605 [Danaus plexippus]
k70_683075		200	400	-1	-0.900419436	-7.424481811	1.13E-13	1.70E-12	6.11E-13	TRUE			gi|357616258|gb|EHJ70097.1|	hypothetical protein KGM_06662 [Danaus plexippus]
k68_710897		81	162	-1	-0.900419436	-4.724852819	2.30E-06	1.43E-05	5.14E-06	TRUE			gi|357623711|gb|EHJ74754.1|	hypothetical protein KGM_07776 [Danaus plexippus]
k70_666725		98	196	-1	-0.900419436	-5.197082139	2.02E-07	1.48E-06	5.32E-07	TRUE			gi|345548869|gb|JF339040.1|	Ostrinia nubilalis aminopeptidase N3b (apn3b) gene, partial cds; and aminopeptidase N3a (apn3a) and aminopeptidase N3c (apn3c) genes, complete cds
k68_709258		76	152	-1	-0.900419436	-4.576698945	4.72E-06	2.77E-05	9.95E-06	TRUE			gi|319918811|dbj|AB597006.1|	Ostrinia nubilalis OnubOR8 gene for odorant receptor, complete cds, clone: 11K16
k72_640958		64	128	-1	-0.900419436	-4.199861748	2.67E-05	0.000135858	4.87E-05	TRUE			gi|134001246|gb|EF113399.1|	Ostrinia nubilalis reverse transcriptase and desaturase (ezi-D11 alpha-2) genes, complete cds
k56_956369		96	192	-1	-0.900419436	-5.143776253	2.69E-07	1.93E-06	6.94E-07	TRUE			gi|156550598|ref|XP_001604141.1|	PREDICTED: protein fuzzy homolog [Nasonia vitripennis]
k70_667606		210	420	-1	-0.900419436	-7.60783787	2.79E-14	4.42E-13	1.58E-13	TRUE			gi|91089065|ref|XP_970808.1|	PREDICTED: similar to CG2478 CG2478-PA [Tribolium castaneum]
k60_869843		126	252	-1	-0.900419436	-5.892954395	3.79E-09	3.54E-08	1.27E-08	TRUE			gi|301616132|ref|XP_002937520.1|	PREDICTED: uncharacterized protein K02A2.6-like [Xenopus (Silurana) tropicalis]
k40_959325		55	110	-1	-0.900419436	-3.893372398	9.89E-05	0.000445658	0.000159892	TRUE			gi|348543632|ref|XP_003459287.1|	PREDICTED: uncharacterized protein K02A2.6-like, partial [Oreochromis niloticus]
k40_1441469		131	262	-1	-0.900419436	-6.00874372	1.87E-09	1.82E-08	6.55E-09	TRUE			gi|357625778|gb|EHJ76098.1|	Prpk-binding protein [Danaus plexippus]
k66_749555		74	148	-1	-0.900419436	-4.5160768	6.30E-06	3.63E-05	1.30E-05	TRUE			gi|357624928|gb|EHJ75520.1|	putative Intraflagellar transport 52-like protein [Danaus plexippus]
k64_781522		90	180	-1	-0.900419436	-4.980436834	6.34E-07	4.31E-06	1.55E-06	TRUE			gi|357623950|gb|EHJ74900.1|	putative mitochondrial translational initiation factor [Danaus plexippus]
k64_789036		61	122	-1	-0.900419436	-4.100244827	4.13E-05	0.000202292	7.26E-05	TRUE			gi|357626134|gb|EHJ76332.1|	putative RW1 protein [Danaus plexippus]
k78_527711		53	106	-1	-0.900419436	-3.821927508	0.000132413	0.000580652	0.000208325	TRUE			gi|134001215|gb|ABO45231.1|	reverse transcriptase [Ostrinia nubilalis] >gi|134001296|gb|ABO45237.1| reverse transcriptase [Ostrinia nubilalis]
k40_1442543		199	398	-1	-0.900419436	-7.405896577	1.30E-13	1.95E-12	7.00E-13	TRUE			gi|332017989|gb|EGI58626.1|	Ribonuclease 3 [Acromyrmex echinatior]
k44_851482		56	112	-1	-0.900419436	-3.928607664	8.54E-05	0.000390506	0.000140097	TRUE			gi|114052184|ref|NP_001040225.1|	vacuolar protein sorting 26 [Bombyx mori] >gi|87248439|gb|ABD36272.1| vacuolar protein sorting 26 [Bombyx mori]
k56_959546		153	306	-1	-0.900419436	-6.493737702	8.37E-11	9.58E-10	3.44E-10	TRUE			gi|357617938|gb|EHJ71077.1|	hypothetical protein KGM_14279 [Danaus plexippus]
k74_618501		347	693	-0.99791969	-0.898339125	-9.75352071	1.78E-22	4.92E-21	1.77E-21	TRUE			gi|357630311|gb|EHJ78519.1|	putative cdkl1/4 [Danaus plexippus]
k80_505934		227	453	-0.996818753	-0.897238189	-7.877506369	3.34E-15	5.65E-14	2.03E-14	TRUE			gi|195377377|ref|XP_002047467.1|	GJ13461 [Drosophila virilis] >gi|194154625|gb|EDW69809.1| GJ13461 [Drosophila virilis]
k74_602349		157	313	-0.995398098	-0.895817534	-6.539241745	6.18E-11	7.15E-10	2.57E-10	TRUE			gi|332022079|gb|EGI62404.1|	Asparaginyl-tRNA synthetase, cytoplasmic [Acromyrmex echinatior]
k78_541176		144	287	-0.994981925	-0.895401361	-6.25929034	3.87E-10	4.09E-09	1.47E-09	TRUE			gi|357625584|gb|EHJ75983.1|	hypothetical protein KGM_00389 [Danaus plexippus]
k76_561985		137	273	-0.994725058	-0.895144494	-6.103232036	1.04E-09	1.05E-08	3.76E-09	TRUE			gi|357606848|gb|EHJ65243.1|	putative spliceosome associated protein [Danaus plexippus]
k80_494206		125	249	-0.994217647	-0.894637083	-5.825988558	5.68E-09	5.16E-08	1.85E-08	TRUE			gi|345548869|gb|JF339040.1|	Ostrinia nubilalis aminopeptidase N3b (apn3b) gene, partial cds; and aminopeptidase N3a (apn3a) and aminopeptidase N3c (apn3c) genes, complete cds
k80_501600		234	466	-0.993821425	-0.894240861	-7.967191518	1.62E-15	2.81E-14	1.01E-14	TRUE			gi|306518648|ref|NP_001182386.1|	UDP-glucosyltransferase precursor [Bombyx mori] >gi|296784913|dbj|BAJ08153.1| UDP-glucosyltransferase [Bombyx mori]
k70_684826		109	217	-0.993366908	-0.893786344	-5.434379225	5.50E-08	4.37E-07	1.57E-07	TRUE			gi|340713851|ref|XP_003395448.1|	PREDICTED: sodium/potassium-transporting ATPase subunit alpha-like [Bombus terrestris]
k80_502275		352	700	-0.991779493	-0.892198929	-9.746024158	1.92E-22	5.29E-21	1.90E-21	TRUE			gi|357614200|gb|EHJ68960.1|	hypothetical protein KGM_10461 [Danaus plexippus]
k70_678140		263	523	-0.991748147	-0.892167583	-8.423884428	3.64E-17	7.16E-16	2.57E-16	TRUE			gi|474339|gb|AAA17752.1|	reverse transcriptase [Bombyx mori]
k40_1443770		84	167	-0.99138687	-0.891806306	-4.758422689	1.95E-06	1.23E-05	4.40E-06	TRUE			gi|357630398|gb|EHJ78547.1|	hypothetical protein KGM_10561 [Danaus plexippus]
k72_654211		242	481	-0.991029846	-0.891449282	-8.073045559	6.86E-16	1.23E-14	4.40E-15	TRUE			gi|91093254|ref|XP_970552.1|	PREDICTED: similar to AGAP001231-PA [Tribolium castaneum]
k76_574334		394	783	-0.990816678	-0.891236114	-10.29828171	7.17E-25	2.25E-23	8.07E-24	TRUE			gi|357624874|gb|EHJ75486.1|	cell cycle-associated protein Mob1-1 [Danaus plexippus]
k58_924475		78	155	-0.990722186	-0.891141622	-4.58138271	4.62E-06	2.72E-05	9.75E-06	TRUE			gi|157133752|ref|XP_001662997.1|	phd finger protein [Aedes aegypti] >gi|108881502|gb|EAT45727.1| phd finger protein [Aedes aegypti]
k80_498797		870	1728	-0.990015911	-0.890435347	-15.28787266	9.21E-53	8.28E-51	2.97E-51	TRUE			gi|319918817|dbj|AB597304.1|	Ostrinia nubilalis OnubOR5c, OnubOR4 genes, partial cds
k76_578977		141	280	-0.989731665	-0.8901511	-6.151827112	7.66E-10	7.83E-09	2.81E-09	TRUE			gi|289740271|gb|ADD18883.1|	bisphosphate 3'-nucleotidase BPNT1 [Glossina morsitans morsitans]
k62_830404		65	129	-0.988859442	-0.889278878	-4.172116486	3.02E-05	0.000152197	5.46E-05	TRUE			gi|328789682|ref|XP_003251305.1|	PREDICTED: LOW QUALITY PROTEIN: twitchin [Apis mellifera]
k74_602900		386	766	-0.988743545	-0.889162981	-10.16582232	2.82E-24	8.52E-23	3.06E-23	TRUE			gi|328776982|ref|XP_001122293.2|	PREDICTED: WD repeat-containing protein 60-like [Apis mellifera]
k80_493234		64	127	-0.988684687	-0.889104123	-4.138959569	3.49E-05	0.000173626	6.23E-05	TRUE			gi|357618945|gb|EHJ71729.1|	hypothetical protein KGM_15738 [Danaus plexippus]
k78_540370		437	867	-0.988398714	-0.88881815	-10.81178655	3.03E-27	1.09E-25	3.90E-26	TRUE			gi|7768792|dbj|BAA95569.1|	RNase H and integrase-like protein [Bombyx mori]
k70_198164		57	113	-0.987288948	-0.887708384	-3.898979634	9.66E-05	0.000436351	0.000156553	TRUE			gi|357619745|gb|EHJ72201.1|	hypothetical protein KGM_19288 [Danaus plexippus]
k58_911645		56	111	-0.987060944	-0.88748038	-3.863481057	0.000111783	0.000498365	0.000178803	TRUE			gi|332025325|gb|EGI65493.1|	Neurobeachin [Acromyrmex echinatior]
k66_746497		109	216	-0.986703177	-0.887122613	-5.387637529	7.14E-08	5.58E-07	2.00E-07	TRUE			gi|91092994|ref|XP_968241.1|	PREDICTED: similar to CCAAT/enhancer binding protein zeta [Tribolium castaneum]
k46_294207		54	107	-0.986579484	-0.88699892	-3.791487776	0.000149748	0.000649113	0.000232888	TRUE			gi|157112425|ref|XP_001657529.1|	hypothetical protein AaeL_AAEL006122 [Aedes aegypti] >gi|108878090|gb|EAT42315.1| conserved hypothetical protein [Aedes aegypti]
k58_923747		104	206	-0.986060809	-0.886480245	-5.258218555	1.45E-07	1.09E-06	3.90E-07	TRUE			gi|255652901|ref|NP_001157370.1|	Notch homolog [Bombyx mori] >gi|251752766|dbj|BAH83638.1| Notch [Bombyx mori]
k72_637007		101	200	-0.985644707	-0.886064143	-5.179016569	2.23E-07	1.62E-06	5.82E-07	TRUE			gi|134001169|gb|EF113396.1|	Ostrinia nubilalis desaturase (ezi-D11 beta-2) gene, complete cds
k44_598352		48	95	-0.984893108	-0.885312543	-3.566808081	0.000361356	0.001432985	0.00051407	TRUE			gi|345497484|ref|XP_001600457.2|	PREDICTED: fat-like cadherin-related tumor suppressor homolog [Nasonia vitripennis]
k64_270412		48	95	-0.984893108	-0.885312543	-3.566808081	0.000361356	0.001432985	0.00051407	TRUE			gi|60593111|gb|AAX28841.1|	RNA-dependent DNA polymerase [Drosophila melanogaster]
k80_493774		143	283	-0.984786906	-0.885206342	-6.15561312	7.48E-10	7.66E-09	2.75E-09	TRUE			gi|357610603|gb|EHJ67054.1|	dynein heavy chain [Danaus plexippus]
k44_1295928		280	554	-0.984459149	-0.884878585	-8.609996387	7.31E-18	1.51E-16	5.42E-17	TRUE			gi|270012036|gb|EFA08484.1|	hypothetical protein TcasGA2_TC006136 [Tribolium castaneum]
k44_1296445		91	180	-0.984058456	-0.884477892	-4.905793921	9.31E-07	6.15E-06	2.21E-06	TRUE			gi|189241739|ref|XP_001810496.1|	PREDICTED: similar to ring finger protein 19 (dorfin) (double ring-finger protein) [Tribolium castaneum]
k58_914992		90	178	-0.983880335	-0.884299771	-4.87763097	1.07E-06	7.03E-06	2.52E-06	TRUE			gi|189241956|ref|XP_967619.2|	PREDICTED: similar to niemann-pick C1 [Tribolium castaneum]
k78_529459		134	265	-0.983759359	-0.884178795	-5.950775117	2.67E-09	2.54E-08	9.12E-09	TRUE			gi|91093851|ref|XP_970554.1|	PREDICTED: similar to pre-mRNA-splicing helicase BRR2 [Tribolium castaneum]
k80_493341		133	263	-0.983636554	-0.88405599	-5.927578967	3.07E-09	2.91E-08	1.04E-08	TRUE			gi|348651500|gb|HQ874116.1|	Ostrinia nubilalis isolate KAZ2 olfactory receptor 4 (OR4) gene, partial cds
k66_757394		177	350	-0.983605562	-0.884024998	-6.837897389	8.04E-12	1.02E-10	3.67E-11	TRUE			gi|189240361|ref|XP_973209.2|	PREDICTED: similar to AGAP006059-PA [Tribolium castaneum]
k80_499127		396	783	-0.983511877	-0.883931313	-10.22681257	1.50E-24	4.63E-23	1.66E-23	TRUE			gi|298402909|gb|ADI82774.1|	fatty-acyl CoA reductase 1 [Ostrinia nubilalis]
k52_1053199		86	170	-0.983126181	-0.883545617	-4.763316494	1.90E-06	1.20E-05	4.30E-06	TRUE			gi|357613357|gb|EHJ68456.1|	hypothetical protein KGM_08279 [Danaus plexippus]
k68_716247		85	168	-0.982926487	-0.883345923	-4.734307189	2.20E-06	1.37E-05	4.92E-06	TRUE			gi|189239630|ref|XP_970799.2|	PREDICTED: similar to Fermitin, putative [Tribolium castaneum]
k74_608617		84	166	-0.982722009	-0.883141444	-4.705119281	2.54E-06	1.56E-05	5.60E-06	TRUE			gi|357631171|gb|EHJ78819.1|	hypothetical protein KGM_18783 [Danaus plexippus]
k74_610401		119	235	-0.981699183	-0.882118619	-5.592754972	2.23E-08	1.89E-07	6.77E-08	TRUE			gi|348651446|gb|HQ874089.1|	Ostrinia nubilalis isolate NY9 olfactory receptor 4 (OR4) gene, partial cds
k80_493613		118	233	-0.981543095	-0.881962531	-5.568069787	2.58E-08	2.15E-07	7.72E-08	TRUE			gi|350424817|ref|XP_003493922.1|	PREDICTED: inositol hexakisphosphate and diphosphoinositol-pentakisphosphate kinase-like [Bombus impatiens]
k62_834933		115	227	-0.981058436	-0.881477872	-5.49334982	3.94E-08	3.21E-07	1.15E-07	TRUE			gi|357618685|gb|EHJ71572.1|	putative transmembrane 1 protein [Danaus plexippus]
k76_580470		446	880	-0.980459814	-0.880879249	-10.81012031	3.08E-27	1.10E-25	3.96E-26	TRUE			gi|357628955|gb|EHJ78033.1|	hypothetical protein KGM_17284 [Danaus plexippus]
k76_351746		74	146	-0.980371193	-0.880790629	-4.402627135	1.07E-05	5.90E-05	2.12E-05	TRUE			gi|307181093|gb|EFN68838.1|	Coiled-coil domain-containing protein 53 [Camponotus floridanus]
k48_1175046		143	282	-0.979680016	-0.880099451	-6.114686661	9.67E-10	9.79E-09	3.51E-09	TRUE			gi|307167647|gb|EFN61163.1|	UPF0439 protein C9orf30 [Camponotus floridanus]
k72_649765		71	140	-0.979535897	-0.879955333	-4.307746766	1.65E-05	8.76E-05	3.14E-05	TRUE			gi|357612395|gb|EHJ67964.1|	putative RNA-binding region-containing protein [Danaus plexippus]
k80_500620		204	402	-0.978626349	-0.879045785	-7.293306309	3.02E-13	4.40E-12	1.58E-12	TRUE			gi|112983338|ref|NP_001037622.1|	timeless [Bombyx mori] >gi|88854307|gb|ABD52733.1| timeless [Bombyx mori]
k72_637106		67	132	-0.978304929	-0.878724365	-4.177895879	2.94E-05	0.00014868	5.33E-05	TRUE			gi|189237186|ref|XP_967079.2|	PREDICTED: similar to ubiquitin-protein ligase [Tribolium castaneum]
k80_503467		186	366	-0.976541027	-0.876960463	-6.94506974	3.78E-12	4.96E-11	1.78E-11	TRUE			gi|357627227|gb|EHJ76983.1|	hypothetical protein KGM_14516 [Danaus plexippus]
k58_929921		124	244	-0.976541027	-0.876960463	-5.670589431	1.42E-08	1.23E-07	4.42E-08	TRUE			gi|357617301|gb|EHJ70708.1|	putative peptidyl-prolyl cis-trans isomerase E [Danaus plexippus]
k46_1227419		154	303	-0.976387443	-0.876806879	-6.318171953	2.65E-10	2.85E-09	1.02E-09	TRUE			gi|332020431|gb|EGI60851.1|	N-acylneuraminate-9-phosphatase [Acromyrmex echinatior]
k44_1295039		123	242	-0.976348732	-0.876768168	-5.646250736	1.64E-08	1.41E-07	5.05E-08	TRUE			gi|91086961|ref|XP_973074.1|	PREDICTED: similar to predicted protein [Tribolium castaneum]
k80_503934		514	1011	-0.975942733	-0.876362169	-11.53652389	8.63E-31	3.68E-29	1.32E-29	TRUE			gi|270016900|gb|EFA13346.1|	hypothetical protein TcasGA2_TC002325 [Tribolium castaneum]
k66_755008		60	118	-0.975752454	-0.87617189	-3.940397857	8.13E-05	0.000373	0.000133823	TRUE			gi|298204337|gb|ADI61817.1|	endonuclease-reverse transcriptase [Bombyx mori]
k64_796681		149	293	-0.975588334	-0.87600777	-6.208230889	5.36E-10	5.58E-09	2.00E-09	TRUE			gi|357629711|gb|EHJ78325.1|	putative ecto-NOX disulfide-thiol exchanger 2 [Danaus plexippus]
k66_758820		176	346	-0.975196609	-0.875616045	-6.743859919	1.54E-11	1.90E-10	6.83E-11	TRUE			gi|357605667|gb|EHJ64729.1|	hypothetical protein KGM_21771 [Danaus plexippus]
k66_751488		88	173	-0.975196609	-0.875616045	-4.768585813	1.86E-06	1.17E-05	4.20E-06	TRUE			gi|160690461|gb|EU258740.1|	Ostrinia furnacalis chitin synthase gene, complete cds
k78_545446		58	114	-0.974909019	-0.875328455	-3.869872101	0.000108892	0.000486286	0.000174469	TRUE			gi|357625584|gb|EHJ75983.1|	hypothetical protein KGM_00389 [Danaus plexippus]
k72_643617		285	560	-0.974464908	-0.874884344	-8.573563766	1.00E-17	2.06E-16	7.38E-17	TRUE			gi|15150419|gb|AAK84933.1|	SD02026p [Drosophila melanogaster]
k78_538074		84	165	-0.974004791	-0.874424227	-4.651644391	3.29E-06	1.99E-05	7.14E-06	TRUE			gi|91082910|ref|XM_967384.1|	PREDICTED: Tribolium castaneum similar to dre4 CG1828-PA (LOC661209), mRNA
k38_81412		137	269	-0.97343028	-0.873849715	-5.936095085	2.92E-09	2.77E-08	9.93E-09	TRUE			gi|357625343|gb|EHJ75823.1|	putative Helicase [Danaus plexippus]
k68_707676		54	106	-0.973032952	-0.873452388	-3.724828797	0.000195448	0.000825553	0.000296176	TRUE			gi|194909535|ref|XP_001981966.1|	GG12335 [Drosophila erecta] >gi|190656604|gb|EDV53836.1| GG12335 [Drosophila erecta]
k42_1378616		404	793	-0.972965573	-0.873385009	-10.18772481	2.25E-24	6.85E-23	2.46E-23	TRUE			gi|189233787|ref|XP_972835.2|	PREDICTED: similar to AGAP007127-PA [Tribolium castaneum]
k40_1442810		53	104	-0.972519264	-0.872938699	-3.687679573	0.000226308	0.000941756	0.000337882	TRUE			gi|357625709|gb|EHJ76059.1|	hypothetical protein KGM_12162 [Danaus plexippus]
k38_989177		106	208	-0.972519264	-0.872938699	-5.215194938	1.84E-07	1.35E-06	4.85E-07	TRUE			gi|357609245|gb|EHJ66362.1|	kinesin heavy chain [Danaus plexippus]
k70_673744		132	259	-0.972414168	-0.872833604	-5.81896231	5.92E-09	5.37E-08	1.93E-08	TRUE			gi|91093435|ref|XP_969667.1|	PREDICTED: similar to unc-13 CG2999-PC [Tribolium castaneum]
k68_704189		105	206	-0.97225501	-0.872674445	-5.188727254	2.12E-07	1.55E-06	5.55E-07	TRUE			gi|114050803|ref|NP_001040136.1|	U6 snRNA-associated Sm-like protein [Bombyx mori] >gi|87248171|gb|ABD36138.1| U6 snRNA-associated Sm-like protein [Bombyx mori]
k74_601462		77	151	-0.971618199	-0.872037634	-4.439615378	9.01E-06	5.02E-05	1.80E-05	TRUE			gi|291221555|ref|XP_002730785.1|	PREDICTED: retinol dehydrogenase 14 (all-trans and 9-cis)-like [Saccoglossus kowalevskii]
k70_684423		281	551	-0.971482188	-0.871901624	-8.47977424	2.26E-17	4.51E-16	1.62E-16	TRUE			gi|357601811|gb|EHJ63159.1|	serine protease inhibitor 28 [Danaus plexippus]
k76_573771		175	343	-0.970853654	-0.87127309	-6.686285619	2.29E-11	2.77E-10	9.95E-11	TRUE			gi|189235681|ref|XP_971571.2|	PREDICTED: similar to mrp4 [Tribolium castaneum]
k46_762658		74	145	-0.970455724	-0.87087516	-4.345591504	1.39E-05	7.48E-05	2.68E-05	TRUE			gi|357613441|gb|EHJ68505.1|	hypothetical protein KGM_09094 [Danaus plexippus]
k78_544324		144	282	-0.969626351	-0.870045787	-6.055377198	1.40E-09	1.39E-08	4.99E-09	TRUE			gi|350421004|ref|XP_003492697.1|	PREDICTED: choline-phosphate cytidylyltransferase B-like isoform 1 [Bombus impatiens] >gi|350421006|ref|XP_003492698.1| PREDICTED: choline-phosphate cytidylyltransferase B-like isoform 2 [Bombus impatiens]
k74_609798		565	1106	-0.969028613	-0.869448049	-11.98559323	4.23E-33	2.00E-31	7.16E-32	TRUE			gi|357613629|gb|EHJ68625.1|	tyrosine phosphatase IVA1 [Danaus plexippus]
k38_1519469		47	92	-0.968973104	-0.86939254	-3.456441317	0.000547358	0.002081841	0.00074683	TRUE			gi|350422268|ref|XP_003493110.1|	PREDICTED: intron-binding protein aquarius-like [Bombus impatiens]
k60_863765		93	182	-0.968635829	-0.869055265	-4.859928625	1.17E-06	7.65E-06	2.74E-06	TRUE			gi|357631743|gb|EHJ79212.1|	hypothetical protein KGM_15640 [Danaus plexippus]
k66_761520		93	182	-0.968635829	-0.869055265	-4.859928625	1.17E-06	7.65E-06	2.74E-06	TRUE			gi|357624055|gb|EHJ74960.1|	putative Programmed cell death protein 8, mitochondrial precursor [Danaus plexippus]
k72_649429		488	955	-0.968619585	-0.869039021	-11.13285712	8.68E-29	3.32E-27	1.19E-27	TRUE			gi|304421418|gb|ADM32508.1|	acinus [Bombyx mori]
k78_544903		254	497	-0.968417355	-0.868836791	-8.029469138	9.79E-16	1.73E-14	6.20E-15	TRUE			gi|298204327|gb|ADI61812.1|	endonuclease-reverse transcriptase [Bombyx mori]
k76_570025		182	356	-0.967938791	-0.868358227	-6.792461035	1.10E-11	1.38E-10	4.96E-11	TRUE			gi|357625565|gb|EHJ75965.1|	hypothetical protein KGM_00414 [Danaus plexippus]
k62_834510		182	356	-0.967938791	-0.868358227	-6.792461035	1.10E-11	1.38E-10	4.96E-11	TRUE			gi|357627719|gb|EHJ77321.1|	putative YEATS domain containing 2 [Danaus plexippus]
k38_439208		246	481	-0.967378578	-0.867798014	-7.891134408	2.99E-15	5.09E-14	1.83E-14	TRUE			gi|189234831|ref|XP_971076.2|	PREDICTED: similar to Transposable element P transposase (P-element transposase) [Tribolium castaneum]
k56_165076		44	86	-0.966833136	-0.867252572	-3.334840753	0.000853483	0.003076866	0.001103913	TRUE			gi|4378025|gb|AAD19348.1|	reverse transcriptase-like protein [Takifugu rubripes]
k56_954306		87	170	-0.96644744	-0.866866876	-4.68692596	2.77E-06	1.70E-05	6.09E-06	TRUE			gi|357602060|gb|EHJ63259.1|	f-spondin [Danaus plexippus]
k68_707534		63	123	-0.965234582	-0.865654018	-3.981973199	6.83E-05	0.000318543	0.000114267	TRUE			gi|291201242|emb|FP340417.1|	87A24_SfBAC_fin, Spodoptera frugiperda BAC, egg DNA
k68_706725		231	451	-0.965234582	-0.865654018	-7.625029789	2.44E-14	3.88E-13	1.39E-13	TRUE			gi|357624051|gb|EHJ74956.1|	hypothetical protein KGM_12920 [Danaus plexippus]
k58_932028		375	732	-0.964953053	-0.865372489	-9.711697828	2.69E-22	7.35E-21	2.64E-21	TRUE			gi|332023989|gb|EGI64207.1|	Zinc finger matrin-type protein 2 [Acromyrmex echinatior]
k80_498392		103	201	-0.964551164	-0.8649706	-5.08690959	3.64E-07	2.57E-06	9.24E-07	TRUE			gi|66276932|gb|DQ000165.1|	Ostrinia nubilalis cadherin-like protein gene, complete cds
k62_834348		102	199	-0.964199279	-0.864618714	-5.059787183	4.20E-07	2.93E-06	1.05E-06	TRUE			gi|357608804|gb|EHJ66151.1|	putative serine/threonine-protein kinase [Danaus plexippus]
k78_544279		326	636	-0.964154801	-0.864574237	-9.045347752	1.49E-19	3.42E-18	1.23E-18	TRUE			gi|195588216|ref|XP_002083854.1|	GD13131 [Drosophila simulans] >gi|194195863|gb|EDX09439.1| GD13131 [Drosophila simulans]
k50_1098912		201	392	-0.963658153	-0.864077589	-7.097771173	1.27E-12	1.73E-11	6.22E-12	TRUE			gi|114051193|ref|NP_001040388.1|	DNA-directed RNA polymerase II polypeptide [Bombyx mori] >gi|95102714|gb|ABF51298.1| DNA-directed RNA polymerase II polypeptide [Bombyx mori]
k52_1048905		119	232	-0.963163232	-0.863582668	-5.457675593	4.82E-08	3.87E-07	1.39E-07	TRUE			gi|357605249|gb|EHJ64529.1|	putative U3 small nucleolar ribonucleoprotein mpp10 [Danaus plexippus]
k64_801232		99	193	-0.963100417	-0.863519853	-4.977538459	6.44E-07	4.38E-06	1.57E-06	TRUE			gi|195395880|ref|XP_002056562.1|	GJ11010 [Drosophila virilis] >gi|194143271|gb|EDW59674.1| GJ11010 [Drosophila virilis]
k76_562631		138	269	-0.962937906	-0.863357342	-5.87549334	4.22E-09	3.91E-08	1.40E-08	TRUE			gi|357617123|gb|EHJ70597.1|	putative Serine/threonine-protein kinase WNK3 [Danaus plexippus]
k80_499584		78	152	-0.962525295	-0.86294473	-4.414797249	1.01E-05	5.59E-05	2.01E-05	TRUE			gi|357617109|gb|EHJ70587.1|	hypothetical protein KGM_14621 [Danaus plexippus]
k58_920729		77	150	-0.96203215	-0.862451586	-4.383524219	1.17E-05	6.39E-05	2.29E-05	TRUE			gi|357628804|gb|EHJ77979.1|	putative Cullin-associated NEDD8-dissociated protein 1 [Danaus plexippus]
k80_505451		269	524	-0.961960639	-0.862380075	-8.192592485	2.56E-16	4.71E-15	1.69E-15	TRUE			gi|345548869|gb|JF339040.1|	Ostrinia nubilalis aminopeptidase N3b (apn3b) gene, partial cds; and aminopeptidase N3a (apn3a) and aminopeptidase N3c (apn3c) genes, complete cds
k60_105714		75	146	-0.961005868	-0.861425304	-4.320303468	1.56E-05	8.32E-05	2.98E-05	TRUE			gi|296214295|ref|XP_002753630.1|	PREDICTED: piggyBac transposable element-derived protein 4-like [Callithrix jacchus]
k80_490756		148	288	-0.960471636	-0.860891072	-6.064682997	1.32E-09	1.32E-08	4.72E-09	TRUE			gi|1848294|gb|AAC69637.1|	glutathione reductase family member [Musca domestica]
k52_1049344		222	432	-0.960471636	-0.860891072	-7.427745781	1.10E-13	1.67E-12	5.97E-13	TRUE			gi|189242082|ref|XP_001809963.1|	PREDICTED: similar to BEL12_AG transposon polyprotein [Tribolium castaneum] >gi|270017009|gb|EFA13455.1| hypothetical protein TcasGA2_TC010686 [Tribolium castaneum]
k42_1392997		148	288	-0.960471636	-0.860891072	-6.064682997	1.32E-09	1.32E-08	4.72E-09	TRUE			gi|189242082|ref|XP_001809963.1|	PREDICTED: similar to BEL12_AG transposon polyprotein [Tribolium castaneum] >gi|270017009|gb|EFA13455.1| hypothetical protein TcasGA2_TC010686 [Tribolium castaneum]
k68_439645		625	1216	-0.960215134	-0.86063457	-12.4591893	1.25E-35	6.57E-34	2.36E-34	TRUE			gi|340717550|ref|XP_003397244.1|	PREDICTED: LOW QUALITY PROTEIN: nipped-B-like protein-like [Bombus terrestris]
k58_922860		89	173	-0.958894797	-0.859314233	-4.693045365	2.69E-06	1.65E-05	5.92E-06	TRUE			gi|357613973|gb|EHJ68822.1|	hypothetical protein KGM_13737 [Danaus plexippus]
k54_298113		71	138	-0.958777337	-0.859196773	-4.191021747	2.78E-05	0.000140758	5.05E-05	TRUE			gi|307177844|gb|EFN66807.1|	TP53-regulating kinase [Camponotus floridanus]
k78_523895		53	103	-0.958580073	-0.858999508	-3.620039469	0.000294558	0.001194884	0.000428698	TRUE			gi|189239753|ref|XP_969432.2|	PREDICTED: similar to Copia protein (Gag-int-pol protein) [Tribolium castaneum]
k50_1110871		70	136	-0.958179824	-0.85859926	-4.158077888	3.21E-05	0.000160908	5.77E-05	TRUE			gi|77403694|dbj|BAE46429.1|	ORF2-encoded protein [Danio rerio]
k76_562838		261	507	-0.95793594	-0.858355376	-8.026581558	1.00E-15	1.77E-14	6.35E-15	TRUE			gi|357604286|gb|EHJ64124.1|	hydroxybutyrate dehydrogenase [Danaus plexippus]
k38_1518816		103	200	-0.957355663	-0.857775098	-5.038306459	4.70E-07	3.25E-06	1.17E-06	TRUE			gi|357608293|gb|EHJ65916.1|	hypothetical protein KGM_17418 [Danaus plexippus]
k56_955499		154	299	-0.957215134	-0.857634569	-6.159519941	7.30E-10	7.48E-09	2.68E-09	TRUE			gi|91087375|ref|XP_975642.1|	PREDICTED: similar to cactin CG1676-PA [Tribolium castaneum]
k74_620790		284	551	-0.956161389	-0.856580825	-8.352918106	6.66E-17	1.29E-15	4.61E-16	TRUE			gi|357623409|gb|EHJ74576.1|	vrille [Danaus plexippus]
k50_1107568		50	97	-0.956056652	-0.856476088	-3.504230444	0.000457929	0.001771753	0.000635666	TRUE			gi|91076374|ref|XP_967954.1|	PREDICTED: similar to rCG33581 [Tribolium castaneum] >gi|270002897|gb|EEZ99344.1| ligase III [Tribolium castaneum]
k70_688944		246	477	-0.955330951	-0.855750387	-7.765352458	8.14E-15	1.34E-13	4.82E-14	TRUE			gi|156537550|ref|XP_001607578.1|	PREDICTED: protein DPCD-like [Nasonia vitripennis]
k64_789449		374	725	-0.954942725	-0.855362161	-9.569931378	1.07E-21	2.82E-20	1.01E-20	TRUE			gi|326670210|ref|XP_003199161.1|	PREDICTED: uncharacterized protein K02A2.6-like [Danio rerio]
k78_549321		194	376	-0.954676009	-0.855095445	-6.889859558	5.58E-12	7.22E-11	2.59E-11	TRUE			gi|357602462|gb|EHJ63406.1|	putative zinc finger protein [Danaus plexippus]
k64_794781		48	93	-0.95419631	-0.854615746	-3.424867921	0.000615098	0.00231079	0.000829061	TRUE			gi|357618668|gb|EHJ71563.1|	hypothetical protein KGM_11225 [Danaus plexippus]
k64_780591		270	523	-0.953851539	-0.854270975	-8.119209961	4.69E-16	8.50E-15	3.05E-15	TRUE			gi|350419616|ref|XP_003492245.1|	PREDICTED: TEL2-interacting protein 1 homolog [Bombus impatiens]
k42_1378556		47	91	-0.953205789	-0.853625224	-3.384495166	0.000713093	0.002624624	0.000941612	TRUE			gi|357615890|gb|EHJ69889.1|	putative smooth muscle caldesmon [Danaus plexippus]
k64_788012		47	91	-0.953205789	-0.853625224	-3.384495166	0.000713093	0.002624624	0.000941612	TRUE			gi|261335918|emb|CBH09298.1|	putative Zn finger protein [Heliconius melpomene]
k70_693746		156	302	-0.95300252	-0.853421956	-6.164436542	7.07E-10	7.26E-09	2.60E-09	TRUE			gi|323100036|gb|ADX30519.1|	carboxylesterase 6 [Plutella xylostella]
k68_703334		93	180	-0.952694285	-0.853113721	-4.757619215	1.96E-06	1.23E-05	4.42E-06	TRUE			gi|345548869|gb|JF339040.1|	Ostrinia nubilalis aminopeptidase N3b (apn3b) gene, partial cds; and aminopeptidase N3a (apn3a) and aminopeptidase N3c (apn3c) genes, complete cds
k76_578682		91	176	-0.951636978	-0.852056414	-4.699489288	2.61E-06	1.60E-05	5.75E-06	TRUE			gi|357625564|gb|EHJ75964.1|	putative mitochondrial 2-oxoglutarate/malate carrier protein [Danaus plexippus]
k80_489487		121	234	-0.951501482	-0.851920918	-5.418071351	6.02E-08	4.76E-07	1.71E-07	TRUE			gi|197313776|ref|NP_001127921.1|	uncharacterized protein CG7065 homolog [Tribolium castaneum]
k42_1383520		392	758	-0.951344194	-0.85176363	-9.750234838	1.84E-22	5.08E-21	1.82E-21	TRUE			gi|145220604|gb|ABP48077.1|	putative gag-pol protein [Drosophila ananassae]
k54_1006616		75	145	-0.9510904	-0.851509835	-4.263242852	2.01E-05	0.000105087	3.77E-05	TRUE			gi|71894753|ref|NP_001025807.1|	DNA topoisomerase 3-alpha [Gallus gallus] >gi|66796185|dbj|BAD99110.1| topoisomerase III alpha [Gallus gallus]
k42_1370866		45	87	-0.9510904	-0.851509835	-3.302283584	0.000959011	0.003413208	0.001224585	TRUE			gi|307184798|gb|EFN71112.1|	Cadherin-23 [Camponotus floridanus]
k72_637984		266	514	-0.950342114	-0.85076155	-8.020853951	1.05E-15	1.85E-14	6.63E-15	TRUE			gi|357604380|gb|EHJ64163.1|	hypothetical protein KGM_11724 [Danaus plexippus]
k78_533980		118	228	-0.950246965	-0.850666401	-5.34144165	9.22E-08	7.09E-07	2.54E-07	TRUE			gi|357613322|gb|EHJ68433.1|	26S protease regulatory subunit 6A [Danaus plexippus]
k56_962383		144	278	-0.949016071	-0.849435507	-5.890855636	3.84E-09	3.58E-08	1.29E-08	TRUE			gi|357624220|gb|EHJ75082.1|	dolichyl-diphosphooligosaccharide protein glycotransferase [Danaus plexippus]
k78_535224		115	222	-0.948925815	-0.849345251	-5.263708454	1.41E-07	1.06E-06	3.80E-07	TRUE			gi|301629236|ref|XP_002943749.1|	PREDICTED: oocyte zinc finger protein XlCOF7.1-like, partial [Xenopus (Silurana) tropicalis]
k38_1519436		143	276	-0.94865312	-0.849072556	-5.867487665	4.42E-09	4.10E-08	1.47E-08	TRUE			gi|357624189|gb|EHJ75060.1|	hypothetical protein KGM_14548 [Danaus plexippus]
k48_1121231		605	1167	-0.947797514	-0.848216949	-12.05535759	1.82E-33	8.77E-32	3.15E-32	TRUE			gi|156550755|ref|XP_001600925.1|	PREDICTED: proteasome maturation protein-like [Nasonia vitripennis]
k70_679230		140	270	-0.94753258	-0.847952016	-5.796825047	6.76E-09	6.07E-08	2.18E-08	TRUE			gi|357626416|gb|EHJ76515.1|	putative Ccar1 protein [Danaus plexippus]
k62_832818		112	216	-0.94753258	-0.847952016	-5.184823118	2.16E-07	1.58E-06	5.66E-07	TRUE			gi|110756278|ref|XP_001121010.1|	PREDICTED: coiled-coil domain-containing protein 85C-like isoform 1 [Apis mellifera]
k62_834369		56	108	-0.94753258	-0.847952016	-3.66620262	0.000246179	0.001014638	0.00036401	TRUE			gi|357603890|gb|EHJ63966.1|	xenotropic and polytropic murine leukemia virus receptor xpr1 [Danaus plexippus]
k40_1446946		56	108	-0.94753258	-0.847952016	-3.66620262	0.000246179	0.001014638	0.00036401	TRUE			gi|162287409|ref|NP_001104625.1|	zinc finger protein 300-like [Danio rerio] >gi|158254182|gb|AAI54354.1| Zgc:174651 protein [Danio rerio]
k62_824311		125	241	-0.947105052	-0.847524487	-5.474309143	4.39E-08	3.55E-07	1.27E-07	TRUE			gi|195473137|ref|XP_002088852.1|	GE10807 [Drosophila yakuba] >gi|194174953|gb|EDW88564.1| GE10807 [Drosophila yakuba]
k60_878868		125	241	-0.947105052	-0.847524487	-5.474309143	4.39E-08	3.55E-07	1.27E-07	TRUE			gi|289741235|gb|ADD19365.1|	stearoyl-CoA desaturase [Glossina morsitans morsitans]
k38_1522006		180	347	-0.946938756	-0.847358192	-6.567729629	5.11E-11	5.95E-10	2.14E-10	TRUE			gi|301628057|ref|XP_002943177.1|	PREDICTED: protein FAM162A-like [Xenopus (Silurana) tropicalis]
k74_601321		206	397	-0.94649467	-0.846914106	-7.021868438	2.19E-12	2.92E-11	1.05E-11	TRUE			gi|194022542|gb|ACF32779.1|	hairy [Tribolium confusum]
k58_922710		272	524	-0.94596016	-0.846379596	-8.06291436	7.45E-16	1.33E-14	4.77E-15	TRUE			gi|357611812|gb|EHJ67660.1|	hypothetical protein KGM_22205 [Danaus plexippus]
k80_494718		267	514	-0.944928618	-0.845348053	-7.97729661	1.50E-15	2.60E-14	9.33E-15	TRUE			gi|290560834|ref|NP_001166775.1|	cuticular protein hypothetical 2 precursor [Bombyx mori] >gi|223671036|tpd|FAA00469.1| TPA: putative cuticle protein [Bombyx mori]
k68_710883		80	154	-0.944858446	-0.845277882	-4.36611815	1.26E-05	6.86E-05	2.46E-05	TRUE			gi|195331685|ref|XP_002032530.1|	GM23476 [Drosophila sechellia] >gi|194121473|gb|EDW43516.1| GM23476 [Drosophila sechellia]
k80_500023		155	298	-0.943044115	-0.843463551	-6.06247459	1.34E-09	1.33E-08	4.78E-09	TRUE			gi|195963355|ref|NP_001124350.1|	fez1 [Bombyx mori] >gi|189419301|gb|ACD93739.1| fez1 [Bombyx mori]
k68_722743		412	792	-0.942856093	-0.843275529	-9.881732594	5.00E-23	1.42E-21	5.10E-22	TRUE			gi|27462592|gb|AAO15491.1|AF447395_1	eIF2 alpha subunit [Spodoptera frugiperda]
k76_574793		103	198	-0.942856093	-0.843275529	-4.940710636	7.78E-07	5.21E-06	1.87E-06	TRUE			gi|357619662|gb|EHJ72145.1|	hypothetical protein KGM_02155 [Danaus plexippus]
k80_502496		244	469	-0.942706775	-0.843126211	-7.602979485	2.89E-14	4.57E-13	1.64E-13	TRUE			gi|189242355|ref|XP_001810254.1|	PREDICTED: similar to protease, reverse transcriptase, ribonuclease H, integrase [Tribolium castaneum]
k68_712298		51	98	-0.942284502	-0.842703938	-3.47389031	0.000512971	0.001959656	0.000703046	TRUE			gi|357622169|gb|EHJ73745.1|	putative apoptosis stimulating of P53 [Danaus plexippus]
k80_493792		114	219	-0.941897045	-0.842316481	-5.191075474	2.09E-07	1.53E-06	5.48E-07	TRUE			gi|438386|gb|U04223.1|ONAMY25	Ostrinia nubilalis On25 alpha-amylase (amy) gene, partial cds
k38_1518425		214	411	-0.941527597	-0.841947033	-7.108826227	1.17E-12	1.61E-11	5.77E-12	TRUE			gi|332026895|gb|EGI66996.1|	Heterogeneous nuclear ribonucleoprotein Q [Acromyrmex echinatior]
k76_569522		664	1274	-0.940110131	-0.840529567	-12.49845997	7.61E-36	4.06E-34	1.46E-34	TRUE			gi|189239753|ref|XP_969432.2|	PREDICTED: similar to Copia protein (Gag-int-pol protein) [Tribolium castaneum]
k44_77714		135	259	-0.939992691	-0.840412127	-5.634383743	1.76E-08	1.50E-07	5.39E-08	TRUE			gi|189237943|ref|XP_001811459.1|	PREDICTED: similar to wd-repeat protein [Tribolium castaneum]
k62_835140		305	585	-0.939627382	-0.840046818	-8.464877248	2.56E-17	5.11E-16	1.83E-16	TRUE			gi|350399758|ref|XP_003485629.1|	PREDICTED: transmembrane protein 181-like [Bombus impatiens]
k38_1530526		61	117	-0.939627382	-0.840046818	-3.785514119	0.000153391	0.000663494	0.000238034	TRUE			gi|357620499|gb|EHJ72664.1|	putative Trk-like receptor tyrosine kinase [Danaus plexippus]
k38_1424142		73	140	-0.939458458	-0.839877894	-4.14020514	3.47E-05	0.000172755	6.20E-05	TRUE			gi|33327733|gb|AAQ09229.1|	polyprotein [Antheraea mylitta]
k44_740958		97	186	-0.939245969	-0.839665405	-4.771132488	1.83E-06	1.16E-05	4.16E-06	TRUE			gi|357625415|gb|EHJ75870.1|	putative histone deacetylase 7A [Danaus plexippus]
k64_791556		109	209	-0.939174807	-0.839594243	-5.057166186	4.26E-07	2.97E-06	1.07E-06	TRUE			gi|242024617|ref|XP_002432723.1|	26S proteasome non-ATPase regulatory subunit, putative [Pediculus humanus corporis] >gi|212518208|gb|EEB19985.1| 26S proteasome non-ATPase regulatory subunit, putative [Pediculus humanus corporis]
k80_495559		216	414	-0.938599455	-0.839018891	-7.113520211	1.13E-12	1.56E-11	5.60E-12	TRUE			gi|357630243|gb|EHJ78503.1|	endonuclease-reverse transcriptase [Danaus plexippus]
k50_1104597		204	391	-0.938599455	-0.839018891	-6.91309058	4.74E-12	6.18E-11	2.22E-11	TRUE			gi|16566713|gb|AAL26576.1|AF429974_1	ribosomal protein L12 [Spodoptera frugiperda]
k46_394076		60	115	-0.938599455	-0.839018891	-3.749094799	0.000177474	0.000756846	0.000271527	TRUE			gi|357620875|gb|EHJ72907.1|	putative nuclear transcription factor, X-box binding protein [Danaus plexippus]
k60_889746		71	136	-0.937715722	-0.838135158	-4.073392582	4.63E-05	0.00022472	8.06E-05	TRUE			gi|157135264|ref|XP_001656575.1|	tRNA-specific adenosine-34 deaminase subunit Tad2p/ADAT2, putative [Aedes aegypti] >gi|108870242|gb|EAT34467.1| tRNA-specific adenosine-34 deaminase subunit Tad2p/ADAT2, putative [Aedes aegypti]
k52_99699		59	113	-0.937535913	-0.837955349	-3.712323855	0.000205365	0.000863521	0.000309795	TRUE			gi|307698081|gb|ADN86379.1|	HEAT repeat-containing protein [Biston betularia]
k64_792807		59	113	-0.937535913	-0.837955349	-3.712323855	0.000205365	0.000863521	0.000309795	TRUE			gi|345548869|gb|JF339040.1|	Ostrinia nubilalis aminopeptidase N3b (apn3b) gene, partial cds; and aminopeptidase N3a (apn3a) and aminopeptidase N3c (apn3c) genes, complete cds
k56_960694		165	316	-0.937458534	-0.83787797	-6.207555025	5.38E-10	5.61E-09	2.01E-09	TRUE			gi|357612133|gb|EHJ67824.1|	tetracyclin-resistance protein [Danaus plexippus]
k74_612096		47	90	-0.937264245	-0.837683681	-3.312126998	0.000925895	0.003310044	0.001187572	TRUE			gi|66276932|gb|DQ000165.1|	Ostrinia nubilalis cadherin-like protein gene, complete cds
k40_1439989		176	337	-0.937173163	-0.837592598	-6.408641946	1.47E-10	1.63E-09	5.85E-10	TRUE			gi|357602146|gb|EHJ63287.1|	putative jumonji domain containing 1A [Danaus plexippus]
k46_1236442		70	134	-0.936806174	-0.837225609	-4.039578611	5.35E-05	0.000256066	9.19E-05	TRUE			gi|357604167|gb|EHJ64072.1|	kinesin-like protein a [Danaus plexippus]
k40_1440241		536	1026	-0.936725825	-0.837145261	-11.17743883	5.26E-29	2.04E-27	7.30E-28	TRUE			gi|345495080|ref|XP_001603652.2|	PREDICTED: peptide transporter family 1-like [Nasonia vitripennis]
k68_719610		1078	2063	-0.936386643	-0.836806079	-15.84498056	1.52E-56	1.48E-54	5.30E-55	TRUE			gi|255652881|ref|NP_001157381.1|	DnaJ (Hsp40) homolog 3 [Bombyx mori] >gi|253721947|gb|ACT34037.1| DnaJ-3 [Bombyx mori]
k80_488738		80	153	-0.935459748	-0.835879184	-4.310544717	1.63E-05	8.66E-05	3.11E-05	TRUE			gi|291201263|emb|FP340438.1|	43E14_HaBAC_fin, Helicoverpa armigera BAC, pupae DNA
k62_839450		859	1642	-0.934724091	-0.835143527	-14.11173415	3.22E-45	2.36E-43	8.46E-44	TRUE			gi|66500029|ref|XP_396451.2|	PREDICTED: proton-coupled amino acid transporter 4 [Apis mellifera]
k62_845056		326	623	-0.934360199	-0.834779635	-8.688652076	3.67E-18	7.71E-17	2.77E-17	TRUE			gi|189235957|ref|XP_969110.2|	PREDICTED: similar to AGAP006949-PA [Tribolium castaneum]
k38_1517735		191	365	-0.934323826	-0.834743262	-6.650168803	2.93E-11	3.50E-10	1.26E-10	TRUE			gi|357619205|gb|EHJ71875.1|	putative high mobility group 20A isoform 1 [Danaus plexippus]
k54_1006682		67	128	-0.93391081	-0.834330245	-3.93642422	8.27E-05	0.00037879	0.000135885	TRUE			gi|328789376|ref|XP_624997.3|	PREDICTED: oxysterol-binding protein-related protein 9-like isoform 2 [Apis mellifera]
k60_874428		100	191	-0.933572638	-0.833992074	-4.806892789	1.53E-06	9.81E-06	3.52E-06	TRUE			gi|44829173|tpg|DAA04500.1|	TPA_exp: pol polyprotein [Schistosoma mansoni]
k78_542438		100	191	-0.933572638	-0.833992074	-4.806892789	1.53E-06	9.81E-06	3.52E-06	TRUE			gi|166796926|gb|AAI58900.1|	Unknown (protein for IMAGE:7521894) [Xenopus (Silurana) tropicalis]
k44_220824		55	105	-0.932885804	-0.83330524	-3.561511032	0.000368727	0.001458377	0.000523234	TRUE			gi|170036109|ref|XP_001845908.1|	DNA-repair protein complementing XP-G cells [Culex quinquefasciatus] >gi|167878599|gb|EDS41982.1| DNA-repair protein complementing XP-G cells [Culex quinquefasciatus]
k64_795550		629	1200	-0.931902484	-0.832321919	-12.02864781	2.51E-33	1.20E-31	4.30E-32	TRUE			gi|242019944|ref|XP_002430418.1|	Dolichyl-diphosphooligosaccharide--protein glycosyltransferase subunit DAD1, putative [Pediculus humanus corporis] >gi|212515548|gb|EEB17680.1| Dolichyl-diphosphooligosaccharide--protein glycosyltransferase subunit DAD1, putative [Pediculus humanus corporis]
k80_496946		65	124	-0.931828497	-0.832247933	-3.866153651	0.000110565	0.000493288	0.000176975	TRUE			gi|357623335|gb|EHJ74538.1|	putative Transcription factor Adf-1 [Danaus plexippus]
k80_507065		572	1091	-0.93156405	-0.831983485	-11.46528586	1.97E-30	8.17E-29	2.93E-29	TRUE			gi|189241159|ref|XP_974566.2|	PREDICTED: similar to receptor-type tyrosine-protein phosphatase N2 [Tribolium castaneum]
k42_1379370		86	164	-0.93128725	-0.831706686	-4.443746923	8.84E-06	4.93E-05	1.77E-05	TRUE			gi|357626529|gb|EHJ76589.1|	putative leucine rich protein [Danaus plexippus]
k74_605458		129	246	-0.93128725	-0.831706686	-5.442480018	5.25E-08	4.19E-07	1.50E-07	TRUE			gi|357631605|gb|EHJ79074.1|	trafficking protein particle complex subunit 3 [Danaus plexippus]
k38_1521039		106	202	-0.930291028	-0.830710464	-4.926726118	8.36E-07	5.57E-06	2.00E-06	TRUE			gi|294846836|gb|ADF43491.1|	carboxyl/choline esterase CCE025a [Helicoverpa armigera]
k70_682698		641	1221	-0.929666938	-0.830086374	-12.10555541	9.87E-34	4.80E-32	1.72E-32	TRUE			gi|226903603|gb|ACO90372.1|	myosin heavy chain variant [Bombyx mori]
k80_49986		84	160	-0.929610672	-0.830030108	-4.381644339	1.18E-05	6.43E-05	2.31E-05	TRUE			gi|319918817|dbj|AB597304.1|	Ostrinia nubilalis OnubOR5c, OnubOR4 genes, partial cds
k38_1423962		189	360	-0.929610672	-0.830030108	-6.572536547	4.95E-11	5.77E-10	2.07E-10	TRUE			gi|115908437|ref|XP_001201648.1|	PREDICTED: similar to gag-pol polyprotein [Strongylocentrotus purpuratus] >gi|115926438|ref|XP_001179724.1| PREDICTED: similar to gag-pol polyprotein [Strongylocentrotus purpuratus]
k80_491213		220	419	-0.92944672	-0.829866156	-7.089517562	1.35E-12	1.83E-11	6.58E-12	TRUE			gi|114053127|ref|NP_001040337.1|	aspartate aminotransferase [Bombyx mori] >gi|95102552|gb|ABF51214.1| aspartate aminotransferase [Bombyx mori]
k70_681307		480	914	-0.929159759	-0.829579195	-10.46804597	1.21E-25	3.96E-24	1.42E-24	TRUE			gi|256079430|ref|XP_002575990.1|	ubiquitin (ribosomal protein L40) [Schistosoma mansoni]
k80_502557		363	691	-0.928716162	-0.829135598	-9.097613485	9.23E-20	2.15E-18	7.71E-19	TRUE			gi|339283876|gb|AEJ38207.1|	antennal esterase CarE8 [Spodoptera exigua]
k78_526667		62	118	-0.928446739	-0.828866175	-3.758333628	0.000171049	0.000732513	0.00026281	TRUE			gi|270015179|gb|EFA11627.1|	hypothetical protein TcasGA2_TC000005 [Tribolium castaneum]
k40_1434909		93	177	-0.928446739	-0.828866175	-4.603014311	4.16E-06	2.47E-05	8.86E-06	TRUE			gi|357618350|gb|EHJ71369.1|	putative ribosome biogenesis protein bop1 [Danaus plexippus]
k78_543976		450	856	-0.927685795	-0.828105231	-10.11501838	4.74E-24	1.42E-22	5.09E-23	TRUE			gi|345488706|ref|XP_001604925.2|	PREDICTED: diacylglycerol kinase theta-like isoform 1 [Nasonia vitripennis]
k58_912006		51	97	-0.9274875	-0.827906936	-3.404152457	0.000663697	0.002470697	0.000886433	TRUE			gi|357620047|gb|EHJ72375.1|	hypothetical protein KGM_17717 [Danaus plexippus]
k58_927433		335	637	-0.927132277	-0.827551713	-8.720586854	2.77E-18	5.89E-17	2.11E-17	TRUE			gi|324120586|dbj|BAJ78684.1|	RNA polymerase II largest subunit [Papilio polytes]
k80_322670		71	135	-0.927068478	-0.827487913	-4.014232956	5.96E-05	0.000281412	0.000100965	TRUE			gi|157134494|ref|XP_001656338.1|	short-chain dehydrogenase [Aedes aegypti] >gi|157134496|ref|XP_001656339.1| short-chain dehydrogenase [Aedes aegypti] >gi|108881376|gb|EAT45601.1| short-chain dehydrogenase [Aedes aegypti] >gi|108881377|gb|EAT45602.1| short-chain dehydrogenase [Aedes aegypti]
k40_1430604		81	154	-0.926936538	-0.827355974	-4.286838928	1.81E-05	9.55E-05	3.43E-05	TRUE			gi|189240777|ref|XP_969434.2|	PREDICTED: similar to parcas CG7761-PA [Tribolium castaneum]
k80_499030		81	154	-0.926936538	-0.827355974	-4.286838928	1.81E-05	9.55E-05	3.43E-05	TRUE			gi|357620578|gb|EHJ72727.1|	reticulon/nogo [Danaus plexippus]
k48_1100965		150	285	-0.925999419	-0.826418854	-5.826135849	5.67E-09	5.16E-08	1.85E-08	TRUE			gi|66513420|ref|XP_392863.2|	PREDICTED: u4/U6.U5 tri-snRNP-associated protein 1-like isoform 1 [Apis mellifera]
k60_872494		150	285	-0.925999419	-0.826418854	-5.826135849	5.67E-09	5.16E-08	1.85E-08	TRUE			gi|357615282|gb|EHJ69574.1|	putative chondroitin synthase [Danaus plexippus]
k80_493772		120	228	-0.925999419	-0.826418854	-5.211038475	1.88E-07	1.38E-06	4.96E-07	TRUE			gi|134001215|gb|ABO45231.1|	reverse transcriptase [Ostrinia nubilalis] >gi|134001296|gb|ABO45237.1| reverse transcriptase [Ostrinia nubilalis]
k40_1441963		90	171	-0.925999419	-0.826418854	-4.512877977	6.40E-06	3.68E-05	1.32E-05	TRUE			gi|148298654|ref|NP_001091757.1|	small nuclear ribonucleoprotein polypeptide [Bombyx mori] >gi|87248407|gb|ABD36256.1| small nuclear ribonucleoprotein polypeptide [Bombyx mori]
k80_489018		418	794	-0.925636065	-0.826055501	-9.721126165	2.45E-22	6.72E-21	2.41E-21	TRUE			gi|195107257|ref|XP_001998230.1|	GI23851 [Drosophila mojavensis] >gi|193914824|gb|EDW13691.1| GI23851 [Drosophila mojavensis]
k38_667053		139	264	-0.925453047	-0.825872483	-5.604199056	2.09E-08	1.77E-07	6.36E-08	TRUE			gi|357621058|gb|EHJ73027.1|	hypothetical protein KGM_12604 [Danaus plexippus]
k76_573292		99	188	-0.925232232	-0.825651667	-4.728128131	2.27E-06	1.41E-05	5.06E-06	TRUE			gi|357602325|gb|EHJ63348.1|	hypothetical protein KGM_14172 [Danaus plexippus]
k76_581207		286	543	-0.924937051	-0.825356487	-8.033140766	9.50E-16	1.68E-14	6.03E-15	TRUE			gi|114052462|ref|NP_001040245.1|	glutamate dehydrogenase [Bombyx mori] >gi|87248501|gb|ABD36303.1| glutamate dehydrogenase [Bombyx mori]
k52_1049710		69	131	-0.924898545	-0.825317981	-3.945428677	7.97E-05	0.000365833	0.000131253	TRUE			gi|332029532|gb|EGI69421.1|	Calcineurin-binding protein cabin-1 [Acromyrmex echinatior]
k74_610024		98	186	-0.924448967	-0.824868403	-4.699087066	2.61E-06	1.61E-05	5.76E-06	TRUE			gi|328784122|ref|XP_003250400.1|	PREDICTED: DEP domain-containing protein 5-like [Apis mellifera]
k80_493236		176	334	-0.924272674	-0.82469211	-6.29584639	3.06E-10	3.27E-09	1.17E-09	TRUE			gi|357621997|gb|EHJ73625.1|	RNA-binding protein lark [Danaus plexippus]
k68_703127		293	556	-0.924184218	-0.824603654	-8.122383768	4.57E-16	8.30E-15	2.98E-15	TRUE			gi|357621081|gb|EHJ73044.1|	putative coiled-coil domain-containing protein [Danaus plexippus]
k58_913987		68	129	-0.923764414	-0.82418385	-3.910582966	9.21E-05	0.000417613	0.00014983	TRUE			gi|157126319|ref|XP_001654592.1|	DEAD box ATP-dependent RNA helicase [Aedes aegypti] >gi|108882564|gb|EAT46789.1| DEAD box ATP-dependent RNA helicase [Aedes aegypti]
k56_958299		136	258	-0.923764414	-0.82418385	-5.530437557	3.19E-08	2.63E-07	9.45E-08	TRUE			gi|357619458|gb|EHJ72022.1|	hypothetical protein KGM_17138 [Danaus plexippus]
k52_1058132		87	165	-0.923378718	-0.823798154	-4.420945868	9.83E-06	5.45E-05	1.95E-05	TRUE			gi|346712539|dbj|AK381447.1|	Bombyx mori mRNA, clone: fufe46H09_K01448
k40_1447862		116	220	-0.923378718	-0.823798154	-5.104883566	3.31E-07	2.35E-06	8.43E-07	TRUE			gi|114050727|ref|NP_001040137.1|	DNA polymerase accessory subunit [Bombyx mori] >gi|87248179|gb|ABD36142.1| DNA polymerase accessory subunit [Bombyx mori]
k70_668358		164	311	-0.923218766	-0.823638201	-6.068544074	1.29E-09	1.29E-08	4.62E-09	TRUE			gi|357623403|gb|EHJ74572.1|	hypothetical protein KGM_11762 [Danaus plexippus]
k44_641352		67	127	-0.922595496	-0.823014932	-3.875431356	0.000106436	0.000476728	0.00017104	TRUE			gi|189234458|ref|XP_001808258.1|	PREDICTED: similar to polybromo-1 [Tribolium castaneum]
k74_600875		105	199	-0.922379103	-0.822798539	-4.850075276	1.23E-06	8.01E-06	2.87E-06	TRUE			gi|357624430|gb|EHJ75212.1|	B2 protein [Danaus plexippus]
k74_610053		162	307	-0.922244842	-0.822664278	-6.023277423	1.71E-09	1.68E-08	6.01E-09	TRUE			gi|350417147|ref|XP_003491279.1|	PREDICTED: serine/threonine-protein kinase RIO2-like isoform 2 [Bombus impatiens]
k80_507915		756	1431	-0.920565533	-0.820984968	-12.98220728	1.54E-38	9.10E-37	3.26E-37	TRUE			gi|242006990|ref|XP_002424325.1|	Diacylglycerol kinase theta, putative [Pediculus humanus corporis] >gi|212507725|gb|EEB11587.1| Diacylglycerol kinase theta, putative [Pediculus humanus corporis]
k70_687767		354	670	-0.920411735	-0.820831171	-8.881343497	6.61E-19	1.46E-17	5.23E-18	TRUE			gi|357627201|gb|EHJ76968.1|	alkaline phosphatase [Danaus plexippus]
k80_494798		203	384	-0.919626584	-0.820046019	-6.71805746	1.84E-11	2.25E-10	8.08E-11	TRUE			gi|357622372|gb|EHJ73878.1|	hypothetical protein KGM_04156 [Danaus plexippus]
k52_1050667		587	1110	-0.919127268	-0.819546704	-11.41640889	3.46E-30	1.42E-28	5.10E-29	TRUE			gi|332030076|gb|EGI69901.1|	Trans-1,2-dihydrobenzene-1,2-diol dehydrogenase [Acromyrmex echinatior]
k72_633340		183	346	-0.918928389	-0.819347825	-6.37232468	1.86E-10	2.04E-09	7.33E-10	TRUE			gi|3746547|gb|AAC64004.1|	prophenol oxidase activating enzyme precursor [Manduca sexta]
k80_492229		338	639	-0.918792685	-0.819212121	-8.65875314	4.77E-18	9.97E-17	3.58E-17	TRUE			gi|151101194|ref|NP_080595.2|	intraflagellar transport protein 74 homolog [Mus musculus] >gi|50400509|sp|Q8BKE9.2|IFT74_MOUSE RecName: Full=Intraflagellar transport protein 74 homolog; AltName: Full=Capillary morphogenesis gene 1 protein; Short=CMG-1; AltName: Full=Coiled-coil domain-containing protein 2 >gi|123227972|emb|CAM19637.1| intraflagellar transport 74 homolog (Chlamydomonas) [Mus musculus] >gi|123858370|emb|CAM23753…
k70_683959		283	535	-0.918736838	-0.819156274	-7.922349548	2.33E-15	3.99E-14	1.43E-14	TRUE			gi|357624226|gb|EHJ75085.1|	aquaporin [Danaus plexippus]
k72_646631		73	138	-0.918699898	-0.819119334	-4.023376046	5.74E-05	0.000272237	9.77E-05	TRUE			gi|298204325|gb|ADI61811.1|	endonuclease-reverse transcriptase [Bombyx mori]
k56_956785		99	187	-0.91753784	-0.817957276	-4.677824482	2.90E-06	1.77E-05	6.35E-06	TRUE			gi|357625853|gb|EHJ76144.1|	putative CDC23 [Danaus plexippus]
k60_870400		143	270	-0.91694426	-0.817363696	-5.617412639	1.94E-08	1.65E-07	5.92E-08	TRUE			gi|307191845|gb|EFN75271.1|	Cleavage and polyadenylation specificity factor subunit 1 [Harpegnathos saltator]
k52_1054268		651	1229	-0.916755467	-0.817174903	-11.98302768	4.36E-33	2.05E-31	7.37E-32	TRUE			gi|340721459|ref|XP_003399137.1|	PREDICTED: proteasome subunit beta type-2-like [Bombus terrestris] >gi|350406548|ref|XP_003487808.1| PREDICTED: proteasome subunit beta type-2-like [Bombus impatiens]
k76_408259		169	319	-0.916533177	-0.816952613	-6.10328128	1.04E-09	1.05E-08	3.76E-09	TRUE			gi|242005724|ref|XP_002423712.1|	trithorax group protein osa, putative [Pediculus humanus corporis] >gi|212506897|gb|EEB10974.1| trithorax group protein osa, putative [Pediculus humanus corporis]
k62_283949		71	134	-0.916342071	-0.816761507	-3.954840023	7.66E-05	0.000352932	0.000126624	TRUE			gi|357629700|gb|EHJ78318.1|	putative CCR4-NOT transcription complex, subunit 1 isoform a [Danaus plexippus]
k62_822980		195	368	-0.916231642	-0.816651078	-6.553230736	5.63E-11	6.53E-10	2.34E-10	TRUE			gi|33327733|gb|AAQ09229.1|	polyprotein [Antheraea mylitta]
k40_1445746		203	383	-0.915864665	-0.816284101	-6.68288061	2.34E-11	2.83E-10	1.02E-10	TRUE			gi|357614312|gb|EHJ69015.1|	mitochondrial import inner membrane translocase subunit Tim9A [Danaus plexippus]
k38_1308947		315	594	-0.915111102	-0.815530538	-8.316068339	9.09E-17	1.74E-15	6.23E-16	TRUE			gi|335892835|ref|NP_001229447.1|	uncharacterized protein LOC100578262 [Apis mellifera]
k62_442874		61	115	-0.914752713	-0.815172149	-3.657620848	0.000254567	0.001046634	0.00037551	TRUE			gi|307177326|gb|EFN66499.1|	Niemann-Pick C1 protein [Camponotus floridanus]
k50_1105262		87	164	-0.914608509	-0.815027945	-4.367237863	1.26E-05	6.83E-05	2.45E-05	TRUE			gi|357619752|gb|EHJ72205.1|	putative Spectrin beta chain [Danaus plexippus]
k70_687558		113	213	-0.914530658	-0.814950094	-4.97668597	6.47E-07	4.39E-06	1.58E-06	TRUE			gi|183979300|dbj|BAG30761.1|	similar to CG6803-PB [Papilio xuthus]
k80_506470		190	358	-0.913960169	-0.814379605	-6.448135156	1.13E-10	1.27E-09	4.57E-10	TRUE			gi|158302472|ref|XP_322016.4|	AGAP001145-PA [Anopheles gambiae str. PEST] >gi|157012969|gb|EAA01014.4| AGAP001145-PA [Anopheles gambiae str. PEST]
k78_532701		380	716	-0.913960169	-0.814379605	-9.119215088	7.57E-20	1.77E-18	6.34E-19	TRUE			gi|357616031|gb|EHJ69973.1|	putative elbow [Danaus plexippus]
k56_953862		164	309	-0.913911023	-0.814330459	-5.990294963	2.09E-09	2.03E-08	7.29E-09	TRUE			gi|357616760|gb|EHJ70388.1|	Karyopherin beta 3 [Danaus plexippus]
k64_785300		69	130	-0.913843356	-0.814262792	-3.88512935	0.000102275	0.000459843	0.000164971	TRUE			gi|357603288|gb|EHJ63698.1|	hypothetical protein KGM_12392 [Danaus plexippus]
k68_724548		181	341	-0.913782042	-0.814201478	-6.291986991	3.13E-10	3.34E-09	1.20E-09	TRUE			gi|255652889|ref|NP_001157385.1|	DnaJ (Hsp40) homolog 8 precursor [Bombyx mori] >gi|253721957|gb|ACT34042.1| DnaJ-8 [Bombyx mori]
k80_495988		60	113	-0.913288367	-0.813707803	-3.620081022	0.000294511	0.001194821	0.000428676	TRUE			gi|298402912|gb|GU808252.1|	Ostrinia nubilalis strain Z fatty-acyl CoA reductase 3 mRNA, complete cds
k44_1294415		77	145	-0.913122549	-0.813541985	-4.100037079	4.13E-05	0.000202421	7.26E-05	TRUE			gi|357626416|gb|EHJ76515.1|	putative Ccar1 protein [Danaus plexippus]
k46_1229564		239	450	-0.912914383	-0.813333819	-7.221404384	5.15E-13	7.33E-12	2.63E-12	TRUE			gi|189238672|ref|XP_001807240.1|	PREDICTED: similar to pol polyprotein [Tribolium castaneum]
k80_495629		68	128	-0.912537159	-0.812956595	-3.849814603	0.000118207	0.000524402	0.000188128	TRUE			gi|357628804|gb|EHJ77979.1|	putative Cullin-associated NEDD8-dissociated protein 1 [Danaus plexippus]
k64_785640		51	96	-0.912537159	-0.812956595	-3.334031528	0.00085597	0.003084061	0.001106315	TRUE			gi|157112538|ref|XP_001651826.1|	translational activator gcn1 [Aedes aegypti] >gi|108878047|gb|EAT42272.1| translational activator gcn1 [Aedes aegypti]
k78_513358		153	288	-0.912537159	-0.812956595	-5.774771427	7.71E-09	6.87E-08	2.47E-08	TRUE			gi|307180996|gb|EFN68770.1|	E3 SUMO-protein ligase PIAS1 [Camponotus floridanus]
k58_723954		170	320	-0.912537159	-0.812956595	-6.087153999	1.15E-09	1.15E-08	4.14E-09	TRUE			gi|114053109|ref|NP_001040121.1|	endothelial-monocyte activating polypeptide II [Bombyx mori] >gi|87248121|gb|ABD36113.1| endothelial-monocyte activating polypeptide II [Bombyx mori]
k38_1313597		110	207	-0.912127244	-0.81254668	-4.893658441	9.90E-07	6.51E-06	2.34E-06	TRUE			gi|195399536|ref|XP_002058375.1|	GJ14379 [Drosophila virilis] >gi|194141935|gb|EDW58343.1| GJ14379 [Drosophila virilis]
k72_655534		327	615	-0.911295775	-0.811715211	-8.42778563	3.52E-17	6.93E-16	2.49E-16	TRUE			gi|357612256|gb|EHJ67886.1|	hypothetical protein KGM_13825 [Danaus plexippus]
k62_578942		67	126	-0.911190733	-0.811610169	-3.814182842	0.000136634	0.000597357	0.000214173	TRUE			gi|357601688|gb|EHJ63117.1|	tetraspanin E118 [Danaus plexippus]
k60_889742		159	299	-0.911118719	-0.811538155	-5.875201171	4.22E-09	3.92E-08	1.41E-08	TRUE			gi|189242082|ref|XP_001809963.1|	PREDICTED: similar to BEL12_AG transposon polyprotein [Tribolium castaneum] >gi|270017009|gb|EFA13455.1| hypothetical protein TcasGA2_TC010686 [Tribolium castaneum]
k58_912888		117	220	-0.910994994	-0.81141443	-5.038946452	4.68E-07	3.25E-06	1.16E-06	TRUE			gi|42397986|gb|AAS13459.1|	putative reverse transcriptase [Drosophila simulans]
k46_385148		75	141	-0.910732662	-0.811152098	-4.03288122	5.51E-05	0.000262478	9.42E-05	TRUE			gi|357613738|gb|EHJ68697.1|	putative eukaryotic translation initiation factor 4 gamma, 2 [Danaus plexippus]
k42_1379301		249	468	-0.910362788	-0.810782223	-7.344566667	2.06E-13	3.05E-12	1.09E-12	TRUE			gi|350402055|ref|XP_003486352.1|	PREDICTED: hypothetical protein LOC100744677 [Bombus impatiens]
k80_503072		498	936	-0.910362788	-0.810782223	-10.38704654	2.84E-25	9.10E-24	3.26E-24	TRUE			gi|357620614|gb|EHJ72754.1|	hypothetical protein KGM_08045 [Danaus plexippus]
k80_493756		132	248	-0.909802191	-0.810221627	-5.343253388	9.13E-08	7.02E-07	2.52E-07	TRUE			gi|348651500|gb|HQ874116.1|	Ostrinia nubilalis isolate KAZ2 olfactory receptor 4 (OR4) gene, partial cds
k72_649422		429	806	-0.909802191	-0.810221627	-9.632975412	5.80E-22	1.56E-20	5.60E-21	TRUE			gi|357628234|gb|EHJ77624.1|	putative arsenite-resistance protein [Danaus plexippus]
k80_491060		189	355	-0.90943279	-0.809852226	-6.390375072	1.65E-10	1.83E-09	6.56E-10	TRUE			gi|261335920|emb|CBH09300.1|	putative tetratricopeptide repeat protein [Heliconius melpomene]
k58_480750		318	597	-0.908704166	-0.809123602	-8.280735345	1.22E-16	2.32E-15	8.33E-16	TRUE			gi|357629460|gb|EHJ78214.1|	putative CCR4-NOT transcription complex subunit 2 [Danaus plexippus]
k58_931897		220	413	-0.908638258	-0.809057694	-6.886872757	5.70E-12	7.37E-11	2.64E-11	TRUE			gi|357620030|gb|EHJ72364.1|	hypothetical protein KGM_16017 [Danaus plexippus]
k52_409150		57	107	-0.908576972	-0.808996408	-3.50512494	0.000456393	0.001766718	0.00063386	TRUE			gi|357628109|gb|EHJ77552.1|	putative neuroblastoma-amplified protein [Danaus plexippus]
k74_605984		487	914	-0.908272393	-0.808691829	-10.24148442	1.29E-24	3.99E-23	1.43E-23	TRUE			gi|189242090|ref|XP_001807843.1|	PREDICTED: similar to putative gag-pol protein [Tribolium castaneum]
k40_1440643		162	304	-0.908077511	-0.808496946	-5.905033665	3.53E-09	3.31E-08	1.19E-08	TRUE			gi|189237657|ref|XP_001812177.1|	PREDICTED: similar to predicted protein [Tribolium castaneum]
k54_545461		89	167	-0.907970862	-0.808390297	-4.376141562	1.21E-05	6.59E-05	2.36E-05	TRUE			gi|189239753|ref|XP_969432.2|	PREDICTED: similar to Copia protein (Gag-int-pol protein) [Tribolium castaneum]
k38_1517861		129	242	-0.907635982	-0.808055418	-5.266084399	1.39E-07	1.05E-06	3.75E-07	TRUE			gi|170039736|ref|XP_001847680.1|	gastrula zinc finger protein XLCGF9.1 [Culex quinquefasciatus] >gi|167863359|gb|EDS26742.1| gastrula zinc finger protein XLCGF9.1 [Culex quinquefasciatus]
k38_1519268		442	829	-0.907325732	-0.807745168	-9.743784225	1.96E-22	5.40E-21	1.94E-21	TRUE			gi|346708293|dbj|AK378448.1|	Bombyx mori mRNA, clone: fmgV43H24
k66_746137		104	195	-0.906890596	-0.807310031	-4.723366463	2.32E-06	1.44E-05	5.17E-06	TRUE			gi|357613353|gb|EHJ68452.1|	chitinase domain-containing protein 1 [Danaus plexippus]
k54_1004973		112	210	-0.906890596	-0.807310031	-4.901672977	9.50E-07	6.27E-06	2.25E-06	TRUE			gi|345494041|ref|XP_001606007.2|	PREDICTED: RNA-binding protein Musashi homolog Rbp6-like [Nasonia vitripennis]
k74_615629		1038	1946	-0.906705266	-0.807124702	-14.91972563	2.45E-50	2.05E-48	7.37E-49	TRUE			gi|328696989|ref|XP_001948591.2|	PREDICTED: hypothetical protein LOC100167765 [Acyrthosiphon pisum]
k80_383690		443	830	-0.905804638	-0.806224074	-9.733865464	2.16E-22	5.95E-21	2.13E-21	TRUE			gi|158295392|ref|XP_316189.4|	AGAP006128-PA [Anopheles gambiae str. PEST] >gi|157016015|gb|EAA11249.5| AGAP006128-PA [Anopheles gambiae str. PEST]
k58_920604		158	296	-0.905672617	-0.806092053	-5.811904947	6.18E-09	5.58E-08	2.00E-08	TRUE			gi|170051662|ref|XP_001861867.1|	tetratricopeptide repeat domain 21B [Culex quinquefasciatus] >gi|167872823|gb|EDS36206.1| tetratricopeptide repeat domain 21B [Culex quinquefasciatus]
k46_1228253		134	251	-0.905454363	-0.805873799	-5.350659076	8.76E-08	6.76E-07	2.42E-07	TRUE			gi|357605303|gb|EHJ64551.1|	putative transformation/transcription domain-associated protein isoform 1 [Danaus plexippus]
k40_598345		63	118	-0.905363126	-0.805782562	-3.66830987	0.000244159	0.001007692	0.000361538	TRUE			gi|357627853|gb|EHJ77399.1|	hypothetical protein KGM_01172 [Danaus plexippus]
k76_581300		110	206	-0.905140814	-0.80556025	-4.845711665	1.26E-06	8.18E-06	2.93E-06	TRUE			gi|189241909|ref|XP_970822.2|	PREDICTED: similar to Darkener of apricot CG33553-PG [Tribolium castaneum]
k50_1109182		110	206	-0.905140814	-0.80556025	-4.845711665	1.26E-06	8.18E-06	2.93E-06	TRUE			gi|307193792|gb|EFN76465.1|	Signal transducing adapter molecule 1 [Harpegnathos saltator]
k68_727559		157	294	-0.905051596	-0.805471032	-5.788396737	7.11E-09	6.36E-08	2.28E-08	TRUE			gi|134001215|gb|ABO45231.1|	reverse transcriptase [Ostrinia nubilalis] >gi|134001296|gb|ABO45237.1| reverse transcriptase [Ostrinia nubilalis]
k38_1521705		94	176	-0.904842767	-0.805262203	-4.477558926	7.55E-06	4.27E-05	1.53E-05	TRUE			gi|234204033|gb|ACQ91270.1|	myosin heavy chain variant B [Bombyx mandarina]
k68_712119		70	131	-0.904139985	-0.80455942	-3.860053051	0.000113362	0.000504811	0.000181115	TRUE			gi|56798156|dbj|BAD82946.1|	non-LTR retrotransposon R1Bmks ORF2 protein [Bombyx mori]
k70_684833		101	189	-0.904030941	-0.804450377	-4.635955128	3.55E-06	2.13E-05	7.65E-06	TRUE			gi|189237348|ref|XP_969332.2|	PREDICTED: similar to UDP-glucose glycoprotein:glucosyltransferase [Tribolium castaneum]
k72_655866		644	1205	-0.903900553	-0.804319989	-11.70482654	1.20E-31	5.25E-30	1.88E-30	TRUE			gi|350420431|ref|XP_003492506.1|	PREDICTED: polyubiquitin-like [Bombus impatiens]
k56_957005		62	116	-0.903784685	-0.804204121	-3.630957614	0.000282372	0.001151899	0.000413276	TRUE			gi|225717868|gb|ACO14780.1|	THAP domain-containing protein 2 [Caligus clemensi]
k48_558026		98	183	-0.900989994	-0.80140943	-4.546924822	5.44E-06	3.16E-05	1.13E-05	TRUE			gi|357618838|gb|EHJ71655.1|	nucleoporin Ndc1 [Danaus plexippus]
k62_64422		105	196	-0.900464326	-0.800883762	-4.703002068	2.56E-06	1.58E-05	5.66E-06	TRUE			gi|357631246|gb|EHJ78836.1|	putative fatty acid synthase [Danaus plexippus]
k74_601618		396	739	-0.900073934	-0.80049337	-9.128505449	6.95E-20	1.63E-18	5.83E-19	TRUE			gi|347970740|ref|XP_310403.7|	AGAP003845-PA [Anopheles gambiae str. PEST] >gi|333466809|gb|EAA05996.5| AGAP003845-PA [Anopheles gambiae str. PEST]
k58_930550		97	181	-0.899933045	-0.800352481	-4.516872809	6.28E-06	3.61E-05	1.30E-05	TRUE			gi|357626416|gb|EHJ76515.1|	putative Ccar1 protein [Danaus plexippus]
k58_921103		1460	2723	-0.899228613	-0.799648049	-17.50864142	1.23E-68	1.65E-66	5.92E-67	TRUE			gi|55247979|gb|AAV48825.1|	PAR-domain protein 1 zeta [Drosophila melanogaster]
k80_490036		296	552	-0.899071091	-0.799490527	-7.880861331	3.25E-15	5.51E-14	1.98E-14	TRUE			gi|357618049|gb|EHJ71144.1|	putative splicesome protein [Danaus plexippus]
k76_582581		325	606	-0.898878076	-0.799297511	-8.25565218	1.51E-16	2.84E-15	1.02E-15	TRUE			gi|357607223|gb|EHJ65390.1|	fruitless, isoform B [Danaus plexippus]
k38_1518535		59	110	-0.898716664	-0.7991361	-3.516610382	0.000437095	0.001701454	0.000610445	TRUE			gi|357626137|gb|EHJ76335.1|	kinesin-like protein KLP68D [Danaus plexippus]
k72_642505		66	123	-0.898120386	-0.798539822	-3.716220501	0.000202225	0.000851126	0.000305365	TRUE			gi|348651346|gb|HQ874039.1|	Ostrinia nubilalis isolate KAZ2 olfactory receptor 6 (OR6) gene, partial cds
k40_434023		154	287	-0.898120386	-0.798539822	-5.67667073	1.37E-08	1.19E-07	4.28E-08	TRUE			gi|357605075|gb|EHJ64456.1|	transcription initiation factor IIE subunit beta [Danaus plexippus]
k38_1517787		241	449	-0.897682299	-0.798101734	-7.096992775	1.28E-12	1.74E-11	6.26E-12	TRUE			gi|357603651|gb|EHJ63863.1|	putative slingshot dual specificity phosphatase [Danaus plexippus]
k74_607745		80	149	-0.897240426	-0.797659861	-4.086298107	4.38E-05	0.000213588	7.66E-05	TRUE			gi|357605759|gb|EHJ64764.1|	putative ATP-binding cassette [Danaus plexippus]
k38_737849		349	650	-0.897212682	-0.797632118	-8.534779336	1.40E-17	2.85E-16	1.02E-16	TRUE			gi|357622650|gb|EHJ74076.1|	nonclathrin coat protein gamma1-COP [Danaus plexippus]
k54_1008874		109	203	-0.897151592	-0.797571028	-4.769188757	1.85E-06	1.17E-05	4.19E-06	TRUE			gi|170050467|ref|XP_001861324.1|	sodium/nucleoside cotransporter 1 [Culex quinquefasciatus] >gi|167872062|gb|EDS35445.1| sodium/nucleoside cotransporter 1 [Culex quinquefasciatus]
k78_541185		116	216	-0.896906507	-0.797325943	-4.918227825	8.73E-07	5.79E-06	2.08E-06	TRUE			gi|6560647|gb|AAF16701.1|AF117579_1	putative cuticle protein [Manduca sexta]
k76_572516		818	1523	-0.896743194	-0.797162629	-13.05826981	5.70E-39	3.41E-37	1.22E-37	TRUE			gi|47223905|emb|CAG06082.1|	unnamed protein product [Tetraodon nigroviridis]
k80_489070		123	229	-0.896689283	-0.797108719	-5.062882225	4.13E-07	2.89E-06	1.04E-06	TRUE			gi|195425881|ref|XP_002061190.1|	GK10277 [Drosophila willistoni] >gi|194157275|gb|EDW72176.1| GK10277 [Drosophila willistoni]
k50_1105146		65	121	-0.896495424	-0.79691486	-3.679418574	0.000233766	0.000968405	0.000347443	TRUE			gi|195123349|ref|XP_002006170.1|	GI20890 [Drosophila mojavensis] >gi|193911238|gb|EDW10105.1| GI20890 [Drosophila mojavensis]
k54_1018412		72	134	-0.896164189	-0.796583625	-3.870647236	0.000108547	0.000485144	0.000174037	TRUE			gi|357625153|gb|EHJ75685.1|	hypothetical protein KGM_20512 [Danaus plexippus]
k76_574485		214	398	-0.895157634	-0.79557707	-6.663548243	2.67E-11	3.21E-10	1.15E-10	TRUE			gi|219686082|emb|CAW30924.1|	putative aldo-ketose reductase 1 [Papilio dardanus]
k70_681707		171	318	-0.89503044	-0.795449876	-5.95546711	2.59E-09	2.48E-08	8.88E-09	TRUE			gi|189234037|ref|XP_001808080.1|	PREDICTED: similar to protease, reverse transcriptase, ribonuclease H, integrase [Tribolium castaneum]
k74_599428		420	781	-0.89493322	-0.795352656	-9.332389691	1.04E-20	2.57E-19	9.21E-20	TRUE			gi|319894734|gb|HQ116674.1|	Ostrinia nubilalis Z marker G35 genomic sequence
k78_544723		185	344	-0.894883294	-0.79530273	-6.193167551	5.90E-10	6.11E-09	2.19E-09	TRUE			gi|350424388|ref|XP_003493779.1|	PREDICTED: trans-1,2-dihydrobenzene-1,2-diol dehydrogenase-like [Bombus impatiens]
k54_878971		64	119	-0.894817763	-0.795237199	-3.642260174	0.000270255	0.001105702	0.000396702	TRUE			gi|357621312|gb|EHJ73183.1|	hypothetical protein KGM_17397 [Danaus plexippus]
k80_505465		156	290	-0.894506871	-0.794926307	-5.68399999	1.32E-08	1.14E-07	4.11E-08	TRUE			gi|114052608|ref|NM_001046796.1|	Bombyx mori nucleoplasmin (LOC692956), transcript variant 2, mRNA >gi|87248550|gb|DQ311384.1| Bombyx mori nucleoplasmin isoform 2 mRNA, complete cds
k80_492992		361	671	-0.894313929	-0.794733365	-8.644389999	5.41E-18	1.13E-16	4.04E-17	TRUE			gi|357631637|gb|EHJ79106.1|	putative glucose dehydrogenase [Danaus plexippus]
k64_776415		769	1429	-0.893950413	-0.794369849	-12.61059654	1.85E-36	1.00E-34	3.59E-35	TRUE			gi|357623211|gb|EHJ74455.1|	putative acyl-coa dehydrogenase [Danaus plexippus]
k74_612482		196	364	-0.893084796	-0.793504232	-6.35823973	2.04E-10	2.23E-09	8.01E-10	TRUE			gi|294517565|gb|GQ166860.1|	Ostrinia nubilalis clone BAC 75M1 acyl-CoA delta-11 desaturase gene, complete cds
k58_926718		63	117	-0.893084796	-0.793504232	-3.604735048	0.000312472	0.001258606	0.00045156	TRUE			gi|307201769|gb|EFN81442.1|	Protein TRS85-like protein [Harpegnathos saltator]
k60_883952		160	297	-0.892391026	-0.792810462	-5.738986449	9.52E-09	8.42E-08	3.02E-08	TRUE			gi|332021331|gb|EGI61705.1|	Rho GTPase-activating protein 21 [Acromyrmex echinatior]
k46_1012565		118	219	-0.89214401	-0.792563446	-4.926749258	8.36E-07	5.57E-06	2.00E-06	TRUE			gi|357606260|gb|EHJ64986.1|	putative WW domain-binding protein [Danaus plexippus]
k64_783100		104	193	-0.892017319	-0.792436755	-4.624412375	3.76E-06	2.25E-05	8.06E-06	TRUE			gi|170036807|ref|XP_001846253.1|	bicoid stability factor [Culex quinquefasciatus] >gi|167879696|gb|EDS43079.1| bicoid stability factor [Culex quinquefasciatus]
k58_913766		90	167	-0.891851196	-0.792270632	-4.300876533	1.70E-05	9.01E-05	3.23E-05	TRUE			gi|307203571|gb|EFN82604.1|	Serine/threonine-protein kinase mig-15 [Harpegnathos saltator]
k58_912078		173	321	-0.891801259	-0.792220695	-5.962539241	2.48E-09	2.38E-08	8.53E-09	TRUE			gi|357623782|gb|EHJ74806.1|	red protein [Danaus plexippus]
k74_613356		683	1267	-0.891459041	-0.791878477	-11.84206214	2.37E-32	1.07E-30	3.84E-31	TRUE			gi|307176779|gb|EFN66179.1|	Large proline-rich protein BAT2 [Camponotus floridanus]
k78_536836		241	447	-0.891241685	-0.791661121	-7.031867802	2.04E-12	2.73E-11	9.80E-12	TRUE			gi|357625088|gb|EHJ75640.1|	reverse transcriptase [Danaus plexippus]
k58_914141		55	102	-0.891065628	-0.791485064	-3.358347162	0.000784101	0.002851296	0.001022983	TRUE			gi|229487377|emb|CAY54144.1|	unnamed protein product [Heliconius melpomene]
k80_498217		446	827	-0.890843619	-0.791263055	-9.560709749	1.17E-21	3.07E-20	1.10E-20	TRUE			gi|345548869|gb|JF339040.1|	Ostrinia nubilalis aminopeptidase N3b (apn3b) gene, partial cds; and aminopeptidase N3a (apn3a) and aminopeptidase N3c (apn3c) genes, complete cds
k80_498289		343	636	-0.890818189	-0.791237625	-8.38396416	5.12E-17	9.94E-16	3.57E-16	TRUE			gi|357605022|gb|EHJ64436.1|	antennal esterase CXE17 [Danaus plexippus]
k74_614426		171	317	-0.890486515	-0.790905951	-5.916786235	3.28E-09	3.09E-08	1.11E-08	TRUE			gi|195035523|ref|XP_001989227.1|	GH11607 [Drosophila grimshawi] >gi|193905227|gb|EDW04094.1| GH11607 [Drosophila grimshawi]
k56_954642		75	139	-0.890122382	-0.790541818	-3.916398558	8.99E-05	0.000408556	0.000146581	TRUE			gi|237874274|ref|NP_001153877.1|	calpain-B [Apis mellifera]
k54_1011292		299	554	-0.889740492	-0.790159928	-7.815612061	5.47E-15	9.14E-14	3.28E-14	TRUE			gi|357624874|gb|EHJ75486.1|	cell cycle-associated protein Mob1-1 [Danaus plexippus]
k72_396865		176	326	-0.889296536	-0.789715971	-5.992401379	2.07E-09	2.01E-08	7.20E-09	TRUE			gi|195108505|ref|XP_001998833.1|	GI24185 [Drosophila mojavensis] >gi|193915427|gb|EDW14294.1| GI24185 [Drosophila mojavensis]
k80_413586		318	589	-0.889240869	-0.789660304	-8.054331297	7.99E-16	1.42E-14	5.10E-15	TRUE			gi|357620032|gb|EHJ72366.1|	hypothetical protein KGM_16016 [Danaus plexippus]
k42_1383397		54	100	-0.888968688	-0.789388123	-3.317654311	0.000907768	0.003251719	0.001166646	TRUE			gi|195046787|ref|XP_001992218.1|	GH24632 [Drosophila grimshawi] >gi|193893059|gb|EDV91925.1| GH24632 [Drosophila grimshawi]
k66_756233		236	437	-0.88884642	-0.789265856	-6.934604365	4.07E-12	5.33E-11	1.91E-11	TRUE			gi|357612448|gb|EHJ68005.1|	Apolipophorins [Danaus plexippus]
k64_789842		188	348	-0.888354644	-0.78877408	-6.184930586	6.21E-10	6.43E-09	2.31E-09	TRUE			gi|332020663|gb|EGI61069.1|	INO80 complex subunit B [Acromyrmex echinatior]
k42_1392307		60	111	-0.887525271	-0.787944707	-3.489849215	0.000483293	0.001858152	0.000666631	TRUE			gi|307208876|gb|EFN86091.1|	Dynactin subunit 4 [Harpegnathos saltator]
k56_965917		60	111	-0.887525271	-0.787944707	-3.489849215	0.000483293	0.001858152	0.000666631	TRUE			gi|357608104|gb|EHJ65827.1|	putative mediator complex subunit [Danaus plexippus]
k44_1298506		225	416	-0.886658527	-0.787077963	-6.749727546	1.48E-11	1.83E-10	6.56E-11	TRUE			gi|357617796|gb|EHJ70998.1|	U2 small nuclear ribonucleoprotein A [Danaus plexippus]
k44_1297228		585	1081	-0.885857993	-0.786277429	-10.87142198	1.58E-27	5.71E-26	2.05E-26	TRUE			gi|332021363|gb|EGI61737.1|	Chromatin-remodeling complex ATPase chain Iswi [Acromyrmex echinatior]
k52_638728		92	170	-0.88582898	-0.786248416	-4.310848117	1.63E-05	8.65E-05	3.10E-05	TRUE			gi|357630297|gb|EHJ78517.1|	putative transposon Ty3-I Gag-Pol polyprotein [Danaus plexippus]
k40_1126517		138	255	-0.88582898	-0.786248416	-5.279713399	1.29E-07	9.74E-07	3.50E-07	TRUE			gi|357625409|gb|EHJ75865.1|	tata-box binding protein [Danaus plexippus]
k76_585229		1096	2025	-0.88567411	-0.786093546	-14.87717475	4.64E-50	3.83E-48	1.37E-48	TRUE			gi|312597598|gb|ADQ89808.1|	inorganic pyrophosphatase [Bombyx mori]
k64_805469		59	109	-0.885541275	-0.785960711	-3.450744326	0.000559043	0.002120715	0.000760804	TRUE			gi|348651374|gb|HQ874053.1|	Ostrinia nubilalis isolate IOWA1 olfactory receptor 5 (OR5) gene, partial cds
k68_708858		118	218	-0.885541275	-0.785960711	-4.880118205	1.06E-06	6.95E-06	2.49E-06	TRUE			gi|357630609|gb|EHJ78611.1|	putative gamma glutamyl transpeptidase [Danaus plexippus]
k80_490481		144	266	-0.885357434	-0.78577687	-5.389596849	7.06E-08	5.53E-07	1.98E-07	TRUE			gi|357630521|gb|EHJ78580.1|	putative bone marrow stromal cell-derived ubiquitin-like protein [Danaus plexippus]
k80_497619		345	637	-0.884697011	-0.785116446	-8.334478595	7.78E-17	1.49E-15	5.36E-16	TRUE			gi|323100036|gb|ADX30519.1|	carboxylesterase 6 [Plutella xylostella]
k78_537266		104	192	-0.884522783	-0.784942218	-4.574731403	4.77E-06	2.80E-05	1.00E-05	TRUE			gi|301611037|ref|XP_002935050.1|	PREDICTED: UPF0360 protein C11orf60 [Xenopus (Silurana) tropicalis]
k42_1381381		473	873	-0.88414147	-0.784560906	-9.751148934	1.82E-22	5.03E-21	1.81E-21	TRUE			gi|357612802|gb|EHJ68177.1|	hypothetical protein KGM_12579 [Danaus plexippus]
k56_954839		71	131	-0.883675882	-0.784095318	-3.775236026	0.000159856	0.000688573	0.000247045	TRUE			gi|170028427|ref|XP_001842097.1|	AMP dependent coa ligase [Culex quinquefasciatus] >gi|167874252|gb|EDS37635.1| AMP dependent coa ligase [Culex quinquefasciatus]
k72_640360		212	391	-0.883104343	-0.783523779	-6.518224099	7.11E-11	8.18E-10	2.93E-10	TRUE			gi|357617509|gb|EHJ70835.1|	hypothetical protein KGM_16626 [Danaus plexippus]
k68_705159		199	367	-0.883011632	-0.783431068	-6.31435454	2.71E-10	2.92E-09	1.05E-09	TRUE			gi|357611534|gb|EHJ67531.1|	putative adenylate cyclase [Danaus plexippus]
k58_927449		77	142	-0.882960579	-0.783380015	-3.927447169	8.59E-05	0.000392228	0.000140723	TRUE			gi|357618354|gb|EHJ71373.1|	hypothetical protein KGM_09661 [Danaus plexippus]
k76_575967		64	118	-0.882643049	-0.783062485	-3.578940235	0.00034499	0.001374452	0.000493124	TRUE			gi|290560628|ref|NP_001166678.1|	cuticular protein RR-2 motif 84 precursor [Bombyx mori] >gi|223671270|tpd|FAA00587.1| TPA: putative cuticle protein [Bombyx mori]
k46_1226744		83	153	-0.882348411	-0.782767847	-4.073978335	4.62E-05	0.000224227	8.04E-05	TRUE			gi|227072221|gb|ACP19273.1|	troponin I variant D [Bombyx mandarina]
k76_578851		356	656	-0.881818574	-0.78223801	-8.431067471	3.43E-17	6.75E-16	2.42E-16	TRUE			gi|291201241|emb|FP340416.1|	83A13_SfBAC_fin, Spodoptera frugiperda BAC, egg DNA
k74_603529		286	527	-0.881787815	-0.782207251	-7.556455954	4.14E-14	6.48E-13	2.32E-13	TRUE			gi|198471567|ref|XP_001355664.2|	GA11430 [Drosophila pseudoobscura pseudoobscura] >gi|198145975|gb|EAL32723.2| GA11430 [Drosophila pseudoobscura pseudoobscura]
k78_535595		305	562	-0.881760888	-0.782180324	-7.803131123	6.04E-15	1.00E-13	3.61E-14	TRUE			gi|357613234|gb|EHJ68391.1|	ryanodine receptor-like protein [Danaus plexippus]
k42_1381277		152	280	-0.881355504	-0.781774939	-5.505268372	3.69E-08	3.01E-07	1.08E-07	TRUE			gi|307197840|gb|EFN78951.1|	Protein CIAO1 [Harpegnathos saltator]
k78_536157		101	186	-0.880947328	-0.781366764	-4.484950439	7.29E-06	4.14E-05	1.49E-05	TRUE			gi|166796926|gb|AAI58900.1|	Unknown (protein for IMAGE:7521894) [Xenopus (Silurana) tropicalis]
k80_498562		183	337	-0.880904943	-0.781324379	-6.036696071	1.57E-09	1.55E-08	5.56E-09	TRUE			gi|357622740|gb|EHJ74147.1|	juvenile hormone epoxide hydrolase [Danaus plexippus]
k80_505490		82	151	-0.880852735	-0.781272171	-4.040576796	5.33E-05	0.000255108	9.15E-05	TRUE			gi|185050484|dbj|AP009018.1|	Bombyx mori genomic DNA, chromosome 6, BAC clone:503L14, complete sequence
k50_1109487		227	418	-0.880810645	-0.781230081	-6.722473308	1.79E-11	2.19E-10	7.86E-11	TRUE			gi|357606584|gb|EHJ65125.1|	putative endonuclease-reverse transcriptase [Danaus plexippus]
k58_910619		63	116	-0.880701072	-0.781120507	-3.540871464	0.000398808	0.001566009	0.00056185	TRUE			gi|334329034|ref|XP_003341169.1|	PREDICTED: zinc finger protein 184-like [Monodelphis domestica]
k56_954402		207	381	-0.88016023	-0.780579666	-6.413421596	1.42E-10	1.58E-09	5.68E-10	TRUE			gi|242025524|ref|XP_002433174.1|	Negative elongation factor E, putative [Pediculus humanus corporis] >gi|212518715|gb|EEB20436.1| Negative elongation factor E, putative [Pediculus humanus corporis]
k80_493233		119	219	-0.879969296	-0.780388732	-4.861313979	1.17E-06	7.60E-06	2.73E-06	TRUE			gi|350398456|ref|XP_003485200.1|	PREDICTED: intraflagellar transport protein 46 homolog [Bombus impatiens]
k80_490753		724	1332	-0.87953248	-0.779951916	-11.9839406	4.31E-33	2.03E-31	7.30E-32	TRUE			gi|357631564|gb|EHJ79034.1|	miniparamyosin [Danaus plexippus]
k76_581451		137	252	-0.879247841	-0.779667276	-5.210570481	1.88E-07	1.38E-06	4.97E-07	TRUE			gi|357620640|gb|EHJ72770.1|	putative recombining binding protein suppressor of hairless [Danaus plexippus]
k54_1002694		236	434	-0.878908183	-0.779327619	-6.835503008	8.17E-12	1.04E-10	3.72E-11	TRUE			gi|195383072|ref|XP_002050250.1|	GJ20303 [Drosophila virilis] >gi|194145047|gb|EDW61443.1| GJ20303 [Drosophila virilis]
k76_562540		259	476	-0.878009476	-0.778428911	-7.15149118	8.58E-13	1.20E-11	4.30E-12	TRUE			gi|195379160|ref|XP_002048348.1|	GJ13920 [Drosophila virilis] >gi|194155506|gb|EDW70690.1| GJ13920 [Drosophila virilis]
k74_617132		466	856	-0.877280842	-0.777700278	-9.582682571	9.46E-22	2.51E-20	9.01E-21	TRUE			gi|357605152|gb|EHJ64488.1|	hypothetical protein KGM_09914 [Danaus plexippus]
k58_927555		410	753	-0.877025955	-0.777445391	-8.985083218	2.59E-19	5.86E-18	2.10E-18	TRUE			gi|357605113|gb|EHJ64472.1|	putative tep3 [Danaus plexippus]
k42_1377936		73	134	-0.876264632	-0.776684067	-3.786990596	0.000152483	0.00066002	0.000236787	TRUE			gi|307181616|gb|EFN69156.1|	Probable hydroxyacid-oxoacid transhydrogenase, mitochondrial [Camponotus floridanus]
k38_1512110		334	613	-0.876038971	-0.776458407	-8.097932267	5.59E-16	1.01E-14	3.61E-15	TRUE			gi|326320035|ref|NP_001191884.1|	nitric oxide synthase interacting protein [Acyrthosiphon pisum]
k70_680297		188	345	-0.8758637	-0.776283136	-6.073825047	1.25E-09	1.25E-08	4.48E-09	TRUE			gi|357623730|gb|EHJ74765.1|	hypothetical protein KGM_10600 [Danaus plexippus]
k48_1173484		97	178	-0.875820589	-0.776240025	-4.36252491	1.29E-05	6.97E-05	2.50E-05	TRUE			gi|261335928|emb|CBH09242.1|	HM00003 [Heliconius melpomene]
k78_529737		109	200	-0.875671865	-0.776091301	-4.623505848	3.77E-06	2.25E-05	8.09E-06	TRUE			gi|198473046|ref|XP_002133167.1|	GA25556 [Drosophila pseudoobscura pseudoobscura] >gi|198139275|gb|EDY70569.1| GA25556 [Drosophila pseudoobscura pseudoobscura]
k80_508176		313	574	-0.87488808	-0.775307516	-7.826027062	5.04E-15	8.44E-14	3.03E-14	TRUE			gi|194220239|gb|EU826127.1|	Ostrinia furnacalis Cry1Ab-RR resistance protein APN2 mRNA, complete cds
k40_1440567		186	341	-0.874469118	-0.774888554	-6.029119289	1.65E-09	1.62E-08	5.81E-09	TRUE			gi|345488677|ref|XP_003425963.1|	PREDICTED: U6 snRNA-associated Sm-like protein LSm4-like [Nasonia vitripennis]
k78_535246		156	286	-0.874469118	-0.774888554	-5.521516909	3.36E-08	2.76E-07	9.91E-08	TRUE			gi|194350624|gb|EU563936.1|	Ostrinia furnacalis class A chitin synthase gene, complete cds, alternatively spliced
k74_617665		113	207	-0.873307995	-0.773727431	-4.691317572	2.71E-06	1.66E-05	5.97E-06	TRUE			gi|308512765|gb|ADO33036.1|	puff-specific protein Bx42 [Biston betularia]
k80_503891		272	498	-0.872539091	-0.772958527	-7.270382586	3.58E-13	5.18E-12	1.86E-12	TRUE			gi|350402738|ref|XP_003486586.1|	PREDICTED: ubiquitin thioesterase otubain-like [Bombus impatiens]
k70_676302		130	238	-0.87244995	-0.772869386	-5.025526379	5.02E-07	3.46E-06	1.24E-06	TRUE			gi|157110187|ref|XP_001650990.1|	kinesin heavy chain [Aedes aegypti] >gi|108883941|gb|EAT48166.1| kinesin heavy chain [Aedes aegypti]
k38_1525966		118	216	-0.872244453	-0.772663889	-4.786514852	1.70E-06	1.08E-05	3.87E-06	TRUE			gi|350398945|ref|XP_003485359.1|	PREDICTED: serine/threonine-protein kinase ULK2-like [Bombus impatiens]
k80_500033		206	377	-0.871920186	-0.772339622	-6.321339491	2.59E-10	2.80E-09	1.00E-09	TRUE			gi|289740855|gb|ADD19175.1|	putative ubiquitin regulatory protein [Glossina morsitans morsitans]
k80_502604		452	827	-0.871564557	-0.771983993	-9.358980975	8.05E-21	2.01E-19	7.22E-20	TRUE			gi|172356221|ref|NP_001116500.1|	matrix metalloproteinase 1 isoform 2 [Bombyx mori] >gi|169730454|gb|ACA64805.1| matrix metalloproteinase variant 2 [Bombyx mori]
k74_607717		217	397	-0.871443965	-0.771863401	-6.48338989	8.97E-11	1.02E-09	3.66E-10	TRUE			gi|157126661|ref|XP_001660934.1|	hypoxia associated factor [Aedes aegypti] >gi|108873170|gb|EAT37395.1| hypoxia associated factor [Aedes aegypti]
k74_619480		199	364	-0.87117002	-0.771589456	-6.206164052	5.43E-10	5.65E-09	2.03E-09	TRUE			gi|357602427|gb|EHJ63393.1|	hypothetical protein KGM_06709 [Danaus plexippus]
k50_1012905		76	139	-0.871013559	-0.771432995	-3.834408228	0.000125867	0.000555114	0.000199163	TRUE			gi|301610606|ref|XP_002934849.1|	PREDICTED: zinc finger MYM-type protein 1-like [Xenopus (Silurana) tropicalis]
k58_918064		140	256	-0.870716983	-0.771136419	-5.201984067	1.97E-07	1.45E-06	5.19E-07	TRUE			gi|356892491|gb|JN185455.1|	Helicoverpa armigera arginine kinase gene, complete cds
k38_1529449		180	329	-0.870090677	-0.770510113	-5.893088633	3.79E-09	3.54E-08	1.27E-08	TRUE			gi|357614569|gb|EHJ69152.1|	putative trafficking protein particle complex protein [Danaus plexippus]
k80_503275		325	594	-0.870023213	-0.770442649	-7.917928148	2.42E-15	4.13E-14	1.48E-14	TRUE			gi|357627284|gb|EHJ77021.1|	hypothetical protein KGM_00040 [Danaus plexippus]
k52_1049507		104	190	-0.86941589	-0.769835326	-4.474956495	7.64E-06	4.32E-05	1.55E-05	TRUE			gi|357608118|gb|EHJ65831.1|	putative hect E3 ubiquitin ligase [Danaus plexippus]
k78_535285		427	780	-0.869238054	-0.76965749	-9.065386145	1.24E-19	2.85E-18	1.02E-18	TRUE			gi|357602059|gb|EHJ63258.1|	f-spondin [Danaus plexippus]
k80_506985		450	822	-0.869213392	-0.769632828	-9.306017135	1.33E-20	3.26E-19	1.17E-19	TRUE			gi|332024860|gb|EGI65048.1|	CREB-binding protein [Acromyrmex echinatior]
k70_680904		450	822	-0.869213392	-0.769632828	-9.306017135	1.33E-20	3.26E-19	1.17E-19	TRUE			gi|189242049|ref|XP_968568.2|	PREDICTED: similar to conserved hypothetical protein [Tribolium castaneum]
k66_750185		241	440	-0.868470377	-0.768889813	-6.802705869	1.03E-11	1.29E-10	4.64E-11	TRUE			gi|357623272|gb|EHJ74497.1|	groucho [Danaus plexippus]
k70_683584		154	281	-0.86763978	-0.768059215	-5.43122588	5.60E-08	4.45E-07	1.59E-07	TRUE			gi|357618447|gb|EHJ71419.1|	SINA2 [Danaus plexippus]
k78_533623		182	332	-0.867244791	-0.767664227	-5.900941082	3.61E-09	3.38E-08	1.21E-08	TRUE			gi|6560647|gb|AAF16701.1|AF117579_1	putative cuticle protein [Manduca sexta]
k44_1295138		318	580	-0.867026135	-0.767445571	-7.797669699	6.31E-15	1.05E-13	3.76E-14	TRUE			gi|270017248|gb|EFA13694.1|	hypothetical protein TcasGA2_TC002041 [Tribolium castaneum]
k70_679654		204	372	-0.866733469	-0.767152905	-6.242718697	4.30E-10	4.53E-09	1.62E-09	TRUE			gi|114051307|ref|NP_001040378.1|	bolA-like 3 [Bombyx mori] >gi|95102678|gb|ABF51277.1| bolA-like 3 [Bombyx mori]
k48_1170622		85	155	-0.866733469	-0.767152905	-4.029609973	5.59E-05	0.000265754	9.53E-05	TRUE			gi|157167872|ref|XP_001656136.1|	hypothetical protein AaeL_AAEL012587 [Aedes aegypti] >gi|108871002|gb|EAT35227.1| conserved hypothetical protein [Aedes aegypti]
k64_797167		124	226	-0.865982652	-0.766402088	-4.861656982	1.16E-06	7.59E-06	2.72E-06	TRUE			gi|357625709|gb|EHJ76059.1|	hypothetical protein KGM_12162 [Danaus plexippus]
k74_615456		124	226	-0.865982652	-0.766402088	-4.861656982	1.16E-06	7.59E-06	2.72E-06	TRUE			gi|345493603|ref|XP_003427107.1|	PREDICTED: long-chain fatty acid transport protein 4-like isoform 2 [Nasonia vitripennis] >gi|345493605|ref|XP_001603871.2| PREDICTED: long-chain fatty acid transport protein 4-like isoform 1 [Nasonia vitripennis]
k58_925667		366	667	-0.865843113	-0.766262549	-8.350930442	6.77E-17	1.31E-15	4.69E-16	TRUE			gi|357627885|gb|EHJ77416.1|	putative NADH dehydrogenase [Danaus plexippus]
k58_932158		152	277	-0.865814653	-0.766234088	-5.381317527	7.39E-08	5.77E-07	2.07E-07	TRUE			gi|195963347|ref|NP_001124346.1|	gustatory receptor 45 [Bombyx mori] >gi|189214557|gb|ACD85124.1| gustatory receptor 45 [Bombyx mori]
k80_491820		90	164	-0.865698908	-0.766118344	-4.140102446	3.47E-05	0.000172809	6.20E-05	TRUE			gi|114842948|gb|DQ887770.1|	Ostrinia furnacalis chitinase gene, complete cds
k72_650243		337	614	-0.865490064	-0.7659095	-8.009055605	1.16E-15	2.03E-14	7.29E-15	TRUE			gi|260907998|gb|ACX53798.1|	aldo-keto reductase [Heliothis virescens]
k64_796839		836	1523	-0.865341094	-0.76576053	-12.61232979	1.81E-36	9.80E-35	3.52E-35	TRUE			gi|222066213|emb|FP102340.5|	H.melpomene DNA sequence from clone AEHM-31B4, complete sequence
k74_613589		443	807	-0.865261975	-0.765681411	-9.179653136	4.32E-20	1.03E-18	3.69E-19	TRUE			gi|332025790|gb|EGI65947.1|	FACT complex subunit spt16 [Acromyrmex echinatior]
k70_674620		112	204	-0.86507042	-0.765489856	-4.614196355	3.95E-06	2.35E-05	8.44E-06	TRUE			gi|348019721|gb|AEP43802.1|	anoctamin 8 [Biston betularia]
k80_494606		168	306	-0.86507042	-0.765489856	-5.651244729	1.59E-08	1.37E-07	4.91E-08	TRUE			gi|326921815|ref|XP_003207150.1|	PREDICTED: LOW QUALITY PROTEIN: adseverin-like [Meleagris gallopavo]
k40_1440581		179	326	-0.864912377	-0.765331813	-5.831964823	5.48E-09	5.01E-08	1.80E-08	TRUE			gi|91090534|ref|XP_970619.1|	PREDICTED: similar to predicted protein [Tribolium castaneum]
k54_690766		95	173	-0.864772619	-0.765192055	-4.247728307	2.16E-05	0.000111812	4.01E-05	TRUE			gi|340730225|ref|XP_003403385.1|	PREDICTED: RNA-directed DNA polymerase from mobile element jockey-like, partial [Bombus terrestris]
k42_1381272		251	457	-0.864506801	-0.764926237	-6.901883293	5.13E-12	6.67E-11	2.39E-11	TRUE			gi|357628245|gb|EHJ77635.1|	hypothetical protein KGM_04622 [Danaus plexippus]
k78_527788		328	597	-0.864035117	-0.764454553	-7.884381032	3.16E-15	5.36E-14	1.92E-14	TRUE			gi|357623397|gb|EHJ74568.1|	signal recognition particle 72 kDa protein [Danaus plexippus]
k78_538968		189	344	-0.86402233	-0.764441766	-5.984768685	2.17E-09	2.10E-08	7.52E-09	TRUE			gi|7576710|gb|AAF63957.1|	CALNUC [Spodoptera frugiperda]
k78_530899		377	686	-0.863644053	-0.764063489	-8.447959285	2.96E-17	5.87E-16	2.11E-16	TRUE			gi|357620614|gb|EHJ72754.1|	hypothetical protein KGM_08045 [Danaus plexippus]
k70_682902		155	282	-0.863426947	-0.763846383	-5.414990039	6.13E-08	4.84E-07	1.74E-07	TRUE			gi|194766467|ref|XP_001965346.1|	GF20676 [Drosophila ananassae] >gi|190617956|gb|EDV33480.1| GF20676 [Drosophila ananassae]
k48_144507		238	433	-0.863405451	-0.763824887	-6.709806984	1.95E-11	2.38E-10	8.54E-11	TRUE			gi|357611203|gb|EHJ67366.1|	hypothetical protein KGM_19207 [Danaus plexippus]
k64_794772		564	1026	-0.863263663	-0.763683099	-10.32722995	5.31E-25	1.67E-23	6.00E-24	TRUE			gi|118777045|ref|XP_307312.2|	Anopheles gambiae str. PEST AGAP012705-PA [Anopheles gambiae str. PEST] >gi|118777538|ref|XP_308132.2| AGAP003900-PA [Anopheles gambiae str. PEST] >gi|116132703|gb|EAA03888.3| AGAP003900-PA [Anopheles gambiae str. PEST] >gi|116133122|gb|EAA03125.3| AGAP012705-PA [Anopheles gambiae str. PEST]
k80_490201		210	382	-0.86318331	-0.763602746	-6.300673114	2.96E-10	3.17E-09	1.14E-09	TRUE			gi|91085133|ref|XP_969714.1|	PREDICTED: similar to AGAP008653-PA [Tribolium castaneum] >gi|270009297|gb|EFA05745.1| hypothetical protein TcasGA2_TC015691 [Tribolium castaneum]
k80_494988		160	291	-0.862947248	-0.763366684	-5.497726021	3.85E-08	3.14E-07	1.13E-07	TRUE			gi|195133200|ref|XP_002011027.1|	GI16316 [Drosophila mojavensis] >gi|193907002|gb|EDW05869.1| GI16316 [Drosophila mojavensis]
k80_499778		496	902	-0.862787313	-0.763206749	-9.677771737	3.75E-22	1.01E-20	3.64E-21	TRUE			gi|298204329|gb|ADI61813.1|	endonuclease-reverse transcriptase [Bombyx mori]
k78_541225		292	531	-0.862743492	-0.763162928	-7.424871489	1.13E-13	1.70E-12	6.10E-13	TRUE			gi|357606390|gb|EHJ65049.1|	S-formylglutathione hydrolase [Danaus plexippus]
k80_500549		308	560	-0.862496476	-0.762915912	-7.622797441	2.48E-14	3.94E-13	1.41E-13	TRUE			gi|195016458|ref|XP_001984414.1|	GH15032 [Drosophila grimshawi] >gi|193897896|gb|EDV96762.1| GH15032 [Drosophila grimshawi]
k70_683337		132	240	-0.862496476	-0.762915912	-4.990205237	6.03E-07	4.12E-06	1.48E-06	TRUE			gi|307168864|gb|EFN61788.1|	Intraflagellar transport protein 74-like protein [Camponotus floridanus]
k68_724194		385	700	-0.862496476	-0.762915912	-8.522611701	1.56E-17	3.15E-16	1.13E-16	TRUE			gi|189241070|ref|XP_001808548.1|	PREDICTED: similar to AGAP007135-PA [Tribolium castaneum]
k52_1050545		77	140	-0.862496476	-0.762915912	-3.81131142	0.000138231	0.000603359	0.000216472	TRUE			gi|357616506|gb|EHJ70233.1|	putative Lancl1 protein [Danaus plexippus]
k56_958557		66	120	-0.862496476	-0.762915912	-3.528584871	0.000417788	0.00163271	0.000585781	TRUE			gi|357631758|gb|EHJ79227.1|	putative Rho GTPase activating protein 15 [Danaus plexippus]
k74_610085		110	200	-0.862496476	-0.762915912	-4.555403355	5.23E-06	3.05E-05	1.09E-05	TRUE			gi|357612067|gb|EHJ67784.1|	tyrosine phosphatase n9 [Danaus plexippus]
k52_469486		60	109	-0.861293729	-0.761713165	-3.358367656	0.000784043	0.00285136	0.001022983	TRUE			gi|357615888|gb|EHJ69887.1|	DEAD box RNA helicase [Danaus plexippus]
k72_644610		158	287	-0.861126178	-0.761545614	-5.448503386	5.08E-08	4.06E-07	1.46E-07	TRUE			gi|298204327|gb|ADI61812.1|	endonuclease-reverse transcriptase [Bombyx mori]
k62_290471		87	158	-0.860837252	-0.761256688	-4.041277822	5.32E-05	0.000254492	9.13E-05	TRUE			gi|357610952|gb|EHJ67234.1|	hypothetical protein KGM_03098 [Danaus plexippus]
k48_1027317		87	158	-0.860837252	-0.761256688	-4.041277822	5.32E-05	0.000254492	9.13E-05	TRUE			gi|221119676|ref|XP_002155414.1|	PREDICTED: similar to ORF2-encoded protein, partial [Hydra magnipapillata]
k58_925100		125	227	-0.860764203	-0.761183638	-4.843603105	1.28E-06	8.25E-06	2.96E-06	TRUE			gi|357602336|gb|EHJ63359.1|	hypothetical protein KGM_14168 [Danaus plexippus]
k62_836506		76	138	-0.860596943	-0.761016379	-3.775810601	0.000159488	0.00068746	0.000246646	TRUE			gi|357609357|gb|EHJ66404.1|	hypothetical protein KGM_01158 [Danaus plexippus]
k70_668277		157	285	-0.86019736	-0.760616796	-5.423736123	5.84E-08	4.62E-07	1.66E-07	TRUE			gi|334855397|gb|AEH16630.1|	GTPase [Helicoverpa armigera]
k56_961153		609	1105	-0.859532236	-0.759951672	-10.67202476	1.38E-26	4.74E-25	1.70E-25	TRUE			gi|195127640|ref|XP_002008276.1|	GI13402 [Drosophila mojavensis] >gi|193919885|gb|EDW18752.1| GI13402 [Drosophila mojavensis]
k54_822920		70	127	-0.85940167	-0.759821106	-3.617258629	0.00029774	0.001207076	0.000433049	TRUE			gi|189235894|ref|XP_967579.2|	PREDICTED: similar to AGAP006254-PA [Tribolium castaneum]
k48_188564		59	107	-0.858823937	-0.759243373	-3.318044848	0.000906499	0.003248257	0.001165296	TRUE			gi|307184179|gb|EFN70699.1|	Zinc finger protein 318 [Camponotus floridanus]
k58_922452		407	738	-0.858592022	-0.759011458	-8.712008388	2.99E-18	6.34E-17	2.27E-17	TRUE			gi|345490849|ref|XP_003426478.1|	PREDICTED: serine/threonine-protein kinase tousled-like 2-like isoform 6 [Nasonia vitripennis]
k64_804611		289	524	-0.858497319	-0.758916755	-7.340127581	2.13E-13	3.15E-12	1.13E-12	TRUE			gi|66547535|ref|XP_395582.2|	PREDICTED: RNA-binding protein 45-like [Apis mellifera]
k60_881202		107	194	-0.858445856	-0.758865292	-4.465863299	7.97E-06	4.48E-05	1.61E-05	TRUE			gi|4239843|dbj|BAA74713.1|	Yokozuna [Bombyx mori]
k64_801362		310	562	-0.858301915	-0.758721351	-7.599935302	2.96E-14	4.68E-13	1.68E-13	TRUE			gi|66530240|ref|XP_624511.1|	PREDICTED: isocitrate dehydrogenase [NAD] subunit beta, mitochondrial-like [Apis mellifera]
k42_1382602		224	406	-0.857980995	-0.758400431	-6.457158877	1.07E-10	1.21E-09	4.33E-10	TRUE			gi|237648970|ref|NP_001153662.1|	putative neuropeptide precursor protein [Bombyx mori] >gi|347602362|sp|B9WZ56.1|NEUPP_BOMMO RecName: Full=Putative neuropeptide precursor protein; Short=BmK5; Flags: Precursor >gi|223670788|dbj|BAH22627.1| possible precursor of neuropeptides [Bombyx mori]
k66_747969		810	1468	-0.857858155	-0.758277591	-12.2773765	1.20E-34	6.11E-33	2.19E-33	TRUE			gi|345480698|ref|XP_001604333.2|	PREDICTED: splicing factor U2AF 50 kDa subunit-like [Nasonia vitripennis]
k54_1004646		282	511	-0.857628129	-0.758047564	-7.241288312	4.44E-13	6.37E-12	2.28E-12	TRUE			gi|346706860|dbj|AK383820.1|	Bombyx mori mRNA, clone: MFB-23E16
k76_567117		218	395	-0.857524518	-0.757943954	-6.365750591	1.94E-10	2.13E-09	7.64E-10	TRUE			gi|357602462|gb|EHJ63406.1|	putative zinc finger protein [Danaus plexippus]
k78_530533		69	125	-0.857259828	-0.757679264	-3.579875314	0.000343758	0.001370268	0.000491588	TRUE			gi|133930727|gb|EF125926.1|	Ostrinia nubilalis desaturase (D14-2) gene, complete cds
k64_792768		95	172	-0.856409146	-0.756828582	-4.195216496	2.73E-05	0.000138392	4.97E-05	TRUE			gi|242017259|ref|XP_002429109.1|	luciferase, putative [Pediculus humanus corporis] >gi|212513973|gb|EEB16371.1| luciferase, putative [Pediculus humanus corporis]
k80_506785		543	983	-0.856239219	-0.756658654	-10.02770227	1.15E-23	3.39E-22	1.22E-22	TRUE			gi|304421418|gb|ADM32508.1|	acinus [Bombyx mori]
k74_595819		584	1057	-0.855935103	-0.756354538	-10.39470636	2.62E-25	8.42E-24	3.02E-24	TRUE			gi|357627342|gb|EHJ77072.1|	putative 26S proteasome non-ATPase regulatory subunit 8 [Danaus plexippus]
k54_1005852		121	219	-0.855923822	-0.756343258	-4.731199565	2.23E-06	1.39E-05	4.99E-06	TRUE			gi|345492200|ref|XP_001603303.2|	PREDICTED: ADP-ribose pyrophosphatase, mitochondrial-like [Nasonia vitripennis]
k80_495787		121	219	-0.855923822	-0.756343258	-4.731199565	2.23E-06	1.39E-05	4.99E-06	TRUE			gi|306518656|ref|NP_001182390.1|	UDP-glucosyltransferase precursor [Bombyx mori] >gi|296784925|dbj|BAJ08159.1| UDP-glucosyltransferase [Bombyx mori]
k62_836298		63	114	-0.855610091	-0.756029527	-3.41226358	0.000644258	0.002408686	0.000864141	TRUE			gi|357622852|gb|EHJ74225.1|	DNA replication licensing factor Mcm6 [Danaus plexippus]
k80_508795		63	114	-0.855610091	-0.756029527	-3.41226358	0.000644258	0.002408686	0.000864141	TRUE			gi|160690461|gb|EU258740.1|	Ostrinia furnacalis chitin synthase gene, complete cds
k80_492701		330	597	-0.855264907	-0.755684343	-7.805782111	5.91E-15	9.86E-14	3.54E-14	TRUE			gi|114842946|gb|DQ887769.1|	Ostrinia furnacalis N-acetylglucosaminidase mRNA, complete cds
k42_1181798		110	199	-0.855264907	-0.755684343	-4.506572338	6.59E-06	3.78E-05	1.36E-05	TRUE			gi|357625679|gb|EHJ76042.1|	putative Collagen alpha-1(XI) chain precursor [Danaus plexippus]
k80_508879		471	852	-0.855126371	-0.755545806	-9.323648951	1.12E-20	2.78E-19	9.98E-20	TRUE			gi|56418399|gb|AAV91007.1|	hemolymph proteinase 9 [Manduca sexta]
k70_687671		120	217	-0.854660637	-0.755080073	-4.702709637	2.57E-06	1.58E-05	5.67E-06	TRUE			gi|357631268|gb|EHJ78858.1|	cytochrome c oxidase assembly protein cox11 [Danaus plexippus]
k58_499561		240	434	-0.854660637	-0.755080073	-6.650714668	2.92E-11	3.49E-10	1.25E-10	TRUE			gi|357625050|gb|EHJ75603.1|	g-protein coupled receptor [Danaus plexippus]
k78_542407		73	132	-0.85456956	-0.754988996	-3.667395197	0.000245034	0.001010859	0.000362674	TRUE			gi|357618922|gb|EHJ71707.1|	putative ecdysteroid-inducible angiotensin-converting enzyme [Danaus plexippus]
k48_1170012		224	405	-0.854423176	-0.754842612	-6.42290569	1.34E-10	1.49E-09	5.36E-10	TRUE			gi|357617805|gb|EHJ71002.1|	putative glutaredoxin, grx [Danaus plexippus]
k70_683029		483	873	-0.853958465	-0.754377901	-9.425183113	4.29E-21	1.09E-19	3.92E-20	TRUE			gi|357631306|gb|EHJ78884.1|	dihydrolipoamide dehydrogenase [Danaus plexippus]
k76_578980		135	244	-0.853921741	-0.754341176	-4.982465116	6.28E-07	4.27E-06	1.53E-06	TRUE			gi|357626354|gb|EHJ76473.1|	hypothetical protein KGM_18015 [Danaus plexippus]
k74_615755		218	394	-0.853867495	-0.754286931	-6.331022813	2.44E-10	2.64E-09	9.47E-10	TRUE			gi|357621307|gb|EHJ73180.1|	hypothetical protein KGM_12309 [Danaus plexippus]
k80_510192		569	1028	-0.853339707	-0.753759143	-10.22052303	1.60E-24	4.93E-23	1.77E-23	TRUE			gi|151301059|ref|NP_001093091.1|	H+ transporting ATP synthase delta subunit [Bombyx mori] >gi|95102732|gb|ABF51307.1| H+ transporting ATP synthase delta subunit [Bombyx mori]
k72_648125		186	336	-0.853158612	-0.753578048	-5.841697105	5.17E-09	4.74E-08	1.70E-08	TRUE			gi|357604468|gb|EHJ64201.1|	sarcalumenin [Danaus plexippus]
k76_577645		139	251	-0.852602481	-0.753021917	-5.045746987	4.52E-07	3.14E-06	1.13E-06	TRUE			gi|357612294|gb|EHJ67903.1|	mitochondrial ribosomal protein L16 [Danaus plexippus]
k68_708450		82	148	-0.851901361	-0.752320797	-3.871374942	0.000108223	0.000483957	0.000173623	TRUE			gi|357607487|gb|EHJ65527.1|	hypothetical protein KGM_19695 [Danaus plexippus]
k42_1381016		471	850	-0.851735781	-0.752155217	-9.276355742	1.75E-20	4.29E-19	1.54E-19	TRUE			gi|157119465|ref|XP_001653395.1|	anamorsin, putative [Aedes aegypti] >gi|122106997|sp|Q17L24.1|DRE2_AEDAE RecName: Full=Anamorsin homolog; AltName: Full=Fe-S cluster assembly protein DRE2 homolog >gi|108883178|gb|EAT47403.1| anamorsin, putative [Aedes aegypti]
k58_921295		92	166	-0.851477475	-0.751896911	-4.09803802	4.17E-05	0.000204017	7.32E-05	TRUE			gi|91086871|ref|XP_969787.1|	PREDICTED: similar to CG14701 CG14701-PA [Tribolium castaneum]
k60_326640		102	184	-0.851136614	-0.75155605	-4.312806825	1.61E-05	8.58E-05	3.08E-05	TRUE			gi|189239902|ref|XP_970198.2|	PREDICTED: similar to peroxisome proliferator-activated receptor binding protein [Tribolium castaneum]
k64_804541		158	285	-0.851037361	-0.751456797	-5.36693132	8.01E-08	6.22E-07	2.23E-07	TRUE			gi|195400297|ref|XP_002058754.1|	GJ11182 [Drosophila virilis] >gi|194147476|gb|EDW63183.1| GJ11182 [Drosophila virilis]
k56_954401		173	312	-0.850773991	-0.751193427	-5.6136991	1.98E-08	1.68E-07	6.04E-08	TRUE			gi|345497411|ref|XP_003427982.1|	PREDICTED: RING-box protein 2-like [Nasonia vitripennis]
k78_286288		61	110	-0.850622376	-0.751041812	-3.332630148	0.000860292	0.003097562	0.001111338	TRUE			gi|357615851|gb|EHJ69867.1|	aminopeptidase N-like protein [Danaus plexippus]
k74_611265		244	440	-0.850622376	-0.751041812	-6.665380746	2.64E-11	3.17E-10	1.14E-10	TRUE			gi|157118595|ref|XP_001659169.1|	guanine nucleotide exchange factor [Aedes aegypti] >gi|108883231|gb|EAT47456.1| guanine nucleotide exchange factor [Aedes aegypti]
k80_500672		188	339	-0.850552611	-0.750972047	-5.850068863	4.91E-09	4.53E-08	1.62E-08	TRUE			gi|357610603|gb|EHJ67054.1|	dynein heavy chain [Danaus plexippus]
k76_569642		344	620	-0.849859651	-0.750279086	-7.905236735	2.67E-15	4.56E-14	1.64E-14	TRUE			gi|290560653|ref|NP_001166835.1|	aldehyde dehydrogenase isoform 1 [Bombyx mori] >gi|87248649|gb|ABD36377.1| aldehyde dehydrogenase [Bombyx mori]
k58_915728		278	501	-0.84972572	-0.750145156	-7.105057805	1.20E-12	1.65E-11	5.92E-12	TRUE			gi|357606764|gb|EHJ65205.1|	acetyltransferase 1 [Danaus plexippus]
k58_931345		311	560	-0.848512247	-0.748931683	-7.501228454	6.32E-14	9.77E-13	3.51E-13	TRUE			gi|346707149|dbj|AK380550.1|	Bombyx mori mRNA, clone: fufe01M22
k68_723812		401	722	-0.8483966	-0.748816036	-8.516329781	1.65E-17	3.32E-16	1.19E-16	TRUE			gi|357622466|gb|EHJ73936.1|	hypothetical protein KGM_00497 [Danaus plexippus]
k54_1009177		65	117	-0.847996907	-0.748416342	-3.426577895	0.000611238	0.00229904	0.000824846	TRUE			gi|322795429|gb|EFZ18186.1|	hypothetical protein SINV_05289 [Solenopsis invicta]
k80_491240		60	108	-0.847996907	-0.748416342	-3.29214793	0.000994253	0.003523162	0.001263975	TRUE			gi|110293166|gb|DQ649116.1|	Plutella xylostella microsatellite pxy010 sequence
k38_1519392		60	108	-0.847996907	-0.748416342	-3.29214793	0.000994253	0.003523162	0.001263975	TRUE			gi|328722499|ref|XP_001951720.2|	PREDICTED: inositol-trisphosphate 3-kinase B-like isoform 1 [Acyrthosiphon pisum]
k60_888010		90	162	-0.847996907	-0.748416342	-4.032053226	5.53E-05	0.000263271	9.45E-05	TRUE			gi|328779882|ref|XP_397167.4|	PREDICTED: probable ATP-dependent RNA helicase pitchoune [Apis mellifera]
k56_432902		125	225	-0.847996907	-0.748416342	-4.751836706	2.02E-06	1.26E-05	4.54E-06	TRUE			gi|340714126|ref|XP_003395583.1|	PREDICTED: uncharacterized protein C15orf41 homolog [Bombus terrestris]
k78_529773		280	504	-0.847996907	-0.748416342	-7.112006723	1.14E-12	1.58E-11	5.65E-12	TRUE			gi|215820602|ref|NP_001135960.1|	uridine diphosphate glucosyltransferase [Bombyx mori] >gi|213494483|gb|ACJ48963.1| uridine diphosphate glucosyltransferase [Bombyx mori]
k78_524398		763	1373	-0.847576663	-0.747996099	-11.73331008	8.60E-32	3.78E-30	1.36E-30	TRUE			gi|189240293|ref|XP_973377.2|	PREDICTED: similar to mini-me CG3231-PA [Tribolium castaneum]
k66_768508		359	646	-0.847550321	-0.747969757	-8.04768403	8.44E-16	1.50E-14	5.38E-15	TRUE			gi|357606374|gb|EHJ65042.1|	putative FERM, RhoGEF and pleckstrin domain protein 2 [Danaus plexippus]
k76_571383		4017	7227	-0.847278433	-0.747697869	-26.91863345	1.33E-159	5.44E-157	1.95E-157	TRUE			gi|358013473|ref|ZP_09145283.1|	hypothetical protein AP8-3_18342, partial [Acinetobacter sp. P8-3-8]
k78_529118		214	385	-0.847247649	-0.747667085	-6.21048921	5.28E-10	5.50E-09	1.97E-09	TRUE			gi|357622927|gb|EHJ74276.1|	putative xtp3-transactivated protein b [Danaus plexippus]
k40_1440684		945	1700	-0.847148512	-0.747567948	-13.049717	6.38E-39	3.79E-37	1.36E-37	TRUE			gi|112983128|ref|NP_001037042.1|	nuclear hormone receptor E75 isoform C [Bombyx mori] >gi|18033301|gb|AAL57048.1|AF332551_1 orphan nuclear receptor E75C [Bombyx mori]
k72_643125		323	581	-0.847003999	-0.747423435	-7.627197044	2.40E-14	3.82E-13	1.37E-13	TRUE			gi|304571947|ref|NP_001182135.1|	phenylalanyl-tRNA synthetase beta subunit [Bombyx mori] >gi|303304921|dbj|BAJ14787.1| phenylalanyl-tRNA synthetase beta subunit [Bombyx mori]
k80_495632		3159	5682	-0.846930894	-0.74735033	-23.856792	8.61E-126	2.64E-123	9.46E-124	TRUE			gi|27733413|gb|AAO21504.1|AF413063_1	zinc metalloprotease [Manduca sexta]
k80_498834		149	268	-0.84692067	-0.747340106	-5.179581771	2.22E-07	1.62E-06	5.81E-07	TRUE			gi|357611980|gb|EHJ67746.1|	hypothetical protein KGM_16033 [Danaus plexippus]
k62_845321		863	1552	-0.846696093	-0.747115529	-12.46206784	1.20E-35	6.35E-34	2.28E-34	TRUE			gi|261335989|emb|CBH09269.1|	putative ARP-like [Heliconius melpomene]
k38_1523183		114	205	-0.846590085	-0.747009521	-4.528302747	5.95E-06	3.44E-05	1.23E-05	TRUE			gi|332022829|gb|EGI63102.1|	hypothetical protein G5I_08549 [Acromyrmex echinatior]
k58_930244		218	392	-0.846525519	-0.746944955	-6.261427143	3.81E-10	4.04E-09	1.45E-09	TRUE			gi|357631572|gb|EHJ79041.1|	hypothetical protein KGM_15512 [Danaus plexippus]
k38_1519458		198	356	-0.846376811	-0.746796247	-5.965943824	2.43E-09	2.33E-08	8.37E-09	TRUE			gi|357620134|gb|EHJ72440.1|	hypothetical protein KGM_09340 [Danaus plexippus]
k42_1374819		99	178	-0.846376811	-0.746796247	-4.218518154	2.46E-05	0.000125959	4.52E-05	TRUE			gi|347970897|ref|XP_003436658.1|	AGAP003914-PB [Anopheles gambiae str. PEST] >gi|333469539|gb|EGK97332.1| AGAP003914-PB [Anopheles gambiae str. PEST]
k66_757386		193	347	-0.846334815	-0.746754251	-5.889757602	3.87E-09	3.61E-08	1.29E-08	TRUE			gi|357615032|gb|EHJ69435.1|	protein kinase C alpha binding protein [Danaus plexippus]
k64_791107		381	685	-0.84631299	-0.746732426	-8.275132759	1.28E-16	2.43E-15	8.72E-16	TRUE			gi|156542795|ref|XP_001606253.1|	PREDICTED: transmembrane protein 85-like [Nasonia vitripennis]
k80_494857		188	338	-0.846290585	-0.74671002	-5.812573055	6.15E-09	5.56E-08	2.00E-08	TRUE			gi|310688060|dbj|AB568275.1|	Ostrinia nubilalis inv gene for invected, partial cds
k76_565035		168	302	-0.846087317	-0.746506752	-5.493001874	3.95E-08	3.22E-07	1.15E-07	TRUE			gi|357620640|gb|EHJ72770.1|	putative recombining binding protein suppressor of hairless [Danaus plexippus]
k44_1294690		148	266	-0.84582907	-0.746248506	-5.153655758	2.55E-07	1.84E-06	6.60E-07	TRUE			gi|42397986|gb|AAS13459.1|	putative reverse transcriptase [Drosophila simulans]
k68_712987		138	248	-0.845671854	-0.746091289	-4.975312072	6.51E-07	4.42E-06	1.59E-06	TRUE			gi|345492655|ref|XP_003426902.1|	PREDICTED: bromodomain-containing protein 7-like isoform 2 [Nasonia vitripennis]
k62_70253		192	345	-0.845490051	-0.745909487	-5.866974333	4.44E-09	4.11E-08	1.47E-08	TRUE			gi|357625864|gb|EHJ76154.1|	putative brix domain-containing protein 2 [Danaus plexippus]
k64_796466		930	1671	-0.845409112	-0.745828548	-12.91169992	3.87E-38	2.25E-36	8.06E-37	TRUE			gi|357604314|gb|EHJ64129.1|	proteasome subunit beta 7 [Danaus plexippus]
k80_495573		1136	2041	-0.845313348	-0.745732783	-14.26845533	3.44E-46	2.57E-44	9.21E-45	TRUE			gi|193795848|gb|ACF21977.1|	paramyosin [Bombyx mandarina]
k80_498299		344	618	-0.845198273	-0.745617709	-7.849778931	4.17E-15	7.01E-14	2.52E-14	TRUE			gi|2661096|gb|AAB88192.1|	epoxide hydrolase [Trichoplusia ni]
k68_718166		206	370	-0.844880933	-0.745300369	-6.071516038	1.27E-09	1.26E-08	4.54E-09	TRUE			gi|160333253|ref|NP_001103813.1|	P-element somatic inhibitor [Bombyx mori] >gi|159031799|dbj|BAF91871.1| Bombyx homolog of P-element somatic inhibitor [Bombyx mori]
k80_80242		358	643	-0.84485915	-0.745278586	-8.003818332	1.21E-15	2.12E-14	7.59E-15	TRUE			gi|171474656|gb|EU564811.1|	Ostrinia furnacalis SXSS-APN2 mRNA, complete cds
k48_1160654		255	458	-0.844850351	-0.745269787	-6.754848319	1.43E-11	1.77E-10	6.35E-11	TRUE			gi|326664467|ref|XP_003197819.1|	PREDICTED: uncharacterized protein K02A2.6-like [Danio rerio]
k54_1000976		196	352	-0.844721775	-0.74514121	-5.920882086	3.20E-09	3.02E-08	1.08E-08	TRUE			gi|31235339|ref|XP_319221.1|	AGAP010064-PA [Anopheles gambiae str. PEST] >gi|157128329|ref|XP_001661404.1| DNA-directed RNA polymerase II [Aedes aegypti] >gi|170059825|ref|XP_001865530.1| DNA-directed RNA polymerase II 23 kDa polypeptide [Culex quinquefasciatus] >gi|30174740|gb|EAA43596.1| AGAP010064-PA [Anopheles gambiae str. PEST] >gi|108872649|gb|EAT36874.1| DNA-directed RNA polymerase II [Aedes aegypti] >gi|167878475|gb|…
k78_541243		622	1117	-0.8446427	-0.745062136	-10.54677693	5.26E-26	1.75E-24	6.28E-25	TRUE			gi|157131089|ref|XP_001662128.1|	glucosyl/glucuronosyl transferases [Aedes aegypti] >gi|108881877|gb|EAT46102.1| glucosyl/glucuronosyl transferases [Aedes aegypti]
k76_563678		284	510	-0.844606317	-0.745025753	-7.125991922	1.03E-12	1.43E-11	5.13E-12	TRUE			gi|357605156|gb|EHJ64492.1|	hypothetical protein KGM_09916 [Danaus plexippus]
k78_545122		186	334	-0.844545481	-0.744964917	-5.766315367	8.10E-09	7.21E-08	2.59E-08	TRUE			gi|289743131|gb|ADD20313.1|	vacuolar sorting protein vPS28 [Glossina morsitans morsitans]
k80_503416		773	1388	-0.844467249	-0.744886685	-11.75453058	6.69E-32	2.97E-30	1.06E-30	TRUE			gi|114051374|ref|NP_001040317.1|	NADH-ubiquinone oxidoreductase subunit B14.7 [Bombyx mori] >gi|87248379|gb|ABD36242.1| NADH-ubiquinone oxidoreductase subunit B14.7 [Bombyx mori]
k60_883326		122	219	-0.844049722	-0.744469158	-4.666515085	3.06E-06	1.86E-05	6.67E-06	TRUE			gi|357608903|gb|EHJ66203.1|	putative synoviolin [Danaus plexippus]
k74_609231		161	289	-0.844008804	-0.74442824	-5.360439708	8.30E-08	6.42E-07	2.30E-07	TRUE			gi|357631732|gb|EHJ79201.1|	hypothetical protein KGM_15434 [Danaus plexippus]
k80_505607		2166	3888	-0.843994976	-0.744414412	-19.66497515	4.30E-86	8.27E-84	2.97E-84	TRUE			gi|183979376|dbj|BAG30740.1|	muscle myosin heavy chain [Papilio xuthus]
k44_733386		117	210	-0.843880798	-0.744300234	-4.568716477	4.91E-06	2.87E-05	1.03E-05	TRUE			gi|156547506|ref|XP_001603006.1|	PREDICTED: gonadal protein gdl-like [Nasonia vitripennis]
k38_421685		112	201	-0.843696769	-0.744116205	-4.468778525	7.87E-06	4.43E-05	1.59E-05	TRUE			gi|91077372|ref|XP_975183.1|	PREDICTED: similar to bitesize CG33555-PC [Tribolium castaneum]
k80_493608		224	402	-0.843696769	-0.744116205	-6.319876927	2.62E-10	2.82E-09	1.01E-09	TRUE			gi|218176145|gb|ACK75953.1|	glutathione S-transferase 5 [Choristoneura fumiferana]
k78_534416		180	323	-0.843537258	-0.743956694	-5.663877744	1.48E-08	1.28E-07	4.58E-08	TRUE			gi|357603745|gb|EHJ63908.1|	glycosyl transferase [Danaus plexippus]
[truncated: 4,249 more rows]
[truncated: 4 more columns]
