# Supplementary material for: Male- and Female-Biased Gene Expression of Olfactory-Related Genes in the Antennae of Asian Corn Borer, Ostrinia furnacalis (Guenée) (Lepidoptera: Crambidae)
Source: PLoS One. 2015 Jun 10;10(6):e0128550. doi: 10.1371/journal.pone.0128550 (PMC4463852; doi:10.1371/journal.pone.0128550)
Supplement: S1 Text — (FA) [file pone.0128550.s006.fa]

>k38_865
CCCTTTACTTTCAAACCTATAGAAAAACCCCAAGCCTGGGAATGTCCTGGGGAAGAAGAGCAGAGTGTTTCTGCCCCTTGGCCCAGGCAGTGCAGACAGGAAGAATGCATGGGGTAAGGGTAGGCCAGTAACTCCACTTGCAAAGGATGTAGCACTCACTGGCTAGGATGCATGGGGAGAGAGTTACTGCTGCCAGCTTTCCTCTGGTACCCGCTATAGACTGGCATCCAGAGATGGGTGCCTGGCTTGAGGCCTGAGACAGTGATGCCCTTCTGCTGGTGGCCAATGCTCCTGTTAAGCTGCTTACTGCAAGGCTCCATCTTCTGCATCTGTGTCCTGGCTGTGCTCCAGCTCCTCCTCGCTATGTGTTAGCAGTCCCTCCTCATCACCATCATCTCGAGTTTGGACTTCTCCTTGGGGTGTGCCTGCCTCAGAAGCCGTGTCTTCTTGGGGCGCTGGTAGCCGGCTGCTGCTGCTGCAGCTCCC
>k38_1284
TCGCGGCCCAGTTCTTGGCGTCACTCATCAGTGTGTCCACTTCGGCGTTGCGGGACTTCTCGCAGTCGACCCCTTTCTCGTCGATCGCCTTCTGGAGCATCTCCTCCATGGCGTCGCTCTCGGCGATGTCGACCGGCAGCTCGCCGTCATAGTTCACCGCGCCTACATCTGCGCCGTTCTCCAGTAAGTACCTCGCTATGCTAAGGAAGCCGCAAGACGCTGTGGCATGCAGAGGAGTCCAGCCCTCGTTGTCGCCGCGGTTCACGTCGGCCCCGTGGGTCACCAGGAACTCCACCATGTCCAGGTTGTCGTCGATGCATGCCTGATGCAGGGCTGTCAAGCCATCCACGTTTGCCGTATTTATGTCAGCGCCCATTTTCAACAGGCGCTGGACCTCGTCCTTGTCCCCGGCTGTGCATGCCGCCAGGAACACGATCCCCGAGGAGAACTGGATCCTCGAGGCACGCTTCGGCGTCGGCGACTGTTTGTTGGTATCGGATTCCTCCCATCTCTTCAACTGCTCAGCCCGCTTGAACAGCGCCGATGACGAACGCGTATCCGTCATTTTAACTCGTGACAAACCACTTGGCACTCAATATGGTTCTTACGGACACTTTTCACGGAGCATAGATTATGTTTTTATTACATACAGTACACAAACGCCGAGTCCATAACTTAATTGCCAAAAAAGGAAACATGAAAGAGGAAACGATCCAGGGAGATTGAGATTAAGCTGCTTTCATGCGAACATTGTTCGAAACACTTGTTGAATTAGTCGAATTACACACACGAACTTAAAATTTATAAACATGACATAACCAATAAGCTACACTTTTAGCGTGGCAGCCATTACGAGAATAAACTTTACAGCCAACTAAACTACCTTCCGAATGTAAA
>k38_1680
GCTGTTCAAGGAGCGCAAGCTGAACTACGCGCGCAGCGTGGCGCACCCCTTCGTGGGCGACTACGTGCGCCTGCGCGCGTCGGCGGCGTGGCGGCGCGGCGCCGGCGCGGCCACCGGCGACAAGTACGTCGTGTTCGCCGACCTCGTGGGCAAGGTGGCGCGCTCGAGCGGGCGCGTGTCGCGCTGCCTGGGCGTGGTGTCGACGGGCGCGCTGCTGCTGCTGGAGCCGCGCTCGCTGCGCGTCAAGCGCCGCGTGCCCGCGCACGCCGTCTACCGCCTGTCGCTGTCGCCCTACGCCGACGACCTGCTCGTCGTGCACGTGCGCGCGTGCGGCGGCGCCGAGAGCTCGCTGGAGGAGCTGTCGCAGTGCTCGTCGCGCGACGCGCCCGACGCGCCCGGCTGCCTGTTCGGGGGCGAGGGCGCGTGGCGGCGGCGCGGCGACGTGGTGCTGCGCACGTGCCACGTGCTGGAGCTGGCCACCAAGCTGTTCCTGGTGGTGCAGAACGCCGTGGGCGCGCCGCCGCACGTCAACATCGCCACCGAGTTCGAGGCCAACTTCGGGCAGCAGACGGTGACGGTGTCGTTCCACGCGCTGGGCGGCGGCGAGCCCGGCGCGCGCCTGCTGCGGCGCGGCAGCCGCATGGACGTGCTGCTGTGAGCGCCGCCCGCGGACCGAGCCGGCGGCGGCTCGAAGG
>k38_2161
AACGTGTGGGATTCAGAGAGTCAATAATCTGACATTTTGGGAGAAGGTATCAAATATTTACAATGCTTACATCACAGAAAGAAATCTTGCTAAATTATATGAAATAACCAATGAGATGCTTAAAAGAGTGTTTGGTGAGAGTGTCCCATCGATTGATGACCTGAGAAACAATGTTGATTTATTATTATTAAATATCCATCCGATATGGGAAAGGAATCGTCCGGTTCCGCCAAATGTGATCTTCATGGGAGGTGTTCATCAGAAACCAGAAAAGGAATTACCTCAGGATCTCAAAAAATATTTAGACGCATCTGAAAATGGTGTCATATACATCAGCTTTGGAACCAACGTAGAACCAGCTTCGTTACCTCCAGAAAAAATTCAATCAATGATTG
>k38_2904
CGATGCCTCCGCCCGGCGAGCCCTCCTTGCGGACCCGCTCGCGAGGGTCCGCTGAACGGCGCTCCCGCTCGCGACCGTACACACCCTTATGGTTCTCATTTGGTGCATCCCCCCTAGCTCCCTTGTCCTCCTCGTTGGGCGAGTCGGCTCGTCTCTTCAGCACGAGCGCCAGCGCCTCGCAGCCGGCGAAGGCGGTCTCGAGGCCGGCCTTGACGAGCGGCGAGTTCCGCAGCCGCAGCAGCTGCTCCCGCGTGTAGGTGAGCGGCCGCCGCGCCGGCCCCACCGCCAGCACCGCCGGGTCGCCGCCGCCGCTCGCCGCGACGCACTCCTCGTCCCCTTCGTATTTAGAGCCATCCTTTGGGCTTTCGTCGTGAGGTTTCTCTTTCAAAGACGATAATAGGTTCACAGCTGACATAGCTCGCAAGTCTCAGATCAAACACTCAATTCTTCAGTCTTCGCTCAATATATTAACTTTGCTAAAAGTCTAAAATAACTTTACAATATTTACAAAAGTGTTCAGGAAATTATTCTATCACCTAAAGGTATTGTTTATTATCACAGACTTTTCGTTTTTCAATAC
>k38_2907
GTGAACGTGACGATCGTGGAGTTCTTCCCGCTGCAAGTGCCGGGGCTGTCGCTGCCGCCGCCCTTCGGCGACGTGTGGCTGGATCCTGCCGGCGTGCTGGCTGGCGTGCATTCCGACGATGCTTGCGCTTCACGCCCCTGTCAACACAACGCGTCGTGCAGCAACACATGGAACGACTACTCGTGCGCGTGCCCGCGCGGCTACAAGGGCAAGCAGTGCTCCGACGTGGAGTTCTGCCAGCTGCAGGGCTGCCCGCTCAGCTCGCACTGCCGCAACCTCGACAACGGGTACGAGTGCGTGTCGGACGCGACGTTCGACGGCGTGAACACGACGCTGTCGTACAAGATGCGCGTGCCCACGCCCATCGGGCTGGCCGAGCCGCCGCCGCGCCCCGACCCGCCCACCTCGCTCACCATCACCTACAGGACCAAAGTGGGCGGCACCTTATTCCAC
>k38_3015
GGCGTTTGTGTAACGTAATATCAATATAAATATTCACACATCTTGCAAAATTCGTCACAAGATTGATGTCAATTGCGAATTTTCGATGTCGCTTGAACCCAAATACTTAATCTGCGACTTTTCGCAACACACATGTAAGAGGAAAGCGAAAGTGTGTGCTGTGGTTGTTATATCCCACAAAAATAAACGGTTGCATCAATATTTGTTTTGCCACAAAATGTGTATTACGTTTAAAATAATACGTAACTTGTTCCGCCCTGTAATTACACAGAGTGTTATCATTAGTGCACATGGGCGATTAAGTTTGTATCAAAATCGCAACAATACCAAAATCTTAACCTGTAAAGATTAATTATTATTATTAAACATTTTCATTAGGACGCACCGTTTTTCACATAATATCACTAAACGCTTAATTATCTCCGAAACTGCTATTTTCATGTGTATAGTTTGAAGGAAACTTTATTTTCAGTACACCTGTGAGTTGTAACTAGAAACGGCTAATAAATGAACATTTATGCATAAAATTATAGGTGAAAATGTCACAAAAAGTAGAGTTTTTGTACGAGTTTCGGGAATGAAAATAACAATGCTAGAATAATTTGCATGGTTA
>k38_3325
CCTTCAAATCATTGATGCAGATGACTGGTATGTTAGCATTCGTACAAGTTTCTATTACAGGCTGAACTATGGTACGAGGGTTGACTGCAGAGTCTACCAAGATGGCTGCACAATTGTGGTTGTGAATGGCATTGGTACATTCAGATATTCCAAATAGGAGCCCGTCTGGCTTTTGTGTTTTAGGTGGCTTTGGTCTTTTGTCCTTCGGAATCACTTTTATGTCTTTCCAGAGTGGTTTATTCCATTTTGGTATATCTATTTTATGATTGTTCATAATTACTTCTAGAATTTTTTTCTGTTCATCGGATATGAGTGGCCAAAATACGGGGTCAGGACGGCACAACACATTTTTAAGTGTCTTCTTAATTTTTCCCT
>k38_3974
AAATGCTTTCGCTTATCAGAGTCTGATATGTACAAAGTTTTGGCAGCGCAGTACTGTTTGCCGTTGTTGAGGTCGAGCTGCTGCATGTCCTGGTCGGAGTTGCCGATGCCGATGAAGGCGCACAGTTGCGCCGCCTGCTCCGTCTCTCCCTCGCGCAGCATGCGCTCGCGCCGCAGCCGCCAGCCGTCCCCGAACAGGTAGATGCACGGCGGCGGGCAGAAGAACCGCTTCTCGTTCCCGTACGACTTCTGCGCCACCTTCGCGTGCAGGATCACCACGATCATGTCGGAGCGGTCGCGCAGGTACCGCTCCATCGCTTCCCTCGTGAGGCGGCGCTCCTCGGGGCGGTAGGCGCCGGCGCCGGGCCCGGCCGCGCTCGCGTAGCGCGGGAACAGCGCGCCGTGCTGCGGCGGCGGCGAGGGCGGGCCCTGCGCCATGCCGCCCGCGCCGAACTGATGCGGCATGCTCGCCACGGCTCCACCTCACCTGCTGCCGCGGCTCATACTGCTCGGTGCGCGATTCGCATACAACATACCGCTCTTCCCGTGCCACTACCTGAGCCGACTGCACTCTTTGCTGCGCTCGCAGAACATGATCCACTCGCGAGGATGACACTCTCGTCCCGACGGACGTGTGGCGTCCCTGTGGACGATTCGCGTAGTGTTTATTTGAAATGCAGCCGACGACCCCTATCCGCGATCTCGCAGATCGATACACTTTTGTATTATTCACGACACTATAAATTAATTACGGTGGGAACCGTAGCACACTTTTCATTCAAAAACACCTGTTCGACGAAGATATTTTCAGACAGTCTGGCCAACATTCCACGATGATACTGTTTACAATTTGCACACGATTT
>k38_4261
CAAATGAGTAAAGATATTATTTTTTTATCAAATATTAAATACAGGCAGGTTTGAATTTGTGATAGTTTCATGTGTAATGCAGTGAAGTCAGTGGTTCTGTAACTATTAATATTCACTAACAATTTTTGAGGCAGATGGCGATCGAGCGGAGCGCAGCGGCGGCCGCGGAGCCGCCGGCCCGCGCCGCGCCCCCCGTGCGCGTCATCACCCTCGAGCACGGAGAGCACCACGACTCTACGCTTTACAGATTTGAAAAAGGCTGCCATTTACAGTTCTGCCCTGGTCCCAGCCTACTCGGGCGAAAAGTTTTCTTGTACACAAACTACGTGGTGTCCGATAATGCCGACGAAGACGGCGGCGGCGAGCAGGCCGAGTTCG
>k38_4347
CGCGCCCAGCCGCGCGCACTCCCGCTCCAGCCGCTCCCCGTACTCCTCCACCAGCGCGTCCCCCGCCGCGCGCCGCAGCTCCGGCGTCAGCGACGACAGCAGCAGCAGCGCCACGTCGTCCATCGGCCGCCCCAGCGACACCATCTGCCAGTCCAGGGCGATGCACTCGGTCACCCCCTCCCTTTCCCGGAACAGGAGATTTCCGCTCCAGAAATCCGCATGAGCCAGCGGCGCCGGTTCCGCCGGCCTCAGGAGTGTGCCGAGCAGGGAAGGAGCTCGCGCCACTAGCGCGGACACGGCCGCCGCTTCCTCGACGCAGTCGGTTCGTTCTCTTAGAAACGCTTCGAGCTGCGGCAGCCCTCTTCTCACGAGACGTAGGTACCCGGCGGCCGCTCTCTCGCATGGGAATAAGAAGTCGAACCTTTGGTCTAAAGGTCCCTCTCTCTCACGCAGTGCGAGAGACAAAGCGTGCAATCGAGCTGCAGCGTGTAACGCTGCTCTGGCTCTCTCTTCCGTCAGACCCTCGGCAAAGTCTGCAGATTCAAAACCGAGTGAAGTTACGTCTTCCAAAACAAGCTCACTGTCACCTCCGATTTCATCTGGTAACCTAGCCTTTATGCATTTGGGGATGGGCAGTCCAGCACCAGGGCCCAACGCTTCATCAGCTATTTTATTCAAGGCGGGGGCCAGTTCTGTATAAAAGAGGATCTCTCTGGTATCAAATTGAGCTTCAGCCACGAAGAGTCTGCCGAAGGGGTCTCTCGGCGGCAGTTTGACGACCAGGGGCAGAGCTCGGTGCTCGCCGCCGCTCTCGTAGGCGACCGTGACGGCTAG
>k38_5048
CAGCACGCAGCTCTAAATCACTTCGCAGACTCGTTTCTTCCAGCCCAGTGGCCGTGACACGGGAGCGCGTGCCGCGGGACTAGCGAGGAGCCCGCTGGCAGTGCGGGCTGGCGACCGAGGACCTCCCGCCACCACCGCCGCGCCGCACCAGCGGCCACCGACCACGAACCACGGCAGAACCTTCGCTAATATCTGGAAATCGATATCGCTAGAATATTTGATGCGGCGCGCGACGGACGCGGCGAGGCGTCGGGCTCTGCAAGTGCTCGTTATTTTTTCCCGAGAAATCCGTATGTTTTGGTGTGTGACCGCGATCCGGTGGCGAGGTGCCAGCGCCCCCCCGCCCCGCGCTGGAGTGAAGCGCTGCGATAAACAACGGAACCGCGATGATAGCTGATAAACAATAAACAACATACATG
>k38_5706
ATTAGAGAGTGCAACTGAATATAGTTTATATGAAGACACTACAATGTTTCTCCAAAAGCCATCATCATTTACTGCTTTCAATACAAGTTACAAAAATCAAGGAGGTGAAGACAGTGTCAAAAGTTTAAAAGAGATCCAGGAGCCAAAACATCTTACCATGCTTCTGGTTGGCTATGGATCTGGGTGTATTTTCATGAGTATTTTTGGCAGATATCCCTATGGCACAGTGCAGCTAGCACAGGCCACCAGAGATGAGGGTGGAGACTATAAAATCCTTGACATCAGTCTATCCGATGACTTCAGTGTAATGCAAGTGGTTTATATAGACAGAGTCACAAAGAATGTGCTACTATCACTTGTCAACACCAGTGTGTTGTCAGCATATGCAGAAGAAATTTTTGTAGTGGCTAATAAGCATGGACAGATAACACAGATGCTGTCGTATTTAGACCAGACTATGACTTCGATTACTGAAGCATGGGAGCATATTTTATTAGAAATGGACACTAAAATGGCATACTATGCAGCATCTGTACCTGAAGGAGGAGTTTCTGCAGATTTATTAGAATTGCTTATGTTAGGAGTCCCATCAGATGAGTTAGAATTATTCTTACTACAAGAATTAACTGCTAAAGGCCTTAAAAAATTCGGAAATTCTGTAGAGCTAAGTTACTCAACAATCCAAAAATTAGTTCTAAGGCAATTAAACATTGTGGGACAGCATTTAACCTATTATTTATCAGAACTTCGTGGCCTTACTCGAATACCAGACAGATATAAGACTTTAGGTGTTGAAGAGAGCACTGTTACTGGAGCCATTCGAGCTTGCTGCAGTTTTCTCAACAAGTGTCTAGAGTTGCAACAAGTGATTGATGCCTCTATGCGAAACTACAAAGCTTTTTTTAGGTGGCTCTTTGTTGTTATTGTTCGGTTATTGGATGAGCAAACACCCAGTGACATTGTGAAAATAAACCAACAAGAATTGAGCCACATTGCTGAGTTCTTGTACAACTTTGATAATGTACAGGTCGAAAGCAATGACAGCGTTCCTGAAAAGCCAGTAAAATTCAATCTAGAAAGGTTAGGGCAATATTTGCAAGACCAAGATTTGTCAATATTGCCTGATGATGAAGACAACCCTTGGCATAAATTTTTAAGAGATAACTCATGTATTATGAAAGACACAGATACAATCTTTTGTATGGCAGAATTTAAGAAATACTCCCTTGTGCAACAACATAAATATCTAAAAAATGCTGTTTATCAAATATTTGATGTCACCCACAAAGATGTTGGCAAGAACTTTTCACTTCTTTACAACATTAAATGCTATGAAAACAAATCAGAGACTACTATTGAGAATAATATCAGAGTATCTCAATTGTTCGATGCTGCTCAACAGAGGTTTATGATGGCATTTTTGAATCTAAATGATAAGCATGAAGTTTGTTTTATGTCAACAAATTTAAAAGAGAGGACATGCAGTGCTACTGCTAGTAAATATCACTTCCTACCAAATCTTTTGAAGGAGTCCAAAGACAAATCCACCAGTGGAGAAAATGTAGCAGTGTTGGACATACAGTTTTATTCTTCAGATTACTTGTCTGTTCTCATAGAACATCCACACAATGTAGAAAGTAGCATATTTGTTCAAGTTCCATTGAAAATTGCTGTAGAAAACTCGTGCGATTTTAATATTAAATCAAAATCGTATATATTTAGTGATAAAATGCAAAACAAGAACATGTCGTCTTTGTTAGAGTATGACGTTTATAAAGTTCTTGATAAAATGGACGGATTCAGAATCGCAGTATCGGGAGGGCGTAAAGTTGCTGTTGTATTATCAAAGAGCTTCAGGAAGGTTCGAGTATTCGAGATGGAGGTAGATGGAGATGAAGACGAGGACGAAACCCTTGACATCACGCCTCAGTCTCATAACCGGAGCAGCAACAGTCATTGTATGTCTGAGCAACAGAATATTACAACTGATGAGACATTTGAATAAAAAAA
>k38_6946
CACAGCTCCTCCTCCTGCTCAGGGACCCAGAACCAAGGCCCAGCTAACTCAGGGAGGGGACAAGGAATAGAAGGGACAGATTTAGGCTATGGGGTGGGCTCTGTTCTTCACAGCAAGAGGTAGAAGGACCACATAAAGTTCTTTATTAGAGACCTACAAAAAAATGAGAGAATTATACATTACTCTCACTTGTTCGGCTTCTGGTTTCCTTTTCAAGCAGAGGCAGGAGAGGAAATGTGCCAGAGGCTGATGCATGGGGGCTGGGGCTTCAGAGGGCCACAGAGATGGGGACTGGGCGACCACTAGTGCGGTCAGGCTACAGGCTGGCCCAGGCTTTCTCCAGCATCTAGGG
>k38_6956
GAGTGGTCTACTATTTTCACTTCACCCCCGAACATCTGTAAGGACGTTGAGTTGTGTCTCATGTGTGTGGACATTTCTTCTAGTGTTCGAAGTCCTGTTGCACTTGAATCGATGCATCGTACTTTAGGTTGAGAATATAACTCGCCAGTACGGGGAGACACATTTTCTATTAGTCTTGGACTATAGTTATTATCTGATCTGCTCTCAATTTTTCTTTTTGGGCTAGCTATTGGCTTAAATTTTAAGTTCTCATTTTTTCTTGATATTTCATTAGAACTTTTTGAATCAACTAGTCTGGTGTTCCCTAACAATGGTCCAGGTGAGGGTAGAGGAGCTACTATATCATTAGATTCTGACTTCATTATTACCAAATTATCAGGCTTGCATCTTAGAGGCGATGATAGCTTATTGGACGAGCTTGTCTTTGTATAAGAGCTTTGTGGTGTTTCAGGCAAACGTACGTTTACAGAATTACTCCGCATAAATATATTTTCCGGCCTGGCTATTTTAATAT
>k38_8001
TCCATCATCCATTACTTCTCGGGCAGTGACCAGCATACAGTTGTGGTGATCATAGAGAACGAAGTCACTAAAGCTGTCCAGAGAGCTACTATAAATATTTACAAAGCGAAGGTGCACGCTCAGTTATCCGTGATCGTGGTGCCTGTGGTGTTCTGCCTACTCGCTGTTATCCTGGTGGTGTTTGGAATGGCGTATTATCAGCACCGTTCGAGGTACACGATTGAGGTCGCCGACTTCGATTTCGGCCAGGCGCATTTAGACTACAAGACATTCTCGGAACGGCTCAGAGACAGCTTCAGAAATGCCTTGAACTTCAGGCAAGACGACACAGATCCCATCGTCACAAATACAAGGTACGACTCCATGACATAAACTGGGAGTGAGCTGATAGCCTCAATGACTGGAGAGCCGTCATGTCATATTAAGTGACCTTTGGGTGGAGTGCAGGCCAAAAAAC
>k38_8582
TATTTAGCTACCTCAAATTCCCAAAATGGCAACTACCTTTATCAATTCCGGAAATCATCTTTACTGGCAAATAACAATCAGTTTGCCCCCAAAAATAGCTAAAACACTTTGCACCTTTTTCTTCATAAACTAACGCCACAAATAAATAGTTTGTCAGGTTTTAGTTACGAGCTAGACTAAAAGACAAGTGGAATTTGTCCGCGGCATGCATCACCGCATGCGTTTGCGTCATTCTAGCGTGCGCTCGCGCATGTACCTACTTACTATTTAGTTATAGATAGACCGTCGTAATGGCACACGTGTAAAGACACAAGGCCTATTTCCATTGCCGCACGATAATTATATTGTTATTTTAGCTAGAATTTAAATAGATGATAAAATAGAGGGTGACGTAAAAGGGGACTATTCGAAGATAGAAACAGACAATATTCTAATTAAACGTTTTAATAACAGAAACGGGGGCTTTCTAATTATCTTGATTAATAAATATTTGATCGAATAGAAACGGAACTCGTAATTTGAACGACTCTATATTATTTTACGCCTTGTCACGTGATTCAATGGAAACGATTACGTGAAACAACCAGTCAGTGTTACAGCAATTACCTTGATCTGGTTGATGATGTGACATTTAGTACTTGGGCTCTGTGACACTGTGTTACAATGGACTACGAATGTAGAGAACGATTGCTTCATCTTGCATGTTTGTGTTACATTAATATTCATTGGTGCTGGACTGTATTTTATTCATTAATGTGTGTATTTATGCAAGAATTAATCCGCTTTAATTCATATAATTATCATGCTTTTTGACTCTACATCCCTGACTTCACACCAACATTTAACTGCAAAACAAAGTATCCATCTTGGTCATAACCAACTGCTCACTGAAGTAAAACAATCGGAAATTGTGTGCAATTAGAAACTTGTAAGACAAGCACCTAATTAGAACGTTATAGAACAAAATAAACGGTTCTTTAAATTACATTATCCAACACAGAACCATTCTTTCTGTAACGTAATTTATTGCTCAGAATTACATTTCGCGTTCTCGTAATTGTTCAAGTCGAAAGTTTCTAACGTCCAGTTTTGAAAATAACCACCTCAATGACGTTTGCTCTATAGACGCTCTTTATTTAAACATCACTTTCACTCGCTTTCGTTTCGAATGGGTGTCTTGGAACGATCATGACTTTCTGTTTTTGTGGATGATATAATTGCACATTAACTGTCTCCCACAGCTGCTAATTCGTCATTGAAAGCTGTGAGATGCTTTTTTGTTTCAATTAGTCCTACTAACATTTGAAAACTCATGAATTAAGTAAAATCTAATGATAACACTTTGCTCTGTATGTATGCCTCTCGTTTTTATTGGTATAACATTCCATAAATTCCATAACATGCATTATTATTTCATATGCAGAATACGCACATAACTCATTTCCTATTATGTGAGCTGTATAATTAACAGTCATATTGATATTCATAACAGATATAACACAAGGCACCAACATGATTATTTTCCACGCATCTTATCTAGAACCTTGCACATCGGCATCCTTAATGTCAATCAAAACAACAAAAGGCTATGCAGTTGGTTATAGAATAATGATCAGCCCTTTATAACCTTACCACGTGCTGCAATCCGCATTCCCTAA
>k38_8673
CACACACACGTGAACACACATTAAACATTGCTAATATTTAACAATTTTGCCAGTGCATTTATCTAATATCTATTTATTTATGTACAGTCAAGTTCATAAATATATTGGCAGTGCCAACTCGACTGTACCTATCAACGTTTTTAGACATTTTTTTAATTATATTTTAATTTATTCAAAATCCACAGCTATTCTCATTAGTAAATACTAAAAGTCTTATACTACGCTTGCTGAGAAACGGTCTCCCTTCGAGAAATCTTGAAACTCTGTCAATTAAAAATATATTTTTGACAAAACTCTATTGTCTCCTGAAAACTAAGCTAAAGCATGTACTTATTTAGTTCCTTAATCGAGATCTTATTCAATGGGTATGTTTTTT
>k38_9112
TTTTTTGTTGAAAATTTAACCAGCAGTGCTTTTTTGTTAATATTTCCTTCTCTCGTAAGTGTATATGTTTTAAGTTCGACTCAGCAACAGAGTGGATCAACACGATGTATTATTTACAGAGACAGTGCCGCGATCCACATGGGGTCATGAATTTTTTAAGACTGATCATTTATTCATTATTAAGTTACGCTAGGTCGAGCCACCATATTGGTAGTCTTAATGTGTGCGTGCGTGTGTTCCGTTCAAGTAGCTATTTATGTGTATGTACGTTGTCGTTATACTAATCTAGTATTAGGTGTTAAAACGATCCGCCAGACTTACAGAGATTCA
>k38_9399
GGTGGTTCGGTGGGCGATGCGTCGTACACTGACTTCAGCTTGCGCAGCGTCTTCGGCCGTTCGGCTGGCATCGGCCGGAGGCCTATCCCGTCGAGCGTCGTCGTTGAGCCTTTGAAGAGGCCCATCTGGCCTTCAAGGGCCGCGTAGTCCGGAATCGTGGCGGGTACACACTAGCGCGTCACAAACTACTCACTCACTTGGCAAACACTAATGCACTCATTTTCAAAAACCAAAGCCGTGTCAACCTTGCAAGGGCGAAATGGTAACTGGTCACAAGAACATAAACTTTAATCACTCTTTTACTGATAACACTGTAACGCGTGGTTCCACTGTACACAAAAGGGATCTATTTGAGCGATCAATAAAGATCTATACAAAACGGGCGTGCGGTTA
>k38_10684
TTAGAGCCAAATAATACACTTCCGAACAATCGTATAAACATCACTAACCATTGCCTATCTCTTTCCTTCAGCAATCATTTAATAATAAGCCTTACTTGATATGTCATTAGCTACACCATCGTTTATTCTATGCAGTTTCATTTGGAATCTTTCCTTGTATAAAATCATTATTAATAACTAAAATCACACATCTTAGTATACAATTATATCTAACACACAAATCAAAGACCGATCTATTCTGCGCAAACAGTTCATCTCTTTCTATTGCCCTCAAGTACCGTTTTGGCAGAGTGGGATGCAAAGATTCAAAGAGTGTCCTTATGTTAATCGAAGCAAATATCGAAATATCAGAATACCAACATCGATTGCTGTGGTACAAGAAGACAAAGAAACGCATAGAATTACAGATATCATACCTATAGTCAATATTGCAATGCATGTTCCGAGCGAAGATCCGTGCCGAGAACCGAAGGGAA
>k38_11094
GGTTTAACAAAGATGTGAATTTGAGTAATAACCTTTATCCGGAACCTAAATGGAAGGCCCAGTATCTGATAGATAGATACACTTTGATTTGGCAGAGAACTATCAGAAACAAACTGTTTGCACAAGAAGTGTTGCCCACTGGAGTTGAAGAAAAGCAGTTCCAGCTACGAAAAATTGAGGTATTATTGAGTTCTTCTAGTAGAGTTGATGAGGTTATAGTGTTGGGGCTTTTAACGCAACTAACTGAAGGAAAATTCTATCTTGAAGACCCTACTGGCAGTGTAGAGCTAGACATGTCTGAAACGAGGTATCATTCTGGTTTGTTTACAGAAAACAGTTTCGTTTTAGCCGAAGGATTCTACGATGATAAAGTTTTACATGTCATGGGCCTGGTATTACCACCTTCAGAGAGCCGAGCTACGTCGTTGCCTTATTTCGGCAGTTTGAACACATTTGGAGGAAAATCCAAGTCTTTGTTAAAGAATTCTCAAAGTTTGCTGAAGATTGAACAGGAAAATGAAGATGGCATGATTGTGTTCCTCTCAGACGTGTGGTTTGACAATTTGAAGGTTATGGCCAAGTTGAAAACCCTATTTTCGGGGTATAATGATTTTCCACCGATAGC
>k38_11808
AAATTAGTAAAAGTTAATATAATTACCTTTTTGCCTTGTCACAATACTTAAAAATCTACAACTTTGACCCACTATCGTTTGTCACCACTTTTATGGTGTGACACTAGCACTTCACTGCACTCCACTACCGGCTCTCCAACATATCATCCACCTTTCATCGCCATGGCTACGCTGTCTGACGTACAACAGCTCCAGTGCTCTCTTGAGGCCTCACTGCACCAGCGCATGAGTGACTTCGAGTCGCAGCTCAAGACTTCTGCTGAGCCGTCATCACTTGCCCGACTGTACGACGAATTCCGGGCATTCAAGGAAACTGTCCACGGCATCCTGCAGCTGTTGCGTAAGCAGATAAGTGAGGTCTCCAAAGTTACTGACACATTGGAGATGAGGCATCGTAGAAAGTGCCTACTGTTCGGCGGTATCTCAGAGGATCCCAAGGAGCAGACTTCTGCCGTGATATGTGGCATTCTGAGTGATCGTTTTGATTTGAAGGACATAAGCTCCTCTACATTCACAGCATGTCATAGGCTTGGACCTGCAGCCAAGGGTCGTATACGACCTATTTTGGTCCGCTTTGTTGACCACTCGACAAAGACAGCGGTTTGGAGAAAGAAGACTGTCCTGAAGGGGACCTCTACTGTGCTCTCCGAGTTTCTCACACGCACTAGGCAACAACTTTTTACGGAAGCAAGGAAAAGATTTGGCATCACAAATTGCTGGACTTTTGATGGTAACATATTTGCTAAGTTGCCCAACGGGATGCGTCGCCAAATTCATAGTGAGCAAGATTTGGAGTGCCCCAAGCAGCCTGTTTCTG
>k38_12225
ACGTGGGGCCGCGCTATAGGGGCCTGTATGTTCCTGCCCGCCGCCTTCTTCTGGGCGCGCGGGTACCTGGACAAGGCCATGAAGATCAGGGTGGGGGTGTACTGTGCCCTGGTGGCTGCACAGGGCCTAATGGGCTGGTACATGGTAAAGTCGGGCCTAGAAGACCGCTTCCAAGGCCCTTCAGACGTGCCGCGCGTGTCTCAGTACCGACTCGCGGCGCATCTGTCGCTGGCCTTCGTGTTATACTCGGGGCTGCTGGCCGGAGCCCTGCGGGTGCTGCGCCCCTTCCCAGCTGGCGGGGTGGTGCAGAAACTCAAGGGGTTGAAGGGCATGACGGCGTTAGCGCATACCGTGAAGGCTATGGCTTTCTTTAC
>k38_13000
CCGACATCGCCGACGACACGTTGAGCGGCGGCCGCCCGAGGTTGTTCATGCCGACGTGAGCCCGGTTGAAGTTGCTGGGGTAGGGCCCCACCATGTTGTTCCTCGCCCTGGTCAGCTTTGGTATCTTCGCCGGGGGTTCCCATTCGAGGGGCGGGCCGAGATTGAACTCGGGCTTGAACTTTTTGGCGCATGCGATGAGATGTCGTGCCAATTTAGTTTTACTGTTGTCCTCGAAATGACAGTTGGCACACTGCTGATACGCAGGTGCCCTCTCCAACCTACCCCTGATGTTGTGCTCGGCCTCCATGTGAAACAATATATCGTGAGGACTGCGAATTTCGAATGCGCAGGTGTTGCATTTGTAAATATTGTTCCTCATGTGAGGTGCTTCTAAGTGATGAGCCATGACTAACATGGACTCGGTTTTAAAACTACAAAAATCACATCTTTTTTGTTTCAGGGCATACGGAGCATTGGTTCTCTTACTGAAGTCCAAGTTTTGCGTGAGAGAGAC
>k38_13707
GGCGGGCGCGGCGTGCTGGTGTGCGACCGCGCGCCCGAGCTGTCGCCGCTCGCCCGGCTGCAGGCCACGCCCCTCGGCCCGCCGCCCTGCCTCGGCGCGAGCGATTGCCCCTTCGAACCGCAACGTCTGATCAAGATAGCGAACGTGCGAGCTCTGGCGAAGTACCCGAGTGCGCTTCGTACCCTGATCCGTCTCTCGTTCGGCGCCGAGGACCTGGCCGATCTCCTCGGCCGCGCTCGTCGAGTCGGACCCGAGGAGGCGGCTCGGACGTACGTCGACGCCCACCCGTCGTCCGCTTCGCTCGGTGAAGTGAGAGTCGCGGTCCTGTTACCCGCGAGCACCGATCGCGAAGCCTACGAGGCCCACTCGTACGAGAGCGCCGCTAAACTCGTCGAAAGAGAGATCGAGGACGAACGCACACCGGGAGCGGCGCATTTCAAGGTGGAGGTGTTCGACGACGGCTGCTCGGCGCCGCGGGCGTACAAGTACCTGACGGACGCGCTCGGCACCGGCGAGTACGGCGCGCTGTCGGCGGTGGCGGGCCCGGCGTGCGGCGCCGCGTTCGCGGAC
>k38_14016
CGGCGAAGGAGGCGCTGTAGGTGATGCACAAGATGAATATATTTTCTTCAAAAATGAATACCTGTGTCAGATTTTATTCAACAGTAAAATGAAATCGGTACCAATGAAGTTTATCGAACTGGAAAAGTATCTAACGCGTCGAACAAACTGCCTAAATTCAAAAAAATACCAACTGAAATCAGATTTGATGATATTTAAGAATTATTTCACTGAAAAATGGGATCGATGTAATAAAGTTAAAGATAGGTTTCTGGAATCCGAAAGAGAATGGTTGGAATGTGTTACACGTTTTAAACTATTCATATTAGATGACATTGAGATTCCTTGAATATTATATTAAACAATCTTGATGTTCTATGTATACATAATATATTAACTACCTAGTGTAGTGAATTTAATGTCTGGCAGTGCATAT
>k38_14756
AGAAAACAAGATGGTATCAAAAGGACAATTTACAAACTAAGAATAGTAGTAACATAGCTCTGAGCATCCTGTGCATAACATCACACCTACAATTCAAGTCTCAATGACAGGAATGTGTGGAGAGACCAGCAAGGGCGTTAGCAGAGCACTGATCCCAAGCAAAAGCCACCAACCTTTTTAGATGAGAAGTCTGCACAATGGATGGTTAGGGAGAAGCAGCCCACAGCCTAACACCTAAGCCCTTTCCCTAAGTGAGTAAACCATAAACGGCAATTAACCCAGCTGGAAGGGTTTGCCTGCACCTGTGCTGACAAAGGACAGACAAGGAGGCACAAGTCACTTGCGCCAAGTAGGAAAACTGCTAGTTTTCTG
>k38_15036
ATCAAGGCTGCACCCTCCTGTGCCATCATGATCAGCACTTACGAGTTTGGCAAAAGCTTCTTCCAGAGGCTCAACCAGGAGCAGCCTCTGGGCCGCTGAAAGTCGGGGAGCAACCGGCTCTTGCACGGGTGGGATCAGGAGACTGAGCCAAGTGCCTTCCCTCCCAGTCCAGTCACCCAGGCTGTCCTCAGACCTGGATTCCTGCTGTTTCCCTTCCCAGGATTGCCCCTCTCCCGCCTCCCGAATTCAAGACCAAATCTGATGATCGCCCTTTTTTGTATCCCCATGTTTGTTATAGCTTGGCCCGAGGAGCTTGGGCCAGGCAGTATCTTGGCCCCATTCATTCCTTGTCTAAAGATGATGGTCTTCTG
>k38_16052
GTGGTGTCGTCGGCATCGCGGTCGCCGATGAGCGCTCTGTACTCGGTGTTGGAGTTGGGAACTAGCATGGGGACTGGCACTGATTGGAGTGTCTTTATCTTTTTCTTTTGGAACAGCCAGTTCTCTTCCCATGTGCCGTCGATAGCTTGGATATCGCTGCCGGATACTTCGTCGAAATCGCGGTCTGCGTTGTCATGATGCACGATGTCTCCGCCGAATTCGGGGAACGGCACTCGTCTGGGCAGTTCCAGTGCATCATCAGTTGCTTCTCCTTCTTCCCAGTCTGACACATCTTCCTCTTCGCGAAGAGGGGGCGAGATGTCCCTATTGTGCCGGGAGTGCAGAGACCGCGGCGAGGAGCGCTCGGAGGGCGTGGGGCTGGCGCTGGCGGAGTGGATGCCGCTGCTGCGCCCGCCGGAGCCGCTCTCCGTCTGGTATCTTTCGATGACCTTATTCAAAATAGCAGTGGCCAGCAAGTCCTCATACGTAGACGACTCTATGCTCGGCGGGTTGGCCGGCTCGGACGCGTACCGC
>k38_17635
GTCGGGGGGTTGAACAAATTCTTGGGGACCCATGCTCTCAGGGAGCGCGCCAGGAAGATCCATATGGGGATCCTGATCATACGCTTTGAGATGCCATACAACATCTGGTGTGAGGGCTGCAAGAACCACATCGGCATGGGCGTGCGGTACAACGCAGAGAAGAAGAAGATTGGCATGTATTACAGCACTCCGGTGTACCAGTTCAGAATGAAGTGCCATTTATGTGACAATCATTTTGAGATCAAAACTGACCCTGGAAATTTAGACTATGTTATTGTATCCGGAGCAAGACGGCAAGAAAACAGATGGGATCC
>k38_17801
AAATCCTTTACCTCCAAGAGGACTCCTGATGGATTTGACTCGGTGCCGCTGAAGACGTCTTCAGGAGGCCCAGACATGGACATGTGAGAGGTGCCCGTCCTGCCTCGCCTGCCTCCTCACCTGGGCACACTACCCTGCAGGCCTGTGGCAGTTTAGGTGCCAGCAACCCTGCGCTCCCCGCTGCTGGGAATCTCTTCATTGTGGCCTTATCAGAAGTTTGGATTTCAGACCCTTGTTTTTTATAGAGTACCCAAACCTGTCTCTACGCTTGCCTCAAGCCTACCAAATATACCCACACTTCG
>k38_18893
ATTAGGTTGCACAAAATTAACTTATCATGCATTTTGATAAAATAAAGATTTATAAAACTTAAAATAGTCAGGCAGTTTCATTCATTAGATTTAAAGGCACTTCGAATTACATTGATCATAATTCTCAACAAATATTCTTAAAATTAATATGTATTTACAAAAATAAACAATCATTATACTCTATTTAGGTTGACGGCGCCGCAGCTTCATTAGAGCTTCCTGTCTTTTCTTCTCAATGAGAGATTTAATATCTAAATTATTATTTTTGTTTGTGTCATTATTTGTTGCTGGCTTAGAATTATGAGCATTTGTAACTAGACTATTTTGGCTTTTGGAGACTGCTGTACTAGGTATTCTAGGTTGGAATTTGGTATTTTTCGGTATTCGCTGCAACGGTTCTGACATAAACTGTGTAGACTGTGTGGATTGTTGTGAAGAAGTAAATGGAAGTTGTCTTTTAGCCAGCAATTTTTCTCTAGCCATTTGGTGTTTCCTTTTAATTTCGTCAGGCGTACATCTTATTGGAGAATCCCCAGGAGCTGTTAAATTGTCGTCATTTCTGAAAGGCATAGAATTGTATCTACCAAAAGCCATACCACTTGTGGAAGGTTTATTACTTTCAATAACAGATGGTGACTCAGGCATTGAACTGTAACGGCCAAATACTGATTTAGACGAAGGACTCCCTTCATGCACAATGAATTCCTTTAGTGTCCAATCTGATGATTTTTGTTTGGCTTTGCTTGCAGAAACATTCCCTTTAATCGGCATTTGTGTCAGTTGTTCTAATGCACTGTCATTCAAGTTACCAACAAAACTATCAAAAGAATCATTTCCTAGTTTAGGTGATTCAAATTTTTTCACTTTGCTCACAGCCGGTGATTCCAACTTAATACTATTCAAAATGGCATCCATGGAATCTTGATCTATCTTAAAATCTGTATTTAGTTTCATATCCTTTTTATTACTTTTATAGTGTGATTCATAACAACTTCTTTTTGGTGAAGATGGCCTACATTCAAGTAAATTTTCTTCTACTATTTGACTAGCTTTCAAGAGGCATTCATTCATTGAATCATCTGATTCTAATGCATTGTCAATTTC
>k38_19630
CTTCTAGGTAACTCTTTAATCGGCCACGAAGAACTTCTCACCTTACCAGCACACAGTTACTATGTATAACTGGCGTTTACTACTTGCGATTTTCGCGGTTTTCCAACCCATTGCGTCTTTCACCGAACGTAATCTCGTTGATGGAAGGCAGCAGTGCTGTGACCATCGGCTTTCGAGAGATTCAGCGTATTCTCTTGATGGAGATCGCTTTAAATCCGAATACCGTCGACTAACCGTCCAGCCCCGAGAAATACGCGAAGAACGGCGCGATGATCGGCGAAATGAGAATTTCGCTGCACGCTCTTCGTCAATAGATTCTTTGCGGAATTCCCACCGAGAAAGAGAATTGCCTGAATTGCGAATTCGTTTATCTCGGACCGAATTTCGCCGAGAGCGAGAGTCTGAGGTTCGCAGTTCAATAGCACCCCAACAACAAGCGAGGGACTATCGAGCAACAGGCACTTCTACTGATCGAATTAGAAACGCAG
>k38_21141
TCCTTGACGCGAAGCCGGAGTGGATCGCGTGATGTAGGCAGAACGAAGGGATGTGTTTCGTTCGCGAGCAGTTTCAAATCAGATACAGTGTACGCGCGCCCGGCTCTGATAACGTGTCTCTCTAGTATTTGCTTAGTGAAATAGCCATAATCTTCTTTGAACAAAGCCTTAAACGCGGAGGGATGCTTGATCTGAAACTTGAGCCAGGCGTGGTCACGCGGCACGAAGTACGTGTAGCGGTGTTCCATTTCGCTGAACTGGTGATTGAACATCTGCCGTCTCCCGAGATTGTACGTAATGTTGAGCATCGGATCGGTCTTGAGCTTTTCAAACACAGTGGTATAAGGAACTCCCAGAACTCTGTCGATGATGTGGACAAAGCCATTGGTGGCAGCGATATTTGGCTGGATGACCGTAGCGTTGACTCCGCCGCCCTCTACCGTGAGAGTTTGGTTGTTGCCTTTGGTCAGCACGTTGAAATACAAATATTTCCGAGGCAAGGCTGTTGGTGCTTGATATATCTGATTCAAGTT
>k38_21213
CTCAGATTAATATTTACTCTTGTTTGGTCGAATCCACACTAAACAAAATTTATACACTAGTAGAGATAAATACTACTGGAAGTCTGGAACTATTAAACAAATAAAATGTAGACTTCTCGTTTCATAAATAATAAATATAGTATTATTACGATGTTCCGCCGCTTTGTAGGTCCGTGCTCAGCCTTCGAGCCTTGTGTTGCCGGATGCGCGGGTGTTGCTCTCTAGGAATGCCGTGGACCTTCACGATGTGGTTCTTGGTCGAACTGACGCTTTTGAACTTGCTCGGGCACAGGTAGCAGTAGTAGGTGTAGCTCATGAGGTGCACTTTGTT
>k38_21418
TTCACCAGATGCTAGCAGGAATATCAGATCTTCTTAGCTAAGATCAACAGCAATACTTAATCTTAATTGCTGCAACAGCCCAGATTAGGTTCTCCTACTCAACAATTCAAATCAATTCACTTTCTTACAGGGCCTGTAAGAATTTTTTTGCAATTTTGGAACACATTTGCTAGGACTCTTAATTACTAAAAAAATGTAAGACAGGTTAATGGTACCGATTGAGTACATATCATCACTTCTTCACCTCCTCCAATGTCAACAATATATGGTAAAGAACACTGCTGTTTACATCATATCATTATAAACGGACATTTTATTTTTGCGATTTCAATTCTTGCAATTTCAATTGAGTAATCATATTTTTTGTTTTTCCGGCCGCCGCATGCATCCTAAGACAGTGAAAAACCGTCTGAATCCAATTTCGTTTCATAATATTCTACAAAAAGTATGAAAGGGCGATTATTTGGCCACCAAAGAACCTATTGTTTACTATCATCTACTTTCATGTTTCATTACCCGACTTCGCCTGAAGGAGGGTTATGTTTTTGACAAATCAGTTGTAACATATTTATTAATGCTCAATCTAATATTTTGCAATTAATTTATGCATTTAATCTCTTAGGT
>k38_21425
AATATTTACTGCACCGCCTGTGGTAAACTGATGCTACATCAAGATGGTCTCTTTTGTGAATGTTGTGGTGTAAGTGCTTGTAAAAGTTGCTGCCGTGCAGTTGATAAGAGGTTCAGATGCAAAGCAATTACTTGGCCCAGTGACAAAGCATTTTATCATCATTGGGTTGATGTTGGCTCCTTCCGAACACAAAATGCAGATAATAGTGAAAATGGTCCCAAGAAATTTTTTTGCTGCTGGTGTCAGAAAATAAAATTATCTTATCTTAATGCACTTAGTGAAACTGAGGAATGTAACTTTCACAGATATAGAGACATAATTATACCACCTACATGTGTCCAAGTAGAAAAAGGAGCAATTACAAGTATTAAGCCTCTATTAGATGACAATTGGGAACCTCTAATTATATTTGCAAACCGGAAGTCCGGTAGCAACAGAAGTGATGAAGTCCTGTCACTCTTTAGAGGATTGCTCAATCCAATTCAGGTGGTGGATATTAGCACCACGAGCCCAGAGAGCGTGGTGCGATGGCTGCCGCCGCGCTGCCGCATCCTGGCCGCCGGGGGGGACGGCACCGTCGCCTGGATCCTCAACAGTCTCCTCGCCGCGGGACATATGGGAGCGGCTGTGGGCATTCTGCCGATGGGGACCGGTAACGACTTGTCGCGAGTGCTGGGCTGGGGGCCGGGCTGTGGCTCGCATTTAGACGCACATTCCATTATAACTAGTATTAAGCAAGCCAATGAACAAGTTTTAGACAGATGGAAGGTGACGATCACGCCGCGGCGCGGGCGGCTGGGGCGCGCGCGCGAGCGCGTGGTGTTCGCGTACAACTACGCCAGCATCGGCGTGGACGCGCAGGTCGCGCTCGACTTCCACCGCGCGCGCTCGCAGTTCCTGCACCGGTACGCCAGCCGGATGCTCAACTATGTGGCGTACGCGTGGCTGGGCGCAACACGCGCGTGGGACGCGGGCGCGTGCGACGC
>k38_21769
TCTTTCTGTATTTAAATCTACATAAACTAAAACGAATTTATACATTTTCATCATAATTAATTTCCATTTCATTAAAATGATGAGAAGATTTTACTACAACACTATGGTCTTTTATTAACGACTGCGGCGCTGAGGTCCTAAAATAATATTGCGTTATGCGATGTGAAATTATGGTGTTAGTTATTTTTAAATATGTCACGTTTAATAGGTGCAATGAAGTCCGAATTCATGAATTAAAACAATGTGTTCAAAGTATTGGATTTTTTATTATTATCTTTCTCATGGATCGTCTCATTCCCTTAAAATAGAGCGGCAAAAATTCAGTCTGCTATGCCCGACTCCGGCGCTAGTGCCCCCAAATTCTGTTGTCGGTCATACGCGACTGCGGCGGTTAATGGGTTAA
>k38_22420
GTGATTACGGATTTCAAATGCATTTTATATACATTTTGTTTGTTTAAATTTAGTTACAATATGGCTTTAATTTTTCGTTAATTATTATTCTTATTATTTCAATTCAAAAAACCCTTTTGCTTAGTTATGTAAGAATTTTATTGTTACCATTATTTAGGTTATGTTGTTAACGTCACACAAACACAAACTTGTTTGTTTCAACTTTAAAGAAGTTGTGATAAAAAAAATGGTATTGCTCTCAGGTGGGTATGATGAATCCGGCTCAAGACGGACTAGCACCGCCGGGCGGTGCACCTTCTTACCAGCAACCTCTTTATTTACAAGAACCCCATACACCTGTTACGTCGCACAGTGGGGCAGGTGCCCCTGCTGGTAACTACATGATCCAGCAGCAACCTGGTGGTCAGCAGCGGCTGCTGATGATGCAACCCAGCCAAGTGATGAGTGGCCCACCCACACCCAGTACTCCCACTCAACCCTCAGCACCTGTATATGGATCCCCACAACGAGCGTCACCACCAGGCACAACTAGTGATGATTCAGATGACAGTGTGCCTTCACATCATTCCCAGTTGCCTGGTGATGCGGAAAGCCTTCTGCCTATCCATTATTGCTCAGCGAGCCGGCAGCAACAAACTACGCTTCATCAGATGGGTGTAAGCAGTATGGGAGTAAAAAGGTCTTCTCCAGAACCCATGGATAATGGAATGAATCGGGGACAAATGCAGAAAAAACCTAAAGTTCAAAAGAAAAAGAAGAAGAGAGATCCAAATGAACCACAAAAACCAGTGTCAGCATATGCACTATTTTTCCGGGACACACAAGCAGCAATAAAAGGACAAAATCCCAATGCAAGTTTTGGAGAAGTTTCAAAAATAGTTGCATCCATGTGGGATGGTCTTGATTCAGAACATAAAAGTGTTTACAAACAGAAGACCGAAGTGGCCAAAAAGGAGTATCTCAAAGCACTTGCTGCATACAGAGCTAGCTTAGTTTCAAAGGGAGGTGAACAGGAGAACCAGACCATGTATAATCACAACAATAGTGCCAATTCAAATTATGGTAATTATTACCAGGGGCAAACATATGGAAATGGTCACTCACCTCAAGGATTTGTGCCAAACAGTGTGCCTCAAGGCTATTCGCCACAAAACTACCCTGGAGGCCAACCACAGCCCGCTTACCCTGGCCAAACTCCACAAGGATACCCTGCTAATCCCCAACAATCACCTCAAAACTATCAAGGCAATATGGCCCATGCACCACAAAATTACCAGGGTGTTCCGGGTCAATCACCCCAGAGTTATCAAGTAAACCCTGGCAACTCACCCCAAGGCTGTCAGCCCAGCCTTGCACAGTCTCCACGAAGTTATCAGCCAGCGCAGTCGCCATCTAACTACGCTGCAAATTCAGGCCTATCACCACCGGGTTACAGACAAGTACAATCGCAGTCCCCACCCATGGGGTCTGTTCACCCTGCCATGCAGTACCATCATTCCCAACAGCAAATGCAGCAAGCTCATCAACAAATGCAACAGGCACATCAGGTACAACAGTATCAGCAACAACAACA
>k38_22891
AGTGTGCGTGGCCTCGTCCTCTTGTATTAGTCGGCCTTGTTGTGGTATATCGAGACGGGGTCATTGCCTCAGTGTAGGGTGCGGTAGTAGAACGTTGCGTGGTAGTGCTTGTGCTAGTCGTAGTAGAAGGAGTGGTGCTTATAGAAGTTGCTTCGTATATAGTCGTCCGCACGCTGCTCGGTATGTGTTCATAGCCCAATTCATTACCATCGCCCCTTGTAGAATGGCGTATGGGTGATTGGTACTGGTTTTGGTTGCTTATCTGTCCCTGAATAAGAGCATCATCGTAGTCGTCAGCAACAGGCCTCGGCGAGTATGTCTCAACAGGGCGGCGGGCCGGTGGCGGAGTTCCGCGGT
>k38_23616
CGGCGCTGCGCTCGTGTGTGTGCAGCAGGAGTGGCTTCGAACTGTCATTGTTCATGTAGTTTTCTGTGATAAGATTTTTACTGTGAAATTATAGTTTAGCAAATTAATTTACAAGTTCACAATGTCTGCATCTGGCGAATTCGGCAACCCATTACGCAAGTTCAAGCTGGTTTTCCTCGGGGAACAAAGCGTGGGGAAGACTTCACTCATCACTAGGTTCATGTATGATAGCTTTGATAACACTTACCAGGCAACAATTGGTATTGACTTCTTGTCGAAGACTATGTACCTGGAAGACCGTACCGTGCGGCTGCAGCTTTGGGACACGGCCGGCCAGGAGCGGTTCCGCTCACTCATCCCATCGTACATCAGAGACTCCACCGTTGCGGTTGTTGTGTATGACATTACAAATGCAAACTCATTCCACCAGACGTCGAAGTGGATCGACGACGTGCGTACGGAGCGCGGCTCGGACGTGATCATCATGCTGGTAGGCAACAAGACCGACCTGTCGGACAAGCGGCAGGTGTCCACCGAGGACGGCGACCGCAAGGCCAAGGAGCTCAACGTCATGTTCATCGAGACCAGCGCCAAGGCCGGCTACAACGTCAAACAGCTGTTCCGGCGAGTGGCGGCGGCGCTGCCCGGCATGGACTCGGCGGAGAGCAAGCCTCCCGAAGACA
>k38_25123
TTTTGTGGTAGAATTGAGTGTTGACTGTAACCAAAGGGTTTAGAAAAGCGTCCAACGCGACTTTTTAAAGAGGAGTAGCCTCAGGGCCGTATCGCAAAGCTTAGACATCGATTGGAACTCAAGCATGGATTTTGTTTTCTTAACCTTCTTTTAGCTAAGCTAAATATGTATTTGCGTTAAGAGTTGGTTCACCACAACAGTCGAACGACGTCAAATAGATAGACCAGCTATTTTCCTCTCCAGACTCTTGATCTCACCACAAGTAAAAAAGATTTACTTGTAGTTTCTTAGGGTAGTATTCCGAAAAGTGTATCGTGGCGTACTAGTAATAGTATAACGTGCTTCAGAACAATATTTTATCACCGAAAGTTAAATAGATTGAATGTCAATGATTACTCCGAATTTGGATTGTTTATGCTCAATTAAACAACACGACTATTGTTTACGGGGTATTTTAAAAAAAAT
>k38_25136
ACATTTGTCACTTTGGATCTCAAATGCTATAAGAATCGTACTATTTGTCCTTCTGACCTTGTTTTAGACATTTGCCAGATCTACAACATGAATTTGTATGACAGAAAACATCTTCTTAATTTACTATTCAGGTGGCACTTTAGAGAATGCGATTTTATTGATTCTAGTGTGGACAGTTTCATGTGTAAATACACCCGTATTTTCCTCAATGGTAAAGTCGAAGACATTAAGTTTACTTCATTCATCTTGTACTATCTTTACTCTGATGTTCTGACTAATACATTAAACAGAGAAAGTTTCAAAAAGTTGGTTAATATGATGGATGAATACGAAAA
>k38_25335
CGACGTGGTGCGAAATTAAATGAACGCGACTTTGAAAATACGCGGTCAGATGTGATTTTGTTTTAGAGTATTCACTATTCACTCAAGTTGTTTTTTTTTGTGTTATAGACACGGCACAATGTTGACGGGATGGAGGCTTACTTTATCGAAATTTTTCATAATACCCCAGCGGTATGTCATGGCAGTGATGTCCCTGTTGGCCGTGGCCAACGCATATACCATGAGGGTATGCCTTAATTTGGCCATCACCCAGATGGTCAAGAAAGGCAACTCGGAGTCGGGACATTATGACCCTTATGCCTGCCCTGACGCGAGTATAGTGAGCAACACTACGAAACATATTGTTTGGAGGGATGAAACTGTTCTTTTCCAATGGAGTGAAGCAACTCAAGGTCTGATCCTGGGTTCATTTTATTATGGCTACGTCCTCACTCACATCCCTGGAGGCATGTTGGCCGAGAGGTTCGGAGGGAAGTGGGTCCTCGGGCTGGGCCTCCTCTGCACCGCCGTTTGTACCATCATCACTCCCGTCACGGTCAAACTGGGAGGAGCCCCTGCTTTGTTCATATTGAGAGTCATCGAGGGATTGGGAGAGGGTCCAACGATGCCAGGTCTCATGGCTATGCTTTCCCGCTGGGCGCCTAAAGTGGAACGTGCCAGATTCGGAGCCATTGTTTTCGGAGGGGCCCAAATAGGGAACATCGCTGGCTCGTACTTTTCTGGACTGATCATGCATAACGGGAGCTGGGAGAGCGTGTTTTATATGTTTGGAGGACTGGGCATCATGTGGTTCATACTTTGGAGCTTCCTTTGCTACAGTACGCCCAACACCCACCCATTCATCTCTGACGCCGAGAGAAAATATCTGAACGAAAACGTGGACTCGTTGATGGGAACCAAGAAACAGATGGACCCCATCCCATGGAAGGCCTTACTTCGATCTGTGCCTCTTTGGGCACTGATCATTGCTGGTATTGGCCACGATTGGGGATACTTCACCATGGTGACGGATCTCCCCAAGTACATGACAGACGTTCTCAAGTTCAACATCAAGTCTACGGGAATACTATCAGCCCTCCCATACGTTGCCATGTGGATCGCATCTTTCTTCTTCGGTCTCCTCTGCGACTTCTGCGTCAAGAGAGGATATCACAGTATCAAGAATGCCAGGAAAATCTACACAACAATTGCGGCCACTGGTCCTGGTATCTGCATCATTATGGCTTCCTACTCCGGCTGTGACACCACCATGGCGGTCTTCTGGTTCGTCTTCGCCATGGTGCTCATGGGGGCGTACTACAGTGGTATGAAGATCAACCCCCTAGACATCAGTCCCAACTACTGCGGGACAACCACTGCTATGGTCAACGGGATCGCTGCCATCTCTGGGATTATATCGCCTTACCTCATTGGACTGTTGACGCCTGATTCAACTCTCAAGCAATGGCGGATTGCGTTCTGGGTGTGCCTTGGAGTGCTGGTTGTTACAAACATCATCTACATCATCTTCGCCAAGGGTGAGCAGGAGTGGTGGGATGACGTCAAGAAAAATGGCTACCCCACCAACTGGCAACACGGACCTTTAAAGATGAACCCAAAAGACTCAGAAAACCAAACAACAGAAGAAAGTGAACAAAAGAAAGACAATAATTAAATGACTGGATCTTAGGTTACTTATGTAATTTTAAATTGACGACTTAATTTATTGTAATGTATGTCATAAGTGTAAATAAATGTTAGTTATTATGC
>k38_25601
CAAACATCTTTTATTTAATATAAAATATTCAATTTTCAAAAATTAAAAGCGAAGATTCCCTGTAAGTTGACCAGAGACGATCTCAACCACTACAGTACCTTAACACTTCCTCCACTGTTCAACAGCAACGGGTCCCGGCGTTTCCATCCGACCCAGCGGTGGCGAACTTGCGTCACGCCGCCCAACACCGTATCGGCTTTACATGGTGGTCGTCGCGCTAACCTTCACGGCGCTCTTGCAGAGTTGATGGCTTTCGGCCAGCACCATAGCCACCTTGTGTCTCCCGCATCTCGGCCACTCACAAATAAGGCCCAAGATATCATCCCCACCATACAACTACATACTCGTAGGCGG
>k38_26251
CATTCACTCCTGGCATGATGGTGCACATCTGATGCCTAATGCCGTATCTTTTGAGCAGGTAACATAAGTCAATGGTCCACGTGGACTGGTTGAAGCCTTCCTCTTGGCAGGTCTCGGCGAACTTGTTCAATAGCTCCCTTCGCTGCTCTTCTTCCAACAGCATCAGGACGCAGGACACGCCACAGTCCCAATTGAAGCGCTGTCGGTAATGCGTTATCTTGTGTTCGATGAACTGTGGTCTACCTGCCTTTTCAGATGCCATGATTGCTTCTGTGTACACGTTAAAATCAATTCTTCTTCATAC
>k38_26341
CATAACTCCTATAACAGTCATGAAGACACTCCAAGATATAGCTGAGTTGAGAACCGCATTGTTGCATGGTATAGCTCCAGCTACAGAGCGACAGAAGCAAGCCCTTGTGCGGAAGGTTCCGTTCACTTGATCATAACAGCCACTTGTGATGGCCATTCCCATGTTGTCCACGGCTCGAGTGCACATGTAGGTTGAATTTTCCGCTTGTCCATTGAAATAGTAGGTGAACTGGGCACATACGTCGTTGCTGGCCAGCACGCAGGACGCGTGCTCCGCATAGTTCTGCCAAATGTAGTGCACGTCTGGCCAAGTGCCGTCCTCAGAGACTACAAGTGGTTCTCTGCAAGGTATACCGCTGGCTAGCCTGGTTGCGTCCTGGCATGTGGCGTTCCTAAAAATACTCTCATTGGAGTACCGAGGTCCTAGCCAGGTGAAGTCGAAGCACCGAGGCACGGGGGTTTGAG
>k38_26450
CAGACCGACGTGGTCAAGTGGCAGGCGACGCCGCTGCGCGCGCCGTTACTACGCCTGCCGCCTGCGCTCGCGCCGCCCGCGCTGGAATGCTTCACGTGCGTGCGAGCGTACTGCGGAGACCTCACGCCGCCTGAGCGACCGATGCACCAGGACTTGACTGAAGTGAAATGCGTCTACACTGTGCTGATGCATTGCCACTCTGTACCGGAGCTGCGCGACGAGGTGTACTGCCAGCTGATGAAGCAGACCACCTCCAACCGCTCGGCCGCGCCCGACTCGTGCCAGCGTGCCTGGCGGCTCATGTCCATACTAGCGGCCTACTTCACGTGCTCGGACACGCTCAGGCCGTTCCTAGTGGA
>k38_26920
TCTTTTCTTACTGGTGGCTCGGATGAGGTGCCCCGCGTTTCACGCGGTTTACCGGTTTTACCAAATCGTTTGACGTGTACGTCCCTATTGAAGGAAACCGATTTCGTCTCTTTTTCCTTCGGTTCGGTATCGTTTCTGGTTTCGTTTTTTTCTACCTTATCGCCATCTTCGTTGTCTGACTTGATACCAGTTTCAGACATTGGGTATCTGAGGTACCCGGTTTTTGGTACCTCTAATTTAGTTTGGTTACTGTCAACTGGGCAGTTTTCGTTTCGGTACCATGGGTATTTTTTATCTCCTCACATCTCTTTGAATCATGGGCTGAAATGGTCTCCACTAAAGCCAAACTGCTGATTTTAACCGCATCGTGTCTGCAATAACCTTAGAAAATTTGTCCTTTCCGGCCGGCAACAGATACTACAAAATCAAAACACAACACAAATCACCAACCGAACAGAACAAACACTAAAAAACTCCTTGGTCGTTCACAAAAAAAA
>k38_28291
GGGTTTTCAATGGCACTTCAAACATAATAGAAATATCCATCAGTGGATATCTTAAGTAACTAAAAATAATCAAAGAGTTACTTATTTACTAGATACACAAGAAAAACAGTTACATAATTAACTGAATCAATTGGTTTTATGACAAAAGCTTCATTTTCGATTGGATTGCTGGTTTTACCCAATGCGACCACATCTGTGTTTTTGGTATTGTCACACTTGGAAAATTCGTATTCTATCTGCACAGTAGACTTGCCAATTTATGAAACATTTTTTTTGGCTGTCCATTAGAGCATTTATTGTTTGTGGGTTATTAATTTGACTGTCTAAAATCAATTTTAGATAATTTTCCATCTGATTTACATCAGTGTTTTGCTGTGGAACCGTTGCTGC
>k38_28418
CTCTGATTGGTATTTTATTTCTTCTTTACAAGTTCCACGTAATAGACAAAGGCTTTTGATAACATACTGTTATCTTTGCTCAAAACGATCATATAATCATTTTAAACAACACAAATGTGTACATACATGACTGAGGTTTCTGCAGCCTATAAACACCTCTTTGGGTTTAAAAATGAAAAAAGCAATATACTCACAAGTCAACTGTAACTCTTAGAAAAACATCGGTTTCCTTACCAAACGTGAACGCCCTGTACAGGGACCTATCATCGAGACAGCAATGAGTTCAAGCCAAGGGAGGCCAGGAGCAGCTCCCCACACCAGCTCAGAAG
>k38_28742
CGGAATAGTTTATATCAAAGCGCCTCTCAAATTCTACGTACAAATGCTGATCCTAATGGTGATGTTCCTGGTGATGGTGGTGTACCACGCGCGGCTGATCGAGGTGACGTCACGGCTGGACTTCCTGTGGAAGCTGCAGGCCGAGACCGACCTGGACGAGATGGAGGACACGCAGAAGACCAACAAGCATCTGCTGAAGCATATCCTGCCGGATCACGTGGTCAACCACTTTCTGAGCAAGGAGTCTGCGCCAGATGAGCTGTATTCGCAGTGGCGCGACGAGGTGGGCGTAATGTTCGCGGGAATCCCGAACTTCCACGAGTTCTACTCCGAGCAGAAGGCCGTGGACTGCATGCGGCTGCTCAACGAGATCATTTTTGATTTCGACAAGTTGCTGATGCAGCCGAGGTTCAAGAGCATAGAGAAGATCAAAACCATTGGAGCCACGTATATGGCAGCTTCAGGATTGAATCCTAATCATAAGAGCGGTGACGACGACAGCGAGCACCTGTGCGCGCTGGTGGACTACGCATTCGCGATCCGCGAGGCGCTCGAGGACATCAACAAGCA
>k38_28767
CTTGATTCAGATTCTTTAGTTGGTTCTATTACTGACACTCCAGGAATTTCTATTTCAATTGGTTCATTAGCCGATTGTGATTCTTTAGGGTACTCTAACTTCTTTTTACTATGTGGCACTTTATTCTGAACTGTAACCTCATTATCACTACCGCTAGCAGTATTTTTCTCCACCACAACTTTGACCGGACTATCATCAATTGTCACTGGGAGTTCAGCCCCAATTTGATGAGTCCTCATAATGTGAGGGGGCTTTACAGGACTATCTTCAATAGTTATTTCTACAAGGTTGGAAGAAGCTGCCTTTGGCTCTGGCTCTTTATTATTTTCCTGTTCTAAAATACTTGTTTGTTCTTCTGGTCTCAGATACCATTGCGGACTAGATGTTGCAGACACATCATCATCGTCCAATTCTACAGTCAAAACCTCTTGTTGTGTTGTTTTCGGTTTATTTAGCTTCTGCTTCTTTCGTCCAGCACTTGTTACAGAGGAAGGCGCTGTCCGTTTGGGCACTCCTGTAGTTCTAGTAACAGTGAT
>k38_28903
TAAATAGGACCATTAGTGCAAAAGGTTTTTAGGTCATCAAATAAATACCTTTCAATAATACTAATAACAAAGTATACATAACATTTAGATATATTCCATTTATATTTTGGCATGGAAGTCTAAAGCAACAAGGAACATTTTCATAAATTATGAAACCATTGCTACAACAATAATAATTTAAGATTTCTTTTTGCCATTAAATGATTTTTGACTAGAAAACGTACTCTCTTCTCAACTAATCTGCATAAGACTTACGATTCACGGCAAAGATTCGACATAATTGATACAATTATCTTAATAACAATTAATTAGATCAACGTACTTAATTTTAGGGTAACAAATAAATATACATTCCCTACCAAGCATTCAAAATACTGGCATAATAAGTTTGAAATAACTTTTTGGCTTACAATCTATTTGACATACATTTTCTAAGTATAATTTAGTCAATTCTTGATATGTATTCATTTCCTTATCCTTATCTTTCGTGCGAACATTAAATATAAGAGATCATCTTGTTTAAAAGACACATAAGTGTGTCAATACTTTTCCAAATCTTAGTTGTTTTAGTTGTCGGGTTTTTTGTTCTGGAACATCAGTTTCATTGAGTCCAGGGCTTCCTCCAGCGACTGCC
>k38_29141
TTTACTGGTTGGCGCATACGAAAATAGCAGCGTCGCTCTCATTCGAACTCGGCCGATAATAGACATCAAAACCTCCGTACGACCGACAAATACGATCATGAACATCGACCCCACGGTCCAGGGTTGTGAGAAGGATCCTGGGGCCAACTATACCTGCTTCCACTTCCAAGCCTGCTGCATCATCAAGTCTCTAGTCAAATCCACTAAAACTAACGTTCATACGTTAAACTACGTTATTGAAGCTGAAACTTTCCCTGGTGGCAGAAAGTACTCTAGAGTATTCTTCGATTCAGATAAAAGTAATATAGTCAATAAGACGATTAGGTTAGGGAAAGACGTTGAAGACTGCCGAGAACATATTGTTTATCTGAAGAATAAT
>k38_29811
ATTAAATTAGACAGTCATGATAAACTTAAAAATAATAAATAATTTTTAATTTTTACAATATCCTAAGCAAATCTCTAAAATCTATGTACAGTTAGTTATTTCTTTTACGCTTCCTAAAATGTACGATATTCATATGTGAGTATCTAAGTGTGCTGCTCCCAAACACAGCAGGGCACAAGCTACACCGGTAATCTACTTTTTCTCCATGCGTCTGGTCTAGATGCCTCAGCCTAGAGTGGTACGAGTCAAAATGGGCATCACAGACTGGACAACGATACCTCTCCTTTGGACCATGTCCAACTGACATGTGCCTGTTTTTAGAGGCTCGATTTGGAAATACCAATTCGCATTTGGGACATGCGAATTCCCCGGTTTCATGGCATGTCTGGTGAGCTCGAAGTTTGTGTTTCCCAGAAAATCCTTTACCGCAAGTGTGACAGACGAAGCTTTGATAATGCTTGTTCATGTGCACAAAGAGAGACAAAAATCTTTCGAATACAATTCCACAGAGCACGCATTTGTACTCTTTATCAGTCAAGATGAAAGGAATGACACCGTCGCTGTAATTCTGATTTATATTCTTGCCATGGACAGTACTTAAGTGGCTCTTAAATTCTTTTAAGGTAGGCGCGGGTTCATCACAAATGGTGCAAATTAAGTCAGAAATATCGATTCTTAAAGGGTATGAAACTCGAACTTCTGGATTTTCAAGAACGTCCAATTTCTCATGGATCGATGAATGTAGCCTCAAAACCTTCATATCAGGGCAGTTAGTTTGGCAATATGCGCACATAAATTTTCCACGCTGACATCTGAATGGAACTGCATTTGAATACTGCAAGATCAAAGCAGCATTGGCTCTGTCTTCATCCACTCTGCGTTTCCTTTTCCACTTAACCTTCAC
>k38_30167
TAAGCGTGCAGTGTTGTACCCACGGTGTTCTGTGTTGTTTACTAACACAGGCAGTATTGAATTTATTTAAGTCCATCGTATGAGTGCTAGAGAGATCTAGAAGAGTCGTCAATAAACTAGCCGAAGATGTCTTCACTTGGGAGTCAGTGGCGGGTCATACGGCACTACCTCTCCCTGACAAACTTGAATGCTGAAGTTGAAAAGTTGGTTCAGAAAATCAAGCCTGTTACACCCGAGCAATGGGATCAATTAATAAAGAAAATTGAAAATGTTGTGTCTGCTAAACTGAAAGAGACCGAACAGACCA
>k38_30810
TATTGTGTAAATATCTTTATATAATAGCATAAACAAAGAATAGACAATCTAATGAACAACTAAATAGATTGTCTATTCTTTAATACAGGATAAAATCAAGTATAATTACCAACCTTTTTCAGATTGAGATAATACATAATTTGCTGCATCTTCAATATCTTCATCAACCAGTCTACCTCCGAAAGCAGGCATGGCATTTTTACCATTTTGTACTTGATAAGTAATAGCATCAATAGTATTCATACTATTAGCTTCAAGTACATCTTTTTTTAAGGTTTTATCTGGCATAATGGCGTTATTACCGCCAGCATGACATGCTGCACAATTAGCAGAAAAAACTTTTTCTCCATTATCTAGA
>k38_31641
CAGACCACGACGGAGCAGACGCGCGCGCACCGCATCGACAGCAACATGCAGCCCGCGTGGACCAATTACTTGTTCAAAATAGTGTTCGGCATCTACATGCTGGTGTCCGTGGTGGTGCTCATCAACCTGCTCATTGCCATGATGTCTGACACGTACCAGAGGATCCAGGCACAATCCGACATCGAGTGGAAGTACGGTCTGTCCAAACTGATCAGGAACATGCACAGGACCAACACGGCTCCCTCCCCACTCAATTTGGTCACCACCTGGCTCATGTGGCTTATTGCCAGGTGTAAGGAACGAATAAGCAAGAA
>k38_31775
TTTTGACAGTGTTTATTGATAAACAATACATAGGTTTGCGTAACATCCTGCATACTTTACACCAATTGACGGTCGAAACACACAAATACCAAATTATCCACTACTTATTGTTGTAACACTATTTCTAGACGAAGAAAACTGTGGTTTCATTACAGTTATCCACAAATTTCTTGTGATAGGGTCACATATAACAAAATATATGAACAATACAAAGCCTTGTATAGTTGATGTCAAACAAAACAAGTACGACCAAATTAAACGACCAGAAAATGACATAATTCCAAAAATCCAGGTTAGACCTAATAGAAAGAACAAGAATATAGATAACCTGAATTGCGCACACACTAAACTTTTGTCCGTGGCGCGCATGTCTGAGCTCTTAGAAATTGCTTTAATAACTAAAACGAAAAGAATTACATTTATAATTAATATTATGCATACAGGTACGATGACGCCTGTAAT
>k38_32139
CCAAAGGAATAGACAAAAGGCGACTGTTTTCACAACATTATGCGATAAACTTTTTAATAATTATTTACTTAATTGAGAATGTAAATGCATAAAATATAGCGGTGTTCTTATTTTAACTTAACTAATTTAAAAATTGGTCGTTTTACATTAATGAATTTTTAATTAAATCTAAAATGGTTTGAGCTAATTGTAACTACAAAACAATCGCCTAATGTTAAGGTGGATACCGACTGAATACACCCCGAGTTTTGCGTGATGCTGACGTTAAACTTTTCATAATAGCGACGTAATTAAGTTTTTAAAACAGTTCACATATTGACAAAGTAGTTTGCAATTCAGGGGTGTTTTCAATCGGTAACCTGTTTTATGAACTTTTCAACCACAACTACA
>k38_32662
GTTGTAACAAAGCTTTGTTGCATGTGTGTTGTTGCATTCAGTTTAAACTTTATTATATTCATGTTTTTAAATAATATGTAGTTATCTGGACGATCATGTATTTAACACAGTTAATTTTTGATATGTAATGCAATGTACTGCAACCCATTAACAAAATTTTGCACATTATACATCACTATACTTAGGTCTATAAGTATACATAGATAACTATTTATATACATAAATTGTCTCATTATCATTATACAATATACTGGAAAGACTGTGCACAGTAATAAGAACATCTATTTTTGAGTAAGGCGAGTCTCTTCTGGAGTTATCAGTAAAAGTTTTAAAACATATTTTATGTTGGCATTTACACATTACGTCTTAAATTTACTTTCAGAGGCAGCTTTGTGTAGCTTTGGTTTTGTGCTCTTAGTTTTCTTTTTTGCTTTTTTTATTGATTGTACTGAGTCATCTGAGTCTGTGTTGTCCGATATCACCTGGCGGTTTGTTTTTGTACTTTTCTTCGTTTGTATCGCTGTTGTTACAAATGCACTTTTTCTGAAGCGGCTTTTGGATTGTCTTGTATCTGTAGGACTGGTTTTCTGTACATTTGTATTTTTTGGTATGTCAGTAAAGCTTGGATTATGCATGTATTGGGAATTTTCTGATTTTGAATGTTTTAATTTTCCTTTCTTTTTCAATGTCTTTGGCAATTTACTTAAGGGCTCTAAAATATCTTCAACAGTATTTGGCACTTTTAATGGTATCTTCTTGGTCTTAGATTTCTTCTTTTTCTTCTCTTCTTTGCTTTTTTTCTTTTCACCTTCTAGTTCTTCTAATTTTTTGGAACAGGACCTGAGCAAAGATTCACTATCAGTGAAATAAGAATTCATTGCAAAACTAGAAATGCCCCATGATAAGGGCCCTTTCTCTTCCGTCTGCAGTCCAGTCCATATATTCCGTTTTAATGAATTTAGTTTTACTTGCAATTCTGATGGTTGAGTGTTTCTGCTTTTAATGTCTGATAAATGCTTTGGCGGAGGAAGGCATCTAAAACGATGCCAAGATGCAGGATTTAGTTTGGGTTTCTCTGTCGTTTCGTTAAACATGGATACGCTTCGAGGTCTTGAACTTTTTGGGATTTTCTTTTCACGATCTGAATGATACGGTTCGTCGCTTGTCGGTGCAGGTATTATTTTCAATTCAGGTGGCATTTTCTTTTTTCTCCTTGGTTTGGGTTTTTCTGTAGAATGCAGTAATTTATGTACTCTTCTAATTGGGCTCAGGTTCTCTTCTGATTCTCCATCGGATGATCCATCAGTCATTGCATCTGAAGTCAAGTCTATTGTAGCCCTTGAAACCTGTAATGTTTCTCTTTTCGGATTTCTCTTTTCTATTCTTTTGATTTTTTCTAGTCTTGGACGAGGTCTTC
>k38_32715
ATAAAGCTTAATATTATTCAGTGATGTCCCTATAAACTTTATTTGTTAGGATTATCAAAAAAATTATTCTTAACAATATGTCTAATACATTGTAATACAATGTTGCGTTCCTGTTGTACTTCTCTCTTTAATAATTTGTACAAAAGAGTAGAGGGAATTTTTCTTTTGGGTTTCATAAGCATTCGTCTGCTAGTGTTATTCGCTATATTTTGCTTAGCTTTTGAACATTTTATCATCTTTGGTTGTGCAGGAGTAGTGCTAGTTTCTGTTATTTTATCTATTTTTGTTTCTTCAGGTCCACTGTCATCATCACTTTTATTGCCATTTTCTTTTGCTGGCTCATTTAATTTTGTTGCTATATTCTCCATCAATTTAACACTGGATACACTTTGCTGTTTATCAGTTCCAGTAACTTTATCTAATTGGACAAAATTAGTAGCTGTGGGCCCTTTGCAATCATCTGTTTCTTCTTCAGAAGACTCATAATTACACATAAGTGATGATAATGCCCCACAAACCATTGGTTTATTGTCATCAGTTATATTTTGTGAATCTACATCAGGCACTGAAGATTTCTCCATGTCTTCATCGTCTATGACAAACTCACAATTAATTTTCTCAACAATTTCTTCTGAAGTATCTTCCATAACAATTTCATGTATACCAGCGAATGGCTTTAACTTTTGTAAGCTATCGGCAGTTGGCAACACACAATGATCTTTTTTAGGAACTTTAGATTTTCGGTGTATATTATTTGATGAGAATGTTTTTTGCCTATGATCCTTTTGTTGATTTCTTCCACTTTTTGGCATGCGATTCTTATTTGAATCATCTCTTCTTTGATTAAAATTTTTCATTCCCATTCTTTCACCTCTTTCAATTTTTGCCTTAATTTCTGCAGATTTCTTTTCAATATTATCTTTTGTTGGATATTTTCTCTTTCTTTCTTCCCGCCATTTTTGTATTTCTTCAGGGTTATTTAATTTAGCAATTTTATTGTACAGTCCAGTGGAATGTTGCATTTGAATATGTTTTGTTATTACTTTTGGATGTGCTATGAACTGGCAACCATCAATGTTACATTTCTGATGTTGATGTTTATGTTTCTCCAGAAGGTCAATAGAGGGAAAACCTCTGTCACAGGTTTCACACCAATGCTCTTCATTATAGTTTTCATTGAGAGGTTTTCTTTCTAGCCGGTTGTAAGGTAAGTGTTTTCCATTATGTAGCCAGGATTGGATGGATGGATAATGATAATTTGGTTGATTAAAATGTGTATTTCGAAAATGTGCAGCTTGCATAATTGAAAACAAAATTGATCTATGCGCTGAGGAAATATTTACAAGCTAGCGCTGTGGGATATACCGAATGTTGAAAACAAAGTTAGATATTTTTAAAATTGGTTCAGCAATTTCCAAAATAA
>k38_33766
CTTCGCGGTAGCAGCAGCGGCGTCCGCGGGCTAGTAGCCAACATGCAGCTCTTTGTCCGCGCCCAGGAACTACACACCCTCGAGGTGACCGGCCAGGAGACGGTCGCCCAGATCAAAGATCATGTGGCCTCCCTGGAAGGCATTGCCCCCGAAGATCAAGTCGTGCTTCTGGCAGGCTCGCCGCTGGAGGATGAGGCCACCCTAGGCCAGTGTGGCGTAGAGGCCCTGACCACTCTGGAAGTAGCAGGCCGCATGCTGGGAGGTAAAGTTCACGGTTCCCTGGCTCGGGCTGGAAAAGTGAGAGGTCAGACTCCCAAGGTGGCCAAACAGGAAAAGAAGAAGAAGAAGACAGGCCGGGCCAAGAGGCGAATGCAGTACAACCGGCGCTTTGTCAATGTTGTGCCCACCTTTGGGAAGAAGAAGGGCCCCAATGCCAATTCCTAAGTCCTATTGCCACCCTGCCATGCTAATAAAGCCACTGTGTCCAGAAA
>k38_34199
ACGAAACTTGTTAATATTTTGATTTATTAAATACACAATCTTGAAAGGCATACCATGGCACTGAAACAACACTATTTTAAAAACAAGTCATAAATATGAGCCTGTATGATGAATTTGAAGTTTTACTCCTAATATTATATTTACAAGTACCAATCTATAATACAAAGTTTTATTCAACTGGTTCAACAGTACTGTTTTCAAGGATATACTCTGTTACTTTATTAATTTTATCTTCACTGAAACTCAATATGACATCATCCAGCTCATTGGCCCTCCTGTACAAAGCCCTTGTTTCTTTCACTGATTTGTGCAACTTCAATTGGCTCTCAACAAGTTTTGAAATGTTCGGTTTCATTTTTAGAAACTCAATGTCTTCGTTCGAAAGTGCTGAATAAGAAATTCTCGATCTGCTTGAAGCTTTTACTGCCATCTGATA
>k38_34452
TGAAGCAGTAACAAGTTGGTCAGATATTTACTGGAAAAAAGCAGTTTTAATGGTATTCAAAAATACTTTAAAAAGTATTCTAGCACAAGATTTCTTCGTAAACTAGATTATTTTGTAAACCTTTTCTACGTCTTTTGGGGTGTCAGTTGTTAAGTGCTGAGCTTCTTTCTATTCCAAATCTATCTTGCGCTCCTGAAAAACTGCAGTAAAGGCACTTGAAAGCTGTTTTCCTAAGATACGATTTTTTTTTCCTTCTTGCTGGTACTGCACTGTTGCACCAAGTGTGTGCAATTTTTATTCAAGGTCATCGTGATGCTGAGAAGTCTCATTGATCACCTGTCCATCTCTGGTCTCAACCGTCTTAATCAGGAGTGTTCTTTTTGAGTGGGTGTCAACCAGAGGAAGTGACTCCAGGTTAGTTTCTCTCAGGTTCAGGGAAGAAAA
>k38_34499
GATTGGCCACGTGGCATCACTGAATATGGAGATAAGGAGTTTTTATTGAGAAGAAAACCTTTTTTTAGGGAAGATATTGAATCTAACCAATTGGGAAGCGTTCCAGCTGAAAAACTATTACACTCTATGAAACCAGACTACTGGTTTGCTGCTCATTTACATTGTCAATTTGCTGCATTAGTCAAACATGATGATGACCACGAAACAAAGTTTTTGGCCTTAGACAAGTGTCTTCCAAAGCGTAGACATCTGCAAATTCTGAATATACCGACCGAGTTTGATGGTGACAAAACATTGAAGTATGATGAAGAATGGCTGGCTGTTCTTCAAAGTACCAATCACCTACTAAGTGTGAAGAACATTGATGTTCATATGCCTGGTCCTGGTGGAAATGAAAGGTATGAATTTACTCCAACACAAGCTGAGAAAGAAGCTGTTCTAAAACTGTTGCAAGATACAAGAATAAGTGAAGATAACTTTGTACGGACAGCGCCCATATACAATCCTAGTGCTCCCAAAACTGTGCCTTCAAATCCTATATCAAACCCACAAACAGTTCATTTGTGTGAAAAGCTTGGCATTGATGACCCTGTGCAAGTTATTATGGCTCGATCTGGAAGGACTATGACTCAATCAAATGTAGAGTTGACGAAATCTCCATACATCCAATTTAAATCACCTGAAGTTGATACATCTGTAGTGAGGACACCAATGAAGTCTAAACTTTCACTTCCTGCTCCTGTAACTCCAAATGATAATGACAGTGAAGATACAAATAGAAACTCGTCTCTATCGACAGAAATATCATTTTTGTCCGATAGCACATGTGCCTCTCCTGTTGATTGTGCTACGCCAATGTCAGCAGGTGCTAAGAAGACATTTAAACGCAGAAATTTATCTATTTACAATACACCAGATGATGATGGTGTCAGTACGTCTAGCTCAATGCTAGAATCGGAAAGTCCCCGATCAAGTAAACTGCCATGTAGAGGTTCTGTTTTGTGATTAATGTACTCTCTTAAAATATGTAAGTTAATTATAAAAAAATATGACAGAAATTGTACAAATGTTTTACAACTTGTATGTCTGTAGGAGAATTTTAGCATATTACAATTTTATTCACAAATCAATTTTATTAAGGATATTCAAGGTAGACCCATTAAAGCTATTATACATATATTTTTGTATGTAAATAAGAATTGTCATGTGATGTGAATGTTGATTAGATTAAGAATATTGTTCATTTTACATTATTCATTAGAATGAGCTAAAATAACATTTTAAACTAATTACAATTGAATTTTAAATTGTCATAATAATACAAAGTTATAAATTTGCACTTTGTTTTTAAGTTCTGTTGCAACAGAACATGTTGTGATCTCTCTACATATTTGTCCTAGTAATTTACTAGATTTTTTATATAGACAAAGCAACATAATGTGTGTAGTGACTGATCTAATTGTTCATTTTTTGGCAATAAAAAAAGTGCAA
>k38_35666
CGCCAGCAGCAGCGCCGGCAGCGCCAGCAGGCTCGCGGCCGCGCCCGTGAAGCAGGCGCCGTCGTAGCAGCGAGGCGAGAACGCTTCGCTGGAAGATTTGAACAAACAGGAGGCCGAACCGTCCGAAGGAATGGGATCTTGGAAAATCGATCCTTCCGTGTGCACCTCCGTCACCTTATCGTCGTTCACTCGCCACACGGCCAACGTATCTCTCCGGTTGCCACGCCATCTTTCGACGTAAGCGAGATGGTTTCGAACTCCGTGTTCGTCCAAATTTAACGTCTGCATCACTCCTTCTATAGGATGTTTATTGAGATTTTCCCAAATTAAGGAAGGGACCGTTCGACTGTGTATGTCATATCGTCTCTGAGGATGTTCATGTAAAAAGTTTTGGAAGCCGTGCAGCAACAGCGACAACGCGTCCGCCAACGGCGCCGCGTGCGGAGGCCACGTGCGATCGGGCCACGTCGCATCGAGAGCGTTCCTCATGGCCGGGTCGCCCGAACCGTCGAGGGCGCACGGAACTTTTCCACCGCGCCACCAAAAAGATACCGTGAAATGAGTCGACGGGAACGTTTCCCGCCGACATCTCACGTCCGCATCGCCGACGCGCCACTCGCGCAGGATCCAGACGTAGCCGGCCTCCGGCGTCATTCCCCGACCGCCGGCGGCGCAGAGCACGGACATCGCGACGGACGAGTTCGAATCGACGAACACGATGCGAGCTTCGTGC
>k38_36270
GGTATTCTGGCTTGGTGTGCATATTTCATTTTGCTCAAGCATCCAATTGTTAAATTATTCTACTTGTGTTATCCAATAGTAATCTACGTCGTCCTGTTTGGCTTCCAATCGAGTCCGCTGCTCGAACTGAACTCGGGCCCACCACCGTTGCACTGCTGTAGCCACGTGCCTTCGGACGTGCGGCAGGAAGCAGACACATTAAGGGAAGACTTCAACTTGAGGATCAAGAAAATATTGTTCAACTCGGTAGCTGGAGCGTACTATTCTAGTTTTATACCGTGCTGTTTTGCACAGTCGTATCTCTACTACGACGTGTACGGCGCGTCGCAACAAGTAGTGTTCGTATGGGGCTGCCTGTTCGGCCGCTACGCGCACCAGTTGCTACCAGC
>k38_37581
ATCCTGGGGGTCGGTGTTAAGCCGTGGGAGGTTTTTCGCGAGACTGAGCCACGCGTCTATCTTCTGTCCCAGGGCCGCCGTCATCATGGGCCGCGAGTTTGGGAACCTGGCGCGGATACGGCACGTGATCTCCTACAGCTTGTCGCCCTTTGAGCAGCGCGCCTTCCCAAGCTATTTCAGCAAAGGCATTCCCAACGTGCTGCGCCGCACTCGCGAGCGCATCCTGCGCGTGGCGCCGCCATTTGTAGTGGTCTACCTGATCTACACATGGGGCAACCAGGAGTTTGAGCAGTCGAAAAGGAAGAATCCAGCCATGTATGAAAATGACAAGTAGACGGCCTGCACCTGGGTGACAGTCCCCTGCCTCTGAAAGACCCTTCTCTGGGAGAGGAATCCACACTGTAGTCTTGAAGACAATAAAC
>k38_37882
CAGTATTGTTAGATCCGAAAGAAATAATAAGAGCACAGTGGCTGCCAATGGACCGCGTCGAGTTACAATTTACAAAACCGATACTGGTTTCGGTTTCAATGTTCGCGGCCAAGTGTCTGAAGGGGGCCAGTTGAGATCGATCAATGGGGAGCTGTATGCTCCTCTGCAGCACGTAAGCGCTGTTTTGGAACAAGGAGCGGCTGAGCAGGCCGGCATCAGAAAGGGCGACAGGATCCTAGAGGTTAATGGCGTGAACGTGGAAGGCTCCACCCACAGGCAGGTGGTGGACCTAATCAAGTCGGGAGGCGACTGTCTCACGCTCACAGTCATATCTGTCACACA
>k38_38346
CTAAAATATGGTATTGACCCGATCGATGTAAGATTATGAGTGGCGTGATGGCGCGCTGGCTCGGCGTCCGGTCGTCGGTCACGTTGGCGGTGCACGGGTGCGGCGTCAGCGTTTACTTGGTTTTGTGGTCTTGCGAAATTGGGCTAGCTGATGGACTTTGGTGTCAGCAGCCTTCATACTAGTGGAATACGTAATTCCTCCACCCGCAGATCAGCAACTATTTGAGGATTTTAAGAGCAAATGTTGCTGGTAGCTTCCTGCCTCCAGGGTTTCCTTGTGTTTCAGTTTCAGATTGATCTGGGCTTTCATACTGGTGTTCGGGCTCCGTGGTAGCTGCGGTGCGGTTACGTTTGCAAGTAAGTATCTCGTAGCGTCGTAGCGTGACTACGAGGATGAGTACGCTTGCACTTAATAGTATGCCGTAGAAAGGTATCGTAGTATGATATAATGTCTCCGTCGATGGCTCGTTTATTTGCACGGGCGTTTGGAGCGCTATTTTATCTTGGATGCTGTGCAGACTCTGAAGATTGATTGAGTGCAGATTGATGTGAGATTTCTCTGTAGCTTGCATTTCAATATTCGGGATCTTCATTATGTGCATAGGTTGGCCTTTTATCTCGTTGTTATCGTTGATGATAGTGAACTCGGGTGTGCGCAGCTGGCAGTTGATTGGTACGGTGACTAAATAGCTTCCTTGTAACTGAGTGTAGTCTTCTCGGCTGCAGGAGAGATGAATCTTCGTTTGGTGAGGCAGCGAGATGACATAGTGTTGGTCATCTAATTTTTCCATTGCTTCTTTATTCAAGGTGATGTTCGTTAGTTTGCAGGTCTTCTCCAGAGATTGGCGGGAGATGAGATGCTGGATACAGTCAGGTGCGGTGCGGACTTGATGGTTGACGTCTTCCTCGCAGAGATAGCCGTTGGATAACTTCGGGCATTCTGCCTCAATGTACACGAATGCATTCTCGTTATATGCGATAAAAGGATAAGGAGGGATAAGGGCTTGTTGGTATTTGTTAGGGGCTATGGACAATTTAAATAGGTCATAGGACAATCTGGCAACTATCGGGAATTTAAAAACTAACACTATCTCTTTATCTATAAAATAATAAGCGGGCTTTATAAGATCATAAAATTCCCGTGTTTCTAACTCTAAGATGCTATCTCTACCATAGATTTCTCTTAATTTCACTAACATAATATTACCTAAGACATTTATTTTTAGCATGGAGTGATGAGTGCTCGATGCACGTACCAATGCTAACGTATTTTCTAAAGTGTTTAATTCTACTGATAAATCGTCCACATTTTCGCTAATTATAGCTAATAGTTGAGCGAACTTTGCGAACTTAATAAGATTTTCGGTATGTTCGCGATCTTTATCAAACAGAACATTTAAAGTGCTATTTATAATATGCTGATTTTCTACTAACTGTGAGATGATACCAAAGTGTTTCGTCATCCATTCTTTACTGTAACTGATGTGATTATTTAACTCATATGAAATTCTATTTTCATTATTATAAAGTGTTTTAATTGCGTTATTGTATTTAATCGCGTCTGATTGATCTAAATTGCCTGAAATACTTTTTATTACAGAGCCTAATCCGTCAATAAGACCTCGCTTAGTTCTGCTAGGTTCTAAACTGTGTAACTGATCTAAAACCTTATTTATCTTATTATTTAAGTAACTAATTTGGAGTTCATATAAAACATAAGTATCATTAGGAAGTCGTGTCTCATATGTTTGTATTTGAGACTGAACTTCTGAGATTTTATCTTCTATATCATTTAACTGAACGCGTTGTAAGAAAGTATGATAGTGTGTGGTGAGTCTAGTTAGTCCTAGTTTAAATGGTAAAAGTCCAGGGCCGTCGTCTAGACTCTCAAGTCTTATCTCCTGAGACGTCGTCATCGGGATGAGTATCAGCAGAATCCTGGAACAATTTAGCATGCTTGGGAATACGTTTCAGTCTGGACTTTGCTACGGGTCCACGCTTTTTGGAGGTGTAAATGTGAATAGGTAAGTCTGCTAGTACTTTGTCCTGGGTATACCTAGGGGCTACTTTCTGTCTACTGGCCATGGGGTTTTTAATAAATATCTGTTGTTCTGGAGTGTACTCTATTTCAGGTTCTCGGGACTTGTTCCTGTTTTCTATCAAGGCAGTTCTATTTTCTAGGGACTTATCATTGATCAAATCGTATACAGTTTTCATTTGCTCCTTATGATTATTC
>k38_38657
TTGAAATTTAGAAACAAGTTTTATTTAAGATCTGAAATACAATTCCTAAAATATCAACTTTTCAGAAAACTGTGGCTACACAATAATGCATTGCCTCTATCATGTTAGAACGTGCATTAGACTCAAATACAAAAACCAGGAAACAAATCACCATCCTTCAACAATTTGAGCAAAGATAGAATGAATGCCTAAGGAACAACAAAGATGGACTTGCAGAGGATGGGCTGTTTACAGACGTCAAGCACCATAAAAAAAAAAAAAGCACAAATGCATGGGTTTCCAGGTATATACATTAAGTTGAACCTTTGGCACTAGGAACCAGGGCATCTCATCACGTAGCATTAACACATATTAGAAAACTGTGTAGTGTCAAAGGGATAGAACCACCAGCATTCAAGCAATGTTGTCAACTAGGCAATAAAATGGTCTACTGAATTTCTTCTTTGTCTAATTACTGCATACACTGGTAGCAACTTTGAAATGAGGAAAGGAGCTGGGCACTCCTTTTATTTTCTGTCTACAACAGAACAGGAAAACAAACTGAAA
>k38_40201
TCCCGCCAGCTTAGTAGGTGGGGGCCGTGTAGTCAATGTTGCCTGGCTGCGTCTGCGAGAAGGGCGGGTCGCTGTAGGCAGGCTGTGGGTCGGGCGCGCCGGGGTAGGCAGGGAAGGCGCCGGGGCTGCCCACAGCTCCCTCAACCTCGTAGGCGGGCGCGAACGCCGCTTCAGCACCCATGCGGAACCGCTGCAGCGCGAAGAAAGCGCAGCCCACCCAAGCAAAGATCGAGAAGAAACAGAAGGCGATGGCACCCTGCATGTTGTTGGCGGTTCCGTAGGGGGGGTTGTCGGTCTTGCCCCAGGCGTTGGACAGGTAGCAGAAGCCCACGAAGTAAAGGAACGCCCAGAACGCAGAGAAGCCCAGATCAGCCAGCACATAATGCTTCCTCGTCTTCACGGAGGACATCTGCTCGAAGAGGTATTCGCCCACGATGAAGCCGACGGA
>k38_41569
AACCAATGCTAAGGACACTGCTATTAACGTTACATGTGTTCAAATATCTGGCAGTAAATTACCTACATTATAACTTTTCACTCCATTTCGAATGCATAGTGTTACAAATCATTTTACAGATCAATTAAGGATACTTATTTTAATTTATTTCATTCTCTCACCGTTCTCACCATAAAACATGTATCCTACATTAATTTTGGTATTCCATATTTTAAAGCTAAATTGTTATTTGAGTATTGGAACATTAACTTAATAATTTATAATGAAGTCTTTACACTATGATAAAAATTAATGACTTACACTATCCCAATACTAATTAAAGTATCGAATAATTTCGTTTCCTGAAACCTTGCCAGAAACCTAAGCAAAATAACAATAACTAGGAATATGCAAAGTTTAGCGTTATTAGGATTTATATTTTATAAATAAACTAACTTTGTACAAAAACAACTCGTAAAATCTTAACTCTATGTAAATTTTTCCAAAACCGACTTGAAGCTGAATAATTTGATTTAAATAAAAGCCATTCTCAAGATTGTAAATTTTTGAGCAATATAAGCTACGGTTACAACCACAATAAGTGTGATAATATTTAACATACAGTAGTGAGTTAAATAGCACTGTTTTGTAGCAAGCTAAACCATTCTTATCATATTTATAAATATTTTCATTTTGAGAAATAAAACTCTCTAGATCTTTTCTTTGCTTTCAAAAATAAAGACTGGATCATTAATTTAATTCCATCCTTTTTATCACTGTTTCTTACTATAAATATTTGAAACGAACAATGTACTGGACGAAATAGCTAAGTCTATTGTTCAACCATACTACATATTTTGCGATTGGTGTTCTCCCAAAGAAAATTCTAAGGCTTCCCAAAATAATAGTTATAATTTATTGGACTCTATTCCGTAATAAGCTCCAAAAATTTCCTACCCATATAAACTTTGGTGTTCTTTTTGCCTAACTACTGGGTCCTCGGTACATAGTATTGCTACGGTTTAAAATTTTTATCCAAAATACTGACACTACATTTTCATCGCAAAAATATAGCTACAAAATCTCTAAAATCTGATTAGACTATGTTATTCATAGTAAAATGTATTTTATTATCTTTCACTGAAGTTTTCAC
>k38_41935
AGCAGTAGTAAATATTAATAATCAAAAGAAGCTCGGATTTTGTGCAATACAATGACGTAGTAATGTAAATATTGATAAAAATACCAGCTTTTAATTTAATTAAAAGGCAAGCGTTCCATTTCCACGCATATTTATTCCTGAAATCTGGTATAACTACGGGAAAAATATGTAGGTACCTTTCAATTATAGATTTTATTAATATTAAAGATTCCAGATAGGTTTTGTAGATATACTGGTCCAAAAACTTGGCTGATCTGTGGTTCACACTTACTTAAGTAGGCCAATTTAAGCACCTTTATATGTAATTATCAGCAATCATCTAGACTAGAAAAACGGGCTTGGGGGAGACCTATGTTCAGCAGTGGACGTCCTATGGCT
>k38_42363
GAGTTCGTCACCATGGAGTGCGATGGGAAGGACCTCACGCCTGTGCTCAGGGAACACAAAGTGCACGCCATTGTTTTTTTAAACATTCCAAGCTACGGGGGTGGCACCCACCCTTGGAACAAATCCGGAGGGGCAGTCGAGCCCTCGACTGAAGACGGCCTTATAGAAGTAGTAGGATTAACGACATATCAATTGCCTTTATTGCAAGCGGGCGGCCACGGCACCTGCATCACGCAATGCAAGACTGCGAAGATCGTCACCACGAAGGTGATACCGATGCAGGTGGACGGGGAGGCGTGCCGGCTTGCGCCTTCCATCATCACGCTGTCCAGGCTCAACCAGGCCACAATGCTGGCCAAGAAGAAGCCTGGACGGGTTATTGCACCTCAAACGACAGTGGACAAACTGTCACTCACTGTGAATCTCATAACCATGGTGGATTACGAAAGACATCACTATGATAAGGAGCTCCTCGCGAAGACAGCGGAGCGCGTCGGCACTTTGGAGGTGAACCCGGCGGCCGACCTGGAGCAAATGCGTGGCCTCATACAGAACATGATCAAAGAGTCTCAAGCGTACTCGAACCTCGTCGACTGGTGGTTCGTCGACTCCGTAACAGCAGAGCGGTTTTTCCGCATCGACAAGGCGCAAGAAAACCTGCACTACCCAACGGATATTGGACACGAGAACATCTACATTCTGGACGCGGCGCCACTGACTCCGGACACCGAGTCCACGGCGCACCCGGACACCACCGCTACAGCTTCACTGGACCGGACGGGGCCGTCCGTGTCACTTGACACCACCACTGGACTCTCTGTGTCACTCGACATCTCGCAAAGTGTCGACAC
>k38_42587
CCCGCGCCCGCTCCGATCGCCTTGCCGCCGTACTGTGGACGCGTTGGATGACAAATTAGTGATGTTACGATGGTGGCTCGAAGACCCTGCGTTCGAACGTTTGACCGTGGAGTTACTCTAGCTGGAAATTTTTCAGACATTACAAGTTTTTCTTTTCAATAGGTACTGTATTTTTGTAATACATAAGATACATACAAACTCAAAAAACACATTGCAATAAAGGTATACTTCCTTCAAACTTAATTTCAACGTAAATATTATTAAACAAGAATATACCTGAGCTAGATAGGTCTAACGATCGAAATGATAAGTATAGCTTCAAAATGCAGGGTCTATCGAAAAATAACAAAAAAGTGTTGATACACTGCAAGTGCA
>k38_42604
ACTGTAGTGCGGTCCTCCGATATTCCCCTGGAGGATCGGCATATGCTGCTGGCCCTGCTTCCACTTCTACTGAACAAAGTGAACCCTTTAATCATGATGTTTGTCGCCGACTTGGATCGGCCGACCTTCCTCTTCCTTCCGTCGTAATACATATCCAAGTCTGGTTCATCTTTGTGACCAAGTCTTCGCCATTCATCCATGACATGATCAGTTCTCTTCAAAAAGTTGTCAATCTTCGAGCTCAAGTAGTTAGATGAAGTTCCTTGTTCTAAATGCGCTGCTACTGGCTTAAACCTTTGTCTGACTGGTTGCCTGTTGCAGCCAAGAACGAAGCTCAAGTTTGCGTCAAATACAACTGGCGCCTGTTCTTTGGATCTTAGTTCTTTAAGATCTACACTTTCAGAGAAATCGCAGGATTGAGGGTACATTCTGCGTGGTGTTGGTGTCCTGTTGTAAAGAGTCGAATTCATACTCGAAGAACGCGAGAGTGGCACGAATGTTCCATTGCTGCTGCAAGTCGAATATTGACTAGCAGAACTTCTGACGCTGCTGTATGACAATGGACTTGGAGATCGTGAAGTCAACACGTTACTTGGTACATGTCGCCTGGCTAATTCTGCTATTGAACCAGTTTCTACTGAAGCTGAAGATATGCTCCTTCTGTAAGAAGGACTCGGAGACCGATTCACAATAGATTTTTCTAGAGGACTTTGGTGAATCGTATGCACCTCATTTAAAGTCTTCGTGACAAAAAGTTTCTTTCCATTCAAGAGAGTGGTCGGAGTCTTTGGTGGAACTTTCTCGTCAAAGTTTATAGGCAGCGTTTTGGATTTCTTCATCGGCAGTATGGGTCTACTTGGCGGTGCTTTCGGCGGTTTCTTTGGGGTCGCATCCAAAATGGGCGGAGATAGTGG
>k38_42609
AAGCTATAATTGACATCTCTGTGGATGTTTTTTACATTTTTCAGCAGTGACATCCTATTTGGATGGATTGGTAGAAAGAAACAAGAGAAGCGTCACCAAAGACTATGTTCTCTATATTTTGAAACACCCTGTATTCATTATTACGATTTGGCTTGTTTAAATCTGGTTGTTATTTTATATGTCCCATTAATTTTCTTGATATTCTGTATTTTATGTTACAGAATATGTCACTAAAACGTAATTATCGTTAATAAAAACAATTGTACGTAAATATCTGTCAACTGTAACTATTACTGTGTTACCCCTATTACTACAGCCAAGATTTTTTTTTACTTTTTGAAAAATGCTCAAAATGACTTTTTTTTTCTCTCATTTAATAGTACACATTTTTATAG
>k38_43249
TAAAGCACCATCGCACTTCATGGAATTTCTCAAAACCTAATTTCTCGTAGACTTTGCAGGCACTTTTATTTCCTTTTCTGCAATAAGCGAAGACATCTTTGCCGTTTTCCAAGAAAAGGTTGCACAAATATTTGAGCACAATTTCTGCGTATTTATTATTCCTGTGTTCTTCTAAAGTAAAGAGATGAGTGAGAGCTCCCACTTCATTGAGGAGGACCCATGAGACTAGTTCATTGTTTTTGAAAAGTCCATAGCCGTAACCAGCTTTGATTAGAATTCCGAATAGCCAGAGAGAACCCTCGTAGCGGTTCCGCCAAGTGGAGTCGACGGTGGAGAGATGATCATCCAAAAGTGACTTGATACCCAAGTCAGGATTTGAAGGGCTGGGATACATTGGTGTATGTTTAGGTAACAGAAACAGCTCATTCGGTTCCGTATCTTCCGCTTCTATATCTAAATTAAGGTTTTCTGCTATCCTACGAACACTTTCTAGAATGTGTTTTGGCATGAACGGAACCATTATTTTGTTTTTCCAATCAATGATCTTCGAGCATAATACGGCTGTTTCGAGCTGCGCAGTGTCATCACTTGGACATTGTATTATAACTTCATTGAGTGTG
>k38_43429
ATACAAGATTTACAAACATTTTTAGAAAATGAAGGAGTTGGAGTTGATTTATTTCGAATCGCTAGAAATCAGGCAGGTGGATTTCGGCTGGTGCTCGACGCTGAAGGATGTTTAGACCGCCTCTATGGAGGATTTTTTTCAGATTGGGCATGTGGAGGACAATGGGCCCGGTGCGTTCAGTTTTTGACTACACTAGCACAGGCCCTGGCCGAGCACCAAGTTCCTTTGTGTGTGTGCTTTAACGGAGCCCACCCTGCACCACCAGCCACGCCACAGCATTGGATCCAAACTCAAGCAACTTACAGACAGAGAGTCAACTCTGTTTTGCGCCACATCGTAATGAAAGGTACACCACCGCCAAAAGTATGGTGGGTCCCACCTACAGGACTGCATTCCTG
>k38_43535
ACTCATGCTGCAGCAATAACTCGAATTTTACACCAGGAAATGGGTATACATGTCGCCTGGTGTGGAACTTATTGCAAATATGATGAAGAGTGGTTTAAAGATCAAGTTCAAGAATTCTGCGATGAAGTAATCGTTTCAGATGATCATGGTTTAATTGGAGATTTAATTGCTAAAACTGAACCTGCAGCAATTTTTGGAACACAGATGGAAAGACATATTGGTAAGCGTCTAAATATTCCTTGTGGCGTTATTTCTTCACCAGTGCATATACAAAACTTTCCTTTAAGTTACCGTCCATTTCTTGGTTATGAGGGAACAAATCAAATTGCTGATTTAGTATATAATTCGTTTACACTTGGTATGGAAGATCATTTGCTAGAAATATTTGGTGGTCATGATACAACAGAAGCATTAAGTATAGGAATTTCTGCTGTTGATAGTATTAAT
>k38_43569
TCATCTTTTTGATCTGCTGTGACGTAAATTATGGTATTGATACTCTATACTGCCTGCCTATGTCTTTAAATCTAATTGTACTTACCTACAGTAGCTACAGACTATTACTTACTAAAGTACCTACTGACTAGGTCTTTCCTGCATAATATTGTGTGGTGTAATACTTGTCTAAGAAGCCTATCATTAATCAATCAATTTTAGTTCAATTCACAATCACTTAATAAATTATAACCGTTTTCATTCAATTTGACAGTTGGGATAGATTGGTTACAATCAGAGAAAACTTTTGTGTATTCTCAGTACTATTAACTCATTTCAAAATGATCTTAGGCATACTTATACACCTGTAATATTTAATTAATAAATGACTCGTTTAAATTGATTTCTAAGCTTTGAGAAGTATCTTAAATTTTATACTTAATAATTAAGTACTTAGATATTTGTTTTA
>k38_44038
CGTACAGTCGGGAACAAGCCGCTTTCCCAGCTCCATTTGTCAAAGGCGAGACGAAGATTTGGCCAACAGTAGGCCGCATCGACGATATGTATGGAGACAAACATCTTGTATGCACATGCCCGCCAGTACTAGATGACTTCTGAGGAATTCTCTAACTAAAGATAATTAATATAATAAAACAGCGCATTCGCAGTCATAATGTAATGTATATTTTATCAATATTGTCGTAGAATAAATATCATTTTCTAACAACCGAATCTCTTTCATTTTTGCAAAGATAGAAGTTTACCCTTTAGTGGTATAAACAGTAATTCTGCCGTATCGTATATTGACCTTGAACAAGTAGTCTATCTTCTTAATCTATAAATATATTTATATTGCGAAGGATTACAATATCATTTTTCAATGGATCAAGGCAACGTGTTTGTTTTGTCCCTAGCTCAAATTACAGATTGGAATACG
>k38_44317
CCGCCAACACAGCCCCTGCCGCTCCCGCTAACTGCCGTGCCACCCACACGTCGCATTTGCCCGGCTCGCTCTGTTCAAGATGCGTCTGCGCAATTTGTACGATATCCGAGGCCACAGCGGTCGCAGGCGCGGTACAATCTGAGCAGAGCTTTCGTAATGCGAGCGCTGCAGGCGCAGGACAGCGCTGTAAAGCGGCGCCCGCGGCTTGTACGCATTCTCCACCGAGTTCGGCGCCGCGTGTGCCCGGTATTGAGCTCAGCCACGACGCGTAACTGCCGAGGCAGTCGAGCGCAGTGTGCAACGTCTGCGTCGATCTTGCGGT
>k38_44566
GGACAAACAATAGTCCCATCAAACAAAAAGTTACATTGCCGCTCGTCAGCATTGAGGACTGCCAAAATGCCGTGAACCGCACGCTTAACCCGCTTCGTATCTGGAAGCATCAGATTTGCGCCGGTGGGGAACCTGGAAAGGACGCGTGCAAGGGAGACTCAGGGGGCCCGCTGATGTTGACATCTGATGGTCTGCTACACGAGCTGGTCGGGTTAGTGAGCTTTGGGATCGACTACTGCGGGACAGCGGGAGTGCCCGGGGTGTACACAAACATACACTCATACACAATGTGGATAAGGCGGAATATATACCCGTAATGTTCCATTCTAATTTGACCTGTATTCTTCGTGAATATGTAATGGA
>k38_45076
TATATCTCAATGCTTATGTAAAATATATATTTTTTATAATTAGTATTATAATAGGTATATTCAGTTATATAATAATATCCATACAAAATACAATTACAGGCACATCATTTATTGTGAAGGGTAAGCATCTTCTAAAACCTGATCATGCTCAATTCCGTAGTATATCTTGCCGTCTCTTACATAGGCCCAAGACATACGGTTAGAACTGAAATACACTCCAACATCGCCATTCTTCGACAACGTTATGGCCCCAGCGGTATTATTTAGTCGTTTGGTCATACCCAATACAGATTTTTTTGTAGCAGTATTGGCATCGACGCCACTTTCTATTAATTTTACTATACTATGAGCCAAGCAATATTTTAAAATGGATTCACCATGACCGGTGGTTGAGACTCCAGCAATATTATCATCTGCATATGTACCGCTTCCAATTTGGGGTGTGTCACCTATACGTCCCACTGCTTTCCCGCTCATTCCACCAGTGCTAGTGGCCACAGCTACGTGGCCATTCGCATCTACAGCTACAGCACCGACAGTGCCTACACCACCCTCATCTTTGATGCCGATCTCAGTTCTTCCAAATTCACCATGTTTTAAAAACTTTTGCAATGCATCTTTCGCATTTTGACTTATTAACGACTCCGGCGGTATTGTTTCGAATCCCTTCTGTAAAGCAAATCTTTTAGCACCTTCTCCACCTAGCAAAGAATGCGGGGAGTCAGATAAAACTTTACGAGCAATGCTAATAGGGTGTAAGAAATCTTTTATCAGTGTCACTGCTCCGACATCGAGTCTAGCACCATCCATAATACTGGCTTCCATTTCTACTTCTCCGTCTAAATTTAATACTGAGCCATAACCTGCGTTGAAGTTTTCATCTTTCTCCATTGATACAACAGCAGCTTCGACAGCGTCAAGTGCACTCCCGCCTTTCAGCAGCACATCATGGCCAGCAATAACAGCAGCTTTAGTTCCTGTTAGCTTACCCGTGACTCTGCTGTCTGGGATGTCTCCCGCACCACCATGCACAATGATTATAGGTTTCATCGTCT
>k38_45230
CGTGGGTGAACTATTTTCTTCATTGTTGACCTTTCCTAAATCTTAGGTGTAATTATTTCATCATTAGACGTACTCTGGCTGTACACTAATTACCAAATATTCATATTTCGCCAAAGTCTCGACTATGGACTCCGAAGATGATACAAAGGATGATGTGGATTCTGGGAATGAGTCCAGTGGAGACGATGTCGACTTTGCAATGGACGTTGAGACTCACAGTACAAGGGAACGACAAACGGAGCTTGAGGAATATCCATACGAGGTGTTATCTACGGAGGAAATCGTTCAGCACATGGTTGACTGTATCAAAGAAGTGAATACTGTTGTCGAGATACCTACAACAACTACTCGCATATTGTTAAACCATTTCAAATGGGACAAAGAGAAGCTCATGGAACGATTCTACGATGGGGACCAGGATCAGTTGTTCTCCGAAGCTAGAGTCATAAATCCATTTAGAAAACCAGTCATACAAAGACCAAAGTTATTATTGTTACAGTTACCCAGAC
>k38_45438
AAAAAAGACATAATAAAATATCTAACTGTAGAACACAAATATAGATTGGCGTGTAGCATTATAAACCAGTATTCCATATCAATAACTTTATCCAGCCTTTTGAAAGATGAAGTTGCAGACTCCGTTGTGTTCTGTATTTAACGAGGGCTCCTGGCCCTCTGCAGCATCAGATGTAAATGGTCTCTAAGGTCATCCTTGTTTCAATGCAATCAGGTTACTTTATTCATTGTTAATGCTTTGAGGAAGGAAGAGGCTTTATATGCAGTAGATCTACGAAAATATTGTTCATACTGATCAGAATTAAATTTGTATAGAACAGAGTTTTAAAATGAATGTAAATAGCACTAAACCTTTTCTTTCTG
>k38_45696
GAGTAAAGATATAGAGCAGAATATGAATATAAACAAACTGGGCAGTAAGAAATCATTCGGCTTAAAAATAATAGACAATTTAAGTAATAATTTAAGTTCATGGTGAACCCCAGCAATTTAGCGGTAGCGAGCCTCCTTTGAAGTGCGATGAGTCCCTAAGTCTTCCCAATCACATACAGCGAATGTAAGACGCAGTGCCCTTATACCGCACATATTTCAAAAATCTGAACAATGTACGGACTCACCTAATAGAGTTTATAGTAAACCCCAGCAGCAGAGCGGGAGCGATCCCCTTTGAAGAGCGAGGAGCCCGCCATTCTTCCCGATCATATACAGCGCGTGGAAGGTGCCCTTACACCGCAGAGGGCCCACGGCACGGATTTCTAGAGCTCAAAAAGTATAGTGAGAATTCTATAAGTGTAGTTACCGACTCACCTAACAGAGTTCATGGTAAACCCCAACAGCATAGCGGGAGCAAGTCCCCTCTGCA
>k38_46106
CACACGAAGTGCGCTTTGCCCGTACCGCGTTTAAAAAAACAATTGTCAGATATTACTGCGGTGCGCGGGAAAATACGCGAGTGCAATCGTTTTTCGGCGCGCGTTTTGACAGTTTGTGACAGTGTGTGATTTTTGGTGGTTTTTTGACAGATACTTCAGAATGGGCTCTCTGCCTCGGGTCTCGGTGGCTACGGGTGCGCGTGCGGCGGTCCCGGCCGCGCCGCTGCCCAACCACCTCGCCAGACTGTCTGGCAGCGACAGAACTGCTCTGGTGTATGCAGATGAAACCTGCAATGTCCGAGTCAGCTACGCCGAAATGGCGGCCAGAACGAACACCCTGGCTAGAGCCATCGCAGCACGCGCCAGGACCACTGGAGCGAACAGGGATGGAGACTATGTCATAGCTGTGTGCATGCAGCCGACGCACAACACAATCCTGGCTCTGCTGGGCACATGGAAGGCTGGAGCAGC
>k38_46131
AAGGAGGCGCTGTAGGTGATGCACAAGGAATCGAGTTCAAAGTGATAAACTCCAACAAAGGCGGTCACCTGATAATGATAGATAATTTCACTTTTTCTAAATCGTGCAAAATCGGTAGGTCTTGGGTATGCTCCAACAGATACCAGTACAAGTGTGATGCCAAGCTGAAGATGGACGGACTCGAGAGAGTAGTGTTGTACGACCATCGGCACAACCATCCGCCTCCAAAGTTCATCATCACCGCTGAAGGGAAATACGTTAAAGTTTAAGTAACTAGAGGAACATTTGGCTGTAGTAAATTAAAGAGGTTCTTCAGTTCTCCTTCA
>k38_46378
TGTCAATAGAGAAGAAACTCCTCCAAACAATGGACATGATATTGGTGAAGAAGAAAAGGATAGCACTAGCCGAAGCCAACAGTGTGGGAGGGAGACAGAATTACAGCATGATGGACCAGTCGAACGTGAAGAATAAGGGGGGTTTCTGGACGAATATACTGTCCAGTGTTGGAAGTATAGCGAATCCTTTAGGACAGGGCACAGAAAACATAAACCAGCTCCGGCAAGAGATAGCCGGGCTAGAGGAACTAAGCCGACAGTTGTTCTTAGAAGCTCACGACGCCCGCACGATGCGTGAGAAAATCGAATGGTCTCACACCTTCCAGGGGAAGTATTTCAATTGCCTCGGGTATTTCTTCTCGCTGTACTGCATATGGAAGATATTTATTTCAACAATAAACATAGTGTTCGACCGCGTCGGCAAAAAGGATCCAGTCACTCGCGGCCTTGAGCTCGTGGTGCACTGGCTGGGGCTCCGCATCCACGTGGCTTTCTGGTCGCAGCAGCTGTCTTTTGCACTGGTCGGCTGCATCCTGCTGACCAGTATACGGGGGCTGCTGCTCACCCTCACGAAGTTCTTCAACAAGATCTCCTCATCAAAATCATCGAACATCATCGTGCTTATCCTGGCCCAAATAATGGGCATGTACTTCTGTTCATCAGTACTATTGATGCGGATGAATATGCCTCCAGAATACCGGATCATC
>k38_47012
TTATAAGCTAGCGTTGAGAAATAGTATGGCAATTTTATTACGTCAAAAAGTCTCTTATTTTATAGTGCACTTTTTACTGCTTGCAAAAATCTAACACTAATTTAAAGTAAAGCCGGATTTCCACAAAAGCGGAGCGGAGACAAGTGTTTGTATAAGGAATCAGGATTTTGAACCAAAGTTGAGCGGAGAGATGACGTGGAAATAACGAAATTTGATTGGTTGTTCAAACACATCTCCTCTCCCTTGATGGAAAACAGGCCTAACGTGTGTAAATTGCTGTATATCTACTACCTATGTAATATTTAGAATTATGTGTTTATATTTTTATCAAAATTTGGGCAGTATTATTTTTTAAACTATGTCTAATTTGTTGACACCAAAGGACCATCTAGATTTTTATCTAATAAATAAATTATTTAAAACCCCCCATATTGTTGTAAAGTAAATGCAATCAATGACTATTTCAAACTTTTCAAAGAGATTTCTATTGTTTAATATTTAATTAAATTTTAGTAACATTCTGACATCAGCCAGCTAAATTGTTTGTAGCGTGAAAAATATATTCAACATTGCTTTTATACTTTTTTCAATATTGCCATTGTTAGATTTG
>k38_47263
AGACCAGTGACTCGGAGAAGATACATCTGGACGAGAAGGCCTTCCGTTGGCTGCACAACGAAGACCAAATGGCCGTGGAGAAGCTCTCCGACGGCATCCGCAAATTTGCTGCTGATGCCATAAAGTTGGAGCGGATGCTCACGGAACGAATGTTCAGCGCTGAGAACGGGAAGTAGTGCAACACCCGAGGCCCCAGTCCTGCACCGAGGCTGACCCCAGACCTGCACTGCCTTTGAGCTGGGTCCTAATTGCACATGGCTTGTGACGAATGAATCTTGCATTTTTTAGTGATCGGAGAAGGGATGGATCATAGGATTCTGAT
>k38_48133
GTAAATGGTCTCAATAGAAGTATGATAGGTTTAATTTAGATCATTCGCTAGAAGTTAATATAAGTGATTAGAAATAAGTGTGTGGGGCATGCCTTTTAAATTCCGGTAGCATCACTCGTCAGAGCCCCGTAGGGCGCGAGTAGCCATGAGTTCTCCGAAACTCAATGAACGGTGTCCAAGCAGCTTGAGCAACGGCAAAAAGCTCCTAAGCAATGACTCCAAAGAAGACTCCTTGGACAACTCGATGCGGGAGTCCGCAAAGTCGGAGAGAAGTGGAAAAGGCGAGGAAGACTGGAGGAGACGCACCATCATCGTTGAGAAGAAAAACGGCACTTATGGCTTCACATTACAGAGCTACGGCATACATTACAAAAAGGAGCAAGAGATAGAGGTGATCACGTACGTGGACCACGTGGAGGCGGACGGGCCGGCGGCGCTGGCGGGCATGCGCGAGGGCGACGTCATCCTGGCCATCAACGGCGCCGACGTGGAGCGCGCCGACCACGCCGCCATCGTCGACGCCATCAACAACTGCGACTCGCGGATGCGCATGGTAGTCATCTTCGAGGACTGCGTCCGAAAAGTCGAACTCCACCTCAAATACATTAACCTACAACGAGCGATTCAGTCCAAAATGCGCGAATTAGATCAACTCACCGTCCGCGAAAGACAACTTTTTGATTCCAACTGGAAAACGCACAGTTTGCCGTCGCAGAAAAAGAAGAATTCTCCTTCAGACGTTATTTCAGATACGGAGGAGAACAATGCGGGCGACGGGATCAACTCCTACAATCGGCCTACGCTTTCCAGTGAAAATGTCACTGCCGCCAAGCCTCCTCAAGCGAATGTGTTCATGTACCAGTATCTGGACCCGAGATACGGAACGTGTGTCATACAGCCTAACATAAGAACGGGAAGCTTTGTGATCACCGTTGGCTCTCCAAGAAATAGGCGCGATTGCCATCACTACATAGTGAAAAACACGAACGAATGCCATCGAGCTTCAGAAAACTACAAAGTAGCAAACGGGAAACATGGGAAGGTTCACAGAAATAACCATAGCCACAGCTGCACACCGTGCATGCCCAATCACAACAACCAGGATGCGAACAGTCTCGAGGCTTACGACCTCGCCAGTCCCTGCTGCGACCCACATTGCGTGCCTAATTCACGGAAGAAAATACGACGCAAGAAGGAGTGTTCGAAGGAACACAAACGAAAGGAAAAATGCCAACAAGTAGACAAATCTACTCAGAAACCGGATGGATGCTCCCATACGCGAGCCAAGAAAGTTTGCTCATCCGGACACTGTTCAAGCCGCTACAGATATTTAACTACGGAGTCGACACAGACGAGTCAATGCAGTTTACAGTCCTACGCTACCAGTAATGCTACAGTACCCTGTGATAATTCTGCTTCCAGTTACAGTACATCTCTCAGTAGCGACACCCTTTTTTGGGATAACGATCGATCGGAGGCGAAATCCTCACCAAAGATACAGTATCAGAGCTCTCACCAGCACGTGAAGCCTAAGTCGTGGGATAATTTGACGACCAAAGCATTTGGTGGGTACGGTTTCGGTTACGGGTACTTGGATACTAGCACGAAGCAGTCGAGCCGTTCGAAGAGCCACGGCCGGAGCCACAGCGGGCGCAGTACGCAGAGCCACCACGAGTACCAGCCGGCGCCGAAGCACGCGCACCGGCAGAGCGCGGCGCCGCACCACTACCCGGCGTACGGCCGCAGCCACAGCCACTGCGCGCCCACCAAGTCCACCGAGAGCCTGGTGCTGGTGCCCAAGTACCCGCTGGAGAGCAGCGGCTCGGAGACGCGCCTGGCCTGCGACTGCGCCGACGCCGCCGACTACTACCGCCGCGCGCCCAAGGGCTCCGCCGACCCGCACTCCGCCGGATATTACTCCCAACATTTCATCTACCCGACGCATTCTTACAAGAAGAAAGAATCAAACATTAGCTCAGAAATAACGAGGTTATAAATCTATTGCAATTCTTCACCGCTCAATGTTAGGCCTAAACTTGGCAATTAGCGTTTTTACATCAAGTAAGTAGCGTAAATGTACTTAATTAGGCCCCAATTTTAACGGCTTTATACTTGTTGATTTATAGTTTTTATTAATAAACAACAAAGCGTCAA
>k38_48939
TTTCATTACATAGAAAATAGAAATACAATCAACACCATATTTTATTTAATACTATATTCTTGAAACATTCACGCACCGACTCTGACGCACAACATGTGATCTATGCATATTATTGCACAAGTGACAAAATATAATACGACTCTGGACAAATAGGTTTATGGCTTCCTGTTAAACTGTCTGAGATCACACACAACTTATTCGGGAATACAATTGAAAATTCTACTACATTAGGTTTTATATTAGTTTAAATTTTATGTAAAATACTTAAATCTAAAAGCGCCTTATGGGTACAGTTAATGAATATAGTTACATTTTAAATTATTTCCATAAAGTAATTCTAAAAGTCTTATTTATAAGGCGAAAGTTTGCCCTAAAAGATAAGCGTAATCGTTGGCCTTAATTCTATGATCAACAGTTCACTCTCGATACAACACTTTCAGCTCTAGCGTTTATGAATATGATATTTGTAACTTTTCAATAACAAAT
>k38_49026
ATTTTCTTATCTTATCGGTACAAATCCGAAGTAGCTCTCATATAAATGAAAAGTATTTTCCTCCGTGAAATTATCTAGTAATGCAACGAAGCTAGCAGTGTTTTATTCCATAACGTTGTCGACACTGCTCATCCGTTCAGTACAACACCTTTTCTTATTTCGAATTCATTTTCAATATTCTGACCCAAATTAATTATCACAATTATTTTGTTTTAAATAATTGAGACTATTTTTGTTGTGGTTTTAATTACGACATTAAATTGGGCAAATTATTTTTAGTGAGAAAGTGTTTTGAGTCCCTACCATATTTTTGACACATGCGCTGATTGGTGCCATCAAAGTACGCGTAGCCAACATTCCGAACAGTGTCGTTCCGGTCGGCGTTGTCGTGTGTCGGTGAAGTTTAGTGGTGGAATTTTTACGTGTGTAACATCAAAAAA
>k38_49049
CCCCGAAATCGGGAACTTTTGAAAAGAATAGAAAATTTCAATATCATTTGTTGAAAAAACCGAAATATTTGCAAAATCAAAATGTGGGATCTGCATCAGTAGTAAGTACACCATCAGCTTCGAGAGCGTCATCGCCGCAAGGAAGCGATATAAGCAAACGAAGTACAAGAAAACTACGAGGTGGGAAAACTCACAAAAGTAAGCGAGGCGGTTTGTCTAGTGCATACTCGCGCCGAGGATATAATCCTCAAGCTGCAGATTACCACGAGTCTGAATACCATTATGGGTCTGACTTCGGAGA
>k38_50038
CTCACACTGTATTATCCATACAACATTCAAGTTATCCTTTGTACTTTAAGAATTCATCCACTGAATAAAACGTATTTTTTATAAGCCACTTATAAAAAATACGTTTAACTTAACGTAGAACTTTTCCAAACCGGGATTTTGGGAGCAGTTTAATGTGTTTAGGTATCTGGTTATAGATCGTGATACACATGGCATAACAATTTTTTTTATAACGCGTTGTTTTTGGTATCGTGTCTAGTACTAGTCTATCTGGGTTTCGAAGTTGCCGGTTTGTTTGATCTTTTGCCTTTAAGAACATTTCTTGGTGTAAGTTTACGAACTTTCCTACCTCGAAGATATAGAGGCATGGTAGAGGAAGTATATTCAAAAGTCT
>k38_50212
AAAACATAAAACTAGTATTATTCTTCAAGAGCTTTTCTCTTTTTCATCTTCTTGCTTTTCTCAACATTAGTCTGCAAGTAGTGTGCCTCCTTCTTAGCCTGTGAGATCTCAGCACGCAACCTCTGTTTGTAGGCAGCTCTTTCATAGGCCAACCTCTCACTCAAGTGTATCCACTTGAACCTTGGAATGTACTTGATGTTCCATATCATGTCATAGTACCGAGACTTTTTCCTGCTCCCAATTTTTGTGTTGTTCAACTTTGTTGCAACCTCTTTGGCCACTTTCTTCCTTTGAAACTCCACCCAACCTTCTGTGAACTGGTTAGGAACACGCTTACGTTTCTCCCCTGGCTTGCCACTTGGTTGAAGATAGATTCTTCCCACATCACCAAACTGTCCAAATATCTCGCGAATCTTAGCAACATTCATATAGGGAGGGATGGTAGATAAATAAATAATGCCTTTCTTTCTTAATTTCTTCTGCTTTACCACATTTTCTGAGTCCGATATACTGTCCCTCGTGCCACAATCGGATCCATTTTCAGGCACCCTTTCCATCTCTTCCCGTGAGGCAGGAGACATTTTTTAAATATCTTCCTAATTAAAGGTTTTATGTGAAGTTTTTAGATTATAATTTTAAAAGATTTAATCCAGAATAAAATCAT
>k38_51366
ATTTTATATTAAATTATCTAATTAACTAATCGAAGAAATACTTCTTATTCATACTCACGATAAAAGCTATTATAAATTACCTACATAGCAAAATTATGTACAATCTACATTTTGTACAAAATGTATGCAAAATTAAATACCTCCACTTAAAAATTGTAAAACACTTATGAACACAGAGTTGTCAATGGAGATTACAAACACTCGTCAGTATTTCATTCAGAAAAATATATGTATTTCGTTCAGTGTCTATTGAATGATATCGTTCAAAAGGAAATTTCATTTCAGTAAAAAATAAAAATATATCCAAATTTCAATCATAATATATATCACAGATACCTAAGGAAGATATTACGGAATAACATCCTATCAGTGAGGTATTAGATTGCGGGGTCATATCAACCATATAAATAAATAAAAGCACTCAAATCTCATAACGGGTCGAAAGTTTCGTCACTCATATTAATACCTCAGATCGCCACTTCCGTGCCGGATCACGGCGGCATTCAGACCTGAAAGTAGTCGCTGACAGTGGCATCCGTACCATTGTTAATACTGCTCTTCGGCTCTCTGTTGCCGGCGACGTTGATTCTCTCGTACCCCGCCGCGGAGTCGGACCTTTCGACCGCACTGCCGGTGGGGCCCTCGTTGTTCACTTTTTCATAAGGCGGCTCCTTTCGGGCCAGCTCGAAATATTTCACGCTCTCGTAGTTCGGATCCTTCTTCGACCTGCTCGAGTCTTTCGAGCGGACCGACTCGTACTTGGGGTCCTTGCACCGCAACGATTCGTAGTTCGGGTCCTGCGCGTGGACGCTTTCGTAGTTGGGGTCCTTGGGGCGGACGGACTCGTAGTTAGGGTCGGACTCGCTCCCGGTCGTGTAGAGGGGTTCGTGCGGCATCGACTCGTAGTTGGGTTCCGCAGGTGGTTCATCGTTGTTGTTCGCGGGCCAGTTGTTGTACTTATTCGGCCGCTTGTTAACCGTGGAGTAGGTGGGCTGGAGCTTGTAATCCGGAGCGATAGTGGCGTAGGGCGGCGTGGGCGGCTGGTTCCGGAGCACCTCGTAGTTTGGATCGGAATCGGACGCGTTGTT
>k38_51701
CACATTTGCTCTTACTAGATGGACACTACATAAAACTGCCAAATAAGTTAGAAACGGAATTTAGTTAGTTAACTGGTCTGTAGTTGGCACGCGCTTGGGCTTAAACGTTAGCCCTTCTTGTAGTTAATTTTGCACTCTGCCAACGAGCCAATTTTATTAGCCAATGCTTGAATCAGATACCAATACGTATTCACCTTATAGTTAAATTTAAGTAACGCTTCGCAGATAAGACTTAGCAAGACCTCGAGAAAACAGGACAAGTTTAGCTAATTTCAAAAGATGTAGTAAAGAAACGTACCCTGTACCTATCTTAAGTCTTTCTAAATAAA
>k38_52369
TCTCAGCGAGTGGTGCCAAAGCGATCCTGTTTATAGCTCTCTTGCATGGCTGTCTCTTTCTAATTGCTGGATCCGGCACCGAAGATCCTCTAGACAGTTCCACCATGGACATCTCGTCTCGGCGCTTCAGAGCTGAGTTCCTCCAGGAATACCAAATGTCTGCGGATGCTCCTTACTTCGATGGCAGCACTCCAAGGAACATCACTGGCCTGGTCGGGCATCCAGTACGGCTCCTTTGCAGGGTTAAGAATCTGCAGAATAGAACGGTATCATGGGTCCGTCACCGGGACATCCACCTGCTGAC
>k38_52556
CATGCCACTAGGACCTTCATTGGCTATAGACCTAGGCGGAGGCACAGGGGCCAACACAACTGGGAAGGTGGGTAACGGCAGTTGTTGGTCTATCTGAAGCCTGTGCAGACGAGCGTGGAGACGCCTCGAATGTGCTGTAAGGCCGTAGGAAGCCCATAAGCCGGCTTGGAGGGTACGACGAAGCAGACGTGGATTAGGTTTTACTATTCTCATCTCTTCAAAGTTCACCTCAGTCTTTTCATCAATCATCCTGCACGGTGGTATTGGTTCGTCACTGGCCATCTTGTCAATCAAGTACTGCTGATAATGGTCTTCGTACAGTGCCAATTTCGCGCCGTCAATCTTTTTGTAGCGGCGTGCACCTATCTTGCATTGTTCCCAAATGATACCGGAGTTGGAAATGCTAATGTAAACAATCTCCAGCAACTCAGGGTCATTGACCAGAGATAGACCCATTCCTTGCATAGACAACAC
>k38_53359
GATCTCTAAGTATAATACCGGTATACCTACTTACAAATGCAATTTGAAAAATGTCAATAATCTATTTAATAACTTCAAAAGTGTGAGAATAATCTCGTACTCCACGTATTCCACGATAGCTGGTATTGTAGTCTAGGACTGCTACGCTACGATCTACCGCAGCAATAAGCTTAGTGGAATCAAAATCCAAACTGTACACAGGAGATGACTTTTTTTGCGTAAAATACATTTGAACATGGGAATCATGTTTTCTGATGTCATACAAAACACAGCGGGAATATTCTGAGGAGCCGACAATTATTGCTCGATCACCATCAGATTTGAGGCAGTAACATGAGGCTTGAAATGGGTCCATCATTTCATGAACCACTCTCTTTGCCCGCACATCAACATAGTGCACCGTGCCATAGTTTGTTACATATATAATCGTATTCGGATCATGCCACCTAATGTCTCGAGTTAATAGCTTATGACACCGACCCAATAGGGGTTTGTACAAAAATTTACGCGTTTCAATATCAATCAAAACAGGTATAACACTTCTATTGAGGCCAGCTGCTATTTTCCTCTTGCTACTATGCAGGCTGAGGCACCTTATTCCTATATCTTCGGGAAACTCGATTTCTGTGAGAAATTTTGATGGATTTTCTGATGGGTCTGTCCAAGAAGTTATTTCATCATAGTATGTTTCATTATTAAAATTCCACAACAATAGTTTAGAGCTATGCATTGAGGCAGTTATGGCACAGACCTTTTCCGAGTTAGCAACCAACTCTACAGCTGACACTTCTACTTTTCCGCTCTCTTGACAGTTGGAAATGAAATATAATGGTTTTGGTCTTTTTTTCGGATGTGTCAATAGAGCCACAGTAGAGCTGCCATCTCTATTTCCACAAAATATAATATTTTCTGACATTACAAATCTAGAGATATCATTTGTGCGAATATCACCCCTTTTAACTGTTGGCACTTTAAATTTCCAAATAGGAGCGGCACCACGCAGTGTTCCTCTTCTATCTACTTCATAACAATGTAATTCAGATCCCACAGATAGTAAAATCAGTTGAGAGTTGTGAAAATACAACCAAGGCATGTACTTTGTGTTATGCTGAATGATAACCTTATTTTTATAAATTCCTTTGCGCCAGTTGTTTGAAATCCTTAATTGGTTATATATGGAAAGAGTATTGATTTTACTGTTGTCTGTACTGTTACGAACAATCATTTGATTCCAGCACTTAATAATATTCCTCCAAATTGAGTTATTGGATATGACGATATTTCTGGCAGTTTTACATGTAAGCATGAGATTATGAAGATCTGTTAGCTCTAAGTCATACAAAATTTGAAGCAGAACTTCAATTGGTAAATCTAGTAAAGACATTTTGTAATATCTTCTCTGCTTTAATATTATATTTCAACTTTAGGCTTAGGTTTTAGGACAGTCTGGTGAAAATTGTATCGCACAACATAATATTGGTGTTAGTCACTACAGATAGATGTCCTCTGTGACTTGAACTGAAATTTATTAGATAAAATATAATATTAATAGGTACACAAAGAAATGTTTTTCAAAAAACCACAC
>k38_53364
AAACAATATTCACGTTCCTCATCTTCGAATTACCATTCGCTACGAATGATTGCGCGTAAGCTCGTTCCTCACTACGAGTTACCATTTACCATACACTACGAATGGTTGTGCGTGAGCTGTGCTCTGACAACGACGGAGTTCAGAGTGCTGATGTTAGCTTTGCAGCCGTGTCTGATCCTCTTGCAGCAGGTCCACCTCACCTTGTTCTTGTAGCCCTCGTGCTTGGTGAACTTGTGACCGCCCACGTGCACAACCAGGTGACCCCGGTTGGAATACGCGAACTTCACTTGTGCATCACCTACAGCGCCTCCTTCGCCGC
>k38_53468
CTTCTACATATGCTAGTATATAGATCTGGTGATAAGCTTAGGAATGCTATACTTAGTGTGGTCTGTTGCTTTGTGTTTCCTTGTAAGCTGAGACTGAGCGAATGCAGAATTTAATTGTAACTTTGCCAGTACATCTATCTAGAGGCCTGCTGCCATTTTTGTCTTCTATGAAATTTCTGTTGCCAAGGAAGACAGGATTACAATTTTGTCTGACAGATTGAGATGGCATGGTGTATTCTTGGTTATCAAAATCCCTGTGTAGTGTGGGGTTTTTAATTGGTGAATATTCACAATGTGGGGAAAGCATGGTACATACTGTATAATCTCAATTACCCAAGTGTGTGTACGCTTGCAGGATCTAGAACAATACATCGAGCTGAGCTGCTTGTGACTGGGTGACTTTGTTCTTGCTTTCTTGTTTCCTGTAATGCATATACTAAAAAAATA
>k38_55835
AAAAGCAGGTTTAACCTCCTTTTACATTATAATAATTTATTCATAATCTTAGTACTTTTGTCTTGTACTTTGTGTTAAAAACTTAATCTAAAGGCACGTTAGACGCCTACTCTAATATTAGCAAACACTACTGTTTGCAACAAGACTCACCGCACCGATTTTGCTTAGAATATATTTCCAGGCACTCAGAGCTTCACATTAAAATTACAATTACACTATGGTCCTCTCGGTTTGAATACGTTAAACACTTATTTCTAAATCTGTTAGATTTTCCCGCGGTGAAGAGAGATCACGGCGTGTCGGCGA
>k38_56406
TTTAAACTTTAATATTTTGCAAACGGATCACTAAATCAAAAAATAGTCTTAGAAACCCCTAAGTCATTTTAAATGACCTATCCAACGATACCACACACGATGGGGTATCAATGATAACAATGAAACTTTTTAATATATATTTTTTTTTAATTTCTATATTTAAGTGAAAAAATGTTTTATTATCATTAATAATAAAAGAAATCAGTCAAAAATGGTTTATTTTAATTTAATTTTGTACTTATAACTAATTTCAAGCAAAAAATATTTTTGGCCGCCTAAATCATTGAAATCTACCTATGTGCTACGTGTGAGTGAATTGAACAGTTTTTATTTCTGAATTGT
>k38_56724
CCAGCATAAAGCACTTTTATTGCAATAATAAAACTTGAACCGCATATGTAGTGCAGAGGGCAGGGGACAAAAGCTTTCTCTCACCAAATCACTACACAAGGACAGCAGAGGGTGAGAAGGAACTGAAGGAGGAAAAGCCAGGAAGCCAAGATCAGCAAAGAGCCAAGCATCAAAACCCAGGAGATGCTGAAGCTGTGATGACCAGCATCGTATTCTTAGAGAACACTCAAGGATTTGCCGTGGTGGCTGGGCGTCCGTTGGGTGGTGAGTCTACAAACAGCACCTTCAATTTAAACTTTCCACTGAAGTTCTTAAAATTTAGAAAGTGGAGCTTGAATAGTTACAAGATTACAAAAGTCCAGAAAATCCATTAGAAAAACCATAGGATGAAAAACAAATTAAGCCAGGTCACAAAGGCT
>k38_56734
GACATCGATATGATTGATTCAAAATGGATAATACGCTACGACGGATCGAAAAGCCTATTCAGGCTCTTGGTAAAAGCTGACCTTAGTTATGGCCTTTATAAAGACGATATTTTAATATCATGGATCTTTATTAGTGAAGTTGGAAACATGGCCCATTTGCACACCCCTGAAGAATATAGGAGAATGGGCTACGCAACCTTATTACTAAAACTTCTTTGCAATAAGTATTTAGAAGAGAAACGAGATCTTTTTGGATATTGCGAGAGTAGAAATGTAAAAGCTCTTAATTTATATAAAAAGCTCGGATTTGAAAAACTTCATTATATTCGATATACTGTCGTTAAGCCTAAATAAACC
>k38_57910
GGAGCAGCGGCGGCGGGCACTGTCATTGCTGGCGCGCGAGCTCGGCCTCAAAGACACGGCGGGGCTGGCCACCCGCTGCCGGGACTTCGCCAAGCGGTACAAGGAAATGCTGCGCTCGCTGGCTGAGCAGCACCGCTCTCTGGAGGCCGTGACGCAGCACGCGCCGCCCTGGGTGCGGCACCTCGAGCAGCGCCTGCGCTGGCTGCCCGCCATCGTGGAGGATCACCCTGCGGGTTCTTGGATGGCGAAGACCTGGAGGCGCACTCGAAAGCACAACCTTAACTGGGACTGGAAGCCCGAGGGGAGTAAGGAGTGTGTAAAGTGTCACGGCTGCGGATCTAAGACCAGACCCTACCCTGAGAATAGCTTAAATAAATTCTTAGTTTGTTTTCCTCATATTTTGTCAGTTTTATTTATCC
>k38_58719
ACCTCTCAACCTCTTCACCACCTGTTTCAGTTTGACAAACTATTTTCTTATCAATACTTGATCATACAAATTTTGTATTATTAAATTAACAATTAAGAATAACAATGCAGTCTTTACAGAAGCTTCAGTTGTTAAAAGGTCACCTTGGATAGTGGGATATAGATTGTTTGATCCAGTCAAGGTGTGAAGCAATGGAGTCATATATTCGAGGCCGGCCAAGCCCTATTTTTGAGCAGGCTATTCGCCACCCGCTTACACCAACTAGAGACCAGTGCTTCGTTTTCTCGTCAAAGCACATCATGGAACTTCCAGCGTATTCTTCTTCATCGCAATCATCACTGTCGTAAAG
>k38_58983
CACTCCGCCGGGGGTCGGTGAAGTATCCCAAGATGGCTGGGCGTAAACTTGCTCTAAAAACCATTGATTGGGTATCTTTTGTGGAGGTCATGCCCCAAAACCAGAAGGCAATTGGAAATGCCCTGAAGTCCTGGAATGAGACCTTCCACGCCAGGTTGGCTAGTCTGTCTGAGAAACCACCTGCGATTGACTGGGCTTACTACAGGGCCAATGTGGCCAAGCCTGGCTTGGTGGATGATTTTGAAAAGAAGTATAATGCCCTGAAGATTCCTGTGCCTGAGGATAAATACACAGCCCTGGTGGACCAGGAGGAGAAGGAGGATGTGAAGAGCTGTGCTGAGTTTGTGTCTGGATCCCAGCTCAGGATCCAGGAGTATGAGAAGCAGCTGGAGAAAATGAGGAACATAATTCCCTTTGACCAGATGACCATTGATGACTTGAATGAGATCTTCCCAGAAACCAAGCTGGACAAAAAGAAGTACCCGTACTGGCCCCACCAGCCCATCGAGAACCTGTGAAGCAGCCTGGGACGGAGCCCCGGCCGACATGAAATAAAACATTTAAATAG
>k38_59338
CCGCATTCTAGTTGTGGGTGTCGCTCTGTGCAGTCATCGCGTGTGCCGCCGAACTCAGTGCGCCGTTTGTGAGTGCTTTAGTTCCCGCTCGAGTGTCAGTGTGACGGAGAACCCGATACCCCGCCGCGGAGGATGTTAACAGCGCACGGTAGCAGCTGTTGACGTCCGCAGTAGCCCATAGGCCACTTTCGTTCTAGCCCCAGCTCCTCTCACCCCCTCCAAGATTGCTGCCACTATGGGTCGGAAGAAAATACAAATATCCCGGATCACGGACGAGCGGAATCGGCAGGTTACGTTCAACAAGCGTAAATTCGGAGTGATGAAGAAAGCTTATGAACTGAGCGTGCTCTGTGACTGTGAGATCGCCCTCATCATCTTCAGCTCCAACAACAAACTCTACCAATATGCCAGCACGGATATGGACAAGGTTCTTTTAAAATACACGGAGTACAACGAGCCGCACGAGTCGCTGACCAACCGCAACATCATCGAG
>k38_60068
GGAGTATTTAACTGAGATTTATTTACTCATAAATATAAATGTAAGGGTTGCCTTCTACTAATGCTATGTCCTTTTCCAGTTGGCGCAGCTCTTGTTCCATCTTCGTCTTCTTGAGGATCTTCGGGATGGTGTCTGTCAGCATGGGCAGTTGAAGGAATGCTTTCTGCATCAACTGCCAATTGTATTTCAGATCTTCCAATAATTTCTGCCTCTCTTGCTCGGAAATCAATTTGCAAAGACTCTCTTTGTGATCTTCCGCGTATTTAATCTTATCGATCTCCCTTTGGATTCTCCTATTGCGTTTCACCAGGTACGATGGCATCTGGCCGAAGTCGGGTCGAAGGCAATATTCTGGCACTTCGCCTGAGCCTTTTATCTTCTTTGTATGACCATCTCTGGTATCTACTAGTCTTGGCTCGACAGGCTTTGGCTTTGTTTTTATCGCCTTCTTTATGTTCACCACGCGGAAGTTTACTTTCGGCTTTTCTGGTTTCTTCCCTGGAGGTGGGCGCTTCGGCACCGGGGGAAGGTTTCCTGTGACGTAGCACTTGTGATCGGACTCCTTGATCGGCTGGCCTATACCCTCACCTTTCTTCAGGAATTTATCGGGAGTTTTTAAAGGTGTTTCAGCATATCCAAACGTTCGCCGTAGTTGGGGTATCTTTCTCGCTTTAAGTTCCTTCTCCAACTGAGATTCATACCTTGGAGTTTTAGGTGGTTCTGGAGGTGGTTTATCAAGGATCCTATAAATATCTTCATTATGATGGACTATTTCGACTACAGACATTTTCAAAAATAACGGGCCTCTGGTTAATTATGTGGATATTTGTATAAGATTATCCAATACAAATTACACCAGTGTCTATTTGAATTAAATATACAAAACAAGGGATGAAGCACGAGGACCAAAAC
>k38_60470
TTTTTTTTTTTTTTTTTTTTTTTTTTTTTTTTTGTCACCACATGTTTGATTTATTGAAATATGCGGTCTCTACTTGCTCTCTGGAATTTAACAATTTTTAATAGTTTATGCAGCTGGCTTCTTTTCTTCTGTAGTAGGCTTCTTCTCTGCTGGTTTCTTGGCAACCACCTTTTTCCCTGCAGGCTTCTGCTTCTTGGCATCCACCTTCTTTCCTTTCTTGCCTACCGCTGGCTTCTTGTCTGCAGTCCCCTTCTCTGGAACAACCTTCTCGGATTTGGTTGCCAGTGCAGTAGCTGCTGCTTCCAGCTTTTTCACACGAAGTTTGTGATTTCTGGCCTGGCGAAGAATGGTATTCCTGCGCATAGTCTTGGCGTAAGGGTTCAGCTTCAACATGATTCTCAGGTTCTTCAGTGGATTCTTCTTCAAGACTCTGCGATGAATCTTCTTGCGTGGTGCTCGGAGGGCTCTTTGGATTTCTGGGCTTTTCAAGATTCTGCTAAGGTCGGTGTTCATCATCTTGTGCATGGGCAGGTTATAGTTACTCTTGAGGGAAGCAGCCTTCCGCCAAGTGCCATACAGCTCATCCAACTTCCGGAAAGCACTCTCCGTCCAGATGCAGAAACGGCCCACATGCCCACCAGGAGCCAGTTTCAAAATGTTCAGCTTGCTTACATTAAGCAGAGTAATACCAGGGATGTTGCGGAAGGCCTTGATGATACCATTAT
>k38_60641
TTCATGGCTTTAATTTGTTTTGTTTAATTGTTTAGAATTCAGTTTTATTTTTTATTGTTAAAATACATAGTATATTTTATTTGCATTTCTAATGCAGGATTACCGCATTTATGAGACAATGTAGGTACTGTTGTTGTAAGTCGAGGAGACTGATCACACGTTACTAGCGATATTAGCATTGTAGCTGTTACTATATTTTCTCTACTTTTATTACCCTGTACCTAACCTATTTGTCGTTGAATTTTGTAAAACACGCTTCGTTTTATTAAACACCTTAGTTATGTAAGCCAAATCGTTTTTTGTAATAGGATATGTTTTC
>k38_60771
TGCCTTGCGAGCCTCAGCCTGAATCTCTGCCAAACTTTGGCCAGGAGGGTGGACATTGATTCCCTTCTTCTTCGCCCAACCCAAACCGACTTGCATTTCCTGTTCCCTGGCGAGTGCCGCTGCTTGCTGCTGAGCGATGATCTGCATCATCTGCTGCTGTTCCTTGATCTGCTCGAGTTTCTTCTCCCGCTCCAAGCGCTGGATCTCTGTGAGGGTGAGCCCTTCCTTGCTGGTCGCGAACATCGATTGGTTGGCCACTGCTGACCACGGCGCCTTCTTCGCCACCGACTCAACTGCAGGCCTTTGCTGCTGCTGTTGATTCTCCTG
>k38_61246
GCGATGGACCGTCCGCGGTACAACACGGTCGTCCGCCGTTGCGCGCTCGACAGAGACTTCGCACTTCTACCGCACGGCGACAAGACGGTTGTCGGCGAGCGAGGCGTCAGTCTTAGTGGAGGCCAGCGAGCGCGCATATCTCTAGCGCGTGCTGTATACAAGCGCGCGGACATCTATTTGCTAGACGACCCGCTATCGGCCGTGGACGCACACGTGGGCAGACACCTGTTCGAGTCGTGCGTGGTGGGCTACCTGCGCAACTCCACCCGAATCCTCGTCACGCACCAGCTGCAGTTCCTTAGGGA
>k38_61268
GGCAGCGCGTGCCCCGAGCTCTCTGCCTTCCCCCGCCCGCCAGCCCGAGCCCGAGCCCGCGATCCCAGCAACAGCCCGCAGAGCAGCCCCAGCAGCAGCGCCATGGCCGGGTGGAACGCCTACATCGACAGCCTTATGGCGGACGGGACCTGTCAGGACGCGGCCATCGTAGGCTACAAGGACTCGCCCTCCGTCTGGGCCGCCGTCCCCGGGAAGACCTTCGTTAGCATTACGCCAGCTGAGGTTGGTGTCCTGGTAGGCAAAGACCGGTCAAGTTTTTTCGTCAATGGGCTGACACTTGGGGGCCAGAAATGTTCTGTGATCCGGGACTCACTGCTGCAAGACGGGGAATTTACAATGGATCTTCGTACCAAGAGCACCGGAGGAGCCCCCACCTTCAATGTCACTGTCACCATGACTGCCAAGACGCTAGTCCTGCTGATGGGCAAAGAAGGTGTCCACGGTGGTTTGATCAACAAGAAATGTTATGAAATGGCCTCTCACCTGCGGCGTTCCCAGTACTGACCTCATCTGTCCCTTCCCCCCACCGTTCCCTTTGGCTTTTGCACCCCCTTCTTTCCATACACACACATACCATTATTTTTTGGGCCATTACCCCATTTCCCTTATTGCTGCCAAAACCACATGGGCTGGGGGCTGGGGCTGGATGGACAGACACCTCCCCCTACCCATACCCCCTCCTGTGTGTGTTTGGAAAATTTTTGTTTTTGGGTTTCATTTTTTGTTTTTTGGTCTTTTTTTTTTTTT
>k38_61622
AAAAAAGAGGACAAGCCGGGCAAAGTGAAAGATCACATATACAAAAGCCACTTAGAAAACGCCACGACTACGACTTGCTTTTGTAAGAAAAAGTTTGGAAACCAGACCCGACTGGACTACCATATCAAGAATGTGCACACGCTGTTTGAATGCAACGTATGTGCTAAAGGTTTTATGAAGAAAAAGCTGCAGCGTCATAAGGCTGAAGTTCACGGCCTGCCTAAGAAGTTGCCCACTTGTGGTGTTTGCGGGTATAAGTGTATGACAGAACACTTGTTAGTGGAGCATCAAAGGCGCGTGCACTTGAAAGAGAAAAACGTCCAGTGCCCCCAATGCGGGGAAATGTTTTTCGACAACGGATACTTGAAGTTGCATCAGGTGAAACACAATCCAGTGATGAAGTTTAAATGTAGATTCTGCAATAAGACATACCCGCGTAATCATACCCTGAGTAGGCATGAGAAGATTCACACTAAGGATATGAGGAAAAAGTGTGAGGTTTGCGGGCAGATGTTTGTTCAGAA
>k38_61638
AAATTAGAAGTAATGCAAAATGTAATAGAGCTGCAAAGCCACCCGTGTATTGCCGTGTGGTCAGGCAACAACGAGAATGAAGCTGCTTTGCGAGGCAACTGGTACAAGACCAGCTCAGAGTTCAACAGATACCAGGCGGAATATGTAAAACTGTATGTAGAGACAATCAGACCCATCGTGGAGGATTTGGATTGGATGAATCCGTACTTAGTTTCCAGTCCATCTAATGGATTAGAGTCAGAATCGGAGGGGTACATTGCCTTGAATCCATATGATCCTCATTTCGGTGACACTCATTATTACAATTACATTGCTGACAACTGGAACGATAATACATACCCTCTTACTCGATTTGCTTCGGAATACGGCTTCCAATCTTTGCCGTCTCTGTCTACCATGAGGCAGGCAGCTGAGAAGCCAGAAGACTTCAGTTTGCAAAGTGAATACTCCAAGCACAGACAACACAGCCCGAACGGTTACATGTTCATTGAGTTACAGATGGACAAGAGATTGAAATTGGAAAAGAATGACACGAAGTACTTTGAGAAATTCGTATTCTACAGTCAGATTTCTCAAGCAATGATAATAAAGACCCAGACGGAGTACTACCGACAAAGCCGCGACTCCTGGTACACCATGGGCGCTCTGTACTGGCAGCTGAACGATGTTTGGCAAGCGCCCTCGTGGTCAGGCATCGAATACGGGGGCAAATGGAAAATGCTTCACTACTTTGCAAAGCGATTCTTTGCGCCAGTATTAATATCGCCCGCGCTTCTTTCCACGGGGGATGTCGTCTTATATCTCCTTAATGATCGATTGGTGCCGATACTCAACGCTACAGTCTTAGTGCAAGTTTACAAATGGGACAGTTTTACTCCCGTCTACAGTCAGAACTACAGCGCATATGCCCCGAAACTTAGTGCGGGAAGGCAACCATACAAACTGAATGTAAAGAATACGGATATGAAGACGGTGTTTTTGAAATTCACGCTGATAGCAGATGAGGTTCAAGCGCCGGTTAATTTCGTGTTCCCTACACCGTTGAAGGAGATTGAAGGGCTAAACAAACCTAATATCAAGATTCATGTTCACAGTCCAACAAAAGTTGGCAACGAATACCGGTACCAAGTCGAGGCTGTCTCAGACACCATAGTGTTGTTCCTTTGGTTGGAGGCGGACGATATAAGCGGTCATTTTGAAGATAACGGTTTTATTGTAACCGAGCCCAATATCTCCACATATTTCAGTACCAAAAAGCACATCGAGCCTAAAGAGTTGCAGAAGAAAATAACGTATCAATATTACTTGCATTAAAGCAATAATTTAAGTTTTTGGATGTGTTTTTAATTCACTACTACTGGTTCCAAGGCTTTTCTCCGGGACTACTCAACCTTTTCTTATTAAAGCTAGAGCTTTGATGAAGTTTCAGTAGTCAGATAGTTCCTTTATGTAAGTATAGTTCTTGCAACTCACAAGGTGAGTAAGCTTTACTTGTGTGTGTACGTATACATGCACATAACGATAGCGACGATAGTGTATTTATCAAAACTTTTGAAAAACGAACAGTAGCGAGCACCACACATGTAAAGCTCACTCGCCTTCGAGAATTGCAACAACTAAGAATCGGTATCACCTAAGAAAATTGATATTATAAAAATAAAACAATTTATAAAAAG
>k38_62008
CATCCATCGACGGAAAAAGGAGAGAGTCGCATCTCCTCATAACACGCGATTTGCTCCTGTCGCTCACCCACTTACGTCACATACTTCTTCAAAAGTGCTACGAATACACATACAGAGAATCAGAGATGGGGCTTAGCTTTACGAAGCTATTTAGCCGGCTTTTTGCCAAGAAGGAGATGCGAATTCTGATGGTGGGTCTTGATGCTGCCGGAAAGACCACTATTTTGTACAAGCTCAAGCTTGGAGAAATTGTCACCACCATCCCTACTATTGGATTTAATGTGGAGACAGTGGAATATAAGAACATCAGCTTCACTGTTTGGGATGTTGGTGGTCAAGACAAGATTCGCCCTCTGTGGAGGCATTACTTCCAGAACACTCAGGGTCTTATTTTTGTGGTGGATAGTAACGACAGAGATCGAATTGTTGAGGCAAGGGATGAGTTGCATAGAATGTTGAATGAGGACGAACTGAGAGATGCTGTCTTGCTTGTCTTTGCCAACAAACAAGATCTTCCCAATGCCATGAATGCTGCAGAAATAACTGACAAGCTTGGGCTTCATTCTCTCCGTCAACGCCACTGGTACATCCAGAGCACGTGTGCAACATCTGGAGAGGGCCTTTATGAGGGGCTGGACTGGCTGTCAAACAACATTGCTAGCAAGGCTTGAAAACAAAGCTCATGGATTTTGGTGGTTGTCTAGACTTACAAGACTTGCGACTCTGGAAAGCCTATTTATCCCCTTTTTGTTCAGAGACGGTTGTAATAGCAGAATGTTTGTTTAGATCCTACTTTTATAATATGGTTTGTGCAATCTGTATTAGCTAGCGCTTTTAACAAAATTATAAATGACCCAAACGCTTTTGTGGTTGGCAAGTATTGG
>k38_62168
GTAGCCATCGAACTGCTGGCAGACGGCGGGCGCGTGAACGTCAATCGCGAGCTAGTATCGCGCGGCTATGCGGTTCCCGTCGAAGAAAGCTACGACTCCAAGATGAACCACGACCTCCGTCAGATGGCGTCAGATTTAAACATGGCTCAGAAGCGGGCGTATAACAAAGAGCAGTCGCAAATATACAAGGACCTTCGCGAACTGGAGCCACCCAATAGCAAGGACTGCGTGGCCGACGTTTGCCTCAAAGGGCCTACCAGCCCGTTGGAGACGACGATTCACAACTTGATGTACGCAAGCCGCGACCAGCAGGTCACCATCGAGTGGCACTCCGTCAACTCGGTGATGCTCGACACCGAGCCACAAGAAGTTTACGAAAGATTGGTGGTGGCAGCTGACGTGGGTCAGAACCAGGCGCAGAGCAAGCTGACGCTGCGGCACACCACGCTCATGCCCAATATCCCCGGCCTGCCCGGCATCATGGCGCTGCTGTTCTGCCCCGTCGCGGAGCTTCGTCGCGACCCGGACGGCACGCGTTACGTCAGCGCGCTGTGCGGGCTGGGCAGCAACGCCGACGCGCGGCCCTACTTTCCCGAGCACGACTTGCTCGTCAACATCGACGCAGACCTCTCCGTCGAGGACATCGGACACATCAACCACATCCGCCACCTGATGGACTACATGATGTACTGCGAGGACGGGCAGGTCGCGCCGCCGGCCGACTGCGAGCACCGCCCGCAGGTGCCAGGACACATCCGCAGGAACCTCATGAACCTGCTGATGGTGCGTCGCAAGCACCGCGAGCCGGTGTCGGTGGTGAACGCGTGGGAGTGGCGTTCTGTGCCCGACGACGAGCTACTGGAGATCACGGACCCCGACATGGTGAAGCGTACCGTCATGTACCCGCTGCACGCGCCGCTGGAGCTTCGTCCAATGCCACGTGAACAAATGCTTGAGCTCAAACGGGAGAACGATCAACTCAAAATGCAAGTCAGCAGGACGTCGATCTCTTCGCATACGGAGCTGGTGTGCAAGCTGTGCGGAACAGGCCCGCTACCAGTACACGCTATGAGGATCCACCTTTATTCCAATGCGCATCGCGGGAAGGAGGAAGATTTCCGCGCCTTCCAGTCTTAAGTTACGT
>k38_62237
CTCCCGGGCCGGCGCCGCCGCTGCCCGCGCCCGACCTGCCGGCGCCTCCGCTGGAAATGGACGCGGAGACAATCCCGCCACCGAAGAAGTCGCCCAGCCCAGATATCAACCCGGAGAACCAAGGTCTGGATATGCTGGCGAGCGTGATGCCCTCAAGCTTCAGCTCTGCACCCTCATCAGCCTCAGAATACAGTTGCGCAGAACCGCTTTTCACCAAACCAGACAAGATCCCCGGGTTAGAAACCCCAGCGGACGAAAAACCCAACCCTCTGGTACCGGTGTTAGGAAACATAAACGTCAACGACCTCTTCGCGAAGCTACTGGCCACCGGCATCGTCCAAGTGCCGAAAGAGACGAAAGACGAGCCGAAACAGGAACAGAAGCCCGAGGAGAAACCGAAGCCGAAGGAGGATAAGAGCGTCATTCATAGAGTGGACTTGCTCAAACCTGAGACGCTGAGAGTCAGCAAACAGCCGGGTCTGGTGAGCCGGCTGTACGGAGGCATGCAATGCTCCGGCTGCGGCGCGCGCTTCCCGCCCGAGCACACTGTGCGCTACTCACAGCACCTGGACTGGCACTTCCGCCAGAACCGCCGCGACCGGGACTCGGCGCGCCGTGCGCACTCGCGGCACTGGCACTACGACCTGTCCGACTGGCTGCAGTACGAGGAGGTCGAGGA
>k38_62497
CCTATCACAATTCATATTTATTGCCCTGGGCTGGGCTGGCTGAGGAGAGGATATGGGTAGTTGACAGGCTGGAGGGTAAACCCACAGGAGAAGAGAGGGCAGGACAAGCTGTGGGGAAGGGAGAGAGCTACGTTGTCTTCCCTAGGTCAATTTTCTTCTGGATGGCCCGAGCGGAGTGGTAGATGAGCGAGTCAATGAGGCCGGCCACTGTAAACATGCCCCCAATGATGGCGCACACACCTGTCAGGAAGTGGGTGAAAGACCTGTGTTTCTCCGTCAGCTTCACCATCATTGGTGAGAG
>k38_62741
TCTGCCTCCTTCTGCGTGAAGAGTTTCCTTCTAGACTTGGCAGGCGGCGCCGGACTGATGGAAACAGGCAGGGCCCGCCGCGGCGCGGTGTTCACGCGAGTTTCGATGTCAGTCTTGTCCCTCGAAGCATCAGTAGACCGGTCTCGCGACGAGTCGTGGGACGTATCGGTAGTCTTTTCTTCTGATGTGTCGAGCTCGGTCTCACTGGACAGCCTCAGGCGAGGCTTGTTTTTGTCGTCTTCTTTGTCGGATAGCAAGTCTAGTAGGGATATGTTCTCCATTTCGGCTTTTTTCAGAAGCTGTCTTAGCGTTCTCGGCGAGGGCAGATCCGAAGCCCTAGCGGCCGCTGGGAAGGCCTGCTCGGGCAGCCTCTTGTTAGATGCCGCGCACGCCTCCACCCATAAAGGAGACACCAGCCGAGATGCGAGCGCGCGGGCTTT
>k38_64185
GGGGATAAAGGTCTTTATTCAACAAAGTTATCTTACTCAGTAACAAAACAACAGGAGGTAACAATTCCCCCAAAGATCTGGAACAGTATCCACCCCTCATAGCAGGCAGGACAGCCTGCTAAAAACAAAAAATTCCGCTGCAGCCAGGGTCTCTAGAAGCCACTTTTTCAAAGATCATAGTTGGGGTTCTTCCGAAGAATAACAAAGCCTTCCAGAATGGGGGTGACAGGAAGAAACTCCTCAGTGGCCAACTCTGCCCGCTCCCCATGGGCCAGCAACACTGGCGTTGTATGAGTCTGGAACCCTGTGATTGTTTTTGGCTTCCCA
>k38_64327
GAAAAGGCGTGGGGCGAAATATCCAAAAAAATTGGCGTCTCTATAAACGATTGCAAAGAGAAATGGAGAAACATCAGAAGTGCATTTCTAAGAAGTTTGAAAACGACTGGAGGTAAATCGAAACGGCCTTACTATTTGAGGGAAGAGCTGAAATTTGTTATGCCGTACATAAAGCCCCACCACCAGTCCGTCGTCGGCACGCTCTACAGCAGCAGCGCCGACTCCGCCGAGAGCCGGAACATCATCGAGCTGGACGTCAACGACGTCATCGCGGACGAGAGCCACTTCGGGCTCCAAGACGTGCCCATATTCGTTGCGGCGGGGACCACGGTGGTCCCGCCAGCGAAGAGCCACTCGTCCCCGACCGCTGAAACTGCAGCAGAAACTCCGACAGCTCCGACAGTTATCGAAGTCGAAACTAGCCGGCGGAAGAAACGGAAACGGGTTAAAAAAACAGATTTAGAAAATTGCTTTCGGGATTATCTGACGTACAAAAAACAAAAAGACGAAACGAAAAAAACGACCACTGAAAGCAGTCTACCTCAGCCGACGTACAGCCACATCCAGCATTTTTTCATGAGCTTGATGCCTGACATCGACAGCATGACGGAGGAGCAGGTGCGCCGCTTCAAAATAGAAGTATTGATGTTGATTGACAAGCTGAAGAGCACCTAGCAGAAATAAGATTATTCCCGGAAGGTGATGCACATCGCACGCTCCATTTGTGGGAATTGTATCAACTTGATGCTCTTTGATGTGGAATTGGAAAGGAACTAGTCAACTTTTATAAATTGTATACATAAGTATGAAAATAAATATTTAATAAGACGTTGGTAATAATAATTTTGTATGTAAATACATTTTGTGTTTTAAAATACAATGTAAGTCTCGA
>k38_64331
ATACCATCAACCAATAAACAAAACAGCTCAGAGAAAAGATCATCGTGCTCCATCGCCATTACCATTGGATTCATCACTTTATAATAAAAAATTGGTGTTGGGTGATCCTCGTCCTACCAGATATGAATTGCCAGAAGAACTAGACACTGACAATGTTTTTGATAATTCATTCTCTAACATTTCATATACTTCCCAACCTCTCATGGTTCATCCAGAAACAACAAAACAATATTCTGCTAAGAAAAGTAACTTGTTTAACGAACCAACTAGCTCCAAACGGGCCTACGCTGGCTCAACCGTTGATATTGTTGAATGCAAGAAAATTTCCAAAAACGATAACATTTTTGATGACAGTGTCAATCAATCTATCTCCTATGATGATGTATACAGCTCTGCTTTTTTGAGTGTGAAGGATGATCCTCCAAAAGATACAAATCAACTGTTTGATCAAATCTTAGACAACAATGAAGGCACAAAAGTCACCATAGAATCTAAAGATAAATTAGCTGGTAATTTAGATCATGCCAAAATTATTAGTGAAGTCCTCAAGAAATATCCACATTTGGTAAAAAGCAACAAAAACATTAAATTAAAGATTCTTAATACACCTACCAAGACTAAAAAGCCACGTCCAATACCCAATCCACCAGAAGAAAAAGATGTGAAACTCAAGCAAGAAGTTTGTTATACATATGAAACAGATGTACTTGATTCTAAAG
>k38_64338
GAAGTCCGAGCGTATACTGCCGAAGGCGCTCCCTCTGCTCCTCCCCAGGACGTTCTCTGCACTACCCTCACTGCCCAAACCATCCGCGTTTCTTGGATCTCTCCCCCTCTTGCTGCCGCCAATGGACTCATCAAGGCATACAAAGTTATCTATGGACCCAGCGACACCTGGTATGATGAGAAGACCAAGGACACCAAGATCACCGCTAGCAGCGAAACGATTCTCCACGGACTGAAGAAATACACTAACTACTCAATGGAAGTGCTCGCTACCACGAACGGTGGAGATGGCGTACGATCCACACCTATCCATTG
>k38_64842
GCCATTTGCAACATACACTTTATTGATGGTACACATATGAAGTCTTTGGTGACAAAATTCAAGTCAAAACAAGTAAGAGCTGAGTAGGCCATTCACGAACAGGATTGCTATTAGTTCACATAGAGGACCCAGGGAAAATATCCCACCCAAGCAGCACAAGTCAAACCACAGGACTACAGGACTACGGGACTATTTGGTATTCAGAAAATGGTTCAGCTTAAAGCTGGTGACTATCACAGATAACATCACTCTGAATTATTCAAACGTGGCATCTGAATAATTCCTGTACTACACACACAAGTAGAAAAACAATAGTGTCTCACTGTTAATGCTTCCCGAGTGTAAAACCGAGAGATCACACATCTTGAGGGCAC
>k38_66331
TTGAGTGAATATAACCCATTATTATTTTGTGTAACGTTGAAAGAGAGGGCACTGTACAAAATTAATTATTAACTTGTAGAGCACTCTCTTTCGCACACGTGTCGTTTTCAACATTGGCTTCCTGTATAATACAAAACAAACGTTTCCAATAAATTATTATGAATGAAAATCCAGTTTCCATAGATTATAGCGCACCTGCGCGCAACATATAAAATAACATATACAACTATTCTATCTTTACGAGGCTACACGCCTTCAGGGCTTCAATGAGCTCACACATGCTCAGCCTTGTTGTCAATGTTGTCATACTTCATTTATAAAGTATACCAAAACACATAATTCACTTAATTGCCATATAGGAATGATTTGGGGAATGAGTATATAGTATCACGTGTTTCGTCTATCGTCTATCGAGTCAAGTGCTAAAACATTATCAAAAGTTATGTTATCAATTTATCAGCTAATCAGTCGAGCTTCGTTAGTCTGCGGATATGACAGGAAATATCAGTACATTAAATAAAATAGTCAAATTTTTTAAATTACATAGCGAGCGACTTTC
>k38_67263
TTAGACTTCAAAGATACAACTAAAGAGATAAAACCCGGTCAAAAATCTTATATTTTAAAGACAGTTTTAGATGGAAACTATGTTACACTTTGCGGGTATTGGGGTAGTATTATGCAACCATCTGCTATTTCGGATGATGTGAATCATTACTACTCGAGTTTATAACGCTTCCGTTAAAATAGAACCACAATACCCTGTGCTCGATTCTAACCTAACACCTAAAAGCTAGGGACAAATACGGTCGCAAAGGGCACAACGACAATATTTTTCTTCTACCACTATTCTATTACACTTAAATCCTGATGAGGTAAAATACAGCTCAATAACTGGCTGCATAATATAA
>k38_67300
AAATGTTACAGGCCCTGGTGGAGTTCCAGTTCAAGGCAGTAAATACGCAGCAGACCGTAACCATTATAGACGCTATCCACGTCGTAGGGGTCCTCCACGCAATTACCAGCAAAATTACCAGAATAGTGAGAGTGGGGAAAAGAACGAGGGATCGGAAAGCGCTCCTGAAGGCCAGGCCCAACAACGCCGGCCCTATCGCAGGCGAAGGTTCCCACCTTACTACATGCGGAGACCCTATGCGCGTCGACCACAGTATTCCAACCCCCCTGTGCAAGGAGAAGTGATGGAGGGTGCTGACAACCAGGGTGCAGGAGAGCAAGGTAGACCAGTGAGACAGAATATGTATCGGGGTTACAGACCACGATTCCGAAGGGGCCCTCCTCGCCAAAGACAGCCTAGAGAGGATGGCAATGAAGAGGACAAAGAAAATCAAGGAGATGAGACCCAAGGTCAGCAGCCACCTCAACGTCGGTATCGCCGAAACTTCAATTACCGACGCAGACGCCCAGAGAACCCTAAACCACAAGATGGCAAAGAGACAAAAGCAGCCGATCCACCAGCTGAGAATTCGTCCGCTCCCGAGGCTGAGCAGGGCGGGGCTGAGTAAATGCCGGCTTACCATCTCTACCATCATCCGGTTTGGTCATCCAACAAGAAGAAATGAATATGAAATTCCAGCAATAAGAAATGAACAAAGATTGGAGCTGAAGACCTTAAGTGCTTGCTTTTTGCCCTCTGACCAGATAACATTAGAACTATCTGCATTATCTATGCAGCATGGGGTTTTTATTATTTTTACCTAAAGATGTCTCTTTTTGGTAATGACAAACGTGTTTTTTAAGAAAAAAAAAAAAAAGGCCTGGTTTTTCTCAATACACCTTTAACGGTTTTTAAATTGTTTCATATCTGGTCAAGTTGAGATTTTTAAGAACTTCATTTTTAATTTGTAATAAAGTTTACAACTTGATTTTTTCAAAAAAGTCAACAAACTGCAAGCACCTGTTAATAAA
>k38_67327
CTTCATTATACAAAATTTAAAAATGTACTAATGTAAAGTAAAGGTGAAATGGTACAAAAATATCGAAAACGTCCCATGATGGCTTTATGGTTTAACATTGCCGTGAATGTACGAAGATTCCATGTTGTTGCGATGCGAAGCGAACTGCCTTGTGTGTTTTTACGCTGAAGCTTCAACTGGCGGTGGCGCTGCTGGTGCCGCTGGTTCGGGCGCGGGAGCCGGCGCCGGCGCAGCTTCAGCGGGCGGCGCAGGTGCGGGTGCAGCTGGGGCTTCTGCTGGGGGCGCCGCTGGAGCACCTTC
>k38_67817
CAGAAACGTGGTGACTGCGTGATTGAATTATTGCACAAAACGGTGTAACAATCCTGACAACTGAAACACAAATGACATCCAGTGTCATCAAAAATCGGTTTCGTTTAGCTCGTGGTTGCTCTATTCCGAAGGAATAATAACTTTACGGTCCTACCTTAGGAATAGTTTACATCGGAGCTGAGGTCCGTATAGTTGGAGCGGCCAAGGCGTCATTTTGGCATTCTTCTGTGCGTGATGTGGGCGTGGCTACTGGTTTAAACGTAGGTGGGTGGTTGAGCGCCGGGTGGCGCGGGCGCGGGCGGCGGAGGCGGCGGAAGCACGCGCGCGCCCGGCACGTACTGCCCGATGAACGAACCGTCTTCCGTGAAGCGACCTCAATAACTTAACATTAGCGTTGCTCG
>k38_68083
TAAGTTTTTTGGGACATTCGTCTAAGTTTCCCGAACATTCGCTGACATAAGAATGTCGGTCAGACTATTGAAAAGAGATTTACAATCACAAAGGTCTTGTTGCTGTACCAGCGGGGACATGTTATGACTTCGTCCTTTATCAAAATAATGCCACTAAGTTTGGTCATCGGTAATGCTCACTCGATAGCATAACTATGTAATAAAATGCCGAGTTAATTAGTGAATTAGAAAAACTGTATGTCTAAAATAATCTGTTCATCTAAGTTATAATAATGCCAAAAATATCGAAGTAGGTATATCATTTCCCAACACACAACAGTTCAGTATTGGAATCACTACATTATATTTAAATATTTATATCAGGCGTGAATGGGTAATAGATAAATTCAAAACGTTATTGCTCAATAGTATTTCTACTACCTAGTTATTAATTTTAATATATTTCTGTATATGGTTTGTATTCTATTATGTAAATGTAAATATGTATATGAGAAGACTTGTCATTATTGCTTCTTAGTTTTCCGTAGCCTAAGTAGTAATTAAAGAAAATACTCGATAAAAAAATACTTACATTGTAAATACTGACCGAAATGGGAAATAAATTAGATTACTATAATTTAATTTTAGTGTTACTACTAAGTAAATAAAATTTACAATATCTTAAATCACCTAAATCTAATTGAATACTTGCGTCCTGCAATAGGTAACCGTAAATATAATTTTATTATTATTAATTAAGAGAGCATTCAAGGCAA
>k38_69164
AATCATTTGACTCTCAATACAAATAAATGCAATTCTATCTCGTTTTCGCGGAAAGCGAAGCCGATTGACCATCATTACCACCTAAATAACATAGTTCTTCAAAGAGTGACAGAGGTGAGAGATCTGGGAGTTCATTTAGATTCCAAATTGACATTTAAAACACACATAGACATCATGACTGCTAAGGCTTACCGAATGCTGGGATTCGTTTTAAGAACGGGAAGAGATTTTAAACTATGTTCTACAGTTTCATTACTTTACAACTCGTACGTAAGGTCCATTCTGGAGTATGCATCATCTGTCTGGAACCCACAATACAAAATATACATTGACTCAATAGAAAAAATTAACAAAAAGTTTGAAAAACACTTACGTTACAAAGCTGATAAGTTTGGCGGAACACTTCCTAATGTACCATCTCTTTTAGACCGTCGCATTGAGAAAGACCAAGTCTTTCTCTACAAAGTTTTAAATAACCATGTTGACTCCTCTTTTTTGTTAAGTAATATTAGTTTTAGGTGCCCTCGGACGAGTTCGCGTTCTACAAAACTTTTTTCTATTTCTCTCACTAGGACTAATTATGCTAGCAACAGTTTTGTACCTAGATCTTGTAAGGAATATAATAATAGGTTTAACACGATTGACATTTTTAATTCTTCCTTACCATCTTATAAAAAACA
>k38_69600
TTTTTTATTTTATTAAAACGCTTTAAAACAAGTTTTATTTGTCTTATTCTTTACATTAATCCTATAATAAACCATCATTTTACGCTAAATGCTATAGCGATATGATAAAAGCTTACAGTAAATAGGTAAAAGTCTCAAAAATATAATTTAAATTCATTAAGAGCCTATTACACCATCAACGTATACATTTACTAACATTAATGAAGGTAAACAATAAAAATATGGAGTCTTAAAATAATTTGTATCATGTAATCATAGCAGCATCCTATATCAGAGTAAAAATAGGCTCCTAATAAAACAAATAAAAATAAATAAAATAATAATGCTAAACTATCACCGAATCCAGTCCTTTTATTACCGAATGATAAATACGTATCCTATTCTCTGAAATTATTAATAAAGATCAAAAGGATAATTACATTTATTTACATTCAGCGATTTAAATGTTTCCTTTAATTTGTATAATTTAATTAGATTTGTAGGTATAATTTAATTTGTTTGGTATACAATTCAGTGCTTTTGGCATTGTATGTACTTATATAACGTGCCTGCCGTTTGTAACAGGACAGGACTTTCATTTTAGTGGCTGG
>k38_70457
CAAGCTTTATTTACATACTGTTCAGGATGATAGACTCTGGCCAGGTCCACTCCCGGGTTTCCAGAGACTGGCAATAAGTCATCACATTTAGGCTTAAAAAGGCAAACCCATAAAGCCACCGCATTTCCCATCAGGTCCAAACATATGTCCTGATGTATTTCCTGCCCACGTGCCTCCCCACTACATGTGATCAAGCACATCCAGTGTGGTGTGTCAAACAAAGATGTTTAGGGAGTGTGGAACATGTGGCTTGCTATCTCCCATAGATGGCAGCCCCCGGCCTTTCAGGAAGGTGGTCTACAATAGAGGCATTTTTGTTTAGTGGGTCTCTTAAGGC
>k38_71705
CTTTTACAACAGTTTTGGATTCTCTCCGCAAAACGCGCCATTCGCCGCTGTCTCTCTAAATGCATACGATGTTATCGAACTAAACCAAAACCATTAGAACCGTTTATGAGCGACCTACCTTCTTATCGTTTAAATCAAGTAAAGCCGTTTTCAGTAGTAGGCGTAGACTTTGGCGGACCTTTCCGAATCAAACTCGGGACCCATCGCGGTGCAAAGATGGACAAAGCTTATCTCTGTCTGTTCGTCTGCTTAGCGACGAAAGCAGTCCATCTCGAGGTGGTGTCTACTCTTTCCACGGATGGTTTTATAGCTGCATTGCGTCGCTTCGTTGGTCGTCGCGGACGATGTAGTATAATTCATGCGGACTGTGGAACGAACTTTGTCGGTGCCAGCAATTATTTGTCATTGCTAGAGCAAGCCTCGCATCTCGAGCAAATTAAATTCGACTTTAATCCTCCCTCAGCCCCACATTTTGGTGGAGTGTGGGAAATCCAGATCAAGGCTGCAAAATCGCATCTGTATCGTATAGTAGGAAATCAAGTTTTAACGTTTGAAGAACTTAGCACTTTATTTGTTCAAATAGAATCTGTTTTGAATTCGCGACCGTTGTGCGCATTAAGCACTGATCCAAACGATTTAAACGTACTGACCCCGGGTCATTTCTTAACGCTGGAACCACTTACAAGCGTTCCTGACGAGGATTACTCCTCTGTTGCGCTGTACCGACTTAATCGTTGGCAGCTAATTCAATCTTTCGTTCAAAGCTTTTGGACTCGTTGGAAGAACGAATACCTAACTTCTTTAACTCAACGTATGAAATGGACAAAAGTCTCCGATCCGTTATCCGTTAATTCTATCGTAGTCATCAAAGATGACAATCGTGCACCTTTGCAATGGTGTTTGGGAAGGGTATGCGAGTTACATCCTGGTCCTGATGGAACCATTCGAGTAGCAACTATTAAAACTAAAGACAGTATTATCAAGCGACCGCTTGTTAAACTGTGTCCTCTTCCCATAGACACTTAATTCGTTATTAAAAAAAAAAA
>k38_71981
TCTTGACGGTCAGTTGAGAAAACTTCAATGTATCTCTTTCCCATATTCTCCTTGTCCTTCTTTAGGGCTTCTTCCACATCCTCCTGGGACTCGAGCTCCACGAAGCATTCTCCCGACGGTCGGCCTGGACGGACTTCAGTAAGGTGCACTCCTTCTTTTCCATTGATGATGTTGATGCCACCCAAGAAATCGATGACATCTTCCACGGTCGTGGAGAAAGGCAACCCCCGCAGTTTTATGATGTGGCCGTTGTCCCCGGACCCCAACATTTTCAACTTGTACGAAGCAAAATTTAAAAACACTAATAA
>k38_72184
TTTATGCTTAACAACAATCACATCACAATCAGATTTTTACAAATCATGATTTTTTACCTGGAAATAACACTAATGGGACATAGAATCTAAGACTTTTCTTGCCGATCCACTTTGACCACTAAACGGGTCTGACGCAGAATGGGCACTTCGTAAAATGTTCACTTCGCCAACTGTGCACTTGCAAACTGGGCACTTTGCAAACTGTGCGCTTTGCAAACTGTGCACTTCGTAAACTGAGCACTGCAAACTGTGCACTTCGCAAACTTTGCCCTTAGCAAAATGTGCACACGTCGCAAAATTAGCGCTTTGCAAACTGTGCACTTTGCA
>k38_72496
AGGAACTCTACTCTTAACTGTAAACTTTAATAGTATAGAATACTATTATTATCTAATGTTTGAGATAGTTAATTACAGTAACTCTGCATGTCAAAACTTTTGATATGGTGAAGACTAAAGATTAATTGTCGTAATTATACCACTTGAGATTGATCGCCTTTCAGAGCAGTGTGACCGGCATTTATCATGTCTTACGTAATTATTGTTAGTTCTAAAACGATTATAAAGAAAAGACTTCATGCTTAAATTGTATATTATTTAGTTTTAAGAATACTGTTTGCACGTGGAAATAAATAAAAGCAG
>k38_72798
GATGAGGACTTCAGCCGCCTCACCGCCGCCGAGAGGGAAGCCAAGATTGTAGAGACACTGCAAAGGTTAAAATTGTTAATAGAAGAACGCAAACCAGACATGATTTCAAATTACAACGCCGAATGTGCACGGGTCCAGGAAGAGAAGAAGAAACTCCAAGTGGCTTCAGCGGTCGAGGGCGCGCCCGTCGTAGAAAAGCGTCTGCCCAAGCGCAGGTTTCCGTGGTGCCCGCGGTCGCGCGCGCTCCTGGTCCGGCTGAAGCGGCTGGCCGGCTCACACGAAGCGGCCGCTACGTTGCTGGCCAAGCG
>k38_73062
TCCATCATAATACGCGGTATGTTGGTCGTATTAAGTGTCAAATTTATATTATTTTCTATTTGTAGTCTCAAGCTGGCATATACAGGGCAATCGATTATTATGTGGAGCACACTTTCTTCGACGTCCGGGTCGCAGAGGCACGACGGGTTCTCTTTGCACTTGAAACGATGCAAGTACTCAGAGAACCCGCCGTGTCCCGTCAACACCTGGGTGACCACCGCGTCAACCTCCATCTTGCGGACCACCCTGTACGCCGCCGTCGCGTCTGGGAAAAATGTTTTGGTGACGCCCCCAGTATCGTTCGATCTGTATCTCTGGTTCCATTCATCAAGCGAGCGCATGCGAATGCACCGCTTGATGAATGAGACCGGACACAGATCGTACTTGGGCTTTTTCTTGGTGTTGAGTGCTGCCTCTTTTGCTAACTCGTCCGCCCTCTCGTTGCCCGCCAGACCCGCGTGCGCTTTGATCCAGTGCAAAGTCACAACTTTGCCCTGGAGGGAAGCGGATGTGATGTTTCCCCTGGTTTTTACAGCTAACGGGTGCAAGCAGGCAAGATTGGTGATGGTCTGGAGGGCGGACATGGAGTCGCTGTAGATAGCGAAGGAGTTTTCCCTGCGCCGGAGGATC
>k38_73499
GGGAACTCCTCGACCTCACAGATGACCGGCCTGACAAGCAGCAGTACAGTAGTTTACCCAGGCCTGGAAAACATGGTACGACGAGTAAACCGTTGAAGGCGGTGCGATTAGACTCTGACGAGCAAGCAAAGATTGCCAAGTCAGGTCTGGAGATGAAGATGATGTCCAGTGAGATGGACGCCGAGACTGAAAAGTGGCAGGGTGCTGCTGCTGACGAAAACAACGACATTGTGAAGAGGGCAAAAAATATGTCTTCCATGGCTTTCGCTATGTACCAGTTTACAAAAGGCGAAGGCCGTCTAAATACAACACAGGACCTCTTCACGCAAGCGGAATATTTTGCAGAAGAAGCAAACCGATTGTACAAAATAGTTCGTCAATTTTCTTATCAGGTACCAGCAGGTACGACGAAAAAGGAACTGTTAGAGCACCTAGACAAAGTGCCCACATACGTTCAGCAACTACAGTTCACAGTCAAAGAGCCGACGGTGGGGCGCGCAGCCACCTTCAGCAAAGTAGACAATGTCATTCAGGAGACTAAACACCTCATGAATGTCATAAGCAAAGTCGTAACCACGTGTTTCGACTGCGCGAATAAGTACAAAC
>k38_74949
CTCAAGTACACGGTGGTCGGTGAGTCACTGGGGGGAGTTTGGGGGTCACACATGACACGTCTATTTAACAGACCGTACAACAGAAACACACAGTCAACAAAATACCAAAGTGGCGGCTAGCAAGGTTACGTCTCAGTCTCCTCATCATTCAACAGCATATTGGGGATCCCGCGGCTGATGGGGAAAAGACGACCAGATTCTGGGCATTGCAGGGTGCCCTCCAGTACATCAACCTCAAGCAACACGTGGTGCATCTTCCTCAAAAATGTCTCGTCGTGCTCATAGCCTTCAGTCGGCTCTTTGGGTACCTCGGCCAAGTTTAAGGTGTC
>k38_74983
ACGGGCATGAGGCGTATTACCAAACAACGCTCAAAATTCAATTTAATATTCGTCCTGTGATTAGTCTGAGTACTGAAATAACAATTCTGGTATTTTTCACTAGTCCAAGAATCAGAAAGGATTTTTCTAAATTCAACCCTTAAAAGTGTGAAAAGGGGTTGAAATTTTGTATGGAAGTCCGTCATTTTTGAAGCATGAACTTTTTTAATATAGAATCGTGATAAGTAGAACTATTTTATCTCAAATTTTACGCAAGCGATGCCGCTGGCAAAATCTAGTTAAAGATAAAATATTTTTGGAAATA
>k38_75321
TGGGACGCTTTGTTAGTGGAAGGTCCATCCTTGCCCTTGTTTATGGGAGTAGGGATCCTCAGGCAGTTGCGAGACACGCTACTAAGCTCAGGGTTCAACGAGTGCATATTACTGTTCTCTGATTTGCCGGAAATTGATATAGGGGAGTGTGTCAAGGAATCAATTGAAATGTGCCGAAGTTCACCAAGAAGTATCAGCTATAGAAGGTTTACAAATGAGCCAGTTGTGAAAGACCTTATGGATATAGTGGAAATTCCAATGGAAGTCCTGTTCACCGAAATATGTCCACGGATTAGCCTCTCAGATTTCTTTTCACTGGTATGCCAAGAGAAGTGTTGCGTCATCGATATACGATCGAATTTGCTTTACGACAAAAGCTGCAT
>k38_75492
GTGATGCCGAGCCGGTTGACGAAGATGTTGTCCACGTGGTCGGAGTTGGTGAACAGCTCGGCGACCACGTACAGCTCGGGCTTGACGTTGCGCGCGGCGTCCAGCAGGTGCTCGGCCACGTGCAGCGGCGTGGAGTGGCAGTTGTCGATGCGCAGCCCGTCGAACACCTCGGCCGTGAGCTCCACGTACTCGCGCATGTGCGCCCACAGGAAGGGGCTGTCCTCGGGGCGCGCGCCGTAGCGCAGCTTGACGCTGTCGCCCCAGGCGATGAGCTCGCGCCGCAGGTACACGCGGCCGTCCAGCTCGCGCGCCGCGAAGTCCTGCAGCGGGTCGGCGTCCATGACCCAGCCGTTGTGCGCCATGACGAGCGCGCCGGCGTCGCCGTACAGCGCGGCCTCCAGCTCGGCCGGCGCGAGCGCGTCGAGCGCGG
>k38_75504
TCTTGAATGGTTCATGTGTGGCTACGCTAAAAACTTTTTGACGTTTCGTTAATTGATAAAACATGCCCATCTATTTACAGTGACGTTATGTGAAACAATTTTTTAAACGTACATTGGTGAAAAACAGTATTTGAGTTCTACACGGGTGAATAAAACAAGATAGAATCGAATCGGAACATGTACAGTATAGCAGCAAATAACTTCATAGTGGCTCTAAAAGTGAACGAAAAATATTCCAGTAGCAATCATAAAGTGCTTAAAGGTATCAGCTGATTGATTGAATAGGTGTCACTAGCTGACACAGAGATGGTGTTTCATAGTTGAGGTTATAACGGTGTTGTAACAAAACCTATACA
>k38_75801
ACAACGGACTAGTATGTATGGAAGTGCGTTAGACTGATTGCGCCGCAAATTATTTACTCGGTGTCGCATATGGTGAGGAATGAATGTGAATAAATCAATATAAGTTTGGCTTTATACAAGGGGAACAAATTTAAATAAGTTGTACCAAAATCAGAATGGCAACTTTAGAGCAACAAGCATCTAAACTTTTGGATTTTAACCAAAAACTCGACATCACTTTGCTGGATAATATTGTCGGATGTTTGTATTCATCTGTGGGTGAGCAGCAGCGGATAGCACAGGACATTCTTACTGCTCTAAAGGAACATCCCGATGCTTGGACACGAGTTGATACAATTTTGGAGTTTTCTCAAAATCAAGAAACTAAGTACTATGCTTTACAAATTTTGGAACAGGTGATACAAACCAGATGGAAAGTTTTACCCAGAAACCAGTGTGAGGGAATTAAAAAATACATTGTGGGTCTTATCATCAAAAATTCATCTGATCCAGTCACTATGGAGAATAACAAAGTGTATCTGAAAAAGCTTAACATGATTCTTATTCAAGTGTTAAAAAGGGAATGGCCACACAACTGGCAAACCTTCATAAGTGACATAGTGGGTGCGTCCAAGACCAACGAGAGCCTTTGTCAAAACAATATGGTCATTTTGAAACTACTCAGTGAAGAAGTGTTTGTTTTTAGCACAGGACAACTTACACAGACAAAAGCAAAACATCTCAAAGATACTATGTGTTCTGAGTTTAATCAAATATTTCAACTATGTCAATTTGTACTTGAAAATTCACAAAATGCAACATTGGTAGATGCAACACTTCACACATTGTTAAGATTTCTGAACTGGATTCCTTTGGGTTACATATTCGAAATGAAGTTAATTAGCACTTTAATTTTTAAGTTTTTGAATGTGCCAATGTTCCGAAATGTAACATTGAGCTGTCTGACAGAAATAGCTGGTGTAACCGTCAGTAATTATGAAGACCAGTTTGTAGCACTGTTAGTGCAGACAATGGAGCAGCTGGAAGTGATGCTGCCGCTGTCAACCAACATCCGAG
>k38_76788
CAACCATTCAACAAGAATTTTTATAATCCACATCCTTCAGTACTTAACAGATCACCCTATGATGTGGAAGGGTACAGAAATCAACATGAAATCACCGTTAGTGGTGTAGAAGTCCCCAATCCTATTCAGCAATTTGAAGAAGGCAATTTCCCTGATTACGTCATGAATGGCATCAAAAGCATGGGTTATAAAGAACCCACTCCTATTCAGGCACAAGGCTGGCCTATTGCCATGTCAGGGAAGAACTTAGTCGGAATTGCCCAGACTGGTTCTGGTAAGACTTTGGCTTACATTCTACCTGCCATTGTTCACATCAACAACCAGCAACCAATCCGGCGCGGAGATGGGCCTATTGTGCTGGTTCTTGCACCAACCAGAGAATTGGCGCAACAAATACAGCAAGTGTGTACCGATTTTGGTAATGCATCATATGTACGCAATACTTGCGTATTTGGTGGGGCACC
>k38_77127
AAGTGATGTCATTGATTGCCTTTGATAGACAGGAAAATAACGTCAAATAAAAAAAAAGATTCGTAAAAGTAGGATAGATTTTTCGGAAACGATGAAATAACTCGGGTCTGCCAAAACGGCGCCTTTTCTATACAAATATTTACGTAATAGGTAATTAATTATCATCGAATAATAAGCTAACTTAAAAATAACGTAAAATTAAGTCGTAACATTCCGAATAATCACAACAGAGAGTTTTCGTCGTAATATCGTTTCTAAACAGCTTGATATAAAGCTGAAATTATATCAACGTTTTTATTTTATGTCGTTTTTATTGCGCTAAATTGAGGTTAAAATACTTGAGAATTCCGGACACTACCTCCAATTTAGTTTTAGTTTTCCTTTTTTACCCTCGAGATAAAGAAAGGTATACACAATCGCCTGATTTTAGGATTTGACGTTGTAAAATACAAGTTGAAAACCATAGTTACTGTGGCGTGGCAGTTTAACTGTCCTCCAGTAGATTGTGAAGTTCCGCGTAGTTGAGTATGGCACGATGTAAAAACTCGTACTGCAAGAAGGTGTCGACGGTGCGTGCCCGCTGCGAGCGCA
>k38_78038
CAATGGCGGTTTTATTGGAAGGTAAAACCTCTACATTGTGCTTCCTCGCCTTGTCCGGGGGAATGGGTGAGAAATGTCTGTTAACACCTGGTGAGGGATAGATGATTAGCGCCTTGACCATAACGGTCCACATATATGTAAATTAATTTAGTTTAAGGTACAAAATTATAACACATTAAATAAAGAAAACTAAACTTTATTTCAACTCTTCATAAAAAAAGCAAATATTTATAATATTATGGTTATTAGTTATTAGCATTATCTAATCATCTAAAGGTAAAAATAAATTTGACATGTTGATAAATTGATTACTCCTAGTATTTCTAATTTCCCTACAATAATGTTTAAGAAAGGTCGAAGCCTGATTCCAATTACCTTTTTTAAGAATTTTGTCAATTGGAACATTGCAAAGCCAATTGAGCGATGCAACAGCTGATCTACTGCTTCCTGGGCTAGCATCAATACCTGCGGCCTTAAAAATAGTTCTTACCCAATTAGCAATTACTGTCCTGGAAGCAGGCTTCGCCTTACCTTGGGTTGTAATAAAAAGTTGCTGAAGTGAGCCTCTTCTCGTAGCTGATAATTCGATGACCTTATGTATCCAATACACTGGGTCCAACATTTGATTTTCGTGGGGGATCAGCTTCCACCCCGATTGCTGATGCCGGGTGGTGTCAGTCTTCGAGCCAAAAGTTGGCCATAGTATAATATTGGAGCCGTCATGCTCCAAATGATCAGAAGACACGTTTAAAAGTGTCAAATCATGAATACGTCTACCTGACACAAGCAATAAAATCGTTGCACAGCGTCGGTTTGCCTCGAATAAAGAGACAACTTCTGGATTATTGTCTTTAAGCCACTGGACTACAAGCTGCGGATCCCAAATTGGCACTTTTTTAACTCTTGGTCGTGTAAGTGTAATAGATTTTAGTACCTGTCTTACGAAGATGTCCTCGCTTAATTTTTTACCTACATGAGGTTCGCATATAGTCGATATTACCGACTTGTGCAAATGAATTGTAGCAGGCGCCAATTTCTCTGTCAAATGAAGATGTGCTAGAAACTTTGCCAGGTCTTTAGCCAAGGGAGTTGAAACTGTGACATTATTCTCCGCGCACCATTTCACCCAGCGGTTCCACGCCGGTTTATATGATAACGTCGTAGACTTACGCCAACCATTAAGCAGCAGAGCCTTTTCTTCTACAGTCCAACTCTGGAGGAGAGAGTCCCAGCTCCAATCAACCATGCTTCCAGAATAAGGTCCTCTACCCTTGGAAGTGAGTAACCTGTGGTCATGTCCACTAACGTCTCGCTCAGGTTCTGAATTTGAACTGGCCCGCTGAGGGCTCTGTTCTGGAGGTCTGGTCTCCAAAACGATTTCGGCCATTTTGGTGCTATCACTATGTATAGGCCGCTGCAACTGTTCAGATGAATTAATACTCGTGGTATGAGAGACGGGGGTGGAAACACCCACCCTAGATTGTAATTCCACTGCCGGCTGAAGGCATTGTGAAACTCCGCTCTCTTGTCCCACGGGTCCATCGACACGTAGCGCTGAACTACGTGCGCTCGAACAGATGCGAAAAGGTCTATCTGTGGAACACCAAATGTCCGAAATAGTTCCGAAGTTACCTCTGGCAGGAGATGCCATTCCGGGATTGGTTTTCCTCGAGACATGCGGTCCGCGATGCCGTTGAAGCATCCCGGTAGGTGTTGACATATGACTACCATCTGTAAGTCCTGGATGAGTTGACATACCTCTCGAGTCTGTGCCATTAGCATTGGAGATCTCGTCCCACCCTGGTTGCGTAAGTAGGCCATCGCCGTCGTATTGTCCGATTGGATCAAAAGACAGGCACCGTGAAGGTCGTGTGCACAGGCTGCTATTGCCTTCTGGATGGCAACCAATTCCTTGATGTTGCTGTGCCAGCGCTGTTGATGAGAAGCCCACTGACCCGACAGGTGAGTGTCGTTCAGTAGGGCACCCCAGCCCTGATCTGATGCATCGGTTACAAGGTGATGTGTGACCTGAGGTAAGTGAATTAATGAGTGTTCGCTCACCGATCGACGCCACCATTGCAGCTCCTCTATTACTTCCTTGGGTAGGCTGTGTCGTTGCTTTGGATGTCCCTGGCGTAGGATTCGTAGGTGACTCTGAAACAAGCGGCAGTGTAAACGACCTTGAGGGACTACATAATTTGCGAAGTTCAACCTTCCTAGTATCGATTGGGCTTCCCTCAATGAGCATGTTTTCCTCGTTAAGAGTCGCTGAAACTCCACACGAAGTTTTAGTACCTTCTGCTGAGGAAGGTATTTTCGATTTGAGGCTGTGTCCCATCGAATCCCTAAGAACTCTAGGTCCTGCGTGGGGCAAAATATAGATTTTTCGAAATTTAGGATCCAACCTAGTACTTGAAGTAAGTGTACTGCAGCCGAGGTCTGCCGCTGAAGCAGACTTCGGCTCTGGTTCACAATCAAAAAATCGTCCAAATATACTACTACCCTCATTCCCAGTTCTCTTAGCTTTTGGGCTAAAAAATTTGTTATCATTGCGAAACATCTTGGTGCGCATGCTATACCGAATGGAAGACATGTCATCTGGTATAGTTTTTGCCTGAAAATCAATCTTAGGAAGCGTCGATGACTTTGAGCTACATTCACGTGAAAGTAAGCTTGTGACATGTCGATTTTTGTCAACCAATCGCCTGGTTGAAGGAATTTGGGTATCTCGAAGTGCGACACAAGATAAAATTTCTTTACCGAAATATATTGGTTTAGGCATTTTAAATTGAAAATTGGTCGATATGATTGATCCGTCTTCTCTATTAGGAACAACGGTGAAACAAAACTGGGACTCACCTGAGCTGGTTCGATTATGTTTGAATCGATCATTTTTTGCACTTCTATACACATTTGTGGGGTATCCGGAGTCTGATAATAATTTAGATTTGGAATAATCAGCGGGGGCTTTTTTACGAATGGTATTCGAAAATTTGAAATCATATTCAAAATCACCTTTGGAGATTTTAGAGCTACCCACCTCTCGAGAAAATGTTTCAAGCGCCCTGCTTGAAACACTCTCGAGTCAATCATAACGACGTCTTTTGGAATCTCCGCCGTGACGTCGTCCACTAGATTTTTTATTTGAGTCATAAGAGTACTTTCGTTTCCCTCGCGATGACAAGTCTTGTTTTGAACTCTGAACTGATAGTCCGTTAGTATTTCCTCGAAAGGAGGTTAAATATTGATTCTTTGGAGCAAATTTTGGAGGTTGTCCTTTAAAGGAAACATTAGTTGTTTTTGCAAGTTGGGGTTTTTGAAAAACTTTTGTAGGACCACCCTCTTTCTCTAGCAAAGAATTAAATTGATCCGGCTGAAATAAAAATTCCGGAGATGGTGGGATCTTTTTGAATTTATCAGCCGTGAAGTTATTTGAAACCGATTTCAAAAGTTCAGTTCGTCGATTGTTAATGATTGAAGCTCGTTTTCCGCAAATAATTTGCATAATATTGTTAGAAATTTCATTGTAATCCTTATCCTCACAAAATAATTCCTTGATTTTAGCACTAAATTCAT
>k38_78372
ACTTTATTGACCTTAAAATGTACATACTAAAATTTACAGGACCTTCACATGGCTGTGAGGGTTGTAACTTAGTTACAGGGGTACGGGGAGGGGTAAGGCACGTACGGTTGCCCGGTGCAACCGCCGCAAGCGCTGCAACCGCCGCCGCAGCTGCAGCCGCCGCTGCTGCCACCGAGTAGACCGCCGCTGCCGTTGTTGTCCAGAAGCAGTAGAAGTAGAAGTGGCATGATGCCGTTAAAGCCGTTGTTATTGCCGCTGTTCCCGCTGACCACGATCGGGGGAGGGTAGGGAGGGTAGCCGCCATATTGCGCGCTGACGAGGAGAATATTGGCGTTGGCGATAAGAACTAAGCAGAACATCCACCAAGCTGAACCCATTTTTGTATTAAAAATATTTTTAATTTAAATTACAGAGAA
>k38_78412
AGTTGCTTTTTTCTGCCAAACAATACTGAGAAAATTGATAAAGCAAACTATTTTCGTTCCTTTACAAAGAAATTTAGGTATTTTAATAAATAAGCTAAATATATTCTAACTAGTCATTTTGATAATGTGATAATAAGTGTACTCATGGCTTCCAATGTGCACGACTCGCCCGTTCAGCAGACATTTGTGGAGGAGATAGATTACAGTGAAATACAGGAATTATCGGTGGTTGGAAAAGGAGCTTTCGGTGTAGTTTGGAAAGGACTATGGAGAGACACATTTGTGGCGGTGAAGCATATCAATTCAGAGGCTGAGAAACGGGAGTTTGCGATAGAAGTTCGGCAGCTATCCCGTGTGTCACATCCCAACATAGTTAGGCTGTATGGAGCATGTATGAAAGGCGCTCATGTATGTCTTGTAATGGAATATGCTGAGGGTGGTTCACTTTACAATGTCCTGCATAACCGCCCCAAGCCTAAATACACAGCAGCCCATGCTATGAGCTGGGCCAGACAGTGCGCTGAGGGAGTGGCATATCTTCACGCAATGAAACCCAAACCGTTGATACACAGGGATTTGAAACCTCCTAATTTATTGCTGGTGTCTGGAGGGCAGCGACTAAAGATTTGTGATTTTGGAACTGCTGCTGACAAAGCCACATACATGACAAATAACAAAGGCAGTGCTGCTTGGATGGCTCCGGAAGTTTTTGAGGGTTCCACATACACAGAGAAATGTGATGTTTTCTCATGGGGTATAATCCTATGGGAAGTACTTTCTAGAAGGAAACCCTTTGAAGAGGGAGGATCAGCTTATAGAATTATGTGGGCTGTGCATACGGGACGAAGGCCAGACCTAATTGAGGGCTGCCCAGAGCCAATTGAACAATTGATGACACAATGCTGGCACAAAAGCCCGGCACAGAGACCAAGCATGGCTGAGGTGGTAGAAATAATGACATCCCTATGCGAGTTCTTCCCTGGCGCGGACACTCCCATCGACTACGACGACTGCGAAGACGACGACGAAGCGTGTTCAGAGGACGAGTACATGGCG
>k38_78503
TGTGCAGCGCTTAACAAGGCCGAGGAGGACTCGTCCCAGCACGTGCCGATGGTGAGCAGCCTGCAGGACCTGTGCGACGGGACGGCCCTGGCGGCGCTCATCTCGTTCTACTGCCCCGACGCGTTGCCGCGCGCCGCCGTGCGAGTGGGCCGCATGGCCTCCATCCAGGACTGCCTGCACAACCTCATGCTCGTGCACGACTTCTGCCAGCACTGCCTGCCGCACAACGTGTTCCACATGCTGCCCGAGGACGTCACCTACATGCGAGGGTCAATGCGGCAGAACCTTGTGGCGATGCTAGCGGATCTCTTCAACATGCTAGAAGTTCACCCAGTGAAGTCCGTCAAACACCCAGGCACCGTGCCTCGATCGCCGTCAGCCCGCGGCGTGGC
>k38_79263
ATCTGGTTGTGCAGCTCCCTCATCGCGGAGGATTCCACCAGGCCGACCCTCTGGCGGAAGGTCAGGCGGCGAGTGCGGGACACCGCGGCGGTATACTGAACAAACTGCCGCTCCAGGGAATTGCCGCAGAGCTTCAAGTAGGCACCCTTGTTGGACCCGAGCTCGTAGTAGTTAGAAGCGGAGAAGATTGTGATCACATTGCCGTTGTGTAGAATTTCATATCCCCCAGGCTTGCATTCGTGACTCCTCACTAGGAAACTGAGTTTGTTCTTTTGTAGGAAAGACGATGTGACGTCGGGGCCGAAGTACGTCCCAGCACCTCGAAGGGCGTTTGCGACGCAGCCTCCGATGCATTGCGGATCCGACCATAGGATGTCGAACACCTGTTTCCATTCCACTTTGTCTATAACTTCGGCGCCCGACGTGGAGTTTTCGGTTACCGGAGGTCGAAGGAGCGACACGTACTTGTCTCTCTCCAGGCTGCGGATCATGTCCAGGTCGGTGGTGTCGGAGATGCCTCCGTGCACGACAAACACGCGGTTGTTGATGATGGTGCCAAGTGGAAGCCACCGGTACACGCACTCTATCAACTTCAAGAGCCTTTCTG
>k38_79312
ACGCTTTCTTCTGCCGGTTTTCGTACTTCCACTAGAAGATGTTCTTTTTCCACTGGGCTGTCCCTGAGCTTTAGCTCGAGCGGAGGACGTTGCTTTGGTGTTTACTTTTACTTTGCTTGTTGATTTGCCATCTTGACTATTAGCTGAGGCTTTAGCACTACTTTTTGCGGCACTAACTGATTTTCCTTGCCCATCAGCTGTATTGGCACTACCATTGCCCTTTGTTCCACCTTTTTGTTCAGTTTTTGACTGTGCAGCCGCCGAAGCTGCAACTGCTACACTTGGTTCTTCATTATTCGCATCATCATAATAATCGTCAGCATCATCGTAGTTATCACAACTATCGTCAATATAGCTCTTTATTACAGGGCTTGTTGGGACTGGTACAGGATAAGGGATGAATACGTTCCCACCGCAACCGCTTGGGCAGTTATTACAGCACCCGCAGTTACCTTTGTTTCTATTATGTGACGCAAGCAGGAGGATAGTGAGTAGGACTCCGAGGTCGTCATTGTCATTGTCGGTAGTTATTATTGGTATAACTTGACCTGATGCGGGCAATATCTCAACATTTAAAACAACGTACACAACGGCTAAA
>k38_79719
AATAGATCCTATCAGATAGCCAGCATAAGGCGCTCTGCTGGCAATCTACCTCAGGTCAGGTACAAGTCCTTGTCACTCTCCAGAGCTTAAGACTTCGGTGCTGATTTCAGTCCCAGGCCACAAACTAAATCAAGACACTAACTGCACTAAGGACACACGTGAGCTGAAAGGAACACGGGATCAGGTGTAATCAACGGCACATTTTGTGCAAGTGGTGAATAGTGTGCGTTTTGCGTAGCTTCTTTGATGTGCAGGGTGGCAGGAAGCAGCTGCTGTGACTGGCTGGAGTGTCTCCAGGGCTCACTGCTTCTCTGGCTCCTCCTTCTTGGACTCTTGCTTCAG
>k38_79809
TTTTTTGTATGGAGTTTTGACAGATTTGATTTTTGATTCTATCAAAAAGTGCAACTTGTCTATGGGGGCTGAAATGGATAACTTATTCATAGTTCACAAAATATGGTAAAAGAAACAGAGCTTTTTAGTCTAATAGCAAAGTGTATTATCAGTTGCATGTGTGATACAACTGTCTTGATTGATACAGCTAACATATAATGGACTGGAGATAACCTTGGAATAGAAATATAATCAAATAGACATCCAAATCCCAGACTAAGATTTGTGTACAACATGAATTAGGAAATTGCAGCTATTCTTTTTAAAAATAGAT
>k38_80192
AACGTAAACTCATGGTAAACACATTGTAGTGTCAAACTAAAAAGCTATACAGGGTGATATAAAGAAATAAAGTTATAATAGATGACTTATGTAAATACTGGGAATACAATCATTATAGTCCCAAAAACAATGTAATATTTTAACTAACGATAAAGAGCGGATTAACTACAGTATTATGGCGTAAAATGACATATTTCAGTTTGACACTTCTAAATTTTACAGCTGTATCTTGTTATCCACCAGTGAGGAATAAAACACAGTATCTATAATGGAACAGCAGAATCTGCGCACATAACACTGAAGTAGTAATGATAAAATTAGTAGTTAATAAGCAAGCTGAAGCAGCTTAGTGACATTTGCTAGAGGACATAATGGTAAGTTGAGCATAATCAAAATAAAAGATCAATTACTGTGCATCTTTACAAAACCGTCTCTTCACGGTTGAGTGATGCGAGCTTAGGAAAAA
>k38_80324
CCGCACCTGCAATACAGGCAAATTGCTTCGCTGCTTATTTTCCGACTTCACTTCCCACAGCTCCAAATGTTGAGTACGTAGAGCTCCTAAATTACCCCTGGGAGTTAAGATGCCGTTGCTAAGCGTAGGAGCGGAATGAGGCGTCACGAGATGCAGTGCAAAGGGGCAGAGGCCGGCGGCGGCAAGGAGGGCTCGCAGATGTCTCGCAGCGAGTCGACCCTGAGCCGCTGCACGCCGCACACGCCGCTGGGCCCGCCCGACAGCGCGAGTGTTGACTCCAACCCCATGCCCACCATCTATCGATGTCGCGCTCCAATCGCTTCTCTCGATTGTATGGATGATTTTAGTGCGAACTCCCAACAAATGCTGGACCAAGGGGAAGTGACGGTATCCCGTCATATGTCTGGATATATGGCCAATAGTAACGCTATGGCCTCGTCCGTGACTCCCGGCCTCCGCTATAAGAACTTGGGCAAGTCTGGCCTCAGGGTTCCCAATATTGGGCTGGGTATGTGGACGATGGTCAATGAAGAAAGCGCGGAGGATATCATTATGACAGCCTTGGAAAATGGGATCAATTTATTTGATCTGTCTGAGGCCCACTGCG
>k38_80653
ATTTAGTCCATTGTTTTATCCAGTGAGACCCAAGCTAGCCTTGAATAATTCTTCTCTCGTCTTCCTGAAACACTATTATGCTTGTTGTACCTTTAAAGTATGCCTTATGTACATTCCTTTCTCCTTTTCCTGCCTCCTCCCTAAATAGCTGCCTTCTAGTGCTGTAGCAAGGGAGCCCTACTGCATAGCCAGTAACTCACGTCTGTACCATGGAAAGGGCGGAACGATTCTCCAGGACAGCCAGCTCTTTCGTTGAAGATCTATCTATGCATTTTTTTACACTTACACATAAACTGGTATTTTCGAACAATAGGAAACTATTTTTTCTCCTTTTTTTACAGTTTTAGTACGTATCTGGCTTGTATGTGGAAGACTAAAAAGTTGATTTGCTAAATGTGGTCTTTGCCAACTAAAATCTGAGATGCAGCTTTAGACCCTGACACGTGGATGTTCTTCTGCAGTCTTGTCTGCTAAGTTTTAAATAAAGTCATGATCAGTG
>k38_80760
TATTAATTCTAGATGCCGCTTATGGGTCAAAGCGACAGGCTATGAAGACTTGGCGTATTTACCATTAAGTAAATTAAGTACAATCAAATATGTCTGTGGAGATCACTTTTCTCCGGAAATGTGGAATAAGAAAGGGAACAGATTGCAAAGCTTTGCTGTACCTACTTTAAACCTCATAAATCCGCCACTATCGGATGATGTTCTTGCAGAATTCCCTCTTGATATGACACTAAATCTGAAAAGGCAAGATATTTCTATGGGCATTTCACTAGACTATGCAGTATCCACTTCTGAAACAGGAGCTGACAATGACATGCAACTTGCAGAAGAACCAGCACATTGTTCAGATATTTCTACGGGTATTTCACTAAACT
>k38_81133
AAATTCGATTTCAGTGACCTCGAAGACTCAGATTCAGCGACACGTTACAAAGAAAAAACTAAACGAGGTAGACATAGTATTTTCCCTACTTTCGACTTCAGTGCTGATGATGACGAAGACGATGATATAATTGACGAGGATGAAGTCCAGAAATATCACAACCGAACAAAGAAAGGTAGACTCAGCTTATTTCCTACGTTTGGAAGGTCTAAAAAGAGTGACGATGAGGCTATGCCTGAAAGTTCTGATGAACTAGTAGAATACAAAAAGAAAACTAGTCATGGCCGAACTAGTTTGTTCCCGACCTTTGGCAAAGACCGCAAAACTAGCGCAGCTGA
>k38_81412
CCGACGTCGAACACGGCGGCGGGCGCGAGCAGGCGCAGCGCCGCCAGCTGCAGCGGCGACACGACGGGCCGCGCCTCGAACAGGTCGGGGTGGTTGCACACCTTGCGCAGCTGCATCAGCACGTTGATCACGCTCAGCAGGTTGCCGGACGCGAGGCTCTCCTTGGTCTTGGCGCGCGACATGAAGTCGTCGTAGAGGAAGCGCTGGCGCTTGGAGAGGCGGCACATGAGCACGTGCTCGTACTTGCGCGGCATCTGGCGCTCCACGTCCGCCTTCAGCCGCCGCAGCAGGAAGGGCCGCAGCACCTCGTGCAGGCGGCGCACGAGCGCCTCGTTGTAGCGGTGCGAGCCCTCGGCGATGCCGGCCACCTCGCTGAACCACTCGCGGAACTCCGAGTGCGACGCGAACACGTCGGGCATGAGGAAGTGCATCAGCGACCACAGCTCCAGCAGGCTGTTCTGCAGCGGCGTGCCCGTCAGCAGCAGCCGCCTCTCGGTCTGGAAGTTGAGCAGCATCTGCCACCTCTGCGATTTGAAGTTTTTGATGTTCTGCGCCTCGTCGAGTATTAAATATTTCCACCTTTTCCTTCTGAAGCTCTGGTGGTCCTGCACCACGAGCTTGTACGACGTGATGCACACGTGAAACGAATTGGCCTTGGTCCACCCGACGCGCTTCAACTTGCGCTCCTTGATCGTGCCGTAGTAGGTGAGGATCTTGAACGCGGGGCACCACTTCTTGAACTCCATCTCCCAGTTGAGCACGACGGAGGTGGGCGCCACCACCAGGTGCGGGCCCCAGTCGCGGCGCTCCAGCGCCAGGTGCGCCAGCAGCGCGATGGTCTGGATGGTCTTGCCCAGCCCCATCTCGTCGGCCAGGATGCCGTTGAGGCCGCGCGCGTGCATGGTGGCCAGCCAGTGCAGCCCCACGTGCTGGTACTCGCGCAGCGCGTGGCGCAGCAGGCGCGGCACCGGCGTGCCCACGGCCGTGGACGACAGCGTCGTGCCCGTGGGCTGCAGCGCGGCCGCCAGCGACGCCGCCGCCTCCACGCGCCGCTCGCCG
>k38_81850
CGTGGCGCTAGGGTCGCTTAGTTCGCGGCGAGGAAACGCCGTCCATAGGGAGAAGTTGGACGCCGACATCTGCAAGTTGTCCGCGATATGTTGCTGCAGTGTCGCCAGCGTGTCGTCAGCCGCAAAGTGCGCGGTGTGCGAGCGGCCGTCCGGCAGTTTGAACTGCACGCGAGCGCGACCCGACCCGTCGCCGGACGTGGCTCCGCTTTGCGCGGGCGGCGCGGGCGGCGCCCTTGGCGCCTGGTCACGGGCCCGTCTCTCCGCGCGGTCCTGTGCTATCTGCTCTAAAATCCTTTGCCTTGCTAGATTGTTCTCGAACTTCTCGCGTTTGCGCTCCTCCTGAATCTG
>k38_82942
CAAATGTTTATTTATTTTATTTATTACATGTTTCATTTTGATCTTTGTTTATTATTCAAATAATAGTAGTTCAAGTAGGAAAAGTGTTATTTTGAAGTCACAGTTAGTTTATACATTTTACTACATAAGATTAATTTGTTTTGTTGCCGTTGTTATGATTAATTCTGAATGTTTGTTTCAGAGTAAAGGAGGTCCAAAGTAATAAATTTGATAAAATTGTGATATCTATTGTTGTGTGTGACAGTAGATTTAATGAGTCATTAAATGTTATTAAATCTGCTCTGCTCTTTACAAAGACTCCACTGTACTTCGTTATATTTACTGATGATAATTTAAGACCAAAGTTTGATGAAATATTACACAAATGGAAAACACACACAAGAAACCAATTGGATTTTGAATTACAAAGAATATATTTCCCTGAAGCTCACAAAGAAGATTGGTTAAACTTGTTCAGTAAATGCGCAGCTCAACGCCTCTTTATTCCAAAATTGCTTACTCACATAGATGCGATGATCTATGTAGACACAGATACACTTTTTTTGGGGCCTGCTGATGAGATCTGGCATTTCTTCTCTCAGTTCAATAGTTCACAGATATCTGCAATGACACTTGAAGATGATAATCCCAATATATCTTGGTATCCTCGTTTCGCAAAACATCCTTTTTATGGGAAATATGGTCTAAATTCAGGATTAATGCTGATGAATTTGACCAGAATGAGAACTTTTGGTTGGGTGGATTATGTGACCCCAATTATGCTTAAATGGAAACTGTACATACCATGGGGAGATCAGGATATAATAAATATCATATTCCACTACCACGAGAGCGCGGTGCTGGTGCTGCCGTGCCGCTTCAACTACCGCGCCGACCAGTGCATGTACGGCGACGCGTGCGCCGGCGCGGCGGCGCGCGGCGTGCTGCTGCTGCATGGCAGCCGCGGCGTCTTCCACAACCAGAAACAGCCCGCGTTTCAAGCGATATACAAAGCGATAGACGAACATGAAGTTGGAACAGATCCATCGAATAGTTTGCTGAATAACATGGAAAAATACTTATCAGAAGCTTCACCTTCCAACTGTGGAAACTTGAAGGATGCTTTTCTAAGAATACCTATAAAGACAATAAGTGATTTATATGACGCCCCCGAAAGGTAGCCCCATGGGTGAAGTAGGAATTATTGAAGTTTACTTGAAAATATAATAATGTAAGTATTTTAATGTTACCAGTATACAAAACTTGAAAATATGGTGCTTCTAAGAATCTCCTTAAATAATTTTAAGCATAAGGATATTATTACTATTTACTATAATGTACATTTATATTTATAAGATTGTAGTTGCAAAAGAAGCAAATGAATGTGTGATGTGAATGCATGAGCGAATTCTTTGCTACTACGACAACTCATATTTCAGCATGATTATAGACATGACACCGTAATAGAAATGTTTTGCATTATAAATAAAAATATATTTAAATTCCTCTATAATGAACACAGGTATAAAGGAAGAAAGCTACTTGTGGATTGACGGTTTTTTGATTGTCAGGGCTAATCTCCATCCGATAAGGGAGTCCCACAACCCGCCTCCTCACCTGGGGCGCAAAGTATTTTTCATAGGAAAAAAAAACTGTATTGATGTGGATATCGCCGCTGTTAAGTTTTTCGAGAAGTTAACAAGGGTTTTCTGT
>k38_83003
GTTATCATTTTATTTATTGCATATGAATAAAGTAATTTATAAGTTTTTGAAATCATTGGAAGCAATTTGTAAAAACCTAAAGATTATTTTGAATTAATCAACATTGTTTAAAACCTGACTGTCACCATTAACAGCGTTTACCATAGTGTATGGCCAGTTGTAGATTGATTGAAGAGGTACATGTAGCAACTCCACCAGGTATCGGTAATTAGGTTCATTCTCAGGATTTATGTAACCCTTTCTAATCAAAAAATCTATCAAAACTGGAGCACTTGTGGTTTTAAACTGCGGCGACAGAGCTCTTTGAATACACTCATCTGCGGTAAGTAGCTCAAAACTCTCCACTTCACCATCTGCATTTTGCGGATTGAAGTCCAAGGGCAACTCAAGGTCATAAACATACTCTGTATTGGGAAACAAGCCCCTTTCACTTTCAAAATAGAAGCTGACACATCCTGCTGGCACCAGCTTCTTGACAAGATCACCTTCAACCGAGGCTTCTTCGGCTGCCTCTTTGATTGTAGTTTCTAAAATTCCATAGCCTACTGCTAAACCTCCACTAACAAAGCAGTCCCATTTTCCTGGCCATGTCTGTTTAGTGAAGCTCCGCTGTTGTAGCCAGATGCACAGGCCTTTTGTAGGATGGTAGAGATACCCAGTAACACTAACTCCATAGTTACGGATCCCGAACAGGCAGATTGCACTTCTGTCCATCTCCAACAGGCTTTCATGACAAATAGGTGTGCTCACTTCAAAACACTCATCACGCCAACCTTTGAGAGCACATATTTCATTTTCCCTCTTCAAACGTTGTAATACTTCAGCTACATTGGTTGTCCTTTCTTTGTAGTCACGAAAGGCTGGGTTCAACTCCACAAACTGGTCTGTAATTCTAAATGTCTCAGGGAATCGTTGAAGGTGCTTTAGAACGT
>k38_83433
TCAAAACGCAGTATGCTGAAATAAAAACCCAAGAGCCAGACACTAAAACTTACGAACCTACTTACGATGAAGAAGTAGAATCACATGCACCTGAAATAGAAACGTTTACACCAGTTATAGAGCCAGAAATCAAAACGCATTCGCCAGAAATCAAAACGCACCGGCCAGAGGTAAGAACTCAGGTGCCAGAATTCAAAACTCATCTGCCAGAGATCAAAACTCATTTACCAGAAGTGAAAACCCATCTGCCAGAGATCAAAACGATAGCACCTGAAATCAAAACACACACGCCAGAGTTGAAAACTAACAGGCCAGAAACTACCACAGCCGATGTGGCAGATTTCAAAGAACAGAGAGCCAAGCTAGCTAAAAACGTTCTAAG
>k38_83786
AGCTATCACAGCCATGGGACTGCTTAACACCATGGAGACTGTATTGAATGTCATGGAAGATAACCCTGAGATTATGGCGCAGCTGGAGAAGACGGTTCTGCGCGTAGTGGGCCATATTCTTCACCACAACATAATTGAGTATTACGAGGAAGCCATGACATTGCTGTGCAATCTCACCACAAAGTCCATATCCGAGGACATGTGGAAGGTGTTGGAGCTCCTATACCAAGTGTTCGAGAAAGAAGGCTATGATTACTTCCCCGACATGATGCCGGTCCTACACAACTACATCACAGTGGACACCAACGCTTTCTTGTCCAACGAGAACCATATTCTGGCTGTATTCAACATGGCAAAAGCTGTGCTGAACTCGAACGCCGAAGCCGAAGACGAGTCAGAGATCATCGCAGCCAAACTGTTAGAGGTGATGGTTCTGCAATGTTCGGGCAAGATTGACAACTGCCTGCCCTCATTCGTGGAGCTGGTGCTCAACAGGCTTACGCGCAAAGTGAAGACATCCGAACTGAGGACTATGTTGCTGCAAGTACTGATAGCGATACTGTACTGCAACCCACACTTGCTGTTTACGATATTGGACAAGCTGCAGGAGTCTGTGCCCAACGCGTCCATCACGCAGCACTTCATCAAGCAATGGATACACGACACCGACTGCTTCATGGGCCTGCACGACAGAAAACTCTGCGTGCTCGGCATCTGTACACTCCTGGAGATGGGCCCGCAGCGGCCGAACTTGGACGAGATCGTGCCGAAGCTACTCCCGTCGTGCCTCGTGCTGTTCGACGGGCTAAAGCGCGCGTACGAGGCGCGCGCCGAGGCCGACGACTCGTCCTCGTCGGAGGGCGACGACGACGACGAAGACGACGAGGTGTTGTCCAGCGACGAAGACGACCTAGACGACATGAACAGCGAATACCTGGAGAACCTCGCACGCATGAGTATGAAGAACAGCGCCGCCCAGGGCGTCAACATGACCGCCAAGATCGAGGACTACGAGGAGAGCGACGACGACGATGAAGACTTTGAGCCTGATGAGACAGCCTTCGAATGCTACACGACACCCTTAGACGAGAAAGACTGTCCTGTAGACGAATACATCAAATTCAAGAACACATTGACAGCGCTATCGACCAACGACCCAGTGCTGTACCACGCGCTGACCAGCGGCTTGAACGAGGAACAGCAGAAGCAGCTGAAGGGAGTGCTGCTCCTCGCCGACCAGCGCAAGGCTCAGCAGGACAGCAAGCGCATCGAACAGAGCGGCGGTTACTCGTTCACGGTCCCCGCACAAGTACCAACCAAATTCAAGTTCGGATCATAAGCAGCGAGACCAAGAATGTTGTACACACCATTCTCATCATCCATCGAGACTCCATTCCGCTGGCCTTTGGTTACGTATATGCATTTAAGTTTCACTATTCCACTATCAAATGATTTGACATAAATTAATAGGTATTAAATTGTATTAGTAATGTTTAACTGTTTCTTTAATGACTCGTGTATTAATAGCCAATTTTATTTCATTATCATAAATTCCATGACGTAATGGGTTCTAATATGATGCAACTAAATACTTAACAAACTAGGCAAATTTAGTTTAGTAACATTTACTATACTTAGCTAATGTTTTTTTTATTATAGCTATCGTGATTTTTCCTGCCTAAACATGGCAGATTATAAGAAAATTATATTGAGTGTATGGGCGGAATGGAGGGCACGATGCCTACACTATTGTGCATTATTTTAAAACTATTTATGTTTAAAGTAATGGGCATATAATAATCTTTGGGTACGATATTAGGTGTTAGGAGTCCCATCTCACTAGATAACGCTAAGCCATCCCAGTGAGGTAGGACCTAAAAACAATTTAGCGATGCTTAAAATCCTGGCGTCTTGATAAAATAATTCAATTGTTTTCAATTAAATAAAATTATATTGAATGATGATTTCAATTAAATTAAATGAAAAAATAGAATGACCATACAATCGACCATTTAGAAGCCTTAGGTTCTTCATTGTTAAAATGATCATAGTTGAATATTTTTTTATAATGATGAATTAGCCTAAACAACTCTCATGACATTCAGTGTTCCCCTATTAAAAGAGGAAATCCAACTTATTTTTACGAGAGATTAAACGATCATGGATTTAATATACTTTTTTTTT
>k38_83906
ATTCTGTATTCGGCCACTTCATCATTAGTTGCCAAATAGCGTCACAATTTCCATCAATAACTTTCCTAAAACTTCTCATTCCTATTCCAAACTCTTATCTACCATTTTCTTATTTCTCTTTCCTTCCAACTGGTGCCCGACCAGTTTAGTAGCGCGGCGTGCGTCAGTCCGACAAATACCTCGCCCTGGATATGTCTTCACCATCGTCTTCCCTGTCCGGACTGATGCTTTCCACCTCGTCCACTTCTTCCAAGTTTTTTGTGCTCGGATTGCAGAGTCTGCATTTGCAGCAGACGATGCACGGCGCAGCGAGCAGCAGAAGCGGACTTGCCACCAGCAGCAGGAGTCCGAAGCCAGCGAATATGCCGACCACCTGTGCGCGGTGCCACAGCACTGATGCGCGTGAGTGTCCCAGTTTATTCTTGCAGGGCCCTTTATCGTAGTGCCGCAGCAGGAAGTCATCGTCGAGCGATGCGAGGCAGTACCAGCAGAAGACGTGCTTGCAGCGCTTGCACATCATTTGAGCACAGCCCTCGTCCTTCTCTATGGGCAC
>k38_85211
TATATAATTAAAATTATGATAATTTTCTCTTGTTACAAGTTGCATTTAGTGCGACATAAGTGTACTATACAGATAAGCGAATCGGCATTAGTATTCACAATCGAGTGGTAAAATCGAATAATGTAGATGAGTGCCCTAGAAACGGGCTATTAAATACTTCCAAAGGTAATGTCGACTCGCTTATTCATATAGCAAGCCTTATTTTCGCATCTTCTAAAATCGACACTGCAAAAAACCTAGTCTGATTCGGCTATTTAGCGATACATTTGTGTACATAGTCAAGCGTAGGGTCTCTCGACCGTTTTTTATTATTATGATATTGCTCGGATGTAATATTTTATTTTGTAATACAATTTTGTAAGTAATCTTGATGATGATTCGATGGCATCTGGGAAGAGATTGTAGGTGAAACAGCATCCTCAAACCACCTATTGTATGCATTCAAATGAGCTGACATGAATAAAAGCAATGTATATGTAAGACG
>k38_85314
CTTTTATTAAGTAATTAAGGGGACGCATCACAAATAGAAGCATGCAACCCAACTGAAATGAACCTGGGATTTTGGGAGCGGGAGGGGGCAGCGGTGGAAGCGCAAATCAGTTACAAAATCGGCCACTTCCTCACCCAAATGACAATAAGGTCCGGTCTGAAACGGAGGGAGCAAGTCTGACAGGGATGTCTGTTGTTCCTGGGTTTTGTAATGGTTTCCATGGCGCTTTAAGACCCGGCTATACTCAGGCTTGAGACTTCATAGCAGATGCCGCTAACCCCAACAAGATGGCTACGACCGTGAAACCCTGTGCA
>k38_85788
CTTGGGGTTAAGAGTTCTGTGAACAAGAGGGAACGGAAAAGTCAATCAGGTAGACAGCCAAATTTTTTTTATTGGGGAAATGGGTCTCTAGGGGGTAGGCCTAGGCCCTCACTGCACAGCTTGTTCATTGGCACTGCCTCCAGAATCCTGTGGCTTCATCACATCTGGAAGCTCTGGAGGGCTGGAAAAGGGCTCGATGCGGAGAGCTTCGAAGGTGTCATCTGCTCGGAAGGCCAGGCCCACTGTGGCTGGGGCCTGTGGCCGTGCTGTCTGGCTAGTGAAGCCACACTCGCCCAGAGTTTTGCCATCATCAAGGAGCTGGTCATCCTTGTAAAGCCGCTGCTCCTCTGGCGGCCGCTTGAGGATGCCCTCGACGATGCGCTTCAGTTCGAACACGGTGCTCGACTCCTTGGCGTCCGTAAAGATGGTGGTCTTGTGGCGCCGGATCATGAGAAACACGTC
>k38_86055
CGCTTGCCGCTCATCTTCGCGAGACGCATCGCTTGGTAGCCCGCCATTTCTACCACCTTGGACTGCTCATCTTCATCCAATATGAACCCCTCCATGTACTGTTTCTTCAGCGAGTACACGCGGCGGCCTTTGGTGGTGGTGAACATTTTGGCCGCTTTGCTCTTCGCCTCCGATATCGTCATGGTCGGGTTGAATTGCTTCAGCAGTCTTTCGGCGAAGTTCTGACCGGCACCGTATATCCTCGCGTAGTTGATGACCTTGGCGTGGTCACGCGAGATGGCGGCAGCGGCGGCGGTCAGCGAATGCAGGTCGGTCTTCGTAGACTTGTCTCCGGCTAGCACGGCCCAGCCGAAGGCGGT
>k38_86220
GTTTGTTTGGTTTCTTCAGCGAACAGTATTTGCTAGACTGCGTGGTAATTTGGAGTGTCCGAAGTTGTGTTACTTACCATCATGAATAATAAAATGATTGAGAAAATCATACAATCTAATCTCGGTGTGTGTCCGGAACTGTTTTACAAGAATCCTATTCTCGACAAGGATGTAGCCCAAGCGTTGGCGAAGAGTTTTGTGAAGATTCTAAATCTGTCGCAGCAGAATTCCAACATCCACAACAACCTGCGGCTTTCGATTCTCGAGACTATTCGGAAGATGTGCCTTGTTGAGCCCAAAGGTCATCTTTCCACGGACGAAACATTAACTGAAGCTCTGAGCGATATTTACGCGGAACAAATGCAAGTGGACGCGGGCGATTCGACAGATAAGGAACTAGACGCATTCTTCGTTAGAAGGTTCAAGAACATGAACATGAATTCCCAGCATGAGTCAACAGTCAACCCAGAAATCGTGCAGGCACTCATAAATTTGAATGAAAATGGTGTTTATTTGGAAATTTTAGCAAAAGATATTGTTCACTGGGATGCCAACAAAGGTAATTACTTATCTATCATCAAGGATTTGTGGAAATCAGAAGCTGTAGACAAGTGTCTAGAAAATATGTATGATGATCTGGCCATAAAACTGAAGCCAGATATCGAAAAAATTATACTCGGTGTATGCCAT
>k38_86408
AGAAACCTTAGTACTATTGGTCTCGTTCGTTTTGTTTAATTTAGCAGTAGCATTTACAATGACGATGAGTGATTGTTATGTAGAAGCAGATGATTTCCGTTTCTCTATCTTGTTATCGCGTAACTTCGTTTCGTCCAACGATTCGATTTTGTGATCTCTCAAGAGCGGAGTCCGAGCGTCAGTTTTCTCGTCACTTTTATCGATGTACCTTTCGTTTTTGTAGTTGTTCACTCGAATGGTGTTGTCGCTGGTTATCGATTCGTGGCGACTCGATGTTTTGCTGCTGTGCTCGCTGCCTCGATCTTCTGTTTTCTCTCCGTGGAAAGCCATGTTATCGAAGCACTGAGCTGGGACGATGTTGACGGATTTCATCATTGGTAGAGCAATGGCTAGAGCTGGACTCATGTCTCTAGGACTTGGTGTCAGACGCGTGGTCACTGAGAGATCCATCCCCGGCATTAGGGTTGCGACTTCCTTACACGAAGCGAACGACCTAG
>k38_87114
ATTTTTCCCGGTGATTTTCTTTGTTGGTTTGGTTGATTCACGTTACAGGAAAATAAGAGTTTTTAATTCGCTAATTAAGTGCTGAGTCTACAAATTTCGTTTTATAACTATCGAGATAATTGTGTCATCATGGCGAATCAATGGGGCCAGAAAGCCGAGGAATTGGAAATTTCTAATAAAGTGGCTGGATTAGGATTAAAGAAAAATCATGACGAAACTACGGAGTCTGATGAATCTGTTGATGCAGTTAATCCAGCTGAAACATCACTTCTCATGAAGATAATACGTCAAGGCTTAGTGGAGTCAAAATTAGATATTGAAGTCCAAAGGAAAGATCCAAATTCACCCCTGTATTCTGTAAAAACGTTTGAAGCTCTGCATTTAAAACCAAATTTGTTGAAGGGTGTTTATGCTATGGGATTCAATGCACCTTCTAAAATTCAAGAGACTGCACTACCTACTCTATTGGCCGATCCTCCCCAAAATATGATCGCTCAATCTCAGTCGGGAACCGGTAAGACTGCAGCTTTTGTTTTAGCTATGTTGAGCAGAGTTGATACTTCAAAGAACTATCCACAAGTATTGTGCCTCAGCCCCACATATGAACTTGCAATTCAAACTGGAGAAGTTGCTGCCAAAATGGCTAAGTTTTGTCCAGAAATTAAGTTGAAATATGCAGTTAGAGGTGAAGAAGTGCCTAGAGGTACTAAAATATCTGACCACATTATTATTGGAACACCTGGAAAAATGCTGGATTGGGGTGTAAAATTTGGCATGTTTGATTTGAGTAAAATTAGGGTGTTTGTCCTGGATGAAGCTGATGTGATGATCGATCGACAAGGTCATCAAGACCAATGTATTCGTATACATAAATGTTTACCATCAACTTGTCAAATGATGTTCTTTTCTGCTACTTATGACAGTGCAGTGATGGAATTTGCTGAGATTATTGTGCCTAATCCAATCATCATTCGACTGCTTCGTGAGGAAGAATCTTTGGATAACATCAAACAATATTATGTTAAATGTAAAAGTGCTGAGGAAAAATATAGGGCAATATGTAACATTTATGGAGTTATTACCATAGGCCAAGCAATAATTTTTTGTCATACCAGAAAAACTGCTAGTTGGCTATCTGAAAAAATGTCAAAAGATGGACATTCTGTTGCTGTTTTATCAGGAGAACTTACAGTCGAGCAGAGGATAGCAGTGTTGGATCGCTTTAGAGCTGGTTTAGAAAAGGTATTAATTACTACCAATGTTTTGTCACGAGGTATAGACGTGGAGCAGGTGACTTTGGTAGTCAATTTTGATATGCCTATGGACATGAACAGAAAAGCTGATTGTGAAACCTACTTGCATAGAATTGGTCGCACGGGAAGATTTGGGAAGGCTGGTATTGCTATTAACTTAGTAGATTCGCCTTTAGCCATGGAGATTTGCAATGATATAGAAAATCATTTTGGTAAGAAAATTCAACTGCTTGATATTGAAGATGCAGAAGAAATTGAAAAGATTGGTGTTTAATGATTCAACAACTATTCTAGGTTTTGACAACCAAGTTTATTTTTTTACTTATTCCTTTACTTACTGTATTCACTTTAAGTAACATTTTGTAGACATAATAAAAGACGCTTTTTGGTA
>k38_87428
TGATGAAAAATCAATACATTTCTATTGTAATATGTGTTGTGTAGCCTGCATTAACACTTCTATTAGATATGAAGAAATCTATGGAGAGATCGGAATAACGGATACATTACTTACTATACAAGGAATAAAGTACATGGTGGTTGTCAGTTTAGAGCTAAAAAGTGGGATTCAGTGCTCTCTCGGTGCATACCTTAGTTCCTTAACAAATCTAATCATTGTGTCGCTAACTGTTGTCCATATCTTACTGTAAATGTAATCAATTCCATTCCTCAATTCAAATGTTAGTTTAATCCACGCTGGAATGGTTAGAGACACAATTATCATTATAGTATGTACAGCGAAACTTCTTAGCTCTAAAGTGTCATATGGTACGGATAAAACAAATAACATTAACAAAACACAATCGTAACGTAACATGGAACGATGCTCGATCTTGAATAACCCCTGCGGCGACTGCTCACTTGCGTACTCACCTACCGTCGCGAACGAGGAAACTTAACCCGGGCTATTGCTGTGATTGTGTGGCTGGTCGTGGGACGGCTCCGGGCACACTCGGAACTAGTTC
>k38_88429
AGGATTCCGTTTGAAGCTAACTTCCACCTTCGGCCTGATCGTCACTTACCATCTGGCGAAATGCAGGCCAAGGGCTTTTCCGTTGTGGTTAAAAAAACATCGTACACCTACCATAGACTTTAAAAAATTGGCCTGGAATCTAAATGTAAAAGTGTTGCAACAAATAATTTATTCATAAACAAGAGTAACACATCTGGGGTACCCATAGACAATAGCCACTACGCAGCTTGTGTGTGTTATGCTTGGTTTTTAGTCGCAGCGGCATACTCTATGGTCGGGCCATAGACAACTGGGCTGACATAGACCACCGGCGCTGGCATAGCCACGAGACTCCGGCGTTCTCGAGTAAAAGTACAAACGAAATGAGAGTCCATTTTTATTTATTTTTATGTATAGTGTTGCCAG
>k38_88563
AAGCGCTACAATTTTTGTTTACAAAAAGTTGAAATAAAAACTGGCCATATTGGACATCGATGAACCCACAGGAAAAGCAACTGCGGAACGGCTGAACCGCACTTATTTGGACAAAGTTTTGTTTGTAAAATGTGACGTCAGCAAAGAAGAAGACATAGAAGCCGCTTTCAAGGAGGTCGTGGAGAAGTTTGGAAACATAGATGTCCTGGTCAATAATGCAGGCGTTATGAGCGACGCGCCTCACATGTGGAGGAAATCTTGTGATATCAACTGGCAAGGCACGGTCTCCTTCACCCTCAAAGCGCTGGCCCACATGAGGAAGGACGAGGGAGGCAAAGGAGGAACCATTATTAACATTGCGTCCGCAGCTTCTTTCGAGAAGGTCCACATAATTCCAATCTACTGTGGCTCTAAGGCTGCTGTACTCCACTTTACTCGCACTATTGCTAACCAACCAGATTTCGTCGAAATAACTGGCATCAGGA
>k38_88774
ATCATGTGTTTATTGAGTGCCTGTTATGTGCTAAATATTGTTCAGGGTACTTGGGACACAGCAGAGAATAAAACAAGGAGCCCTGCCCTCTTGGAGCGTACAGTCTATCACCTGCGCACTGCTGTGACCTTGGGCAAGTCACTGCACCCCTCTGCCCGGCAGACAGAGCTGGGTGTGGTGCAGATGCTGACCAGGACAGGGCCCTGACCCACCACCCCAGACAGCAGAGAGGGCTGCAGGTTGCTCTTTAATAATCACGTACACTGGGGAGAGGGAGAGGAAGCGAGTTATACGAGCTGCCGCTGCTGCTGCTTGGTGGCGGCCTTGTTGGCCAGGTCCTTGGCCTTCTCTGTAGCTGCCAGTGCGGTCTCCTTTGCTTTCTCTTTGGCCTCTTTGGCTGTC
>k38_88935
AATGAATCGACGTGTTTTTGCGGCAATTCGCCCGGCCAGTTCAAGGTTCAGCCAGAGTTATGTGATACGCCATGTCCGAAGAATGAGACACAGAAATGTGGAGGTGTAAATACGACGAGTGTGTACGACACGGAAGTGACCGCGCCGGGGCCGCCTTCGTCGATAGAAGTCATGAACGTTACCGAAACCACCGCCAGGATCAAGTGGACGGCTCCGGAAGCATACACTTTCATCACTGGGTATGTTTTGAGAGCAACAGTCAGAGAAACCTATGCCGATTTTCTGTTGCCGCCTCTAGAGTGGCGAATATCTAATAAAACATTCCACAATGAGCTTCTGAACTTACATCCGGGATCGAGATATTTTATCAGTGTTGCAGCTTTAAATTATGATGAAGAAGGCCCAAATATCACAACTACATTAACAACTGTAATCGGCACCCCTGACCCCAGTCCTCCGGAGATTCAGATAAGGGAAAGACGGGGAGATAAAATGGCCATACATATTCCACAGGCCAAGAATATTAATGGCCCCGTTTCTTTATACAGA
>k38_89856
CTATTTCAAAAACATTTTACACTATAAATAATAACAATAGAAAATGCTTAACAAAATTATGTTTTATCACCAATAATCTTACAGTATGTTTGATAGTCTGTAACCAACACTTTTCCTTTATGAAGAAAGTTTTGATCTAATGAAGGAAATTCTTGATGTGTTGGATACTGAATTTTCATATTCTTTGGTCCTCTGACTGGATTCCAAGCAGACACTGGATTTTTGTTGGCCAACATTAGCCCAGCTACTGCTGTGTATAAGCCATATTCTTGACACATCTTTTCCCTCCACTCAGCAAGCATGTAGTCAGAATCACTGAGAATAGATGCAGCTTTTTCCACCTGATCTGCGCTGGAAAAGTGCGGTAGGTAGTTTTCTTCTAGGAAATTAACAAACGAAATTGGATTGCTCAAGAACTGCTCAACAACGTCGCACGGTGAATGAGACAGCCGTTGTTTACCGTTATCTACAACAACTTTAGGATTTAACACTCTTCCAACACCATGTAAAATGCTTACTGTTTGGTCTTTGCCCAAGGACATAAATTTACTGGAAGCTGTTTTTTTCTTCTTAGGTGCTTTACTTTTACTTTCCTTCTCAATAATCATGCTAGTTTCTAACTTACAACTACTTCCTTTTAGAGATGCAAAATGTAAATTTAAAACTGCAGATCTGACATCTCCAGCTGAAGAGTTGACTACACACTCAATCATGTCTGCTGTTGGTACATTGTAAACTGAAGTGTACTTTTTGCTTATTATTTCTGACACTCTTTTAAGAGCTGACCTTAATCCTGTCACCGAGACACTGTTGAACGATATATGATTGATTTGAAATTGTTCTTTAAGACTTGGTGTAAATAAACTGATTGAAGTATTTTTGCCATCTGTATGGGATTCAGAACATATCATCACTAGAGGTGACTTCGCTCTGTGTTTATATTGCAGGAGTACATCTGAGAATTCTGTAGGAGTTCTTAAAAATGTGTTTGGAAAGTCCTCTACCAAAACTAGCTTATTCTGATTATTATCTAATAGAGACGTAAAATTGGCAGCATTAATAATGAAGTCTAGAAACTTTGTGGACTGCTTCTCTCTGTATTCAAATTCTCCATTGTCTGAAGGTATATCAATATCAAGAGGAGTTATCCATTCTGTTACTTTAATATTATTTTTCTTTGCTATAGTATGGACAGTTATTGTTTTCCCACAACCCACAGGACCAGTTAGAAGTAACACATCACTGTTATTATGGGCACAAGCAGCTCTTAGCCACTCTTCGACTTCTTGTACTTTTTTATTGTGAACAGCCAAATCTTCAGGTAATACTGGATCAAAGTTTTTCATCCAATCTTTGTGGTTCACTTGCAATAAGTTGGTATTGTTGTTAGTAGTTGAAATGAAAGTGTTCACATTTTTCGAAGGTGATTGGGATGATTTTGAAGTTTCTTTGCGAGGTTTCTTACGCTGAGGTGGCTCATTTTCATCGAAATCAAATGTAGGCTTGAACCACTTTCGTTCCTTTTTCAAATTGGACATATCAGTCTTATGGAAATACGATTGTCGTGTTTTTTTTATTGTTTTGTTAGCTATTACTTGAGTTGTTTGAACGCAAATCGTGGTTGACACACAAAGCACGGGCTGAGGACGAGGCACAGAAACCAACAAACAAACAACCTGCTGTGCA
>k38_91602
CTTGAACTGACGCTGCCTCTCTTTATTGGATCTTTACCGGCTTACATCCGCCCTCACAAAATGTCAGGCGTGACCAGCAGTTTCATAGGCGCCGTGCAACAGGTCTTCGTGAATGGGAACCCCCTGTCGCTGTATGATGGGGGGACAGCTAGATGTGCGATTGTGCAAGAGGAAGAACGTCTTCCGTGCGCCACAAGTGGAGTCACGAAGTATACTGGCCCGCCGTGCGGTGATGGTCTGACTCCATGCAAGAATAATGGGTCGTGTATTCCATTGCTGAACGAGTATAAATGCATATGC
>k38_91740
AAATTTGGAGGCGTGCCATCCATCAATAGCCTCAACTCCATCTACCACTTCCAGGACCGGCCCTGGGTATTTGGGCACCTGCTGCAGTTACAACGACGCTTGGGCAGAGAGAACTTCCCCCTTATCGAGCAGACCTACTACCACAATCACACCGACATGGTAACAGCTCCCAAGTTCCCCGTGGTGATCAAGATAGGGCACGCGCACAGCGGCGTGGCCAAGGTGAAAGTGGACTCCCTGGCCGACTTCCAGGATATCGCTGGCGTAGTGGCCATGCTGGGAACGTACTGCACCGTGGAACCGTACATCGATGCCAAATACGACATCCACATACAGAAAATTGGAACCAACTATAAGGCATTTATGCGCAAGTCTATTTCTGGAAACTGGAAGACTAACCAAGGATCAGCCATGCTGGAAGCTATCGGCATGAACGACCGATATAAGATGTGGATAGACGAGGTGAGCGAAATCTTCGGAGGTCTGGAAGTGTGCGCACTGGAGCTGGTGGTGGGCAAGGACGGGCGCGAGCACATCAT
>k38_92437
GTTTTATAGATTTTTTATTAGGACATCAAGACACTGAAAAGGAGGCATATTTATCTCAAAAGAGCAGTATCTCACTTCCTCAGCATGCATAAGGTATTATGGACAATATGAACATTGTTTTTTTAATAGTTTATAATTATCAATTATAAACGCAGATGCACAGAGTGACATTGCCATGGTGGCTAACTGTCCCCAGACAGGACAGTCTTTTATAGACATTGACTCTACTTAATTTTAAAGTTTCATTTCCTAAGTTAATATTAAGTGCCTGGCTCATATATATATCACCAAGAAGTAATTACTACCATTGTCTTCTCTCACAT
>k38_92923
GATTTTTTTCCTCCTTTATTAAATGACTGTTTCAAGATTTAATTACAGTTGAAGGTGACACGTTAGAAAGAATAAGTGCATTGAAGGCATAAGAGGGCTTACAAACCCAGCTCTTGAAATGGAGGCAGGAAAGGAACAAAGATTAAAAAGATGTGAGCAATGTGACCCACAGTGGGTTGAGTGGGTGGGCATGGCCCTCTAGCTAGGCTACAAAGCCTCTGGGCAAGTAGCTGTAGAGGAGGTTTGGCTCAGCAGGCAGAACTCTCCAGGGGTCCCAGACGTACAGGGCCCTGCAAGCCAGGGCCAGCTCCACCCCTACATCCC
>k38_93429
GGATCCGTGAAAAATCCATACAACACAAGTCATCAGTAATGAAATACCTTCACTACTTGTGGACTTATTGAGTTGATGATTAGATCATCACTCGTTTAATAGTACTTTACCCTATGCCTCAGTAAATTTAATTAAATGACTTATTGAAACATTTCGCATGTCAAATTTTAATGAAAGATAGGTTCACTTATTCTGAGACCTAACTGTAAACTCCCCATATTCTATATTAAGAGGATTTCATAAAAATGCTCATTATTTTAAGCAATACATAATTTATACTAATCTGTTTATTTGAATATTATAATAACCCATGCTGCAATTAACTATAATTATAAGGGTTCCTCCATTAACTAAGTTGGAGTACCCAATAACATGGAATGCTCTAAAATCTGATTTCTATCAGTATTAATGAGTAATATTCAAATAGCCAATAATTTTCTAATGTCAAGTATAAAGTAGCAATCAGTAAACTGGAAATTTTAATACAAACAAATAAGCAGGGTCACTGGTATAAGAACATACATTCATAACCATTAATTGTTACTAATCTACAGTAATCTTCTATATAACTTATTATTTATTATGGAGGATTCTGCTATTTACATCAAGTAAATATTTACTTTTGTAATTGAGTAAAAGTAAGTCAATGACGTCTTGTAGCCGCATGCCTACATAATCCTTACCTAATTAGTTATTCATAACTGTTAGTTGACTAAAACCTTTAAAATTGATTATAATCACATCATCTGATGATTAATAATATTGCTGCCACATTATACACAAACAACCATTTCCTATCAAACTCATTATGCATTATATTGC
>k38_94128
CGGCCAGTAGCTGAAACATATCCTGTTGAATCTCAACACCATACTTACCCTGAACGTAACAAATACGGAGTTCCTCCTGCAAGGCCTGACTACGTTCATAGAATAGACCTTACAAGACCTACCACTGAACAACGCCACGATGGTAGAATTCGTGATGATCGGCCCTATACTGATGAAAGAAAACGTCAGGCAGGACCTATTGTTAGTAACATTCCCGAAAAAATTGTCAGATACGAGACATGGACTTCCGACAGCCGGATAGAGCAGAATATGAATCAGTTGACTCGAGAACAAAATGAGTTAATTAGCCGTCCTGTATATAGCTATAGTAGTTATAAACAATTTGAAGCATACCAAAAAGAACAAAGGAGACCTGGTG
>k38_94387
AAAGACTCCAAAATAGATCTTGAATTGATTTTAAAAGAAAAAGTACTAAACAGCGCGTAGAATTATTCATAAGTGTAACTGATATTAATATAATTTACGTGGCCATGGCATCTCCATCTCCGAAATCTCCTGAACAAAATGAGAAAACGAAACAATACGACCGGCAACTTCGACTTTGGGGTGACCATGGGCAAGCTGCTCTTGAAAATGGTCATATTTGTTTGATTAATGCAAATGCTTTGGGTACAGAAATAATTAAATCCATAGTCCTCCCTGGCGTGGGTTCTGTTACGATCGTTGACGATAGCACTGTTAGTGACGAAGATATTGGTAGCAACTTCTTCTTAGAATGTTCAAGTAAGGGTTCAAACAGGGGAACAGAAGCTCTCCGTTTACTGATAGAATTGAATCCTGCTGTTCAAGGTCATGCTGTTCAAGAGCCGCCGGACCAGATACTTCAAGAAAACCCAGACTTTTTTAAATCATTCAGTGTAGTCATAGCTACAGCACTTAGTGAGAAAACTATACAAGATTTGGCACAACATTTATGGGATATAAATGTCCCTTTTATTCTCTGCCGATCTGTTGGCTTTCTGGGATCGTTTAGAATACAGCTCAAAGAACATGCTGTTATTGAAACTCATCCTGATAATGAACAAGTAGATTTACGACTGGATGTTCCATTCCAACCTTTGGCTGACTATTTAAATGCATTTGATATTGAAGCACTAGATTTGAAAGATCATGGACATATACCATGGATTGTAATTCTGTACAAAGCTATACAGAAATGGCAGACTTCAAATTCTAATAGCTGGCCTATGAGTAGAAAAGAGAAAAATGAAATAAAAGAGATTATTCAAGGATTTATAAGGAAAGATGAGAATGGTGTACCTATAAGTGAAGAGAATTTTGAAGAGGCACTTAGAGCAGTCAATACTGCCCTAGTTCCAACATTCTTACCAGTGAAGATACAAGATTTACTGTACTGCAGTTCTGCTACAAACCTAAACAAGGACAGTTCCCCATTTTGGATCATGTGTTCAGCATTGAGGGGATTCGTTGAGGCTGAAGGCAAAGGGAAATTGCCTGTAAGAGGTGTGCTGCCAGACATGACTGCCTCTACAGAGCACTTCGTCAAGCTGCAGAACATATACCGATCTCAAGCTGCCATGGATGCAGAAATAGTATACAGAAAAGTGCAACAGATTGTTGCCCAGCTGCACTGTGACAGTATTAGCGAGACAGATGTTAAGTTATTTTGTAGACATGCCCATGATCTGTATTTAATCAAAGGCTCTAACATAGCTACTGAATATCAGTTGGGGGGAACAGTGGCATCTTATATTTCTCGGTATCTTGAAGAACCAGATGTCATGATGGTGCACTACATCCTACTGAGAGCAGCTGAAATGTTCCGGTCACAACACTGTAGAGCCCCAGGTGACTGGGAACCTGAAAGTGACATTTCTAATTTGAAATCATGCGTCACTAAACTACTCAGTGATATATCATGTTCTCCATTCCCAAAAGATGATCATATTCATGAAATGTGTCGGTATGGTGGAGCTGAGATACACAGTGTATCAGCATTTCTAGGTGGCTGTGTAGCACATGAGGCAATTAAAATAATCACCAAACAATATAAGCCAGTGAATAACATGTTTATCTATGATGGATCTTCAACTAACACTGCTACATTTACTTTTTAATAAGAAAAATTAATAAATTGTGAAGCAAGA
>k38_94499
CCTCTCTGTGCGCATTCCTTCTTTAGGTTAAACCTTAGGGGCGTGCCTTTGAGCGGCACGCCTCGTCCGTTTTTAAGTACTAGCCCTATCTCAAATGTCGCTACCCCACTGCTGTTACCGACACAGGGTAAAAACAAACTGAATTCTTTATCCAACTTAGGCACCCGTCCTTGCGTTTTGATGGACAACACTGGCGGACTGAGTACTTTTTCGTCAGACGACGTCAAAGTATCAAAATTATAGTAGTACTTCTTCCGCGATCGCCACGTGAAGTTAACGTACCCCACTTCGGACGGGATTATGGGCAGCTTGTGGGAGAAGTTCGGGTCCAATATGTATGGCGATATGTGGCCGTTCATAATCGCAAATACCCGCATTGACATCCCGCTGAACATGCGTATCTGCCGCTCGTCGATCCACAGCGAGATGTCCGTCTGGCGCGCCTCCGCGTCCTTGTACTCGCGGCGACCGGCGCCGAGCGTCAGCGACATCGCCAGCGCCACTCCTGCGCACAGCCGCGCGCCCATTGATGCCGATCGCCACATACTTGTTTTAGCGTTTGATTCGTGTCAAAAAGTTGGAGGAAACCCACAAAACACGGTCATTATTTAGTAACACTGCACTCGCG
>k38_95307
CGAACATCCCACCGATCGAACACAATAACGGCAAAAGAAACATCTCTGAAGTGCACAAAGAAGATACGCAAAATCCCAAAAAGGCGAAAAAAGAATATCAGTATCCAGTTGACCACTTCATTGTGAAGAGGGCAAAAGATGAATACGAGGATCAGATGGCAATACACAAGGAACCCAGTGAGATGTACCTCTTGAGTCTCGCACCCCATATCAAAACCATGACTCCTCGACAGCAGTTGAAATTCCAAATTGGCGTCGCTGAACTCATAGATAACATCAAATACGGGGATATGACTTAAATGTTTTTCGATTCGAAAAAAGAACTGTCAAAATAGATGTCTTCAGACTTTTGAAAAAGAACTGCCAAAATATTCTCTTGGGTTCTTCAAATGAA
>k38_96029
CATTTAATTAGCACTATGAGCTGTCAAAACGCAATAGAGTAGTTCACATCATCAGTCAACGAGGGGTCCGCATTTACACTTACTAATTAGTGCCTCTGGAGAGTGACAATACCTTACTTGCCTGCTGATGAGTGCAAATACGGTAGCTCTCAGCGTGACGGAGCTCATCTTGCGAGGAATTTGACTCTGTCGACCCGGAGCCCGTCATGCAATCGCCGGTCCTATACTCAATAACAAGAGTGACTATAGGAACTAAATTGACTGACAATAGTAGGGGTCACTATCAGTCAATTGATACGTAAGAGCTTTTAAAACGCAATAGAGCAGTTGACTCCACCAGTACCAATACCAGCACGTAAAATTATGTCAATAAATAAATACCAGTTAGCGCCACCGGGGAGTAACAAGACCTTACCCGCTGGTAAGCGTAAG
>k38_96091
TAGACGTCTCCTTGCAAGAACTTTGTGTACGTGTTCGAACACGAAATTAAAAAGTTTTTGCTTTAATGCAAAGTGTAAGACACTAGTTTGTAGTGATGTAATTAACTAAAAAACTAACTTAGATTATATCTTGTGTAAAAGTAATAGATTTTTAAGAATTTTTAGCCGAAGAAAGTGTTAAGTGTTGCGAAGATGTGTAAATTCCTGGTTTCTGGTTTTGTTGTAATATTTTTCGTGAATCTATGTGATGCTATCAAGGAGCGATGCAACCAGCAAGAAGATCTCTTGCAAAGGTGTTCCATGGCCCTCCCCGTGCTGAGCTCGAGAGAGATATCGTTCGCACTCACACAAGAGGAATTAGACAAAAGTTGTGTTGAACTGCGCTCCGGGATAAGATGCATAGACAATTACACGACCGTCTGTATGGAGAAGCACGAGCAAGTCGTGTTCAGGCGGATATATTCTGGCATTACTGACGTGGTGCAGGACTTGTGTACCCGCGGGAAGTACCAGGACGAGTACTTGAAGCATGCTACTTGCGTGAAGCACGTCAGGCCAGAGTATGAGAAATGCAGCAAGCGATACGAAGTGACGCTGACCACTCTCAGCGATTCTCACAAGACAGAGCAGTACCAAACGGATCATGATAACTCGGCGAGCCACGAAGATTATCTGCGCACTGTTTGTTGTTCATTCCAAGAGTACTTGAGGTGCTCCGAGCAAACCGTGCAGAGCTCGTGTGGCGACGACGCTGCCCTCTTCACCAGTGCGTTCCTGAAACGAATGGCTTCCAATATTATCAAGAACTTTTGCCTGGAGTACCGGGGCCACGAGTGTGGGCTACCAGACAAAGCTACAAGCAGCAATTACAGCCTGGTGCTGGTCACTGTCGCTGTATTCGGGAACCTACTGGTCTACCTATCTGGTGCGTTAGTTCCCACGTAAATCGCAACGAGTTTAGGTAAAGTAGAACGCTGTAGCGGGTAAAAACTTAATATTGTTCCAGAAGTGGTTGCGTGGTGCAACGAGCACTGAACTGTAAATAATGAATGTATGAGTTACAGTTCCTCTAGCAAGACTTATTTATTGTAGTTGCATGTGATTACACTTGTTTGAATGTTTGTTTTTGTTTTAATGGAAGCATTACGGCTAATAGTAGGCGCCATGAAAATGTTCGTGA
>k38_96250
GTGACGGTACATGAAGGCTGCTATGGTGTGTCGGATGTTACCAGTGAATCTAGCACGGTCAGCTCAGCGTCAACGGAACCATGGTTTTGTGAGGCTTGTAAAGCTGGTGTCACTGATCCCAGCTGCGAATTGTGTCCAAATAAAGGTGGTATTTTCAAGGAGACAGAAGTTGGAGCTTGGGTTCATCTAGTATGTGCACTCTATGTGCCAGGAGTTGCCTTCTCAGAGGTGGAGCGTCTGTCAGGAGTGACGCTGTTCGAAATGGCGTATTCCCGGTGGGGCGCGCGCTCGTGTGCCCTCTGCGAAGACACGACACTCGCCCGTAC
>k38_96410
CGCGAGCAGTCGCACCGCAACCCGCACCGCCACCACAACCATGATTGTCGTCGCGCTCGTGGCCATCGCGCTTGTTGCGCTTTACTTTTACAACGTCAGAAACTTCAACTACTGGAAGGAAAGAGGAGTAAAACATGAAAAACCAATACTATTATTCGGCACCAACGCCAAAAATTACCTGCAGAAGCAAAGTGTCACAGAAAATTTAGTGGAATTGTATAGGAAGTATCCCGACGAGAAAGTGGTCGGATTTTACAGATCCACAGATCCATGTTTGCTGGTGAAGGACCCGGAGATTATTAAGCGGGTCCTGCAGACAGACTTCAGCATGTTCTACCCTCGGGGCTTGAACCGTGTGAAAGGGCACGAGATCGAGCCGATGCTGCGCAACCTGTTCTTCGCGGACGGCGACACGTGGCGCCTGCTGCGGCAGCGCATGACGCCGGCGTTCACGAGCGGCAAGCTGCGCGCCATGTTCCCGCTCATCGTGGAGCGCGCCGAGAGCCTGCAGGCGCGCGCGCTGGCCGCCGCCGCCGCCGGCCGCACGCTCGACGCGCGCGACCTCATGGCGCGCTACACCACCGACTTCATCGGCGCCTGCGGCTTCGGCCTCGAGGCCGACTCGCTCAACGAGGACGACTCCGCCTTCAGGAAACTCGGAGCGAAGATATTCC
>k38_96548
GATGTAAATGACAACCCACCAGAGTTTGAGAGGTCGTTGTACGAGTTTGTGCTGTCGCCAAGCTTGAACAATTTCACTTCGGCAGCGTTTGTAAAGGCAGTTGATAAAGACGCTGAGCCACCAAATAATGTAGTCAGATATGAAATTATACAAGGCAATGAGCAAGGCAAGTTCGCCATAAATGAAGAAACAGGTGAGCTGTATCTTCTAGAAGCCCTCAAAAGAACGAAGAAACAAAACGTTCACAGACAAAAACGCCAAGATATCGACCAAGACAGCGAAGTTGTTGTTCTTGTAGTCAGAGCGTACGATTTGGGAGATCCCATGCTATCTTCTA
>k38_97149
CTGCTACGTGCGTTACTTTTAGTTTTTGAAATACCTAAGTGAGAATCATGTAATTCGTGTAATATTTTCTCTCTTAAAATCGTAGGTATGACTACCTTGTGGCCCCGAAATAGACACCCCGTTTCGTATTGTAGGTCAGACCTACATAAAAAATATGGCAAAATAGATTTACAGCTTATTTTTCGCGGCCAACCAAATTGCATGTATTTTTTTACTATAGTTAATTCCCTATCTTGTTCTGTTGCCAGCGCAATATCATGATTTGTAATAGCCGGAGAAACTTCATCTAAAAATTTAAGTGCATAATGAGTGTCTACATGTTGGTAACAACTCGATTTGTTATCACTATTATTATCACTCGTAACAGGTGCGCGTGAAAAATAATCTGCAACTAGGTTTTGATCGCTCGACACATATTGAACTATATAATTATACGCCGACAATATTATGGCGTACCTTTGCAATCTTAACGCTGTCGT
>k38_97414
TGTCTGACGCACGCGCCGCGGAGGATCGTGCTGCGTTTTATGCAGGCTCCGTCCTCCACAATCACGTCTGGTCCAATAGTGACATTGGGTCCTATCCGGCATCCCTTCCCGATGGTGGCTGTGGGGTCAATGAGGACGTTCCCAACAACACCAGGTCCATCATAAAGCTTGTTGGAGTTCTTTTGCCGAAGGCTCGTCAGGTATAGACACATGCCTGTTAAAAAGTCTTTGGGTTGTCCGACATCCATCCAGAAGCCCTGCAGCTCCATGGCGTGCAACTGTCCATCCTTTGCCATGAACGGGAAGACCTCCTTCTCTATTGACATCGGCCGTAACTCTATTCTACTTAGCACTGATGGGTTTAGGATGTACATTCCAGCATTGATTTTGTTGGAAATAAACTCCTGTGGCTTTTCCACAAAGCTTTCAATTTCGCCACTGTCTTTATAGCACACCACACCATACTTTGATGGCTCTTCTACCTTTGTGACTACTATTGTGCCCTCCTTTCCATGACTTCTGTGGTACTTCGCTAGTTCTTTGAACGGGAAATCACAGATGACGTCTGAATTCAGTACGAAGAACGGTTCAGGGCTTGTGCTGAGCAGCTCTCGGGCCAGAGCCAAAGGTCCTGCAGTGCCGAGAGGCTCAGTTTCATGTGAGAATGTCAAGGATATGCCAAGCTTTGACACCTGCTCGATCAATTCCTTTTCCATATCCTCAGCCCTGTATGAGACTGCTAGTATCACCTGAGTAACTCCAGCCTCAACTAAGGCTTCTATTTGATGCATTAGAATTGGTTTGTTGGCAAACTCCACCAGAGGCTTAGGCCGGCTCAAAGTCAGCGGCCTTAGCCGAGTCCCATATCCACCTACAAGGATCAGGGCACGGATTTCCCCGAGCTTTTTGTCTGTGCCGCACATATTCAAAACACTATGAAGAATCTAGAGAACTGAATTGATTTCGAGCGGTAAACTTAACTTATCTTTGTTAAAGCGATTTCTTATCTAGCACGAGAACACTATAGAGCCGGGTGATAAATAACAAACATTGAAGTCGGAAAATAGCTTTGGTTTTGCCGTAAAATACAAAACGAAACTAAAATACACGTCCGTCACACGTCACTCTTA
>k38_97662
CCTCAACAAGGATTCAATAATCCACAAGGCGCCAATTACCCTCAACAAGAAGCAAATTACCCTCAACAAGGGACAAATAACCCACAAGGGGCCAATTACCCTCAACAAGGCGCAAATTATCCTCAACAGAACGAAAACTATCCTCAACAAGGTTCCAATGGGCCCCAACAATATCCTCAAGGCCCCGGTGATATCCAATCTCCTGGGCAAACTTTACAAGGCCCTCTAGGCAGCACATCAGGTGATAGAAGCCCTAAACAATTTACCGACTATCCACAAGGCTTTAACCCACAAAATAATCCTCAAGATAGTGGTAATCAATATGGACCACCAAATAATGATAGACCCAGTAAACCTACTCTTATTACAGCTCAAATGCAAATAGTCGATAAAAATACCGATATATACCACAAGAACCCCGGAGAAAAGGACGGTTTGCCAGATGGACTAAATAAAGATGATATGCTGCGTCTTTTATATACATTTAACTATACCGTGGGTTTCCATGGTCACTTTGAAGAAGGTTATACTAATGGAGCAAAACAGGGATATTATTATGTAACAGGCAGAAACGGAATACGCACTAGAGTCGACTATGTGGCAGATGAAAAAGGTTTCCGTCCCAAAATCACCCAAGAAGTGCTTGATTTGCTGTCCGACGACGTACCTAAGCCTGAAACAGAAAAAGATGAAAAGTATGGTCTCAAAGGCTATGAATTCAAGTGGCTATACTATCCAGTAGAATCGAAAAATCAACGATAAGATAACTACGTTTTTAATATACTCGTACATACCCAGTGTATAAAACCTTAGCCGTCTCACCTAATCATTAGATTTAAGATGTAGATCGTAGTAATCTAAAAGTATTAAATTTTAGAATAAACATAAGATGACCCAAAACTGCCTAACTACTGCCATGCACAATGTAAATACGTAGAAATTAATATTAGTATTTTAATGTAATAATTTAATATACAATTTATTATATTAAGCACTTTATCTACGATGAAAAATTAAAC
>k38_98853
CTGGTGGGTTGTCTCCAAGCTGTTTGTAACATTGCGCCAGCGAAGAACCGCCAAGTCTGTATTTTCCTGGTGTAGCTGGAACATGGACCAACGCAGAGCCTTCAGCTCTGAGCGCGGGCTCAACTTTCACCGTGATGTCCGGGCAGGGCGCGTAAGTTGAAACCACTAAAGTACCGGGTGATTTCACTTTCTGTCCCGCAACAAAGGCGCACATAGACAGCGAGTCTTTTCCTCCATCGATGGCCACTCCGAGCTTCCTCATAGCGGCGCATACGGCATCGCAGGCCACCACCAAAGTCCCACCTTCGACGCCTGTCTTGCCACCCCACATCCAGTTGCCTGAGCATTTGACATCTTCCAACTCTGATATGCCGGCAAACACCAAATTAGTCAAAGCTTCACCAAGGGACATTCTCGCTCCCGCAGCAGGGTCTAATAGGCCCTTAATGTTCTGGGTGCCGATTGAAGTAGCTGATCCCACCAGCTCGTTGTAAGACAAAGCTATGATGGCGCAGTCGGCTAATGGAGTGTGTAAGGGCCCAACGCATTGCTGTTGCGCTACAAGTCCTGTGACGCAACGGTCCACCTTATTAGTTAAATATCTCTTGCTAGCCACATTCACGAGTCTCAGAACTCTGTCGAGGGCGCTCTTGACTGTGACATCG
>k38_98990
GACATAGTGGCTATGATGTTGGCTTGAAACCAATAATAGGGGGTTCGATTCCTTCCTTTCTTATTTTAGGTTAACATACGTAGGTTCTTCGAATGTATGATATGGTGGAGGGCATCCATTTAGTCATTCCAGGTTTGTTGTGGTTAGATCTACGGTTGAGACTTCTCGTTTGGATGCGAATGCTTCTCAGATGATAAAGACTATTAGTATGACCGCTGTCAGAGAAATAAATGAGCCCATTGATGAAATGGTATTTCATATTGTGTATGCATCTGGGTAATCGGAGTAACGTCGTGGTATACCGGACAGTCCTAAGAAGTGTTGTGGAAAGAAAGTCATATTGACACCTACGAATATGATTGCGAAGTGGATTTTGGCTCAAGTGTCGTTTAGGGTATAGCCTGAGAAGAGTGGAAATCAATGTACAAATCCTCCTATAATGGCGAACACAGCTCCTATTGA
>k38_99463
GTTGAAAATCAATTACAGGCCAAAATAAAGATATTACGAAGTGACAACGGCAAAGAATATGTCAATGAATCATTTGATAGATTCTGTAAAGAGTCTGGGATCAAACGACAGTTCACTGTACCCTATTCACCAGAGCAAAATGGTATGAGTGAGCGGATGAATCGCACTCTGGTTGAACGTGCTAAATGTATGCTTATTGATGCCAAGTTGCCGAAGAAATTTTGGGCAGAAGCTGTTTCCACAGCAGCTTATGTGATAAATCGCTCACCTACAAAATCCATAGATTATAAAACACCTGAGGAAATGTGGGAAGGCTCGAAGCCTAATCTGCACCACTTGAGAATTTTCGGCTGTCCGGCTATGATGCATGTACCTAAAGAGAAGAGACTGAAATGGGATTGCAAATCTAAAGA
>k38_99687
AAGCGTTTCTCTACATACTGCATGAGTTTCACGAGAAGTATGGACTTCTCGCGCAGAGTAGGGCCCGCCTGCCCGGCCGCCGCCGCCGCGCTCGTCATTGTCATGTGGTTGTATTTCTTTACCCATTCTTCTACCATGCGCGTGATTGCTTTCATCACCTTCGCATCGGTAGTTTTTTCAATAAGCCCCACGAGTACAGCACCAATGAATGTTTTTCTGGTGTCAGTAGGCATGATACACACGCGCGCTTTTAGCAGATCTAACGCCAGTATCAGTAAATCCGACGTAGCCGTATCTGGATTAGGCGCGACATGGTCCCGAGCCATCCGCTGTAG
>k38_99716
TGAAAAGCGAAAAATAATTATTTTTGCCTCGTATATTAATACAAAGGACAATCATAATGCTGATAGATTGTCACGAAAGAAATTTAGCGATACAGAATGGGAGTTGGCAGACTATGCATTTTTACAACTAAAAAACCATTTTGGAAATCCTAACATTGATTTGTTCGCCACTCGCCAAAATACAAAATGTCACCACTTTGTGTCCTGGAAGAACGACCCTGATGCATGGGCCGTTGACGCTTTCACAATATCTTGGCATAAAATATTATTTTACGCTTTTCCTCCATTTTCACTAATTTTAAAAAGCATTCAAAAGATCATTAATGACAGGGCAGAAGGCATTTTAGTCGTACCTTATTGGCCAACCCAGCCTTGGTTTCCACTCTTTCAAACTCTAATTGTTGACAATAGCATTATAACATTTGATCCTGATATTAACCTTTTGATCTCGCCTTCCAGACAACCTCACAACTTACACCGCAGCCTCAGGTTGGTTGCCGCGAAATTATCAGGCAAGCTTTATTGAAAAGATCATTGTCTAACAGATCTGTCGAAATAATGCTTTCTTCCTTATCGGAAAATACCTATAAGCAATATGATTCTTCTATAAGAAAATGGATTGATTATTGTAATTCACATAGTTATGATTATACAGCAGCGTCAGTACCGATTGTAATACATTTTTTAACTCTAATGTTTGATTCTGGAGCCAAATATGGAACAATTAACAGCCATAAGTCGGCTCTGTC
>k38_100164
ACGGACGGTTCTAGGTTTTGCCAAACAGGTGGAGGGAAGACTGGTTGCTGAGAGAAAACGTAGACCATTTTGGAATCACGTTTCACGCCCGCATCTTTTTCTTTTTTGGTCAGTTCTGCCCGATACCAGAAAGCATTTTTCTTCAAGTGATCCTGCACCAAGTTGTTGGCTATGGGCATCGCTATCCTCTGTAGAGGGTCGCTCATCAACTGGCCCACGCTTCGGACTGGAGACTTGTCTGATACGTAGTGTTCTAAGAGACGTGTCGCAATGGGCTTCAGGCCGGCAATATCAGCTCTCAAGCAAGTTTCCGCTCGATACAAATGCTCCAAGCAGGCATGGACTTGAGCAAACTTCATCAGTAGATTCTTCCACGGACTTATGTCGATCTCGTCGGCTATCAGCGGCACCTCATTACTGTCCTTCCTCTCGGCAGCCAGCCCGTGCTTCTTCAGCGAGGCGAAGTCGTCGACAGTGAGCTCGGCGGCGTCCTCCACGCAGAACGACTCGCACTCCAGCCGGATGGACTGCTCGCCGTGCGACAGGGCGTCGAACGGGTTAAGCGTGAACTCGCCGCCCATCGTCATGTCTTGGATCGTCTGGTTTATCTGCTCAATTGACTCGTGCGATCTAGATTCGCTGGTCCAGATCCCAGCAATGAAGAAAGAGTGCTCCAATAAAGACATCACTCTGGTATATTCCCACATGGTCTTCTCAACCCCCACTTGTGCCACT
>k38_100303
TGGACCACCACTCTGGAGCGCAGGTCGTTGAGCACCAGCACCTGGTGCGTCTCGGCCACGCCCAGCTCCCACGGCAGGCCGGCCGACTTGATGCCCGTCCACGAGCTCGCGCCCGTGCCGCCGTCGTGGCCGGAGATCACGATGTGCTCCGCTTTGCCCTTGGCTACTCCAGAAGCTACCACACCCACGCCGACTTCCGATACAAGCTTCACAGAGATACGGGCGTTAGGGTTGGCGCACTTCAGGTCATAGATCAGTTCAGCCAAGTCTTCAATGGAGTAGATGTCGTGGTGCGGTGGCGGCGAGATCAACCCTACGCCGGGTACCGAGCAACGGGTCTTCGCTATGTCTTCTGTCACTTTGTAACCCGGAAGCTCGCCGCCCTCGCCGGGCTTGGCGCCCTGCGCCATCTTGATCTGCAGGTCGTCGGCGTGCGCCAAGTACGACGCCGTCACGCCGAAGCGGCCCGACGCCACCTGCTTGATGGCCGAGCGCTTGTTGTAGTCCGGGTCCTGGTTGAGGTAGCGGTCCGCGTTCTCGCCGCCCTCGCCGGTGTTGGACTTGCCGCCGATGCGGTTCATGGCCACCGCCAGCGTCGTGTGAGCTTCCAGCGAGATCGAGCCGAATGACATCGCGCCTGTAGCAAATCGTTTCACGATCTCCGAGGCGGGTTCGACCTCGCTCAGTGGGATGGGTTCATCCAAGCGTACGAGGTCTAACTGACCTCGTAACGTGCAAGCACGGATGGATTCCAGTGAGCTCTCCCTGTATTTGTCGTAAGCCGACGAGCTCTTGTTGACGGCGGCCTCTTGCAAGTTGGCGATGGACAGAGGGTCGTTTATGTGCTTCTCGCCTCCCGCGCGCCAGTGATACACTCCCGGGTTCCTGAGAACTAATGCGTCTGTGAACGGTCCGTATGTCAGCGCGTGTCTATCGAAAATCTCTTTGGATAGGATTTCAAAGTTGACGCCACCAATCCTAGACTGTGTTCCTCTGAAGCACTTGTCCACGACCTCCTCATTCAATCCCACAGCTTCGAATATCTGCGCGCTTCTGTACGACTGTAGCGTACTGATGCCCATCTTAGCCATG
>k38_100759
AGGAATACGTCGTCGATGTCGAGCACGGTCATCTCCTTGGGGCGCGTGAGGCCGTCGCTCATGAGGTAGTAGTGCACGTGCGCGTCGAAGCACACGAAGCCGATCTGTGTGCGCGCGTCCCCGGGGAGGTTTTCTAGCTGCGCCTTCAGCGTGTCGCATACCACCTGCAAGTATCCAGAGTCCCGCGCTATCTGCGACACGTCCATCAGAAACAGATAGACGGCCGGCTGCGGAGGCCGCAGCATGTATTCACCAGGCGCGATGAACTCTATCGTGGCCGACTTGATCTCGGGCCGCCGGGTCGGGTCGCCGTACGACTTGCTCACCGGGTCGTATTGGAACTCTTCTGGCAGGTCATTGACCCTGAAGCAGAGGTTGCACTTCCACCGCTTCCCGTCCACGAAATACACGAAGGGGTTGATGTATGTGCGACACGCGCGGCAGCGGACGATCGTCGCGCACTGGATCACTGGCAGGTGATTCAAGTCCTTGAATGGATGGATGAGTATTCCGAGGGGAAGTCTCGATTTCTGCAGCAAACTGTTAGTCTCCGGTATACGGTTTATAGTACACCTGAAGATATCAGGACTGCAATTCGGAGCATCCGCAAATTGGTGGCCAAGTCTTATTTCTGGTGGGTCTTCGGGGTAATCAGGAAGAATGTGCCTGCATTGCAGCAGGTCTATCATTTGGTGACCCCAGAGTTGGTCAAAGCCTTGCTTCGTCACGCTCAGCTGCCCCATCTGCTGGGTCAACGCCTGGGGTCCATACTGTTGTGGATATTGCTGTCCCATCACCGGTTGAGGTGGCATAGGTGGTTGATTGTTGGCATAATTACTCTGTGGCATTTGGGGGTAGCGACCCTGCATATTACTTTTAGGAGGCCCACTCATCGGTCCACTAGGAGGGCCAGCTGGGACCGACATTGGAGGCCC
>k38_100768
TGATGACCAAATGACCATGATTATTGTAAATATTACAGCCAAAATCATACAAAATTATATTAAAAGGTATTAAGTACGATTGTGTAATAGCAAAGCTAAATATTCTAGAGTAATCAACACTTCTAGAAATACTTTCAAGTATCGGCCAACTCCGAAGCCTTAATTAAGGAGGTATTAATAGTTCCTCTAATAATAGACTAATCGCTAAATTATTGATCAGCTTACTTCAAAAAATTGCAAGACAAATTATTGACGAACATGAAGAAAGGTTATTTTAATGCACCACAGTTATTAAAATTTATAGGTGTTATTTGCACACCGCGAGGTAGCGAGTTAGATCGAGGGGAGCGTGGGCCGTGTGGAGATCGCGCGGCGCGGGAGGCGGGATAAGGCCGCGGGCGCAGGTCTTCCGCGCTGCGGAAAGACCCACGGGCCACGCGTCGCCTGTACAGTGCGGTTGTTGAAGTCTCCTGCAGGAGGCACTTCTCTAGTTCCGATAGTTGTTGCTTTGGCGTTGAAGCAGCGATTGGCCGTGATCGGCCCAACTTTGCTCGCGTGTTCTGAAGCATCTGCTGTGTCACTAAGGGCTGCATCGAGTCTTTAGGTACTGGTTTCGACCGCACTGGGTTGTCCTTTGTTTTCCTAAGTTTCACATTAGCTATGTCTTGCGGCGTGATAGTCAGCCGTGGCCCAGTGATCCTTGGGGGTGCAGATCCACATCTTGGTATTGTATGTGAGCGGAC
>k38_101358
CGAGAGGCCAGCGGCCAGAAGAGACAGCTTGCTTCAATTCATCAGGTTTGTTCTTTGTACCGCACCAGGCTAAAATAAGTAGGAAAAAGAAATCGACCAGATCTGTACCTGGAAGCAGCAAAGAAGAGAAGCAGACACAAGATGAAACCCTGCCAAAAAATGGAAGGAAACCTAGAAAAGGAGGATGAGCCAAAGCCTGAGGAAGAGCCAAAGCCGGAGGAAAAGCCCGAGGAGGGGCAGGAACCCGAGGAGGAGGAGAAATCCGAAGAAACTTTTCGGGAGAGGCTGATCCGGTCTCTGCAGGATTTTCAGGAGGATATACACAACAGGCACCTGAGCAGTGATGATCTGTTTAGAGATGTGGAGGAGCTAGATGAGATCAGGAAAGTGAGAAACAAACTTATAGTGACGCGTTGGAAGGCTAACCGAAGCCATCCTTACCCCTATTTAATGTAGCTTGGCTTGCTTTCCCTTTTATCTGATGTTACCATTGCGATCTAGCTTTCTTTTCATTAGCATTTTCCTGATAAGACCTTTGCCCATCTTCCTACTTTGAATCTGTTGCTGTTAGTGGCTTTAGCTGTATCTCTTGTTGTCTGTATCTTACTGTTGATTATATTTGAACCAATCTATAAGTCTCTGGCTTTAAGCTTTACTGATTTGTAAAAAAAAAGAAAAAAAAAGAATAACAAAATGAGCTTCTGATGGGATACAAAATGAGAAAAGGTTACAAAATAATATGGGAATATCATATTTTGAAAGACAGGAGTACCTTTGTATGTTACATATATGCACATATAAACTTGTGAAAGATGAATGATTTTTCTTCTGCTTATTTGTATTTGCCATATTCCTAAAATGAACACGCATTATTCTTGC
>k38_101983
CAAATATTGGTGCTTGTGGTGATTGACGTGGATTTTTACGGCAGATTCAGAAGTGGACACACGTGAATTTATTTGCTGAATAACTTAGGTTTAAAAATTGTGCCAAATAGCCTTATTATTTTTAAAAAATAGCTAAAACAAGAGTCAAACTAATACTCGTCATGGGAACCCTAGCCGCAGCTCTTGGCTTACTGTTGATTATCGCCAGTGCGCGATCTGATGATTCTCCCAAAGGCCCTAAGGTCACCCACAAGGTTTATTTTGATATTACCATTGGAGGAGAGAGTGCAGGCACAGTAGTCATTGGTTTGTTTGGAAAAACAGTTCCAAAAACTACTGAGAACTTTTATGCCTTGGCTCAAAAGCCTGAAGGAGAAGGCTACAAGGGCAGCAAATTCCACAGAGTGATTGAAAACTTCATGATCCAAGGTGGTGATTTCACCAAGGGTGACGGCACTGGAGGACGCAGTATTTACGGTGATCGTTTCGAAGATGAGAACTTCAAGCTACGTCACTATGGTGCTGGTTGGCTGTCCATGGCTAATGCTGGAAAAGACACAAATGGATCCCAGTTCTTCATCACTACCACCAAGACCCCTTGGTTAGACGGCAGACACGTTGTCTTTGGGAAAGTTTTGGAAGGAATGGATGTTGTGCGTAAGATTGAAAAGTCGCCGACTGGCGCAAACGACCGTCCAGTAAAGGATGTTGTCATCGCGAACTCCCGTGCCGAACTTGTCGCAGAGCCATTCAGCGTCACAAAGGAGAGTGCTCAATAACACAATGTTTATTTTAAGTTAAG
>k38_102530
TCTAGTCTTATGTATAAATACTAGTTTATACAAGCAAACACTGGAGTCGGAGCCAGGTCGCCTCGCCGCTCGGCGGCTTCTCAACGCTATAGTATTATAGTATAGTCGGGGACGTTAGGTATACTAAACGTGTGCTGTCGGTTTGTCTGTCATGTATACTTTTTGACTACACTTTGATAATTGTCAAGGAATTTTTAGACGACGGTAGCCCAACAATTCGAGATTCGAGCAATCGCTAGTCCGACACCTAGATTGTTGTGGTGACTCTTAACATAAGTAAAAAATTAACGGATCGTCCGTCCATCAAGCAGGCAGTTGAACGCAGTCCACTGTAAAGTCCTAGTTCTTCGCCCATTT
>k38_102733
TAATCGCTCGGCAACAGATGCGATGCCATAGCATATGTATGTTATGTAATATAATATATTACTTTATGTATAATATCTTACGCTATACCGTCGCTTGACGTAAAGTCAATAAATATAGAGTAATACTAATTACACTACATGAATATTACACATATTTATTTTTATCAACGTTTACCGGAATTCAATATTGAGTTTTATGTAACAGATACATAATAAAGTTTGTAACTCTGATTCATAAATTGTTTTTAAAATTAACACTCAAAGACTTTGGTATTTGCTATAGTTTGAAATTGTAAAGCTATGTATTGTTATTACAAAAATAAATAAACATACATCGCAGTTTCATTT
>k38_103003
GCAAGATGCCCAAAGGGAAGAAGGCCAAGGGGAAGAAGGTGGCCCCGGCCCCCGCCGTCGTCAAGAAGCAGGAGGCCAAGAAGGTGGTCAACCCTCTGTTCGAGAAGAGGCCCAAGAACTTCGGCATTGGACAGGACATCCAGCCCAAAAGAGATTTAACGCGCTTCGTCAAATGGCCCCGCTACATCAGACTGCAGCGGCAAAGAGCTATCCTCTACAAGCGGCTCAAAGTCCCTCCTGCCATTAACCAGTTCACCCAGGCCCTGGACAGGCAGACAGCTACTCAGCTGCTTAAGCTTGCCCACAAGTACAGGCCAGAGACAAAGCAAGAGAAGAAGCAAAGGCTACTGGCCCGTGCTGAGAAGAAAGCTGCTGGCAAAGGCGACGTCCCAACTAAGAGACCACCTGTCCTCCGAGCAGGAGTCAATACAGTCACCACCTTGGTGGAGAACAAGAAGGCTCAGCTGGTGGTGATTGCCCATGACGTAGACCCCATTGAGCTGGTGGTTTTCCTACCTGCTCTGTGTCGAAAGATGGGGGTGCCCTACTGCATCATCAAGGGAAAGGCCAGGCTGGGGCACCTGGTCCACAGGAAGACATGCACCACCGTTGCCTTCACACAGGTTAACTCGGAAGACAAGGGTGCTCTGGCTAAGCTGGTGGAAGCTATTAGGACCAATTATAATGACAGATATGACGAGATCCGTCGCCACTGGGGAGGCAACGTCCTGGGTCCTAAGTCTGTGGCTCGAATTGCCAAGCTGGAAAAAGCAAAGGCTAAAGAACTCGCCACTAAATTGGGTTAAATGTACACTAAATTTTCTGTACCTAAATATAATTACAAAATTAAAAA
>k38_103048
GTTTTGGGGGAGTTTGTTGTAATGGTTTTGCTGTAAACTGTGTTTGGAACTCTGCTGAAGTGTTGCTGAAAAGCATGGTGCTGGTAACAGTTCAACAATCCGTGGCTGCTCATTCTTGCCGACTCCTCCCCCTCTGAAGCAGGTTAGCATTGAAGGTGGTATGGAAGCCTGCATGCGTGTTCAACTCTGTTCCTCCTCCCTCCTCCTCGGCCTCCCTCCTCCCCTCCTTCGCTCGCTCAACCTCTTTTGTTCAGTACGTGTAACTTGAAGCTAATTTGTACTACTGGATATCTGACTGGAGCCGCAGGTACAGATCTGTATTGTTCTTACTGAAACACAGCATGGAATTAACATTAAACTTAAATAAAACAAACCTAAATTAAAAATGCCAAATATATCATGCCTCCATCCTTTATACTTCTAAAATAAAATCTCTAGTCCAG
>k38_104409
GTATCTTAGTGGCAGAGTGTCTGCTCGATAGACAGACAATATTATGTTAAATTGAACCTATTTAGTACTTGTTGTAGGAACCATAGTTATTTCTTTCCCCTATGTAAAACTTTAGGAGGATATTGTACACATCGAGTAAGTAGTTTAATTGTTTATTGTAAGTACCTTTAAAAGCTTTAACTGAAGGTTAATTGAAAGAGTGGTCAAATTTAATGAGTGTGTAATAAACTGAAAAACAGCAATTTTTCTATGAAAATCGTTAGAAAATTTACATTATTTGAGATAGTTGAGTAAGTTTAAGTATTGCTTTTAATGGTTACCGAGAAATGTCTTATTAATGTATTTAAAGTCCATGTCGATTTGACTTACCAACGATTAATTAGTATAGGAGTTAATTACAACTTGATTTCCTGAAACTGCAGGTAAAGGTGGCTGTGATATATTGTGATTTTTCAGAAGTCACCGTCACTTTACAGGTAGGTGTGTTTGTGATGCCGATCACGGACATGTCAAGATGTGTGTGATGTTTGTACAAATGTTTTATTCTTAGCAATTAATTTCGTAAATAAATAGATACTTGTTTCCGGAACAGTTTTTGCAAAGATATAGCGCACAAAATGGACGACAGTTTCATTGATGAATAGAAACATACAAATTATTTTCCAATAACTTACCGTACCTACCTAGTTGTTGCTCGTCTTTGCAAACATCTTGTCACATTTCTGTGACCGGTATTATAAGACTTATAAGGTGATCGTAATCGTTCGTAGGTTTTATTGTTTG
>k38_105516
CAGACATCAGAAGAGTCTGAAACTGCACATGAGATCACATGTGCAGGTCCAGGGAGAAGATTATACGAAGTTCACATGTGCAGAATGTGGCAATGGGTTCCCTAATAGGAACGAGTTTAACAGACACGTGAGAGAATGGCACCCACGCTGCTATTTCAATTTTACAGTAAACACCAATGTTTAGCAAATTAGAAATGATCATCCCTCAAGCAGTATACCTAGCTCCAAATCCAAAGGTAAAGGGTGTCATTTTGTAGTACCTACATCTCCAAGCTGTGTTCAAAATCGTTTTACGGTTAGTCCGAGATGATCAGTGGAATGTACTGATGCATCGTCATCTTCCATGAATGCTCGAACGGCAAATTATTGTAACAATGATTTATTTTTCTGTAGTTATTTAAAGGGGCATTACACGCTCATATTGATCTCTTTGTGTGTATTTAATTTAATTGTAAATAAACC
>k38_106538
AGTGAAACGCTCGGCTGGTCGGCCTTGCTCTCGATATCGACCCCCGCAAACTTTACTCCTTAATAATCGGCTACGTCCGTTTCGTTGTCGGTATCGGTCTTCAGCAACCATGCTGGAACACCTGAGTTCGCTGCCCACCCAGATGGATTACAAGGGGCAGAAACTAGCTGAACAGATGTTTCAGGGGATCATTCTTTTTTCTGCAATAGTTGGGTTTATCTACGGGTACGTGGCTGAACAGTTTGGGTGGACTGTCTACATAGTTATGGCCGGATTTGCTTTCTCCTGTTTGCTGACACTTCCTCCATGGCCTATCTACCGCCGCCATCCCCTAAAGTGGTTACCTGTTCAAGACTTAGGCACAGAAGACAAGAAATCAGGGGACAGAAAAATTAAGAGGCATGCTAAAAATAACTGATTGGGACTTTCATGATTCAGCACCTGCTTTTGTTTCCTGTGAGATGAGCTGAATTGCTTTCATAAGCAAAACATGAGCTTAAACCGCCTATGTTCTTATAGCACAGCTGTGTCGAGATCTAATTGTCATGGCTTCATTTCTAATCCAAATGTATTTTAAGTTATGACTATTTTATACCATCTCTTCATAAGCTTGTTATGGAGAACAGGAGATACAAGTATGCAATGCTTCTTTCCCGTGTGTATAATGAATAAAC
>k38_106952
AGTTTCGGTGTTTAACCCTTCATTACAAGTATATACTTGCAGTAAGAATGACTCCATGATTTCGTAGGCATACCAAGTGGGATTGTATATTTCATCGGCACCTGCGCCAGAACGCATAGATTCCTGTTTCTTTTTTAAGTGCTTGCGAAAAGTAGTCATCAATATCTCTTTTTTATTTTTTACTTCCTTCACTGGCCTTCCGGTAAGTTGAGCGAGACGAATCCATGCATCTGCTTGTTTCTTCTTATCTTTGTGATTTGCATCTTTCGGATTCCAGATGCAGGATTCCATCTGGTAATGCTCGAGGAAGGAAAGACACTCGTCATTTGACCAGCTACTCATTTTTTATTTTGTCCGTACAAGCGTGTACTCGCCGCGAGATCACAATGCCCACTGAACGTGGACCAACGTGTAAATGCGTCCCAAGCGCTTGCCGCAAACGCCCTTTGATCTGCGTCAAAAAA
>k38_107343
CAAAAATCTGCCATCAAAAAATGGAAACAAATTAAAAGTTCTTGTTTGTTGTAAACAAATAAAACAATTCTTACCAAAGTTCGTCTAGAACAAACTATTTCTTCTACAAGCAAAATGAGTTTCGTAGACTTGGCAACGTTGACTTTTCATCGACGGAACGAGCTGGAAGCTCGTGTAAACGTATTTTTAAATAAATGTGACCATGCTGTTAATGACATACAAAAGCTAAAAGTGCAGGCTCAAAGCTTTGTACATGATCTAAATTGTGAGCCGTCAGAGCTAAAAGAAAAGTTTCTGAACTGCATGAAGCAGCTTGACGAATTCACATACCTTCTCACCGACTTCAATCTTGCTCTTGGACAATTGGAAGAACACCATGGAACACCAGAATCCACCCCGGTGCATGACATGGCGCATAC
>k38_107597
GTTGAAGCGCTTTCTGTAAGTGCCGCTGAAGTCCGCTGTAAACCAGTTGCGCGTGCGCCGCAGTTCAGTGCGCACCTCCCGCGGGAGACATCATAGGAAACTTCTTGAATTGTATGGGTCAACAAAATGGGAATTAAGAAAAAAGAAAAAACACCGCCGCCGAGAGACGACATTAGAATCTCATTCATTCAAATATTTCGGTACGCGACATGCCTGGAGATCACGGCGACCATCTTCGGAGTCTTCGTGGGTCTGCTGAGCGGGGGTGGCATAGTGTACAACCTGGTGCAGTTTGGGGAGCTCAGCACAGCCTTCGTGGAGCGAACGACGTACACACACAAGCTCAGCAGCT
>k38_107685
CTTATCTCAAACACGAGTAAAACCAGCGAAAAAAAGTAGTTTCGGAAACGTCTCTACTTGGATTTGGCTTTCCCGACGGGCCGCTCGGGCTTCGTCTTCAGCGGCTTGGCCAGCTTCCAGCTCAGCGCGCGCTCCAGCAGCTCCTGCACGCGCGCCAGCTCGCGGCACGCCACCGGCAGCGCGTTGCCTTCCAACAGCACGCGCAGCAGCCCGCCGCGCGCGCGCGTCCGCTCCTGGTAGCGCAGCACGGCCGCCAGCCGCGCCAGCGACGCGAAGCCCAGCGCGTTGTACGACAGGTTCAGCGCCACCAGCGTC
>k38_108189
AGAAGAAATAATTTAGAGTTATCTTTACGAAATGAATGGTTCTTGTAAATAATAATAATTAATCCCACATTATAGTGTGGTGTTTCGATTACACTTATTTACAGTTTACAAGATCCTCGTGAAATGCGAACGAGAAAACGAGGTAGATTGAAACATATTTTGTTCTGTAGACAATAAAATGAAATAAACAAAAAATATCTCTTTTAAATAGGAATGAGACGATTTTGACCTTTTTACATAATTCATAATCATAATATGCATTACTTAATATTTATATTACAATTTGATTTTACATACTGGTATAATAAATCATCATAAAGCAAAACATTTGTATGTTTTAGCTTTAAGCAGCCACTCTATACATTAATACAGGGTGGATTTTTGAGATGGGGTAATAAACACATTTACTTTGACCGTTGCAACTATAGGATTATTTTTTTTAGAAAAATCTTGGTATACTGCAGACAGAATCTTAAGTCATTAATATTTCTTTCTTGTAGCTAGCTGCAACGGTTAAGATACTTGCCCTGTATTTCAATGAAATAAATTAATGAATTTACAGTGTAAGAATTCTTTGCTCTCTGTAGCTCAAAAAAGCAACACTCAGGCTGGGTTGCACCATCTTACTTTGACCGTCAATAACGATAACCGCTGTATTTTGTATGGAGTTTGACAAATTTTTGCAATTCATAATAAACCGTCAATATAATTGTTGTGTAAACCATCGCTATGGATAATATATTTTACGATAAGATTACATTAAAGCTTAAGACTAACAAATTCGTGAATGATTCCACAAAAAGAGCATATTCACTGGGAGCATTCGCTTTGCAAAGTTCTGCGAATCATTTTGTTGACCAATCAGTTTAATGAATGTGAATTTAGCCACAGTTTAGATACAGTTCAGGCTAGGAAATGGGGTGTTAAACACAATCTACACAAGATCTATTCAGAACGCAATGTTGTATAGCAATAGAAACCATGAAGAAACTTTTACAGGGCTGAAATGAGGTAGAAGATATTGAGAAGTTTAGTGCCTTGCAATTATTGGTTAATTACACAATTTCTTAGGTGCCTAACAAACGCTCGCACATCGAATTATTGTAAAGGGAATGCTCCCGGTGAGTATACCCCATAAAGATACAATTTAAGATGACAGTAGACTTCTTTCGAATCTAAGCGCTAATATCACGTAGGGGACATGACTTACCACACTGAAAGTATTTATTCCTAACTAAAAGCAAACCCAAATCTGACTAATGTGAT
>k38_111421
TAAGAATTTGCCTTCGTTGTGTACATTGGAATGTTATATTCCCTATGTATTTTACAGGGTTACAAAATGTCTCTCATTTTAAATATTACCCCAAAAGTAATTTCAGAAAAAAAGTCTTGTGAAATTAAACTTGACTTTAAAAATCATAGGGACAAACTCTGAAATACAACTGGATTAATAAGATTTCTCGTCTACTTTACTACATGACAGACTTCCTATCCCAGTCCCCTTCCTCAGAAAACCTCATGTGAAAACGAAGCTAGAGATAAGGATTCTTCCCTGATGCAGTTTAGGGGAAAGGGAAAGGCTAGAAATTTCTTTGGCAAGCCATCCCAGCCACAGTCTTCTGTGGGACTGCCCTGCTTCATGGATAGTATA
>k38_112073
ATTAAGCAATTGAATGTCAACACTATTTGGCACATTGTATCTGGTTGTAAATTATTCACTAATCACTTAACACATCATAAATATATGAGTAACCAATTTATAAATTTCATCTCACAATGTAACATTTTATCACTGATAACATGTTTTAGATATTGCAAATACAAGCAATGATTTGTAAAAGAGTTTTGCATGTTACAAAATGATAATGGTAACTCATTTGTACAACAAAACTACAATACAAAGTTTGTGTTACACACCGTCTTTATCAGCAATAATTGTATAAACTTATGTTCTATATTGTGAATTTGTTAAAAGTATGGTGTTTTATATTTAAACTATTTTAACATACAAATTAAATTCCTAAAGTTAAAAAAATAAATAACAATATAAAATCACTTGTATAATACTTATAAATGGGGGATTTACTAAGAAAGGCAAATAAATCCCATATTATAACAATATCAATTTGCTGCTTAATTATATTATATTTAATTCTGTCATACATGAAAGATTTCATAAAAAGTAAGCTTATAAATACTGATAGTATAGCTATTTGCCTTGAATTGTAAATCCACCATATAATTGTCCCATCAGCTCTGAACCTAAAGTTTATAATTCCTGTTTTAATATTGTTATGTAGAGGTAACACCTTTTCTTGCTACTAATAAGTTAAGGACTGGGTGTTTTTTAATATAACTAACTGCTTTTTTGTGTGTTACCATGGTGAAGTCATATCCATTGCATTGTAGAATTTTGTCATGCATTCTCAACCCAGACTTAGCAGCAGGACTTCCCTCATGGACTTCAGTCACATAAATACCGTTATCAGTATATCCCTGGGGGCTTTTACGAAAATCTTGGTCAATACCACCGCCGATTTTAAATCCACATTTCATAACTTCTCGACCTTCTGCATCAACCCCTGCCTCTTTTTGGAGGGTTATTGGTATACTAAGGCACTCCATCGCCGTTCCCGCCTGGTGCTGAAAAGCCATTTTCGCCATGATGAATAGATTTGTATGGTACAACTTCTGGAATATAATATAAAGCCACGTATTTTCAATTTAATAATCCTTTTAGCACAGTTCCAAAC
>k38_112199
AACTGCGTTTGTGTCTCTGAGAAAATCACGATGTCATCGGCGAATCTTAAATGGCTGAGATAGCGGTTTTCGATTTTTATTCCTTTTTGTTTCCAATCTAGGGTTTTAAATATATTCTCCAGGACGGCGATAAACAACTTAGGAGATAGAGGGTCACCTTGTCTTACTCCTCTTTCTATTTTGATCTCATCCCCTCTGCTTTCCAGTTTCACTCGGCTGATAGAGTTCGAGTATATATTACGTAATATTCTTATGTATTTACAATCTATGTCGCATGATGTAAGTGCTTCCCAGATAGAATTGTGGCTTATGCTGTCGAAGGCTTTGCAGTAATCTACAAATGCCACATATAAAGGTTTATTGAATTCTTTGTATTTCTCTATTACCTGTTCTAGAGTGTGTATGTGGTCAGTTGTAGAAAACCCAGACCGGAAGCCTGCCTGTTCTATAGGTTGTTTGCTGTCGATTTTAGGTGTTAATCGTTTGAGTATTAATGAGGTGAATAGTTTGTATAAGCTAGCTAGCAAACTGATCGGTCTGTAGTTGCCCACGTCAAGAGGGTTCCCTTTTTTGTATAGCAGAATGATGTCTGATGAGCACCATTGTTTAGGTATTTCTTCCGTCTGCAAAACCATGTTATAGAGCTTTGTGATATGTCCGGTTAGGA
>k38_112508
GCAGCGAGCGATCCGGACGGCTGCTCCTGAATGCACCGGCGACGCAGCGACCGGACCTAGTGCAAGTAACCTACATTTGTGTGTGGAAAGACAAGAATTTGTGAGGCTCGTCATGTGGTAGAGATAAACGTATAGATCTCTCCGATAGAGCGTGACGAGGCAACAGACTGAGATAGGGATAGTTTTGGGATAAGGAAGATTTAAATTTAATAAACATGGATAGGGATGATGTGAAAGTTGACATCATATTTGTGAGCGGAAGCAGAGGGTTGTAAATTGCCGAGGGAAGAGTTAGCAGCCATGCTGTCTTACATGGTCCCGGTGGAGGAGAAGCCGCCGCCAGCACCAGGCAAGGGCCGGCTGGCGTTGGAGCTGGTCGGAACTCCCAGCAGCCCGGAGTCTGCCATCAGGAAGGTGCGCACGAACATCTCGAAGGAGTCCTCTACCAGCTCGTTCGCCAGCGACCTGACGATCTCG
>k38_112916
CCATTTCAAACCTGTCATAAGTATTCCTAGTTTGCTCATCATAAGTTTCTATTAAAATAAGTCATAAGGCTCAGAAGACCAAGTCATGTTTAAAAAATAATCTTCATACTTACTTATCATTAGTTTTAGGTATCCAATGTGTACCTAAAAGTCGCACAGTTAATTATTAATATAAATATGGTGTGTGAATAACACCTGAAGTACGTACACTTTTGAATTTGATTTTCATAGGAAATGGCAACCGATTTTTTTCAAGTTTCCTGAAGTATTAGTCAGCGCTGTCCAATAACAGCAGCGGGTGCGCAGGGCGACGGCGCCGGCGTGCGGCTGGCGACACGGCTGGACGCGGGGCTGGCGGCGGGCGCG
>k38_112926
GAGACTTGCATGAAAATGGTGTCGATGGAAGATAAAATAGGTATAATTCCTTATTATCAATGTTATAAAAGGTTTTGGTTATTAATGTAAGAAATCATGTGCGTAGATTGTTCGCCTGTCTGCGTAACACAAAGGATCGAAATAGTTTAATTATACATGGACAATTGAATTGTTGCATATTTATTTTAGTTTAAGAAGTTATAATAATCTTTCACTTGCTAGGTTTTGATTTCATCGCATTTAACTTGGAAACTATAATCCCATTATGTAAAAGCAGTATGATATTGGAGGATTTTTAGTTTTTATCAGTTTAGTTCCCCTTTACTTCTAACTTTAAATTGTTACATCTGATTTTTTATATTTCCCTGTTAGATAAAGTTGTTTTTATTGACGACAGGCTTCGCCTGCGTGGGTCTAGACATGTCACAGTACGT
>k38_113564
GTTCGTCGTCGTCCAGCTTAGCTATAAAGCTGAGTTGTAATTCTTCTTTGACCGCAGGGGGTAGGTCAGGGTGCGCGGTTTTATTGTGCAGAGCCATCTCTCGGTAGGTGGCCGCGCAGTTGTTGCAGTAGAGGCAGCGGCGCACGTCGGCGAGCATTCGGTAGGTGGCGAGCGCGCGCGGCTGGCCGGCGTGCTCGCGAGCGGCGTGCTCGCGGCCCTCGGCGGCGCTCGCGTGCCGCGTGCCGCACGTCGTGCACTTGATAACGGTTGCGGTCTTGGGCACAACCATATGGTTGGGGTGCGAGAGACGGTGAATGTCGGCGGATATCTGCGACAGGCCCTCGTTGCAGGCCAGGCAAGCTAGCGGCGCAGGGCTCCAGGGCTGGTCCACCGGCTGCGGCGGCAGCGTGGTGGGCCGCACGAGGTGCAGCGGGTTGTGCCCGCGGTGCGCGGCGGCGGCGTGCGCGCGCACTTTGTTCCTGTTCTCCTGGAAGCCGCACGCGGTGCACGTGTATGGCTTCACTCGGTAGTGGCTGCAAATATGGTCTCTCAGCACATGACTGTATTTGGTGGTCATGTCGCAAAACGGGCACTGTCCGCCCGCCGCGGCGCCGGTGCGCTTCTTGGCCACGCCCTGTCCCGAGGGGGCGGGGCCTGTGGAGGGGGCGGGGCC
>k38_113645
AAAAATATAAATAATTCATAAAAGGATGATCAGACAAATTGTAACTCCAACTATTTTTGCACATTTTAATTTTTTTGTTTTCATAAGTGTGGTAAATGGGAATTAAGTATTCCCAGATGCCCCCACTTGAGATTTTTCTATCAAAATGTTTGGCAGGCCATTTAAAATCTTACGATAGCTTAGTTATCTACTCACGTTAAATAAAAAAATATGAGAAGACCGAGTTAGACAAGTTACATAGGTAATTATTTATCGGATGGTTTTTAATCTGGAACACAAATCTATTTTACCAAAGCGTAAAATATTAATATTTTTAAGCTAACATACATAGAAGCTATCAACTATCAATGATATTTATAATGTTTATTATTATTTTATTATTACAAAGACTGATTTGGAAAAAGTCAATTAGGATTAATGTATCATAGTAGAAATTGATCAATAACAACGCAATTCTCAAAAATGACGGTCTTGTTTACCTACACGCAAAACAAATTAGTTATTTCCCTTCGTAATAAAAAAATCAATGAAAATAAGAACATTTATTTGAAAAAAAAAAA
>k38_113722
CAGTGAAGAGAGGAGGATTAATTTGTCATTTAATGGGTGAGTTGAATTTTGAGAAACTTTTAAATAAAATCTGTCACTGAGGTATTGTCGACGCAAATAGAGGGGAGGTTCCACGCTTTCAACTTGTAATCCGTTGATAGGCGAGGATTTCATAGCTCCCAGTATTATGCGAAGACATTTAGACTGGGTTTTAGTAAGCTTATCGAGGACGGATTTGTTGCACGGGTCTAACAGAAATGAAGCATAGTCAAAATGGCTACGAACGATAGCATTATATAGTAGCTTTTGGGAATAAGGATGAGCACCCCACCAGGCACCCGAGAGGGCTCGAAGAATATTTAACCCTTTTTCTGCCTTTCCAAGGATATA
>k38_114295
TCGTTAGTATTAGGGATTGAGTATGAAAAGGAGAAATCAATTTCAAATTTGAAAAACTTCATGGTCCCTAAATAGTTACTGTGGTATTTTTGGTTGACACTTACTTAGGTATAGTCCAAGGGCTAGTGTTCATAAATATTGTTACAATTCATTTATTGCTGTTACACTAAACATTAAATTTAGTCCACTATAACCGCATCTACCGGAAGCAATATACGATTGCACTAGCCTATATAAATCTAATAATAACACTTTATTTTATATACACGCGCATATTATCACTAAATTTGCACTTATTTTTGGTAGAATTAGTTATGTGAACTATAGGGGTTTTTCGTATTAATATTAATATAACCTACATCACCGAATACTTTATTTATTTTAGCATAATTTAAAAATGATTACATAACATTTTGTTTTTTTCATTGATTGTGGAATAGAGATAATTTTGATGACGGCCAAAAATGGAAATACATAGTCGATTATATGCCAAATCATTACGATACAAATAACAAAAACAAAAGT
>k38_114556
TTTTCATTTATTCAATGGAGAATCAGCATTGAATAAGCTCATAAAAGAAAACAGATTTGGTTTGTGGAGTCAACTATCAACTAACTAAATAATGAAGTGACTGACCGCTTTATTCGTAGTTTACCAAGGTGTATTTGGTACGCAATTTATATTGTAATATATTACTTATAAAATAAAATATGTATAAAATTAAACGTAGGTATCCAAAATATGCCAAAAAGGCTACCAATTCAGCATTATACTGTTTACATTTGGATGTTAAATAGATTTCTTGTATAAAAAGTTGAAATAATATGTATAATTATTATTAATGGTTAAAGTTTAAATTAGGTATTATCCAAAAGTTTGCCAAAAGGCATCACACTTGATCAACCTTACGGCGCTGGTATTAGAAAGTAAGCTACTTTGATGAGTTTACGTCATATTTCCAAGTCAAATAACTGTAAAAATATGTATTTCAAACACTTGTAGAAAGAGTCAAGAGAAGTCTATTCGATAAAAATAATAACAAATGTATAAAGATGGTATTTTTGTAA
>k38_114624
TATTAATGGATTGAAAAACAGTCCTATATCAGTGGGCGTAAAAGTCAATAAACAAACGTGGTCTCTAATAATAGAATCACTGTTTCATTATTAAAGGGCCCGAACCTTGATTGTATTGATCATTTGGAACACGTGGCATTGTCGTGCCGTTAACCCTTTACAAGGTAGTTCACAGTACCAGTACAATATCAATGCCTTGGGCATATTGTACCATGTAAAGTACTGCTTATTTTGGAACTTCATTTAGGTATGTGGTGACAATGAAAAAATTATACTTGCCTGTTAAAGGTTAAAAACACAATAACCCCGCATTTACCTACACTGTTACATAATAATCTTCGCTTAAAATTTAATAAATAAAACAGTTTAATATTTTCTTATAATTAGATTCCTAAATGCTTTTATAATTCATGGGATTTGGTGATATATGACTTTTTAATTCAATTTTAAAACCACACTATCCATTTGTTTCACTTTATCGATCTTTTGCTGTTTTGGTATTCTGTAACTACTAAAATTAGTTTAGTCTAATTAACTACGAAATATAGTCGCTTAGAAATTCATC
>k38_115465
CTTAAAAGTTGTTTCTCTGACCCACCAAAGTACATTTTGAAAAAAATAATCAATTCCAATACAAAAATAAACCAAATGGACATAGGGTTTAAGTTGTTTCTTGAAATGTTTAGTGAAGAGAAATTAGAAAACTGTTTGACAGAATTGATGCTAGAAGCAGCATCCAAAGAGACCCTGCTTAGGAACTTGCCACAAGAGATACCTAAAGGGAAAATCCTGGAATTGAAAAGCAAGTTATTTCTGTCTGAGATGAGCAGTTGTGAGAACCCTCCGGAGTCATTTGCAGCGATGTTTGACACCTGCAACCAAGACACGGTAGAGTTGATAGTAGTTAGTTTAATTAACGATGATATTCATTACTTGAGTGCTGTTAATGCTATAGTTAACTTATTATTAGATGTTTTGAAGGGCAGAAAATTTACACATAAGAATTTTTGGAAGTATCTTTTCGATGTTGATGAGGAATATTTTTTAAAGATGTGTCTCATGCACAGTGAGTTGTTTAAAATAGTGGTAAAGGCATTATTAGATTGTGGTATGCTGCTTCGAGAGCAGATGTCTGCAGAATGTTTCTACATAGACCTCACATATTCAGAAT
>k38_115994
ATTTTTTGTAAAAATACAAAATCTGGATATCATTCAAGTTTCTGAGTTAAATGTGTCTGTATAAAGCGTTTCTTTAAATACCTTATTCATAATAATTATGTTATTAACATTTACATTGTCTTTAAGTTAATCAAATAGTGAGCAAGCAACGATGTCGGATCCAAATAATCCATTTGCTGGATTATTAGGAATACCTGAAACCAAACCAGCAAATACTACAGAATACAACGAGGGTAACGCAACTTTACGTATAGCATCCAAGAACACTCAAGAGGACGAAGAGGCTGAGACTATAAACAACATAGTTGAGAATGTTTTCCACTTCACGATAAACTCGAATGCTCTGGAAAGGTGTCCAACTACAGAGAGACAACTGGTTGTTTTGGAAGAGCTATCAGAAGCTGTGAAACCTCGTATACACATTGACCTAGAGGCCTTAGAACAAGCGCTCTTTGAAAGATTGCTGTTACCTAACCCTGAAAGTTATGTTATACCAAAAACATGTCGAATGTTCAAAGACCACGTAATACAAAGACAAGTTTTTCCGTATTTATTTAGTTCGATGCAAAACCTGCAGAGTTATGATCAAGTCAGTACCCCATATGTGAAGACTGCTTTACAGAAAATGAGAGAGTTAATATTCAGGAATGCCGTGACAGCTCTGAAGCAACCGGCTTTGTTTGAAGACCAGAATTTTGGGGTACAACTTGTGGAACTCTTGCAGCATGTTGATCCACAAAGCCACACATTTTTTGTAGACATTGTAGAAGCTTTTGTTGCAGACAAGGACGATAATGTATTGGTCCAGCTCAAAGAATCCATGATTCCAGTATTAGAAAAGATTCAGTTTGATGTCAACAAGTCTAATCTTATTAACCTACCAATTTATATTTTACCGTCTATACAAATATTTGCCAGTAATTCAAATTTGGCTCTAATTCTGATGGAAGCCTGCGAACCAAAGAAAGATTCCATGGGGCGACTGTATCAAGAGTCGGTGCTTGGTGCCTTATTAAGCTTATCAGTTTTACCAAAGACTGCCACATCACTTCATGAATTCTTTGACAACCCAATGGACCAGTCAGCTACATCAATGATGGAGTCATCAATATGGAATGCCTCATCCCACCTAATAAACAACTTGCACCGGATATTCCTAACCCTCCTGAAAGCTGGCCCCCAAATGAGGAACCGTCTACTTACATGGATAGGAAAGTGCTTGAAGAGTAATGCAGCTAGAGGAAAGCTTTGGAATGTTCAAGCAGGAGAAGTAAGTGCAGCGACAATGAGCTGTGTATCGGACGGATTCATGCTGAACCTGGGTGCTGTTCTGCTCCAGTTGTGCCAGCCATTTTGCGTCTCAGCCGATGACCCTAAGTCACTGAAAATTGATCCCACTTATGGAGCAGTTCCACCAGAGGAATGTGCAGCAAAGTCAGTACATTTGGACTGCCTGCACAGCGAGACGTGCCTACTGCCTGCCCGCGAAGGGGAGGACGGCCAGTCGCTGAAGCGGCCCACAGCTGAGATGTACAACTTTGTTACGGAGTGCTTTTTTATGACACAGAAGTGCATTGACTTAGGCGTCCGCGTTTGCGCGGAGAAGCTATGGCGCTGCGGACAAGACCTGGGCCGCGCTCAGCGCGCCTTATCCGATGTAGCCGCAAGCGCACATCACTTGGTGGAGCCGATGCGCCAGCGCTCCCTCCATCTCATGACTAAATTCTTGAGCATGCGCTG
>k38_116388
AAAGCGCGTAAGAAGCGTTCATAAAGGTAAGGTACATATCTGAACAAAAGTGTATCCACTTTCTCATGAAATGTCATGCTTATTAGCATTCTTAAAACAAGTGCGTCCCAAGATTCTGAAATGTCAAGTGGCAAAAATAAAAATAATACCCCAGTATTAATAGTAGCACCCTCCTGTAAATGTCATAATTCTAACGTACGTGGCAATAATCGGAACTAATAATCCAGTGTTGATAGTAGCGCCCTCTTGACAATTCACTGTTGAACATCTATGAAGTAATTGCTCGATATAGTCTGGTCAGCGAGCACGTAGAATT
>k38_116415
CGCGCTTCAGCGCGCTCTTGAACGTCTGCCCCCGCGTCGGCTCGTGCAGCGAGAACGTGATCCGGTCGTGGTGGATCCTGTACTCGACGGTGAGGTAGCACTCCTCCTCGTCCTCGCAGACGAGCGAGTTGACGTCGGCGGGCTTGGCCACGCCCGCGGGCCGGCGCCCCACGCGCAGGAAGCGCCACAGCGAGCGGATGCGCGGCCCGCACGCGCGCACCATCTCGCTCACCTTCATCTGCTCGGCGCCGTCGCAGGAGCCGGCGGCGCGCGGCTCCACGCCGAAGGGGTTGATGCAGGCGCGGTCCTCGGGCAGCAGCGAGTCGATCTGGAACGCGCACTTCGGCAGCGCGTCGGTCCG
>k38_116651
CAAACCGGACACCACAGTTCTCACACTCAGCCTGCACTTTCTGCCGAGTGTCACACTCCGTACAGATGAGCTCGGTGACCGACTTGCGGTTGAAGTAGTGCTCTTCGTTTTCATCGTGACAGTATCGGCACATGTACAACTTGTTGCAGCATGGCGTTACAAACTTAGCTCGGCGCTTGTAGTGGGCACAACCAACGCGTTTTTCAGCGGCCTGCTCCGTCTGCATCGCGCAGTCTCCATTCGGCTCTGCTTCACCATTAGACATGTTTTAGACTTCAAAATTGAATGCGGTTGTTGCAAATAACAAAACAGTGCAACAAAATTGGCTTTGAATGGAAATTTCCAATTTTTTCACATGTTTTAAAGGAATG
>k38_116696
CTTGATATTAATTCCATTTTGCATGTGCAATATTCTCATAATAATATGTCAGTTCTAACGAGTGATTACATTCAGAACGTACAAGGATAGCATTGACAGAGGAATTTAATACAGAATATTACTGTGTTAATTGGCAACGAGTGCGATGGTCTAACTAGGTACATAACACGACGCAGTGGGCCTGCTTGTGCTATTTGGTTTATAAAACCATCAATTTATCAATGAGGTTAAAAGTTTAACTTACGAGCATAATGCTACAGGAGATGTACCACCACGATATTCCGTAGCTACTGCAATATAACGTCTTCTTCACAAAAAGACACGCAGGAGTCTACTGAATCTGCTTTCATTGATTTTAATTTCGCATATTCATAAAAAAGTTGTAAAAGACGCACGTCATTCAAAGCTTTGTACTCAACCATC
>k38_116896
CGTCAATATTAATAAAAGTGGCCATTATTTAATTATTTTACACGTAAGGTTCTACACTTACGGTTAATAAGTTTTGTGTCAATCTAGGTAGTAGTACCTAGGTTATTGATAAATTATTCTCTTAATTAATTCTAGAGTGAATGAAACAAGATAGGCAGCTTCTACCTTTCTTTCTACCTACCTACTGCCAAGAAATCCTGCTTATTAATTATTTTATAGATTATGCAGGCTTTTAATAATAAATCAAAGTATAAACCGAATCATGTGGCTATGATGTCCCAATAGTCGAGTTTGAGCTTCATTGTGCTTCAATTGTTTCAAGCGAGATCGTTGTACAAACTTAATTAACAACATAACATTTTTAATTCATTAAACTAC
>k38_117000
AAAGCATTACGATGAGTAAAAAGCAAAAGAAGTTTGAGGTTACGCGAATGCTATCGCCCGACATGCTGTCTGTTGAACTATTAGAAAAAGCTATTACTAATAGAAAAGTTGATAGCGCCAAAAATAAAGTGAATTGGCTAAATGTTCACGAAATTGTAATGGAAAAGGATTCTCCCCATATTTTGAAAATAAAGAATGATCTGGACGAAGAACCCCAAGTTGTCAACATTGAAAAGGCAGGAAAAGGTCGTAAACCCGTACTGAAGAATATTGATTTACCGGGACGTTGGCCAAATGGAAAGAGTTTAAGTAAAGAAAAAATAAAAGACTTACGAGAGTTATTAAAGCTTGTACCTGCAGACGCCAGATCTTTCTATGACTTTTTAAAGGGTGCTCAGGGTGTAACTATGGAAGAAGATGTAGATGGTTATCATGCTGAAGACTTTGATAATGTTTCTGAAAATGATGAAAACTGATTTGTTATTTTGGGCTATATTTGATTTTTTAAGAGTTTCTGAGTTTATGACTTTCGAATTCATACTAATAGTATTAAAATTGTCATTTGACTGTATTATTCAAGAGCAAATATTGAGGAAACAATTGTTG
>k38_117166
GGGAACAAGATCGCGCTGCTCAGCGGCGACTACCTGCTGGCCAACTCCTGCTCCGAGCTCGCCAACTTGAGGAACCAAGAGCTGGTCGAGCTGATGTCGTCAGCCGTGCGGGACTTAGCCGAAGCGGAGTTCCTCGGCGACCGGGACGAGCAGAACAACCCGCTGCCCTCCCGCCCTTTGCCGGAGGCGGAGTGGGGACCGGCTTCAGAATGGGACTGCATCGTGGACCCGTTGCCCATGGGCGGCGTAGCAGGCTGCCTGCCTCGCGAGTGGGCCTCGCGCCACGTGCTCGCGGCGGGCGCGCTGCTCGGCAAGAGCTGCTCCGCCGCGCTCAAGCTGGCGGGACACCAGCCGCAGCTGCAGACGCAGGGCTACCTGTTCGGCTGTCACTTGGCTCTGGCCTGGCAAGCGTTCCTGGACCTTGAAGCGTTCACGGGCCCTGAGCCAGCTAGCTTCTCGCTTGTGGGAGCACCAGTGGCCTTCACGCTGCAGGCCCGCCCTGAACTTTATGAACTGATTGAACCGGGACGCCGCAGCGTTCACGACGTAGATTATCATGCGCTATACCGCGCGGTGGTGGAAGGCGACGGCATCGCGCAGACCAAGCGGCTGCAGC
>k38_118048
CTGCTGTACGGCCAAGGCGGATGTACTGTACAGCAGAGCAACCTGTGCGCGGGTCAATGTTTTTGGTTTCATAGAAACCCCATTTTATCCGGTAAACCAAGGTCAAGTGATTTATCACAATAGTCCTGTCTATCTAACAGCAGATGAGGAAGATGATTTCCGAGTAGCTCCAGGAGATGTTAAAGTTAGTAAACAACATTACATTGAAGGAGATATTATTCCTGTACGTTATCGTCAAGAGTTTATTACAACAACCCCAACCCAAGTAGATTATATTGCAATTTCACCTATTCAAGTAATTTCAGCTGCAACATCATTAATACCTTTTTTGGAACATGATGATGCGAATAGAGCTCTAATGGGATCTAATATGCAAAGGCAAGCTGTTCCATTATTATATCCAGAAAAGCCAATAATTGGTACTGGTCTTGAGACTAAAATAGCTCGAGACTCTGGTATGGTTGTTATTAGCAGAACATCTGGTCATGTAAATTATGTTTCTGCTAATAAAATAGGCATTCAGGATAATAGTGGTAGAACAGTTCAT
>k38_118217
CATGGTTCTGTTCTACAAACAATTGTTTGAAAAGAAATGGAAGTTCCAAGCTAAGAAGTTGTTCATCTAATGCCATTAGTTCCCAAGCAAAAGTATGCAGCTTCACAATGCCGTACAATCCCTTACTTTCAAGTATAGAATCATAAGAACATAATACTTTGGGCACTATTATTATGTGGAAGCATTCCAAGTCCGCTAGAGCAGAGTTTTGACTCAGGAGAGATGATATTTGGTCCAATACACACTTGTACTTTTGAGTACAGGCTGGTATGAAGTAAACTCTATTTGTGTTGGCTGTTGTTCCCAGTTGTGGATCCATTTTGTATATTTTATCGATTCCATTTTGCCTGAGCCAAGTTACACCACAAATTCGCTCCAAAGGCTTGATAAGAGAAGGATCT
>k38_118298
CCGCAGCAGGGCGTGTACGGGGTCAATTACCTGGGCGGGGGCTACGGGCGCCAGTACTACGGGGCCCGCCAGCCCGCCGCGCCCGGGCCCTTCCTGCCGGGGTCGCTGCTCGGCTTCCAGAACGCGGCTGTCAACGAGCAGGCACGCGCCATGCTCGAGGCTTCGGATTGCAACTGGAAGGTTGGCGACCGCTGCCTCGCGCTCTACTGGGAGGATAATAATTTTTACGAGGCCGAAGTGACGGGTGTGTCGGCGAATACAGTAGTAGTTAAATTTTGTGCATATGGTAATCACGAGGAAGTTTTGAAATCAAACTGCC
>k38_118366
CAGGAATTTATGTAGTTACTCGTGAATCATATACATAAGTATGAAAATTACGGCAATTGCATAAGAAATAAAAAATAGAGTAGATGTGATGACACTGCAATCTAAGTTACCTACACATCTCAAAATAAACATACATTTAAAAAATAACCAGATTTTTAAGGCTTCAGAATACCAATTTACGGACGAACTGATAACAAATTTTAATGGTTCAAAAATAAATCGCTAAGAAGACAGAAATTATTTATTTTTATATTGTTAAAATTAAATGGTTATAGCCTGACCAGGAACATAAAAACCCAGGCATAGAGGCGCGTCAATTGCATTTGATAGTGCAAC
>k38_118453
AATAGTCTCTGCCGTTTATGTCGGATCTGCAGTCACAAGCGTTGGAGTAGCAGACCAAGATGCAAGCTTGCGATTCGGTCTGGTTTACGTTGGAACAGTGCCTGTTGCAGTTGACTCCGCAGCCGAGGGTTGCGTTCTTGTCACCACCACAGGATGGGCATTCATTCGATTGAATACATCTGCCATTTTCGTCTCTCAAATAGCCGTCCCTGCAGACACACCCTGGTTTCCCTGGACAAGGGGCTCCATCTTCTCTGGGGGTACAATTCTTGGGGAATCCAGCTTCGTCACAGGTTTTAGGACCGCACAGAGTTTCTGGACACGGGTCGTATCTCTCGTTTGTGGGGCACACTGGGCAGTCTTTGATGGGTATACATTCTCCTTTGTAGTCTCTCGCGTAGCCTTCCTCGCAGTAGCACATTTCATTGCACTT
>k38_119478
TTTTTTATCTCCCCCCTCTCCTTCAACATCAACAGCGCGCGGTCAATATGAACTTTAAGCGTTGAATTTTTCTTCATGCCAATCCCATAACTTTTGGAGTCGAGTAATCCGCCGATTTGAAGCAAATCACAGTGTCTTTGTTTGGTGTATTCTATGGAAGTCGATTCCATGAAAAATGCATAAGTACTGTTTTCTACTAAGTTCACACCGTCTTGATTGCTTTGAACAAGCCAACCCTTAGCAGTCATTTTCTGATTCATTTTCTTGTATATTTCATGTTTCGATTGCACAAAAAATTCGTGAGTAGAACCCCCTTCTTTCGCGCCATATGATATAGACTTGTGTTTAAAAAGTTCTTCCACATTCTGGAAGGGTAGGACATTCTTCTCTACCGTGAGGAAAGCGACCAAAGTACCAACGTACGAAGCCACCATGACCATGGTGAAAAACCACCAGATACTAGTGATCATTCGAGGAGCTACAGCAATAGGCGCGATCTCGGAACCTTGCTGCATGACGGATCCAATAATAAGCCACACGGAGTTGGCGAAGCTGAATTGGTTGCTCAACTCCTCAGGCGATTCAATGCAGGGGACGAGGTTCTGCCACTCCTTGTGGGATATCCTACCCACGAATATCATTACACAGCCCAGTA
>k38_119540
CATATATTGGTCAGGTAGTACATAGTAGTATGTATAAGTGTTTCAGTTGAATCAGCAATTGAATAATAGGGTCCTGAGGACGATAGCGCAGTGACCTGACACGGTAACCTGGTTCTTCAACACAATTTGCCACTTGTCAAGTGAGCAGTCAACTCCAGAAGCAGCCACATACAGCAGGTGACCAGGCAGCATCTTGATTGAGCTCAAGTCCACAACCTGGTCCTCATCAGAAAGGTTCACTATACCCACAATACCAGGATTCAGGTGCGCTAATCTTGTAACAACAAGGATGTTTTCCGAAAACGCTCTTGTGTCCAAATCTCCAAAACG
>k38_119583
CCAAAGCCAAGAAAATCAAAAAAGAAGCTAACCAACTATTGTCAGATAATACTGACTTCAAATCTAATTCAAATATACCTCACCCTGTGATAAAGAGAGCAAAATCAAAGAAAATCATGATAAGTTTTGAAAAACAGACATTTAATGTGTTCATACTTAGAGAGGGAGACATATCAGACAACCTTCACATTTTTGATAAACTTCACACAGCCTCTATTTACCTAGATGTGCAAAGCCCTATTTCTGGAACTAATGAAATAATCGGCAGTAAATTTTTTAAACAATCTAAGGCATTGGAATCATGTAAAGATGAAACATCGAAAGATAAAACAAGTATAAAAAGTATAACTGTGTGTTACGGATCAGATGTATGCGTGTTATTAGATTTAACATCAATAAGTGGCACATTGCTTAGTGTAAAGC
>k38_119702
AATATACTTACATAAATATTCATATATTTAGATACATATTTGCATTGTATAACTTATTCTAAACATAAAAAATATTATAAATCAAATACTTACATTGTTTAAAAAACATTACCTCCTTTGCGTCGGTCGGTTAAGTTGATGCTATTTATAGAACACGCTCAGCCCGTCGCACGCGCCGCGTAGTAGGCAAACGTTTTTTCTGTATGGACTATTGTTCGAAGCTCGGCCGCCGCCCGACGCAGAGCCAGTCCGCTCGTACGCGTCTTGCTATGCGCTTCCAATTTGTTATTTGAATACTACTTGCCGGCTTTCGCTAGTTCTATCGCATTTCTTCATCTTGATAATCTTTTGTACGTTTCTTTCTACTGTATATTGTGCTATCTTCTTCCTACTGTGAATGTACGACTGTGTTCT
>k38_119731
CGGATGCCAAACCCAATGGGCGGAATGGGCGGGCCTAAACCGTGTATGATGGGTGGACCACACATGGGGCCCAGGATGATGCCGGGGCCTAATATAAATGCAATGAATGGAGGTATAATGATGGACGGAGGCATGATGGGGGGCATGGTGGGGCACGGCGAGTGCGGGCCCGAGCACCACGGCATGCCCGTCAACGGGCCCATGTGCGACGAGTATGGCCGCGGGAGGAATATGGGTCCAGGTGACCCCGGCGGGTTAGGTCCAGGTGTGAACGTGGGCCAAAAAATGGGACTCCGGAGTCCCAAGAGTCCCGCGAACGCAGACATCGACTGGCAGAAAATACACCATCAGTTTTTTGATGACCCCAAATCTATGGATACAGAATTAAGTACACAAGTGAAATCTCCCTGTTCAGAACGGGGCGGCTGCCTCCCGCCCCCGCCCTACGGGGCGTCACCACTACACCGGTCCGCCTCTGTGCCTATTGCGACGCAGTCCCCTGGCCACGGGTCGGTTCAAATGCCGATGTCTGCGGAGGGCTCGCGAGCGGGGTCAGGCCTCAGTTCGCCGCACCATG
>k38_120046
GAGGCGAGGATCATAAAAGAGGTAATTGAGGAAGAAGCAGACGTGCTTGAAGACTCGTTGGATTCACATTGGCTGCAAGATGACGTCTCTATTGATACTGACTTCAGGCTGGATTTTAGTTTCAGTCCGTTCTCTACCACAAAATCCATAAACAACGACCATTGCTACACACCAAGAAAACAAAACGAAGCTAGTCACAATATAAAAAATAATCATGTTAAAGATGTATTCAAACAATTACCAACATCGCAGGATAATTATGATGTGGACAGTGTAAAAGATATCAGTATTAATGGCATAAAAGAGGTATTAAAAGAAATCTGTGGCAAAACTCAGGTTGATTTAGAAGAAGATTTTATGCAGGATAATTTAATTGAAGAATGCATCGACGTTAATGAAGAAATTCCTATATTTGAGCCAGGCCTCAGCATGCCAGTACTAAT
>k38_120705
AGAAGTCACGCCTGCGCTCGCGCCGCCTGTGCGGGAGGCATGAAGCTCGCATAACGCTGCATATTAAAATTAAGTATCGCCTACCTACTCGTTTTGTTCTGTGAAAAATTAAGTTTATTTGCACGCAACGATTTGTACACATTTACAAAATTAAACATTACGATATGAATTTACAATATGTTTAGGAAACTTTGAAATGTGAATACTTCACTATCGACAGTCGATTTCCGAATTCATAAACCGAAACATCACACGGGAATGGAAACGAGACCGTCAACCAAAAAACAGATTAAAATAATGATTT
>k38_121390
TATCGGGCGTACGGACGCCTGCCGTGGGCGGAGCTGGTGCGGCCTACCGCCGACCTGTGCCGGCGCGGCCACCGCGTCAACTCCTACATGGGCCGCGTGCTGCACTCCTACAGCGACAGAATCAAGGCCGAGCCGTCCATGAGCGAGGTTTACGTGAATCCGGCGACGGGCGAGGTGTGGAACGAAGGCGATTTGGTCCCGCAGCTGACGCTGGCGGCCACGCTCGACACAATCGCCGAGGAGGGCCCGGAGGCGATACACAATGGCTCGCTGACGGCGCGGCTCGTGCAAGACATCCGCGCCTTCGGTGGTATCGTCACGGAAGACGACCTCAGGAACTTCAAGGTCGAATGGCAAGAGCCAATCGCGGTGCCGGTGTCGAGCGAGCACACGCTATACTCCGTCCCGCTGCCCGGCTCGGGGTCGGTGCTGGCCTTCATCCTCAACATGCTGCGCGACTGGGTGGGCGCCGGCACCGCCGCGCCCGAGGGCTCCACCCTCTACTGGCACCGCATCATCGAAACCTTCAAGTACGCGTACGCAAAGCGAACCGGCCTCGGCGACGCTTCACGCTCTGATTTAGCTAAGAGGATCACGCAGTTGGAGCGCAACCTGTCGGACCCGGCGTGGGCGCGCAGCTACCGCGACCTAGTGGACGATGCGCGCACATTCCCCGACTGGCAGCACTACGGCGCGTCGTTCGAGGGCGCCGACGACCACGGCACAGCGCACATCGTCGTCGTCGCGCCCGACGGCAGCGTCGTGTCCGCTACCAGCACAATCAACTACATTTGGGGTTCTCAACGGCGGTCCCGCTCTCTCGGCATCATGCTGAACAACGAGATGGATGACTTCGCTATCCCCAATCGCGAGTCAGCGTACGGTCTGCCGCCGTCGCCCGCCAACCTCCTGGCTCCTGGCCTACAGCCGCTCAGCTCCATGACGCCCAGTATCGTTCTCAAGAACAACCGCACATTGGCATTGGTTGTTGGCGCCGCCGGTGGAACTAAAATAACTACTCAAGTGTCGCTGATAGTGAGACATGTGATCAACGAAGGCGGATCCTTCAAACATGCCGTAATGCGTCCACGAGTTCACCACCAGTTGATTCCTATGGAAGTGGAATACGAAGCTGATTTCGATGCGTCAATAATATCGGCCCTCCGCGCGCGAGGTCACGCTACCACAGAGCTGGGCTCCACGGCTGGCTTCGCGGCCGTCATAGGCGCTGTGAGGGACCCCGATGGATACCTCAGCCCGCAAACCGACCGCCGCCGAATAGGCAGCATGGACGGATTTTAATCACATAAAACGTATTAGAAAATCTCTGGATAAAGGGTCCATTTGACATGA
>k38_121394
ATTTATTCTGACTTTAAGTGCCCAACATCTGTGAGGTCTTGTTTCTTTCCCAGTTGATGCTTTTATAAACATTCCCAGTTATTGGGCCCTTAGATGTGGCTCAGCGGAGGGAGGCCCAGCATAGCCAAGCCTGTGTGGAACACCTCACGCACTGCCCTCAAAAGCTGTAGGCGAGCAAACATCTGACCAAAGAGGTGTGGCCGAGGTTCCTGAAAGAAAAGCAGCCAGGCGCATCCTCATTTCCCGTGTGCTCAGCCTTGCCCACATTTCCCGCAGACCCCCCTTGCTGTATGCTCACCCCTAGAATATGTACTCGGTTATAGTAGGAGCTGAAATCCATGCTGAGCTGCACCAGGAACTTGCATACCTAGAGACAGACGTTGAGTCGTTGAGCTGTTGTCTTTTTTCTTGTGTTACAACCCAGA
>k38_121426
AAAAAATACAAAAAGAAATAAATCTTTTCAGGCAAACAAAAACAAGTCTCTCTTATCTTATGAAACTATTAAACAGCTTAAATATTGTAACTGCCCTTTTTATCACTATCATCCGAAAAGTCTGCATAAGCCTCAGAGTCAGAGCTCATATAACTACCTTCAGAACTAACATTACTGTCTGCATCACTATCATCAGACACATCAGTGCCACTAAAATCAGTGTCATAATCTGCATCGGTTGATGGAAAGGAGTATTCATCAGAGTCAGGGTTTTCAAAACTAATGTCAAGTTTATCATTCTCATCATCCCATTTGTGATCATTATCATAA
>k38_121972
ATTTAGTATTTACATTGTCAATATGGCCGCTATTAAACCATATAAAATAAATCCAATTTATCAGATTCTCTCAAGCTTATAAATAAACTGAATTTTCCATCTGATGTATACCGACCATTCTTAAGACACCGCGATATAAAACGGGACAGCGCCACCTGTTGTTTGACGTTAGAACTAAACGTTACAACAGTATAGCGCCATCTGTTGGTCACCTTCAAAACTAAATTCTAACTAATAAATCTCGTCGAAGTTGATGAAGGACGAGGCGGCTCTAAGCACGGAGACAGCTCTCGACTGCGAGCGTTCGCGTTGCGGCGAGGGGCTGGCGGTGGAGGGGGGTGCGGAGCGCGGCGGTGCGGCCAGCTTGTGCAACGCGCGCGGGTCCAACGATGCCCGCCACTCGCTCATCACCGCTTCCTTGAACGTCACCTTTTCTTTTACACAGATTTCTTTAGCATGCAGAAGGAAGTCTACAATGGCCACCAGCAGTCCCAATATTCCTCCAAAGCCCAACACCAAGAAAATACCACTCGTATTTTTCATCTGCAGGGAACCACTGTCATCTTCTTCATTTTCTTTTTGCAGCTCGCAATGGGCAGTATTATCCTCAACCTCCCACCATTTTTTTTTAAATTCAGTAAGTTTCCCAGATTCTTGCAACGACAAAATAGCGTGATCTATCCAAGATTTGAATGGGTAATTTTTAGGCATAGCGATGCCATACTCTTTAGAGTCGAGATTATTGCCGACCATCTTCAGCTCGCAGATCCTGGCGGTGAAGTACTCCAGGGCGGTGGACTCCATGAAGAACACGTACTTGCCCTTGCTCCTCAGCACGCGGTCCTTGCCCTCATCGTTGTTATCCATGAACACAGTGGGTTTGGCCGAGCTCATCACAGTCCAGATCTTATGGAATACTGTATCGTTGGATGTCCTAAAGAATTCATATGTAGCTCCACCATACATTGCACCATAGGCGATGTCCTTCTGGTCGGCGAGGGCCTTGACGTCAGCAATGTCGTTGCTGCGACGGCTGTTACTGAGGAAGGTGGACATGTTGGCCGTGTACGACGCAGTTATGATCATGGCGAAGAACCACCACACGCCGGTCACCCATCGCGAACCGAACGCCCTTGGCAAAATATCACAACCTTGAGTCATAATGGAGCCCATAGTAAGCCACATGCAATTATACAAACTCCAAATGTTTTGTAGGTTGTCCGGGTTCTGGTTGCATGGGTGAGGATTAACCCAATCGTCTTGACTCATTCGAGCACAAATTAGAAGTATAAAAGAAACTATAATGTACGTAGTGGC
>k38_122210
CTTTACTGTTTAGAATAAAGGACAGCTATAAAAAGTGAACACTATGCAACATTACAAGACAATATACATTCACGGAATATAAAATTCATAAATAACATGGAGGAAAACTGTAAACAGTGCTACAAAATTTAGCAACAAATACATTCCTTCTAGAGGGGGTTTTCTCTGGCTGGTGTCTCTTCATCTCTACTGGGCTTCAGCACAGCTGGCTTGCTAGAGGAAAAATAGACAGAGAATCTAAGGTACCCCTGTCCCCAGAGCATGGTCATTTCCTCGGGTTCTCTCCTCCTCAACCCAAACAGCCGACTTAGATCTACTGAGACCTCTCTC
>k38_122280
GATAATTCTCCTGCCTGGGCGAGTGGCCCAAGCGTGAATCGTTTGCTGAATCGGAGTTCATCGCACTACGCACTGAATATCTTCATAATTTGTAAGGACTAATGACAATGGTCCTTGCATGACAATTCTATAACCATAAGTGGCTTGAAGGGCCCAGAGCCGGGAAAATAGATAAATACATAAAAATAATAAGTCGCGGGCAAAAGTTTATAATATTATAAAGAAGAAAGATTTGTATTTTTGTATAATATTTAGAAGTATTTCATACAAAGGATCTAGAGGACTGGCGACATCGGCAAGTGAAATCCTCTTGGTCCACGCAAGATTCAATTATTCTACGCGTACGAAGTCACGGACAATTGCCAGTAATATTTTAAAAGTGAAATACTGTATATTGAACATTTTCATAAAGTGGATCACCTACTTGGTCCAAGCAAGACTC
>k38_122299
CTCCTGTACAGAGCCCTCCCAGCCCCTGGGCCACCAGGATCAGGGGTTACCTCCCTTCCCCAGACCTTTCCTACCCGTTCTCTCCCTATAACCTGTTTATTAACCAACCCTGTCCTGAGTTCATGGCCAAAACTTAAATAAGAGAAGGAGGAGAGGGTCAGATGGATAAAGATAAAGATACCAAGGCCTGGTCCATCCTTACCATGGGCGCTCGTACACCCCTGGCTTGGGAAGGACAGGGCTTGCTTTGTTTTGTTTTCTGTTAGTTTTTGTTTTTTAACATTTCCCTGTGCTGTGCCCATTTATAAGAGGAAATAAAATTAAGC
>k38_122308
CTTCCAATTGTTCTGCTTCTCTGGCTGACCTAAATCTTCTGCCTCTCTGTTGGTTCATTTTAGCTCTGGGAGCGACACCATCAATAGCCATGAAGAACAGTTTCTTTGGCTTGATGATTTGAAAGAGAATACTGAGATAGTGGAATATATCCTGGAATATCTTTTCTTCGGTTATCCGGAAGTGCGGGTTGGAGTCATCCGGGTGGGAGCAGTTGTGGATGATTCCGTTCATGTCCAGATACATGTTGTCGAATTCTGGTATCTGATATTGTTTCACGAGCTCATTGAGGCACGGATATCGCTCACTCGTGTACCTGAAGAACTTTGGTACACCCATTTTGTATGATAGTCA
>k38_122928
GACTAGCATTACCCGTTGTTGCCTTAGGGCTATTCGCCTGCGTCTACGCAGCACCAGGCTATGGTGGCGGCTCTAACGGAGGCGGTGGATTCGGCGGAGGCGGCGGCGGTGGCGGCGGATTTGGTGGCGGCGGTGGATTCGGTGGCGGCGGTGGCAAAGGCCTAGGAGGAGGCGGTGGCCTGGGAGGCGGCCACGGCGGCGGTGGTGGCCTGGGAGGCGGCGGCGGCCACGGAGGCGGCTTGGGAGGCGGTTTGGGAGGCGGCGGCGGCCAGGGCGGTTTCGGCGGTGGCAGCCACGGAGGTGGCGGCAACGGCGGCTTCGGAGGTGGCGGCAATGGCGGTGGTGGCCACGGCGGCGGCGGCCAAGGTGGCTTTGGAGGCAGCAGCGCGGGCGCTCAAGCTTCAGCCAGCGCCAGCGCCGGCTCCGGCGGCTACGGTGGCTACGGCGGCGGCCACAAGGGTGGTTACGGACGCTAAGCAAACTACCAAAAATGACCTCATCCGGAAGAATGGACATCCCAAAAGCTCTTTGTGATATTAATACCTATCTTATAATTTTGCCATAATTTTGTTACATTGTTTATGTATCAAAAATTATACTAGCAC
>k38_123751
TTCCAACAGTTTATTAGAAAGAATGTAGACATTTAAAAAAATCCCCACTGTCATGAACATAAATTGAGGTTTTCCAGCCAGGGCATAAGCTGAAATCAAAACAGAAAATAAAAAAAATCCAATAGTGTATTTAACATTGTCCACTCATTTGCCATACTGACTGTGCAAATACAAATCTGGTCTAAAATGTACATACTCTCAAGCAACAATGTACAGCTTTCTTTGTCCTCCATGCTAAGAGATGTAAAAGCTTAAGGGCCAAACAATACCAAGTGTATAGGCTTCAAAAACCATCTAAGTTAGGGCATCCACTAGTTTTTGCTAAAATACACCTGAACACTGACAAGTGATCACATACAATGATGTAAAGTACATTTTTTTTTTTTGAAAAATAAACTTTAGTGGAATAATT
>k38_125318
GTAGGTCTTTATTTGGGGGGGTTCCAGCAGGCCCAGCCCCCTCCAACAGTAAGTCAGAGCATGCACTGGCCTTCCCTCCTGACCAAGGACAAGGCCCCATTCCCCCACTCCACAGGGCTGTAGTGACAACACTTCAGAAGGGAAGGAAAAATAAAAACATAAACCCCTAAGGAATGGATTGTCTGCATAGAAACCTCATTTAGTTTAAATTAGAAACAGGGGCTGCAAGTGGCTTGCTTCTTCCAGGTGGGTTTTCTGTAAGGTAAGGCTCTGTCTTCACTTGGGTTGGGATAGGTTGGGTTGGGTAGGTTCAAATCGGGACAGGATGGGATACTGGAGTGGAGGTAGACGCTGGCCTGGGGTCAGGCACCCTGGGCACCTCCCCTCCCCCGCCTGCCCCACCACTCAGGTGGCGTTCCTCTGGCGTACATTCTTGTCCTTGTCATTCATGTGAGTTCCACTGCCCTTCAGTGGGGCGGCGCCAGGGTCATCCTCGTCCAGGGTCTGGTCTGGCTTCCGCCTCTTCTCATAGATAAAGATGATGGTAACCAACACCAGGACCTCAGCCACGATGCCTAGGAAGGGCCAGAGGGCTGCCATGCGGCTCCGCACACGCAGTGAGATGGTTTCCCGAGTAGTGCCCTGGGCGTTGGTGGCATTACACACGTAGGTGCCAGGGTCAACATTTACGTCAAGGTTGCTGATGGTCAGCTGTGACTTCTCAGGCGTGGATACCACCACATACTTGCCATTGGCTTCAGTGCTATTGGTGATTGCCTCTTCTTCCCCAGTGTCAGAGGTCTTAAACCAGAACCAATCTGTAATAGGAGGGTAGGATGCATCGGACTTGCAGACCAGTTTCGCAAGCTCTC
>k38_125470
CACAACGCGCAGTCTGCTTCCGAAAAACACTCCATAGCACCAAAATTCCCAAGACCAGGCTACTGATTGACATGACCCCCGCACCCCTCGGATTTATTACATTCAAGCAATAGGCTAATTAAACTTTCTTTTGAGACACCTTGTACAATACACCCCGACCGAGCTAACTGCTCGCCTCGCCTCGCTGGCACGCGACTCTCCCTCGCACACGTCCCCGTGTTCGCCCGGTCCGTACCAGAGCGTCGATGTAACGTCATGGCTACCAGGTGCGCAATTACCTCGATCGGGTTGTTACACTCAAAAAGACTTTTGACTGCAATTACAATTATTTACAATTCAATAAAATAAAGTATATACGGTGAATAGGTTATATCGATTAAATATAAAAATGGTTTTGACTTAGAATGTTAGTCAAAAGTACATTATGTTCTTACTGACTGTGCATAATATTTGATTTAAAAAAATCATACGTATTACGCTATTTTATTTGAAACTAACTTTTGCCCAGTTTTGCCCGCGTGAAACGAGATCCGCGCGTACGAACTCGCGGGCGGCCGCTAGTATTATATAAAAGCGAAATACACACTGATTAATAGCTGGCGCTGTGTGAAATTGTCCAAAGATTTATTT
>k38_126213
CCGCCAAAATTTTAGTGTTTAATAATTAATAGAACTGACCAGGATGTGAAGATAGCAAGTTTGAGGGATGGGGTGTAGGGGTACTCTAGGCTATGCAGGCTGTGATAAGAATGCACGTTTATAAACCTGTCCACACATAGGAGTTAGTTGCAGAAAGCCACTTGGTTTTTGTCTTGGCTCGGGACAACAACATTCTGGATTCAGTACCGGCAGCCTTCAACTCTTCTGGGCAGTAGGAATCTTGTTTTCAGGGTCCAGTTCTTCTACTCCAGCCTGGGTCATGAGGTCAGCGATATTCTTCTCCAGGTCGTCAATCCGACTGCTCATGTCATCTATCCTTCCGATGATCTGGTCTGACATGATCTGAAACTTGTCTTGCATCTGCTGCAAGAGCGTCTCCACCACCAAGGTGATGTCCTGCATGGTCTTGGGGTCCGTCTCGGCCATCTCCCCGGTGCCCAGCTTGGCGGCGATGTCTCGGAACCGTC
>k38_126343
CACGTGGAGTATACCCAAGTGATTTGCAACAGTCAGACCTGTGGTGGAATGGCCCACAATTTTTACAAAATTGTAATCCAATTGTAAACCATGAGAATGTAGTCCCAGTCACCGATTTGGAAATGAAAGTTAAAACTAAAGTAGAAGCGAATGTGAATGTTTTTGAAAATGCTGATACTCTTTCTTATTTGAAACGATGGTCAACTCTCTCAAAATTGATACGTGTAACTGCTTATTGTTTGAGATTTATTAAACTGTGTAAATCAAAAATAAATAGGACACTGTTTGATGAACCCGCTTATCTGAGTTCTATGGAGCTTGACGACGCTTTTAACAGATGCATTAAGATGTCTCAATCTGATTCGTTTCATGAGGAAATTTCTTGCCTGTCACAGGGTAAGCGAGTTCACCAATCAAGTAAATTGCATGTACTTAATCCATACTTAG
>k38_126396
CTGGCCACTCGCGAGCCGCTCTCGTCGACGTTCTCCAACAAGATGCCGTTGGACCAGACGGACAGCCACGAGTCGATGCCGCCGCTGGTCGCTCCCTTTTCCGGGTACAACTCGCGCAATGGTTCCTGGATGCCCTGGAGGCCGTCCTTGCTCTGCTGCGGCACCGCGGAGCCGAGGTACAGCACGCGACACCTACAGATGGGAGTCGACTCCATTTCGTCACTGCACGATCACAACATGTCACTGAATCACTTGAAAACACTGCAACTGTGCTCGCCGTGCGTACGTGCGCCAGCCGCGAGAC
>k38_127515
CTTACAATCCATTTACACATTTTCAATATACAATATATTTTTACACGCCCTATGACGATATTTATCACATTATTTAGTTACATAAAATTAATGGAACATCAGTAACAGTCACTAGACAACGTACAATAATTTTAATGACTTCACAATGATGACTATTTTTAACGTTTTTCGATATAAAATTCTATGAGTCATACATGCTATAAATATTATTCAATGTGATAATATTGCTTCGACAGAATATACATTTTATAGATTCGCAAATGGTATACTTAGTTCTATTTTGTGTTACATCGATATGATTTTGCTGTAAATAATGACGTATTTTACATGGCTCAAAGAAGCTAAACATTTTG
>k38_128117
GAACCTACTGGAGGTGAAGTGACTGTGGGGCACTGAGGATCAGAGAGGAGCTCGCCGCCCCATATTCTGAGTTGATTTACCCTGTCCATGGTATGCGCTCTACCTTTCCTCTCTGAGCAATAACCGACCGCGCCTGCTCTCTGCATGTGCACAGGCTCCCCGTCTCATTCCTCCCCGAGAGCCTTGGGCTTTGGACACAACGGACAGAACAGCCCAGGTGGCAGCTTCAAGTTTCCCAAGCTTTATTTATTGCCAAAAGATAGGGCAGACTCGCTGTGAGTGCCTGCCCACTCCCTGCCCTGCGCCCTCTGTGGTTGGTCGTGTTGTCTGGTTAATCATAAA
>k38_128157
AGCGCTCCTGCGAACATGGTGAACGTGCCTAAAACCCGCCGGACATTCTGCAAGAAATGTGGGAAGCACCAACCCCACAAGGTGACACAGTACAAGAAGGGCAAGGATTCTTTGTATGCCCAGGGAAAGCGGCGTTACGACAGGAAACAGAGTGGCTATGGTGGGCAGACTAAGCCTATTTTCCGCAAAAAGGCTAAAACTACAAAGAAGATTGTGCTGAGACTGGAGTGCGTTGAGCCCAACTGCAGATCTAAGAGGATGCTGGCTATTAAGAGATGCAAGCATTTTGAATTGGGAGGCGACAAGAAGAGAAAGGGCCAAGTGATCCAGTTCTAAGCAGATTTTGTTATGAAGACAATAAAATCTTGACCTTTCAACCCCTTTGATTGCAGTTGTTCGTTTGGGAGGGAATACATTAAAAGCTTTC
>k38_129581
AAAGACCTTCTTGAGACATAAGTTGCTTTATTCTTTTCTGTCTGATGTGTTCTGGGCAGTTTTTGTCTGTAGCCAGATGGGCCCCCGTGCAAAGTAGACAAGAAGATCTCTCATCAGGGACATTACAAGCGTCACCAGAGTGGCTTTGAGCGCAACGGAAACAACGGGGTTTAGAGCGGCATTGATTTTTTATGTGTCCGAACCTACAGCAATTATGGCACTGTATAGTTGGAAGCTGGTATACTTCCACCACCAGAGAGGTGTGGAACGAGTAAATCCTATTTGGAAGTTTTTGCCCAGAAAATGTGAGGACCACAGTTTGTGTAGGAGTCCAAATAATATTCCCATTGTTAGACACCTTTCTGTTAAGACGCCTGGCTTTTAAAACAAATCCGAATCCCTCTGGGATTTCAAGAGAGTTAATAAACTCATCGAGGGTCCAATCTACCGGGACACCACGGACTAGACCCATTCGAGTAATATGGTATGTGGGAATCATGGCATTGTATTTGTTGTCTGTCAGTACCTGGGAATTAACAAAATTGTTGGCATCTTCTCCAGAGGTGAATTCGACTGCAATTTTATTTCTGCCAACATTTCTAACGCCATCTTTGGCGATGCCTTTAATGTAGTTTCGGTGCAGAAATTGGCCAAACTTAATAGGGCGGATAGTGGTACCCGCGGCAGGGTCAGGTTCAGTACGAGAGCAATGAACAATAAATGGTCCGCTGTCGTTTGCTGTGTACATACGTGCCTCAGTGAAACTGGGGTGGGTATATATAGATTGAATGGAG
>k38_129755
GTTTTTAATAGAAATGTCATATTCTGACGTAATAATTGTAATAAAGTTTTGTTGATTGAAAACAGTAAATCAGATTTGTAGAAGGTAATAATTCAAGTCCATGAAAGGAAGTTATCATTTTCTTCAATTTCTTTGGAGAATTCTCGGTTATGGGTAATAGGTTATAGTCTCTATGAATCAAAAGTTATATAAATGACAAAATTGCGTAATATAAAACGAATCATTCATTTACAAGTAGACACATTTATAATTCCTTTACACTTGTACTTAGCCCATTATAATAAAATTAACCTTTGGCTGTTATTTAAAAATAGTAAATAATATAAGTTTTGATCTGTACATAATATTTGGTACATAATTTTATGTTTCGATTTCAATAAACCCTATCTTTAAATACAATGCATTTTCGGCAACATAAATATCA
>k38_130793
ATATTTTCTATTTGTTTTGGACTTCATCTCAATAAAGTTCAAAATATAGTGACATAAAATTCAAACTTTTTTTCAACTCGGGTGTGCTGTTAACAAAAAAAATGTTAGGGGTGCAGTGACACAGAAACAAACGTCGATACAAATCTGAAACGTAGGCAGTGCTACGTGGCCTGGTTTCACTAAGTGATTATTGCGCTTTTGACCCCCGCGTTAATGGACAATTAGCCAGCAGCCGCTCTCGCCGGCAATTGGAGGGATACGACTCTTGATTGCGCTCTGTTGCCTGCAGATTTTAGAATACAGC
>k38_131981
CCCGCGGGCGCCGCCGCCCCGGCCGCCGCCGCGCTGCCCGCGCTCCTTGATGCGGCCGCGCTCCACGGTGATCACGCCGCCGTTGAACGTGCTGTTGTTCAGCGAGCGGATCGCCGCCGACGCCTGCTCCTCGGTCTGCATGTGGACGAACCCGCATCTGTTCATGATGTCGCACTCGGTGACGACGCCGAAACGCTCGAAGAGCTTCCGCAGGTCCTCCGGCTTGGAGCCCTGGGGCAGGCTGCCGACGAACACCTTCGTTTGCGGCACCATTGTGAATCCAAAATATACAAGCTCCCACTAGATTTCACTGCAAAATCACAACACTGCACTGAAGACGCCAAACTTGTAACCTCGCAAATCCGCTGATTCCGCTATCTCAATACAAAATGGCGG
>k38_132399
GTCTATTATGGAGGTAGTTGATAAAAATAGAATCTCTCAAGTTAAGGTAGCAAGTGTATGTGAGATAGTTGGTAAAAGATTGCATGTTAAATACTATGATAGTTCTCCAGAAGACAATGGTTTTTGGTGTCATGAAGACTCACCATTGATACACCCAGTTGGCTGGGCTTTCCGTGTTGGCCATCCTCTTGACGCCCCACAAAGTTATTGCCAAAGGGTGGCTGCGGGAAGATTTATATCTAATGACACTACACCAGAGATGTTCTACAAGTATCCAACGAATGAGCCACCTCTCTTTTCTGAAGGAATGAAATTGGAAGCGATAGACCCATTGAATTTGTCAGCAGTGTGTGCTGCTACTGTGATGCAGATATTGAATGAAGGCTACATGATGATTAGAATAGACTGCTATCCAGCAGACGTTTCTGGCGCAGACTGGTTCTGCTATCATCAGAGATCTCCGTGCATATTTCCCGTCGGCTTCGCGTTGGCGAATAACATTCCACTAGTGCCTCCTAATGGGTATACCGCCGACGAGTTCGGC
>k38_132524
GAGGCAAAATAGCAAATGTTAAGTTCCCTTTCAATGGCTATTCCATCGGTAGTAATCGTAATTTTAAGACCGGGTGTTTTCAAAGTGTCTATACCAAGGATAACTGAATATGGTAATTTTTCTACAACATGTAATCTGACGTCAAACGATACTCCATTCAAATTAGCTACAGTATCAATAACTTCGTTAGATATTAAAGGTTGATTCGTAACACTAAGCAAGTTAAGAACTTCGGCAGTGCGTTTTCCTGGAATGGATCCCGCAGCCTTTTGTGAAATAAGTGAACATTCAGCACCAGTGTCAATTAAACAAGAAAGGTGTACATTACCAAT
>k38_132915
CGAGAATCGCGCGTCGCGACTACACGACAAATGACCACACAATAACAGGCGGCAGTGTACGTAAACAAGTGAAGCTCAGTGACGCTCAGTGAAGCTCAGTGAAGTGTTGTGAAGTGCGCGAACTATGTCGTGACCATGTACAGGCCCAATTTCTACGAGAGCACCTGCTTCAGGTGTAACGAAATAGTGTACCAGGTGGACCGGGTCGGTCCGCTGAAGGACTTCACTTTCTTCCATAGTGGGTGCTTTAAGTGCGCTGTCTGTGGGACCAAGTTGACTTTGAAGACATACTACAACAACCAGCACTGGACAGAGGACAAGGAAGTGTACTGCTCAAGCCATGTCCCCAAGATCGGGCCGGGGCACCTGGACAACTCCTCCGTGGGAATCCGCAGCGCCCTCAACGTGCCTAAAAGCAACAACTACGTCAACGAGCAGATCCGGGGCACGGCTAGGAACAGCCATGACAATGAATTATCACCCACAAGAGCGACCAA
>k38_132922
ATTAACGTTTGTTTCATATAAATAACATCAATAACACTACTGAATCAAAATAAGAAGAAGACAACTTAACCAAAACTGAGATGAATGTATAAAGGTTTTAGGTAAAAAGAGAAAATAAAGGTAAAGATTAATTGATCTAAAAAATTTATTATTGAATGAGGCGACTATGTGCACATTGAAAACACTTGTTATATTACAAGACAACTTGTACAGTATTTACAAAACCCTCGATACACTATCCGCCCGCACGCCAGGAATAGCTCATCCGCTTAATCTAACTGCTGTACATAAGTAGTTTGTACAAGTTACTCTTACATAACCACTAACAATCTAGTTTTAAAAACAATGGAAATATTGATCGTAATACTTATACGGATAATGGTATAAGAATTTAATCTCTTATCTCTAATACTTAACAGATTATATCGGCTACAATATAAATAATTATGTTTATGTGTCGATTTCTCTATACTAATGACTGGTACGAGTCGCTCAGCCATGGCTTTACGTCTAACATTGAAACTGCGACTGTGGCACAATCTAACAGTACCATACAAACACATATACATACTCGGCATTACATAAATACCACAAACCAACACTGAGCTACCGGGACGATCTGTCGAAGCTTTACTACAACTAATCTAGTAAGTAAAACCTGCTCACATTTGTGGGATTCACGTAAGCGCCAACGAACACGAGGATCATACACGCTATCAACGTCTCTTATACTGTATTAACTAAATTACAATTCCATACAACTCTCTTACAATAGTCAACACTCAGTAAACGAAAATACTTTATATAAAACCATGCGCTTAAAGCACGCTAAATAACATCGTTTTCTATAGTACCAAAATCATTACGCACGTTTGTTAAAATATCAAAAAAGTACATACATCATTTATAAAAAAATATTTTATAAACACAAGAAAACTCTTATGAAACATATGTACAATTCAAAAAGTTTTTAATTCCTCCCAATCGGAATCTCAAATACAAAATTATGCTAAACATACAATATACATAAAACAAATCACAGTTACAAGGTAATGATGGACAAGTTTGCAATGTGATGTTGTTTCGGACTTGCGATTATTGTGCGTCAAGAGCGGGATGTATTCGTCTAATATACTAACAATAACATGATACAAGAGCAACAGAGTGAATATTTTGCTAGTGTAACAATGTTTGGAGCGGTGCAACGTACAAGACTGACACCGACATCCGTAACATGAAAAAACAAAACTGAAACATTCTGTAGAGCAAATAATAATACAGCAAACATTGACATTCAACAGTTCCAATCACATACATTCATTAACATCGATAGGAAGACTTGCTAAATGTGATTTTTGTTGTTTCCATATTACTTACATAATAAGCATTTACTGACGAACTCTCTGATACCTTGTGTAAAATATCTTTGTTCGGCATGGGACAGCGGTCGTCCAATCGTACACTTACATCAATAAGAATCGCATAGTTATTCTCTTCTTTAGACACCAATTACGACTACTACACTTGTGACGAGCGCCTACGCTATAGTGGTTTATTAACATTATAAGTTATGGTTCAAAATAAATTAATATTTACAATAAACACCTTTTCCCTAGGATCCGAAAAAAATTAAATATCAAAGTCATCATCATACATAATAATTACATGTTATAACAAAAAAGACAATTGAAATCTAAAACTGGTTCTATGTGTTATTTTTGATATTGAGCACCCAGGAGCTTCAATATATTTATAATTTTAGAAAATTATTTATCTTAATCTACAACTTTAATTATGAATATAATACAGTTTAGTCATACATTGTCTATGATTAAACACTCAAACATCCTTATTATTATTATACATTCTTTTTACAATAGTTTTTTTTACAAAAAATGTCAAAAAGTTAATGTGTTAATTATAATTAAGCTCTAATTTGGGGTTTAGAAATTAGTAATTTAACCACAGACAAAGATGAAGTGAAACAGTTGTTGTACAGATCCAAATTGAATCGAGGGATTTTAGAGTTTATTAAATGGAAAAATATAACCCGGAAGCTATATTCAACAAAGGAATACGGATTTGATTTTATAACGTGGTCAAATTTAGTTATCAATTTAAAGATTTAGTTTTCTATACTATTGAAACTTTCAACGATTGTGTGGAAAAAAGAGTGGTACAATAATTAAACGCTAAGCTATAATGCTAAGCTCGCAAACATTCGACTAAATTAATCATTATCGAATCAATTACCCTACAACGTGTCACTATGATAGCCGCTCATTTAAACAAATTTTATTATCCTATCATAAATAAATATATATTTTTAAATTTATGGTAACAAAAGTTGCAATTCTTAATGCATGATCAATGACTTATTGAGTACTTACTGAAAGAAGCATATTTTTACAAGTTATCTGTAGCGACCTGCCAGCCGAGTTGCGACTCGGCGCGGCGGTCTCGCCTCGCCATACCGAGCCAACAAGGGAGGACAAGCTAACATTACTCACTAACACGACTCTACGAACGCAGTAAAAATACTCAACTGCGAATTATTTAGCCAATATTATAATATTTATTCTGTACAAGCTTAAATGTAACTGCAAGATGCACTCACATACACTAAATAGTAATTTTATGAATATAAAGCTCAGTAACTCATTATATTGGACCAATGATTAAAATTAAATTATTCGTTTCTGTAATTGAGTGCCTATGTGCTATGTGCGAGGGCACGACCGCGTAACAAATGGGCGTGTTGCACTGTAATGGAAAAACGCCCAAACATTGCATAAAGACAACAGAAGTATTCTTAAAATCATTCATCGGCTGCAAAGCTTAAACAGTTTACTCAGCGAACTATAATACTACATATTTAATTTAATTAGATCTACTAAAATACTAACAATAGAACAAAAAATATTTGGCTATTATTTTTGTGAAATGATGTTTATATAGGTAGTGTAAATTAATCTTGCTATATAACATTTCGTTATAATATGAATTGAGGCTATTTCGTCAACGATAAATCTGTGCAGATTAAGATAACTATTATATATATGGAAACATACTAGAAATAACTATTGTATATATGGTGCGTCTAGCGTGACCGTGTAAACAAAGTTCCAATTGTGAAGCTATCAATAAATCGAGTAAATACTCTAAATGCATAACTTGGAACCATCTGCGAAATACTTTACGGCCGGCAACGGAAACGTAAACTACTTGCTAAAATTTAGTTTAGCAGTAAAAAACATACAAAAGTATAAAAAAACATATTACATCCTAAATACTCATATATATTATAGCCATACTAGACGCGTGAAGCAATATCTTGACAGACGAGAACAGAAACTAAAGTCTGATCAGTAAAGAAACAACGTCACGTTGAATCATTCGCTAAACCTAAGCGAGCATTCTGCCCCGCATAAATTAATCTGATCACCTAATAATTCAATGAACTAGAGGCCAAGCGGAACCCGGTTATTATCCTATATTCTTGTGACAGTGTCCGAATGTCCTGATTGATTTAATGTTGTACCATTGCATTATTATCATCCATCAATACTGTCTGTACACGAGAAATTGAACCTAACAAGATCAAATACAATAACTATATCTTTTATTCATTTAACATGTTAAATATTTGTATCTATGAACGAGAACGAGGTTTACGAGTCGACTTGTATTTGCGCGATGTAATTGTCGGTCAGCCCATACCGTTACAAAAACCATGTGCATATAGCAAGCCAAACCGTAAACGCGTTAGGTGGACACTGTCTCAGCAGTGAAAACGTCGCTATTTACAAGGGAGGAGTTTGTGAGACTTCACTTACGAATGTACACTTAACGAGCATGCACTTAAACCTAACACACCCCGTGTACTCCCACACGTTATGACTATGCGATGAGTATTGCCGAATATTGCACAAATTATGTGTAAACTATGCTTTCAACCAAACAAACGCCCAAATCAGTCAGTATACAATCAGTTAATTTTATTCTTATACTAATTAAAATAGTTGTCAAAATGATATGCAA
>k38_133281
CTCAATTATGATGACATCACTTACTTCTACTAGCTTATATTTAATTTATCATATTATTAAACCAACATACTTTATAATTGATTAAAACTTATTAATTAGTAATCTTATACTACGTTAATACCAAAAGAAACAGGATATTTATTATTATTATTTAATGCATTGCAAATTGCAGCGATAACTATAAATACAATAGTCATAAAAATAGATATATTTTTCTACTTTCTGTAACTCGAATACTTGATTCGAATCATGCATTGATATAGTACTTGAGTTATTAAGTTATTATATTATAGATAGTTTCATCCACGAAGACGCGCCCCACCA
>k38_133294
TTCGGTTTGTACGAGTTTCCTTTTATGACGTTTGGTCTTCGCAACGCAGGCCAAACTTTTCAGAGATTCGTCGACGAGATGACTCGTGGACTCGATTTTTGCTACCCATATTTAGATGATTTCCTCGTCTTCAGCAAATCAGCCAGCCAGCACGAAGACCACTTGCGCCAGCTCTTCACACGCATGAAAAACTACGGCGTACTGGTCAACACTGCCAAGTGTGTCTTCGGCGCTTCTGAAGTCACGTTTCTGGGTTATCGAATCTCTGAAAAGGGCACCAAACCACTGGACAGCAGAGTGCAAGCCATCGCCGATTTTCCAGTCCCAAAAACCGTCAGAGAACTCCGACGATTTTTGGGAATGATAAATTTTTACAGGCGTTTCTTGCAGAATGCAGCACAGACTCAGGCCCCCCTGAACGCCCTACTAACAGGATCGGTCAAAGGTTCGCATCCAGTCGTCATAGAAGGAGATTCACTCCGGTCGTTCGAAGAATGTAAAAAGCTTCTCTGCAATGCAGCTTTACTAGCTCATCCCGACACGCAAGCTAAATTAGGACTCGTCACGGACGCCTCTGACACGGCGATAGGTGGGGTCCTCCAGCAGCGCAAGGATGGAGTTTGGCAACCTCTAGCATTCTTCTCGCGTAAGTTGAGCCCATCTCAAACGAAATATTCTCCATACGATCGCGAGCTCCTTGCGATCTACGAGAGTATTAAATACTTCCGCCACATGCTAGAGGCAACCCATTTCACGATCTATACTGACCACAAGCCATTATGCTATGCATTCCACGAACGAAAAAGTAACTGCTCACCACGTCAGTATAGAC
>k38_133412
CCCCGCTGTAAATCTGTAATAATTATCTTCTATCGATAATTTGCGAAAAAGGACGTTTTTATTTAGTGCTAATTTACGCAAGGACGTTTAAATTATTAGTGCTAAGTTACGACAGGACGTTTTATAGTGATAGTGTACAATATGAATGTTTTAGTGCGATAGTTACGACAGGACGTTTTCTTTGGTTAAAATGTATTTCAAGTGTTGTATAACAAATTGTGGTAGTAAACGAAAGGACGTTAAACTCCACAAGTTTCCTACTGATGAAGATCAGAAGAACAAGTGGCTCGACTGTATAAACAGCGATAGTTTGAAGTCAGTTAACGTCGACAAATTGCTTGTTTGCCACAAGCAT
>k38_133695
AAAAAAATCTGTTCTTAGCGCTGTCAAAAGATGGCTCTGCATGCTAGAAACGCTTACAGTAAATACTACCCACACATCAATGATAAAAATGGTCTCATCTGTTAAATTTATTTTATCGAACTTTGTTAAATCAATGTTTATTTTTAAAGTAATAAATAGTAGGTATATTATGAATGTATAGAAAATATGTCGTCAGCAACAAAAAGCATTTAGAATATTATGATGAACTATTATTATTTTAATCTACATACTATGTACTTCACTTTAACTTGCTGGAGTTAAATGAAACTATTGAACATTTCGCTTGTGACAAACTGTATTCTGAATAATAATTATGTCACATTAACCAACATTATTATTTTCGTATAAGCATCAATCCAAAAGAAACTAGAGTTAGTGACTTTCAAATAAGAAAAAAGAATCTAAGACAAATCAAAACGCAACAACAACAACTATATGCACAATGAAAATATTGTTCAAAGTACGTAAATAAGGTGAATATTTTGAAATTTCTAAAGATTTATACCTATTATGTATTTTTCGGTGAACATAAAATGTAATATCAAAATAGTTTCTTAGATTTTTTATAGTTTTAAGGAGAAAACTGTATCATCTTCAAAAAGCATGTTACGACTTACGGTTACGACTGAGTGTGGACTATAAATCTCTTTAAAT
>k38_134104
AGTAATACAGCAGCAGATGCCAATAACTGTCCTGTTCGACCCCATTATTACAGCATGGGATGTAAGTAATAGTAGTTAATAAAAGCTTAATATAATAAAATTAGAATTAAAATATTTTGTATGTGATAAAAACAATGATGTTTTATTGAAAATTAAGGATAAGGTATTTTAATGAATTAAATCCAAAGTAACATGTAACAATTTTTATTCAGATTAAAATCATTTTAATTATAATAATACAATATAAAGCACCTTATAAAATTGGTTAAGGTCGTCTGACCATTTTAAAATCACTGAACTGACTAGATTAGTTTGAGTATTTGATTATGAAGCTTTATTTTCAGTTTTTTCACTTTCTTTTTTTGAAGTTTCGCTTTGTTTGGTCACAATGAAGTTATGAGCACTACCAGCATAAATTTGGGTAATGCACAAACTTGGATCTATGTCTAAATCAACCAGAGTTGGGTTTGAAATAAATGGTTCTGCCAATTTAGTAGCTGTATTGGCATGCTCATTCCAACCCCAAGCCCAAAGGCTGTTGTCAGTCATCAAGCAAATAGTGTGTTCTGAACCCAATGCAATATCTTTAATTTCTTTACCATCTGGTATTTTTACATGTACTAATTTACCACAGATATTTTCATCAGTACCAAGTTGTCCATAATTGTTTCGTCCCCATGTTATAAGAGTGCCATTCTCAAGCCACAACAAGCTGTTAGTCCAGCCACTAAGCAGCTTTTTCACACCTTGCTTTACACCAATGTCAATTTTTTGTGCAGTGAAAACTTTTTTATATTTTTCTTTGTCCAGTAGAAGTTGTCCATGTCTATTGTCCCCCCATACATACAGTGCTTTTTCATCTGAACACCATGCAGTTGTATGGTTCTGACCACATGCTATGTGAGATATTTTGCCAAGTTTTGGTACTTGTTGGAATCTGTCAGATGACTTCAACTCATCTCCTAGTCCAAGCTGTCCATGCCTTCCACACCCAGTAATCCAAACTTCACCCTTTGAGTTTATTATGGCTGTATGTCGTAAACCCATTGATACTTCACATGCATTGACCTGCAGTCTGAATGGTTTGACTACTTCTGGGAAATGGTCTTTTGGCAGTCCCAGTTCGCCATTACTATTTGAACCCCATACAAAAAGGAAGTTGTCATCTGTCACTCCACAGCTGAAGTCCCAGCCGCATGCTATATTGGTAAAAACTATACCTCCCAAGTTCCATACTCTTTCAAAGGAACTGCATTCCTTATCTGTTCCCAATTGTAGTTTATGATTCCAACCACAAGAAAACAGTTTACCTTCGATATCCAACAGGAGCGTATGTCCACCGCCACAAGCTACTTGTTTAACTTCTACTGCGTTTAATGCAGAATCTATTAGAACCTGGTGAGCCTTTTCTACTTGTTCGTTTACAGTACTAAGGCCAAGTTGACCGTGTGAGTTAGCACCCCATGAAAATATCATTTTCTTTTCAGTTTTATCAATATAACCTCAAAAGGTGCTGTAAAGAAATAGCTTCAAATTATAATTTTGAGGCACCTTATTTAATATAATAGGTACATAATTAGCGTTTGTTTTAGTTTTACAATAGTTCTTTTATTTACATTTTGTTTACAAAATACAAAATAT
>k38_134918
CGTTCATATACTTTTCCATTACATACAAGCATTCTACGTAAACCGTTTCGCTTTCTACGATACTAGAGACAATGCATCGGTGCATGGTAAGCCGCTCAGCTTCTTCATTGTTGCTGATGTTCGACTCCTGGTGCTGCAGTTTTCTCAGAGCCGGCGGTGTGGCGCTGGCTTCCGTGTCGGAGGAGATGGTTCTCAGCAGCAGTGGAGTGTCGCTGGAGTCTGCCAGTTCGGACCCTGCTTCGCTTGGCTCTTGGCCTTCACCCACTTGCTGTATAAAGTAGTGTATGTTGACGTAGTTGGGTGCGACGGCACAAGGCGGGGACTCGGGCGCGCGCGGCGCCGTGGGCGC
>k38_135123
AAGAAGATTTGAAATTACAGATTAGTGTAAGCTATGTATACGGCTGGCTGTTTGAAAGGGGTTTTCTCAAAAGTCAAAACTTTGGTTATGACAGCATTTCTGCACATAGTCCATATTTCCTGTTCAAATTAATCTAGAAATATGTTTAATTGTACTGTGTGTGAACACCTGGAAGCAAAACCATAGTGCAAAGTTCATTGTAGTGTTACCAAAAAATGTTCTCAATTAGTAAATAAGCATTAATTTTTCATAGTCTACATTCAGAAATTACCTTTTCATTCTGTAGTTCTGTGTAGTTCATATAAAATGGAAAGGGCAAAGACAAGATTCAGATTAAATATTAAATATTATTCTGGAAGCTGGCTAGACTCTCAGAGGGTCAGGAACACAGAATTAGTTTGGAACTTTTGAGAGGATCCCTAGCATTCTGTACTCCTTGCTTTCACAACTGTTATAATGTAGAATGATGTGCTTGCTGCCCAAGTGCTAGTTCACTTTGGTTGCTATATTAAACTGTAAATACAATAGAACATTAATAAATGTCTCTT
>k38_135496
CAATTTTAATATCATTTTAGATGACTGTTGCGAAAAAGCAAAACATAACAGAACATTAAATAAATTGCCGTTTTCCAAATTAGAGAATGTGAACAACTTAGATTCGCTACTGCACGCCAGTTTACACCTAGACTCGTTAGAGCAAGACCTCAACAAATTAGATAATCCTTCACATCTCGAACGTTATGGTATACATTACATTTCAGTCAGCTATTTTATCAGTGGTATTTTCTTAATTTATATTATATACAGAAACAGACGGCTCTTTTGTAAAAGTAATAGAAATCAACGTTGTTGCATTCAAATCTTTAACCAGTGTAACAATAAAAAGTCTGTAAAAACCACACAGAGCATTCGGGATGTGGAAGATTCGTCCGGCTCTGACGAGCACGAACCTAGATCAACTCCATCTCCGATGAGGAGGAATATCATAATAGCTCAGCCAGCACTTCACGCCCATGTTAGAGAATAAGTTAGTTTTAAGTTTTTTGT
>k38_135583
CTGGCTTCTTACTTACTGCAGAGCAATACGCTCGTGTAGGTTATACCTTGGAGAATAAATTGGTCTTCAACAGTCCAACAAAAGATGAAAAGGAAAGAGAAAGACTGTGGTTCGCCTGCGGTTACGCTAATACCACACTATTAGTCATTGATCGTGCGGGCTGCCCAGCAGACGACTTGGTCGAGGCCGGACTACTCAAAGATATCAGAAACGTTACCTTCACGTCGTCAAGGACATTTTTCGACTACGTAATGCATGCACAGTATTCATATGTCGAGAGAATCTCGCTGTGTAATCAAATACGCGACATACTAGCGACGAGAAATAATTATCGTTGGTGTGGAGCGGAGCTTGAATCGATAATGCACCCCAACATTTACAAGAATGCTCGTGAAATCAACGGACTTGCCAAATTCGGTCATTGGGTGGACTCTTCCGGTATTTCTTCACGAAGTGATGTTAACACTTCGCTGCTCGATGTTTCCGGC
>k38_136151
CAAGCAAAAATATAATGTAGTCATATTAAGAAAATTGTGCACAGAATACCTCAATACTAAATATTCAGACTCTTGGCCGATTTATACAGATGGCTCAAAACAAACTCATGGTATAGGAGCTGCATTCTTAGATACTAACACTGGTAGCTCAATTAAATTAAAGATAGATGCGAATATTTCAATCATGCACGCGGAACTAATCGCTATTGCTGAAGCATTGTCATACATTACCACACTAGATTATGACAAGTTTGTTATCCTAACAGACTCAAAAAGCTCGCTACAGCATTTGGCTCGATGCACCTCGGTAATACGAGGGCTACCGATTGCCTATGACATTTTGAAATCAATTCGCTCTCTATTGATGCAAAATAAATTGATTACACTTCAGTGGATACCGTCTCACATTGGGCTCTCAGGTAATGATGAAGTAGATACATTGGCCAAGCTAGCCTGTCTGGATGGTGAACAATTTTCTGTAGTTCCATTTCACACTGAACATATTTCCTCTATTAAAATAAGGTGCAATGAATTGTGGCAAGAATACTTTGATAAAAGGTCGACAGAGAAAGGTATATGGTATAGAACTGTTCAGCCGCATCCTTTGAGTTCTCCATGGATTGATTGTGCTCTTAGTCGAAATTACATAACGATGCTGTTAAGACTCCGTTCCGGTCACATACCACTGAATAAGTTTGCTTTCATGATGAGAAAGGTTTCATCTCCTAATTGTAGTCAGTGCAACGTCCCTGAAGATGCATATCACGTTATGGTGGAATGTGTCCGGGGGCAGATATTGAGACATATTTATTTCGGAAGTAGACTTAATGTCTTGGGTGCCTGTAATGAAGTTTTGTCTTCCCCTCTATCCAAAGATGCTATGTATTTATGTAAAATTGTTAAAGAGTGTTCAGATAAAAGAAATATCTAGTGTAAGATTGTTT
>k38_136258
TTATCTTCTGGGCGCTTGACAGGAGCCCTGTCACCAGGGCGCCATTCTTCTGGTCTTCTCTTCTCGAAATCGCCCTCAGGTCTAAGGTTGTCTTCAGGACGCTTGACGGGAGCCCTGTCACCTGGACGCCATTCTTCAGGTCTTCTTTTCTCGAAATCGCCCTCAGGTCTAAGGTTATCTTCAGGACGCTTGACAGGAGCCCTGTCACCTGGACGCCATTCTTCTGGCCTGCGCTGTTCAAAATCTCCCTCAGGGCGAAGATTGTCTTCGGGACGACGTGTTGGAGCACGATCGCCTGGACGCCATTCGTCAGGTTTGCGCCTCTCGAAATCTCCTTCAGGTCTCAAATTATCTTCTGGCTTTTTAGGCTTCTGCCTTTCTGCAGGACGCCAAGGTTCTTTTTCTGGAGTAGTGAAATCCCCCTCTGGTCTTAGATTGTCGTCCGGCTTACGAACGGGCGCACGATCACCGGGTTGCCACTCGTCCGGTTT
>k38_136294
TCACTTGTCACTTGTTTGAACTCACCAACACTTCACGTTCACTTAGATCTCACTTCATGTTCACTTAGATCTCACTTCATGTTCACTTATATCTCACTTCATGTTCACTTGGATTTCACTTCACGTGAGTAACTTCCATCTGTTTTTGTGACGGCTTGTTAGCTTCTCAAACGTGCAACTTCGTTGATGATGTAAATCCATGATTCGTTACCATCGACTCTGCCACATTGAGCAATCCAATCCCATAAACAGTGAACATTATTATCACACCCATATCCACTTGTCATCACCGTTATCAGATTTATCACAAAACAAAACACAAAAAGTCAATACATGCCCACTTAGGATTTACAACTTGCACACTCGTAGAATAGGTTAAGTAATTTGAATTTGGAATA
>k38_136305
GCATATTAGTTAAGTTTCTGTAGTAATGCATTTATTAATAAATGTTAAGGTATTTTATTTAAGTAGAAGTAGTACCAATGTAATGTACAGAGTTTTGGTGGTGGAGTAGATGATAGATATAATGCATGGAATATTTAAAATAATAGTAAATATTATAATAATGAAACAAAAAAATTAAATTAAAAATACCTAAATGATTCCTCTTTATAATATTAGTAAAGTAATAGATATGTATTTTAAATCCTAGTTTTGTCACCCAGTTGATTGAATTTGATACAAGTTTTGGTACAATGGCTCCTTCATGGAAATTTCCATGTCAATATGAATAATTAATTTTATAAAAGTACCTTTACTTACACGACGCGAATGCACAAAGGTTATTTTCACAAACAGGAAAAGAGTCACCGATACTCTGCTGTAAAAAAAAACTTTACCAAGGGCATCTTCAATTTTCGCCTCGCGGAAGGTGCGATTTATTTGATGTTGAGTATTATTATTTCTTCATTTATTTTGGGTGGAAATATTTTTACTTTATGTAACGTGTTATGGGCAAGATTGTATGGAGAGAAAAAGGTGTCCCTTTAATTTTGATAGTAATGTGCAGATACTTAGGCAGATTTATGAGCAAAAAAACGGTATTTATACAGAGTGGCCAAAACAGTTTCTAAAAGAAAAAAAAATAGATTCCTTACAAAAAAGTGTATTCAAATCACCCCAATGTATGTTCTACGATTTTGCTTAGTTTAG
>k38_136689
CGCGCTCTGCAGAGCAAGGTCGTGTAGAAAGGGGAGTTAGGTGGTACGGCCATTTCTTCCGCCTTCCGTGTCTGCGGCCCTCGCAGAACTTCCAGCAGCGACATGTTGGGCCAGAGTATCCGGAGGTTCACGACCTCCGTGGTCCGTCGCAGCCACTATGAGGAGGGTCCGGGGAAGAATTTGCCATTTTCAGTGGAAAACAAGTGGCGGTTGCTGGCTATGATGACCGTGTACTTTGGATCTGGGTTTGCCGCACCTTTCTTTATAGTAAGACACCAGCTACTTAAAAAATAAGGATATTTAATTCATCCCTTTAACAGAATGAAGAAAGTTTAAGAGGTGATCTGAAAATTGGATTAAACTCTTGAACTCTTATACTAGAAAAAATTGTAAATAAACTAATGACA
>k38_136762
AAAGCGATCATAAACAATGTGGGCACACTGAGGATGGGTATTTGGAAGCAGGACATGGTTCCGATTAAGGAAATGACTGATGTGCTGAGAGTGGTCAAGGAGCAGTCAGGTCTGAAGCCCAAACAGTGGGTTAGATTGAAGAGGGGTCTGTACAAAGATGATATTGCTCAAGTGGACTATGTAGATCTGGCTCAAAATCAGGTCCATCTGAAGTTGCTGCCTAGAATAGATTACACAAGACTGAGAGGAGCGCTGAGGACCGTTCAAAGCGAGAGCGAGGCGGCGAAGCGAAAGAAGAAGAGGCGTCCGGCCGCGAAGCCCTTCGACCCGGAGGCGATCCGCGCGATCGGCGGGGAAGTAACGTCCGATGGTGACTTCCTAATATTCGAGGGCAACAGATACTCCCGGAAAGGGTTTTTGTATAAAAACTTTACGATGTCGGCGATTCTGGCGGA
>k38_136767
CGGCCGATAGTTTGGTCGGGCTGTTAATCAGTATGGAGAAGTATGAAAGTGCGCACATTAGTACCGGCAGATTCTTCATACAAATTAGAATCTGACTCAATTATCGGCAGGGTTCGAAATTATCAAGATAATTAACAGTATAAGACACATTTGTCTTAATGTTTCATAAGAAATTCTGATGTTACATTGTTTCAAGTCGAGTTATTTGTTGCGAATGTTGCTTTATGTTTTGGTTGCTGATTGTTGTCAAGTTATCCAACGCTAGTTGAGGAAAATAGATTAAATATTTTGACCCTAGATAACGAGTGATCGTTATGGAGTTACCACGCCCACCACTAGACGCAAGTACGGAAATACACGTTCGAAAACTTTGAATACAGTTCACTTTC
>k38_137326
AAGAGTGACCCGAAGTGCAGCTATACTACGGACTACATGTCGGAAACTGAAATGCTGGAACTAAGAGAGGAATCGAAGCAGAAACTGCAGTATGCCAGTTCGGTGTACAAATGTGAGCTTTGTATAATCGGTTTCTACACACAACAGCAAGTCGAGGACCATTTCGTCAGCGACCACAGAGCTAAACCCGGCAAATCCTGCTGCAAAGTGTGCTACGTGTACATAGACGATGCATCGCTAGCGGAGCACACTGCGTCGCACTATGCGCGGTACACTTGCAAGCTATGCGCTCACACTTGTCATAGCGTCAAACAGATGACGCTACACTCCAATATGCATGCGGGGAAAAC
>k38_138302
ACGAACGCATAGTAGAATTTAGGATATATATTTATAATATTAATCGTATAATAACAGAACATCGACATTATAAAGCGATAACCGATCCACCAACATTCAATAAAGCCATAATGATTGCAATCAAGTAGATAGTTATGTACAACGGACTCGCCGAGAACGAGTGGGAACGTTCAATAGTTACAATATCAAAATATTAAAGCTATGTAAAACATGGCCAATGAGACAACAGTCTTATTACTAACGAGTTCAAGTCGATAATATGTTGACCTCACTCCAATCGCTTTCGAAATGTAAAAGATATAAAGCTCTAAAGATATTTAG
>k38_138806
CCAATGGACTAACGTTACGCGTTGCTACTTCAGTCAGAGGTCATTCGCGCCGGTGTTGAGTCGTGTTTTTGAAAAATTAAAAATGACAAATTGTGCGATTTCCAACTGCAAAAACCATTCTAGGGTAGCCAATAAAGGTATTACCTATCATCGATTTCCCACAAATCCTATTGTTAAAGAAAAATGGATCAATGCCACGAGTAAAAAGAACTGGTTTCCTTCAAAATATAGTACAATTTGCTCTATACATTTTAAGAATGATGATTTCCTAGTAACCGAAAAGAGCAAAAGATTACATGAAACAGCATATCCGACAGTACATGTGCTGAGTTCGACAACTAATGGAGAAGAATCAAGAAATGAAATCGTTGAGTTTGTGATATTCAAAGTTAAGGATGGTCTAGTACACCAGACAGAAGATGCTATTCAATTAAAATCGCAAAATAACACCGCAACAAGCTCAAAGTTTTCGTCAGACCTATCAGAAGAGAAGCATGGAGAGTTAGAAGCAAGTAGTCCATCTAAATTTAAACTACAAGACGAATCATGCTCAAGTACACCACCATCCCGAGAAAAGAAATTACATCAGATTTTACTGAAGAAAGAAGAAGTTATTAAAACAAAGAATTTAGAAATCAAAAGATTAAGATCACAAAATATGCGGTTACAGAAAAAACTCAATAAATTTAAAGATATTTTAATGAAATATAAAAAGAATTCTCGATTAAAGAAAATGAAATGAAAGCGTAGGCATAAAAATACCTATGCCAAAATGTACTAAGAAAGTCATGCTATTCTAGGGATAAATAGTGCCTATGTATAATTTTAATTAATAACATCTTAAATTTAAGTATTATAGTAATAAAATAAATGGATAAGCATTGAACGAGAG
>k38_138886
AGAAAGCCCAATACAATCGGGCCAAACATGATCTAGCAAAGGCGCTGGCTCTCTATCGCGAGGAAGTCTGGACCAAGCTGGTTGACAACGGAGCAAATAATTTCTCGAAAATGTGGCGAATCCAACGGGCCATGAAACAGCCACCACAACTTCTGCCAACTCTAGTGGGATGCCGAACAGAGTTAGAAACCATCGACCGCCTGGTGGAAACTGCCATAGTTACCGATGCCCATATCTCGCCAGAAGACGAGGGGCATGAAAAATTCACCCCCTTTCAACCGCTCCGTCCTACCTCACTGAGTGAAATACGTCGAGCACTTATGATGTTCAAGAACAAGAAGAAAGAAGGACCTGACGGGATACGAGCCGACCACCTGAAACTGGGCGGCCAGGTTGTCGTTCACAAATTCCACTTGATAATGGATTATGTCCTTAAAACAGGCTACTTCCCTACCGCCTGGAAAGAGAGTATTTGTATCTTCTTACACAAGAGCGGAAAAGATCATACCAAACCCGAATCATACCGCCCCATCTCGCTACTTAACATCATGGGCAAATGGGCCGAGAGACTTATACAACAACGCATATTGGAAGAATGCTCTAACCTCATTCCCGACCACCAACACGGGTTTGTCAAATATCGAGGCACCCACACGCAGATCCTTCGCACTGCAAAGAAGATCACCGACTCGCTTGAGAAAGGCCAGAGTGTAGCCATGATATCAACGGACTTGTCGAAAGCCTTCGACTCCATCAACCATAAAGGACTCGTGAAGAAACTGCAAAACGCCGGAACGCCAAATAATATAATAAAGATTATCGAAAACTACCTAGATGGGCGCACTACCCAGGGTAGCTTCAGAACAACGCGAGGCACCGCTAAAGAAATACCGCACGGCGTGCCACAGGGATCCATATTGGGCCCCCTAATCTTTAACTTATATGTTTCAGATATACCTCGCAATGGATACCGCGGGCAACTTCTCTCGCAGTATGCCGACGACCTGTGCATCCTAAATGCTGCCCACAAACCAGACGACGCTACCATCCGCGCTGAATGGATGGCCACCGAAGTCGTGGATTACTACCACCGGTGGGGACTCAAATGCAACGTCGCAAAGACGGAATGCGTGATGTTCACACACAAGAGACCGGCGAGCGATGCGCCCAACAGTCGTGGCTACCGCAATTATGTCAAACTAAAAGACGAAAAAATTGTCTACAAGAATCACACCAAGTACCTGGGTGTGATCTTCGATAAACAACTCTCCATGAACTTACATACCAAACTGAACGTTGATAAAGCTAAGAAGGTGAGAGCTTGTCTCTACGGCATCATCGGCTACCGGGCAAATGTGTCGCTAGAAACCAAACTCAAGGTGATTAACGCCTGCCTGCTGCCTGTCCTGGACTACGGGGTAGTGCCGCTGCTACCGTTGTTCAGTCGAACCAACCTACTCACGCTCGAGCGCCAACACCGAATGGCTCTTAAGGCAGCTGCCCAATTCAGTCGTAGACTGGAGACTGAAACCCTCTACGACATGCTTCAACAAGACCCGTGGCATATACGAATTCACGACCTGAACAAGGACCTCATAGACACCGTGAAACGCCTCGACATCCCGGATCTTCGAGACCCTGGCGAGCGCTACACTCGACACAACAAATACAACCCCCTCCTCTACGCAGATAGAATTGGCACGGTTGAATTTGTGAACAAGCGCGAGCGCAGCAAACCACTTGACAAGCGAAAGGCTCCCACCCGCCCAGGCCTACTAGGGTCCTGCATTCACACCACCACGCCTGACACGTAAATGCTCACTTACGGAATGTGCGAACACATTGTCCTCATTGCCCCTGATAGGGGAACTAAAACTGCGCAATCTGCGAGAAAAATATCACAGAAACAGTTCCACCAACCAAATGATCCCTCTCCCAAGGACCGGTACTCGGATATGAACTATACCCCTAGTGTAATTACTTGCAAACTGTAATAATTTATAAGTAGCTTGTAAGTACACACTCATGAACATGTACCATTAATT
>k38_138997
CTTTATTAGACTCAAATGCTGCAGTACAGGACGGTACAGAGCGGTACACGGTTGTGCTTCCATACTTTAAACACTGAGATTCAAGAGTTTCAAGTTAACAAGTTTCAAGACAGACTAGCTTTTTTTTTAAATATCCATTTGAGAAATTATTTATATAAATAACATAAAGGAAACCCCACATGTTCGACAAACAAGATCCTGAAGCATGAGCATTGCTTGACCGGAGGAAGGGATGGGAGAAGCGCTACAGAAGAAATCAACCGGTGCTAGTGTGGTTCAGTCCTAAGGGAAAAGGTTCACTGGAGAGGAGC
>k38_139313
GCGGACATCTGCAGATCAAAGGAGCGCTGAGGACAGGATGTTTGTGTGGGGCGTCGTGACCGCGGGCCTGTGCCTCTGTGTGGCGCACTGCCTGCCGCCGGATAAGGTGTCAGCAAACCACATCATCAGAGCGAGAAGCATCGACCTAAACAACAACCATGGCCTGACCATGGAAACACGCCTGGAAAAGACTGTGATGCCAACTGGCTACCGCTTGGAGCTCGAACCGTACCTAGAAGATGGCCTGTTCAAAGGCCATGTCAGCATCAACATCACCTGGCTGAAGGATTCAGACGAAATCAACATTCATAGTGGACACGATTTAGAAATCACTGAAACTGAAGTTAAGGCTCATATTCCGGCTAATTCCAGGGACCTCCAGAAGATTTCAGTCAGGAAAGTGGTACCAGACCTGAAGAAGCCATTACTGACGATATACTTAGAGAAGTCGGTGCCGGCGTCGTCTATAGGCCATCTTCTCATCAGCTTCAATGGGAACCTGGAGACTGGATCCACTGAGGCATTCTTCAAGACTACGTACACCACAGAACAGGAGGTTGAGAGGATGGTGGCGGCAACGCAGCTGCGTCCCAACAACGCCAGGAGAATGTTCCCCTGCTTCGATGAGCCAGGGTACAAGACGCCGTTCGACCTGAGTGTAGTCCGGCCGAGGACTATGATCGCCCTGAGCAACATGCCTGTGGCTAGGACAGAGGACATAACCGGCGAGCCAAATGCGGTATGGGA
>k38_140095
AAATATTGTCATACACAAATTATCCAATTCACTTGATTCCTAAATTTCACAGCAAAAACATCAACACCCTGGCTTATTGATGACTATCAAGAGAAGTAATTTTACGAGGAGGGACCAAGCCAATATAATGGAGTCCGCTTAGATTAGAGTAAATACGAATAGTTAACGCGTATTGGATTCACTTTTATAATGATTAAAACTGACTGAACGATGGCAAAAATATATGAAATAATTATATTGATTAACACTGGTTTTAGTTAGAATAAAATTAATACTCACAAATTGTTTACAGCGGCGTACGCTATCGCTATGTCCA
>k38_140115
CTCTTATAAACCATTTATTTCTCCCGGCTGGAAGGTGGGCATCGCTACCGGTGGATAAACACAGAACACTACGTGGAGCGAGGCTCAAAGAACAGCGGTGCAGGTAAGTGGGGCCAGGACTCAAGCGAAGGTGGAACCGTTCCAGCCCACGTTGGCAGCGTTCATGTCGTAATAGTTGATGTAGACCCGGTCCGGGCTGATGTGCAGGCGATCGGACAGCAGGCCACACAGCAGCTTACTGTAGTTGCGGTTCTGGGCACCACCGATCTTGCCGATGCTGTGCAGGCTGCAGAGGGCGCAGGGATCGTTCGTGCCGCTAAAAGTCATGAGCTGGTCCGGGACCACGTGCACTGCGATGTACTGTGCGGGCTTGCCGGTGGCCTGCGCCAGCTGCTGGGTGAGCTCCGACAGAAACCCCTCTGGCACGGAGGCGCGGGGAACATTGGTGTTCACGATGAACATAGGCATGGTGGCGGAGAGACTGCGAGCGTGGACCGGA
>k38_140492
GTGACTCCTGAACCTCCATTGAGACTACTGGAGGTTCCAGCACTAAGGCGGTCTCACTGGCCTCAGATAAGCCAAACGCTCTTACAGGATGTTCCAGTGCCGCTGCTGAAGGTTCAGAATCAAACTTTAAGAAGGAATCAGATTCTAGATTCCCATCATGATGAGATTTCAGCTTGGACTCAGATTCTTCTGGTTGTCTTTTATATTTTTTTTCTTTTTCTTTCTTCTTTTTCTTCTTTTTGTTTTTGTGCTTTTTATGCTTCTTTGACTTTTTGGTGGGCACTTCATCAGTAGGATCTGTTTGCACAGATACGCATCTACTTTTTCTGGAGGCCTCTTTCAAGTCGGGCTTGTACCGCAGCTCCGTATCTAAGACCCCAGAGAGGACCTCCTCTATCTTCTGCACTATTTCTTCATTTGGGAGACTCCTTGCAGAGGCAGCTGTGTCAC
>k38_141585
CGCCTCTAGTCCGCAAGTGATGAATTGGAAAATCGGCGCGTAGTCGCTCACGTGGTCGCGCCCCGCCCCCGCTCGCCCGCGCTTATATTTAGCGAAAATCGCCTCTCTGGAGCGGCCCGACGGCCGAAGCTCTGCGCACATACATAGCTGTTTATGAACAGTGAGACGCCACATGTTATTGGCTTCGAATAACAGAGCCGATAAGGACAAGACAGATAACCTCTGCGGACCGCGGCGAAGTCCGGCGACGTTCTGGAAATAGAAAGAAATCTTGAAAAATCAGAAAGGAGAGCGCGCTGAGATGCTAATGGCCGGTGCCGGCACGCGCCGATGAGCGCTTGGTCCGACACACCTTCCAAAAAATTCCACTGATCGAAATCGCGGCGGTGTAATGTCTATACAGGGGAGCGGTGGGTTCCAGAGCCCGTGGTCGTCGCAGACAGGACTGGCGGAGCTGGACGGCACCATGGGCGAGCTGGAGCCGCTGGGCGAGCTGACGGAGGTGGGCTTCGAGCCGCAGACGCGCGCGCG
>k38_141666
TCCTCCTCTATCTTAGCTCGTAAACGGTTCCTGTCTTCAACGATGTGGGGATCATCTCCTTCTTCTCCGTGACGAACGATTCCTACCACGGGGAAGTCTCCCACATCGTTCTGCGCCAGTGGTGGTGGCATCAGCAGTTCCGGACCAGCTTTTTGGATACGTTTGTACACATTATACACACTGTCGTTCACACTGGTGGAACTTTTAAACTCTGGCAAGTAAAACAGTGCTCCTAACCACACGATTCCGAATGTCAAAAGTACTGAAACAATCAAATATTTCTCTCGCAGACGGAATGAGCGCCGAGATATGGACGGCACCGGGACTCCATTCACAAAACGCTGGTATGTGGGCAAAATCCCCGTCATGTTTACGTAAACACAGTCCTAACACCTAAAATTTGTATTTTAGTCGAAGTCAGTTATTCAGAG
>k38_141865
AGATTTTATTCGTGAGTAACTATGTGGTCCATAAAATGTATTGTTCCTTTAATAATATGTGTTCCTTCCATTAAAAGTATTTGTTGCTGCTAAAATAAAATAAAAACAATGCCAATTTTACCCAGACCCTTCGATGCCAATTACATGTAAGTCAAAAAGAAAACATCACTGAAGTCCATTAAACTTGGCTGACTTATTTCATCCAGCTTCATCATTGCAGCATTTATTTATCTATCCTCGGATGTTTCCAGAAACTGGGCATATACATCTCTTGTACACTCACCTTTTTCATTGAATTTGTATTTGTAGTATGATCCATCAGCACAAATTACTATTATAGAACTCTTATCTACTCCAAATGCACAAATGCATGGAGGCCCATTTGGTATAGTAAACTTGCAGAAACTCCAATTACTAGAAAAATATTTGGGTAAGAAATTCACAGTTGCCAAGCTTGACTGCTTATTCAATTTCTCATCTTCTAGACTGAATACATGAACTGTTCCATGGTCCGATGTCACACACAAGTTAGTGCTTGTGTGGTTAAAGTTAATACAGTAGATAGTTGCCTGATGAGCCCCTCGTCTTAATTCAGCAAGCTTTTGTCCGGTAGAAGTGTCAAATACACGAATGAGTGTGCCTTTGGTCGAGGCAGTGGCCAGCCTAGTGCCTCCTACGTTCAGAGCCAGGCAGCCCAGTGGAGCCTCGTGAGCAGCTATTAGATGTCCTTCTGGTGCTGTGCTGGTTCCTGCATGACTGCTCAACTCCACCAGTTGAACATGACCGGGTTTTCTACTTGGATAGGCAAGCAATGCATTATTGCTGTTTGGGCACACAACACATAGCCCACGAGAGTTTTGGCATGTCTCAAAAACATGAAGTAGCTGTGGCTGAGCAGTAAATGTATAAACCTTTATTAAATTTTCCAAAACAACAACAATTCGATCTCTG
>k38_142106
TCAACCGCGGCCCGTTCGCCGGCCACCTCTTCTCTTCGCTTGGCGAATTCGGGGTGCGGCATCTGGCTGTGGAGGTTTTGGTCGGTTTGGCACGTAACGCGGGGCTCTCGCGGACGAGATTGGGCAAGTCGCCGGTAGGACGGATTCGCGGCTTCGGAGTTAGGGGTCGGGGCTTTTCAGGCGGTGTGGGTTTCTCTCGACTTCGGGCTCGTTCTCTGGTGGCTAGGTTGGGACCTCGCGGCGCGGTGACCGGGCGCGGAGTCGACGATCCTAAGGGGGAACTGCGTTTTGGTTCTGCTACGGTAACGTTGACGCGCCGTCGTGGCCGTGGCGGGGCGCCGGCTATGGACGAGCTCTCGGAGCCACAGCCGGACCCGCAGGAGACGACACT
>k38_142844
GCCCAGATTCCATAGAAAAGTGCCCATCATCCTTTGGATACTGATACAAAAATCACCCTGTATATTCGTGCAAGGACTGCTTTAAGCTCGTACTTAAGTAGCTCACGATCGTGCGATCTAGTGTTTAAAGGTTTATTTCTATGAATTTGAAAATTTCTTGTGTTCATTTTTATAAATTTTTTGTTAAACTTGTATGTAATAAATTGCAGTTGAATATTTTGTTACTTTTAGATACATAATGTTTTGTGCAATAATGTTTTGTATTTTTTACCTATCTTTTATTTATGTGCAGGCAGTGCAAAGTAACAGAATGGTTATATTATGGGTTTAAGTGGGAAAATTAATACCTATAATGTTTTTTTTTATTATTTTATGTGAAACAAAATTTATAGTCAAAAATACATCACACACAACTTGTTAAACTTCACATCGCTCTTATAAATAATTTTATAAGTTATTGTTTTATTTTAAACTTATTCTTTTCATTTTAGATATAAGAGTTACCTACTTTTGCATTGAAACTTTTCCACTTTATACGGTGGAGTGGTCATAATAATTTGTTAC
>k38_142851
CTAAATTGTCTTCTAAAATACTATTAATAACTCTAGCCGCATTAAATCCATAATGCTTCAAACATTTCAATATGAATCCATCGCCCAAATGCGGCAGTATATCCTTCACTTCGCTTATCAACGACTCCTCTTTCACGCTGTCGGGTATTTCGTTGTCTCTGGTCGGTTCAGGCGAGTTGTCTGTGGTTTCCGCGTGGCCGTTGGTTATGGTTCCGTTTGTAAGGGCACTTTCTGGTATTGGCTCGTCGAGGTTTGAGTATATTGCTTGTAGGATGAAATCAGTCTTTACGGTATCAATGTCGGGGCAGGCCTGGCGCAGCAGCTCGAGGTCGTCGTGCACGGGGTAGCAGGCGTGGTAGTCCTTGATGAGCAGCTTCTCTGATAAACCATCCAGCATGAC
>k38_142999
AATATTTCACATGCATATAAAGAACATACTCATATCATCGGCCACTCCGGGAGTCAGTTGGAGGAGTTTTTCTTGCCCCTGCCCAAGATGGCATCCTTAGCAGACTTTATTGTATTTGTCACAGCAGCAGTCGTTCTACCCAATAGTCCATCTCCGGTGCCAGATTCCCTGTTCTTGCGAGTAAGATGAACCACCCCAACTTTCTCCTTTGTGGGTTCGTCATGCCCTGCTGGTGATCGGTAATCTTCTGTTTCCACCTTTGTTTCTATTGCTTCTTCGTTTACCCTTTCAGTTCCTTGTGTATTCATGTTGTTGGAGTTTCAGATACT
>k38_143695
TTATTTTCTCGTAATGGTGTTGCGGTATGAGCTTCTAATACTCGTGAGGCGAATGTATAACTAATCTAGTAAATTCTAAAAAGGACCTTCGACCAACTGCACTAGAGTCGTGATTGAACTGGAACTGGAGTCGCGGTGATGCAGTCGATCAAAAGTGACTTATCTAATACAATTAACATAGTAAACTATGAAGAGTCCACAATCGTCAAAGCACCCGGAGTTAACCACTAAGTACATTGCAGGCTTCAAAAGCCCTATTTTAATTATAATAACGACGTTTCGAAAATAATCACACATTACAGCAATATTAATTACACTTTGCACTCGGTGTCCACGCAAAAAAAACATCTTTGAACAAACATACACGCAAATGGCATTGAGATTCTTTTTTTTCGTATAATTTGTTGCAGTTCATAAGACTTTATTCTTATTTTAATGTGCAGCGCCAAAGTTCACGACACTGTGACAATCCCCCTCCCAACTCCGGGACAAAATTGAAATGAAAAGAAAAAATAAACAAAAACAAAGCTTTAAAATTTTATTAAAAAAATAAACATAACGTACAAACTAAAAATAACTAACTAAATAAATAAAAGATAAATTATAGTCTAAACTTTGTGTGGAGCTGATAATTTGAGATCAGCTCGACACAAAATGTCTACCGTGTGTCTAATGTAGGAGATTTAAAAAGGATAAAATTTGAAAAATATCAATCGTTTGCAGAACACTACCATACGTGCAGCATAGTAAGTAGATTAAAAAAGATGGTAAAATGTGTCTTAAAACTAATAAAATGATATGAATCCGGCGTCAAATCCGACTATAAAACTTAACATAGTGTCGTAACGTAATAAAATGATGCATGAAGTGCTTAACAATCAGTCAATGAGTACTTTAAATGCTTAAAATATACTATATATTTTAGCTTTTAGATATAATGCCTTATATAAGTGAGTTGAGAGACAAAAACTACAGAATAAGGAATGGATATTCTAAAAGAAGTTATCATACATTAAACATTATTTATGGTATTTTAATTATCCCTTCACCAGATCTATGAGTCGATCATGCAATTAAAAGTTTAAAAGGTTCCATTAAACACTGAGCATTTATATCTTTCAAATTAAGGTGTTATATTTTAAAGATTTACTTACATACCGGTATGTGAGATAGGACCTACCCTTTGACTGTGTGCAGTGTGCAAAAGGAAACTCGAGTAAAGCGAGTACAGAGTGAAGTAAACCACATTTCGCGGACTAACTTGCCTCTAGGTCATCAACAATTATACTTTTCGTCTAATCTCACCACTAATTTATATGATATTAACACCGAAAGCCATCCTAACACGCATGTATACCAATATTTACAAATGCGGGTTTAGATCACTCTGTATCGGTTGAGTACATAGTCTTTCCATTGAAGGTACAGAGTGCGACAGTTCAAGAGTTGTAGTGCAGTGTCCGTGAGGAACTAATTGTTCAACAAACTGAAATAAAAATTAAACGGGTTTCTAACTCTGTCGCGGGAGGGTACCAGACGAATTTTGATTGTATTCGAGATGCCGGCTGAGCGAAGTGTAGATTTTATAGCTGATTTCTTATCAACGTTTGTAGCGAATTCTCTGATTGGTGCAGACACCAATCTTGTTATCCAAGGCAAAGCTTGGACAGCAAATTTCGC
>k38_144396
CTGCCGCTTTTTAGATCTTGGTTTTTTTATTCTTCTTTTAACTCTTTTTGTGATTGGAATTTTGCCATTTTCCTCCACCTCATATTCGATTATGACCGCTTTGGTTCTTCGTCTCTTGTACTTTCTTCTTTGAGGTCCGTTGGTACGCCTTCTTGTTGTGCCCGCGCTGGTGTTGCCTCTTCTGCTGATTCGGGTGCCCCGTGACGTTGATGGACCTGAATCTACATTGGAGGAACTGCCTCTGCGACCCGATGAGGTAGACGGTTCATCCGATACGATGTTTCGGGATGAGCCTCTTATATGTCTGGGTTCTCTGAATCGGGGTAGGAGAGGCATGGGCATATCAATATCCTCCAATCCAGAGAATAAACCCTCAATCTCAGACAACTGAATGACATCTAAAATACTGTCACAATTAGGACAGAGCCACTGTTCTGCTGGAATCTCTGTTAAAGGAGGAGTAAGGCACTGCATGTGAAAACCAAGGTCACATCCATCACAAAGCAGCATACTTTCTTCATTTTCTGCATTTCCACAGATCTCACATGTAGTAGGATCCTCTATAACGAGCATTTCTACTGATGGTCTGCGTTCTACGACCGTCACAGGCTCAGTGCGCAGTACTCTGCCACCAGCACAAGCCCGTACAACAATAGAATCAAATGTAAGTCTGTCCACAGGACATGTGTTTACATTTTTTGACCATTCTGTGATGCAGTCCAAGCAGAAAATGTGTTCACAGTTTTGTGGTGTGCCCACCTCCTGAGAAGTGAAACGCATCAGGCAGATAGAGCATTTATCTGAGTTTCCTTCAGAACTGTCAGATGCAAAGCCAGAGGCGGGCCTTGAGGGACCGGGAGCAGGCTTAGGGGCGTCGGATTGGTCTGTGGCCCATCCAGAGGTGTCACTGTCCCCGTCAGAATCCCGCAGCTTCGGCAGCGTTCGTTTGCGTCGCGCTCCCGCACACACAACAGAACTCCCACTAGTGTCAGTCTCGGCATCGCTAACCACCCTCATTCGCTTTCTACGTGTCCCCGTGGGAGCGATGCACTCGTCGCTGTCGGAGCTAGAGTTGGACGACATTACCACCACCCGCTTGATCTTGCGCTTGGGGCGCGGTGCCGAATCCTCGCTGCCGTCGTCACTCATTCTAATTCGAGTTGTAAACACCGAATAACGAAGGTAAGTGGTGCCTCACCAGGACACGAAGCACTAGAGGCAAAGGTGTAAATGACCTTTGATATGGAGTATTGGAGTCATTTGAAATGAAATATCTATTTCACCTAGTTATTAATTAAAACTTAACATGGAAAATTATCTACATTAAAATAAAGCATACGCGTTAGGTTGAAATTGGTATTTTGACAGCAAGCCGC
>k38_144397
GACCGCCGGGCCAACCCATGGCACCCATCATGTACTGCGATGCGGGTGCGAAGTGGCCGAAGTGTTGCGCTCCCATCTCCCATGCGCCTCGCCCTCGAAGATGGCGGTAGTGCGTGTGCACCGGCGCGGCCGAGGCGAAGCGCCCTCTGTCGGCCACCGGCGGCCCGCGCCGCATGCCCCTGGCGAGCGGCTGGTAGGGCGCGTGCGTGTGAAGCGCCGTGAAGTCGTCCACGTGCAGCGAGGGCGGGCGGGACGTGTTGGGCGGCCGCGAGCGGAACGCGTCCGCGCCCTCCGCTCGCACGCG
>k38_144604
CCTGCCTGCCCGGTGCCTCCCACTGACCTGAGCTTACTAAGGGATGGCAGCAGCTCCCCAGAAAAAAACGACACTGCGAGCCCTCGGGACATGACTGAGTTCCACCTCCTGAAGCCAGACTCCACCTCTTGTGCTTTTTTGCTTGGGAAAAAGGAGTTTTTCTTTAGAAACAGTGCCAAGAATGATATAAACTACTTTTAACTAAGATGCCTAACAGGCTTTTAACACAGGTGTCCATCTCCACTCTGTCCCCGGTCTCTGTCCCAGCTCAGGCTGCGTTCTCTAACTCATACTGTGAAGACAACCGTGTTTTTGATTAAAAAAAATATATCTACATAGTCTTAATTTGTAAAAAATAA
>k38_144683
TATACTAATCACACTTCCCACACATTGAAGATAAATATGTAACTTTGTATACATCCGTTTAATGTACTAATGGTCGATATACATTGGTTCTACAATAAATTAGGATTGTCTAGTTTATTAATTATAATTAAGTATATCAATTGTACCTAGAATTAAGTTTATTAACTAATAGTTAATCATATCACGGTGTGATCACGGCAGACGATGTACACATACAATGTTCTCCCATTATTGCTCATGATCCAATGGACAGTCTTTTTTACCCCACATCAGAAAAGGGGCAATGTTTTCTATTGTTGAATTAAGTAGTTACTTATTGCTTTTTTACGTCTAGCTGATTAGATCTAATATT
>k38_144862
CAAGATAGAATATACGCCCTTTCCCAAATGTACGAGTGCGTGGATGACGTGGATTTGTTCGTGGGAGGAGCCATGGAGCGCCCGGTCCAGGGTTCGATCCTCGGGCATACTTTCCAATGTATAGTGGGCGAGCAGTTCTACCGGACAAGAGTCGGCGATAGATATTTTTATGACAATAGCGAGATGCCTCATTCTTTTTCACCAGACCAACTCCAAGAACTGAAGAAAGCGTCTATAGCTCGCATAATCTGCGACAACACGAATGTTCCCTACGTACAAAGACGCGCCTTCGAGTTGGAGACGCCTGGCAATCCTAAGGTCAGCTGCGAAGACATACAGCGGGTCGACCTCACCGCTTGGAAAACTTCGCTTTTCGACTAAGCCACAGAATATTGAAATTTACTGCTCTTATGTTAAAGACTAACTTCCTGACTAAGTATTAAGACTCAATTCATATCCATATTGTATGCGGACATTTTTTCATTGATACGTCTTCGTTTTTCCTATGTTATAA
>k38_144910
CAGTCTTGCTGTAATTGGGAGGAAATAGGCTGCAGCATGTTTGGCATATTGAGAGTCACCAGTAGCCAAAGTCAGGTTTGTGCAGGCAACTGTAGGGCTCAGAGCCCCCTCACCTCACATGGTGAGGAGAAGGCGGCAGTCAAGTTCTAGCTGACCCAGATGATGAAGTTGGTCCCTTGGATACTTCTTGAGGATTCTTGCCTCTCAAGAAGGAAGGGCGTTTTCTCCTCTTGCTGCCAGTTACGTTTGGGGGAGGCTGGTTATAGGCTTATAAAAATCTCAAGGTGGAGACAACCTCCCCCACTG
>k38_144944
CCGGCATAATAATATAATTTGCAAGTTTTTCATGAAAACATTAACTTAGAAGGTGTGACCGTAAAGAATCGTATAAACTAAAGCGCAATTACATGGACCTGACTGAAAATGACTAATGTTTCCGTAATTACCAACCTGAAAAGGTTCAAAAAGATGCCGATCTATGTGGTCGAAGAACATAACGATGCCTTACAATTTATATACTCAGCTATCGGAGGAAAGAAATTACCGATGGAAGGTACCACTTTATTGCACTTCGACGCTCATCCAGACATGCTTATAGATCGTAAATTGAAGGGAGAAGAGGCGCGTTCTGGTAGGAAAGTTTTGCCATTATTGCAAATAGAAAATTGGATCGTACCCGCTGCGGCCGCTGGCTATATTGACCGCGTGGTGTGGCTGCGCCCTCCGTGGGCGAATCAATTCTCCGACGGCACGCGCGTTATTCAGGTCGGCGATGATGCACACACTGGGCTACTTCGAGTGGACAGCAAAGAACCGTATTATCTTTCCGATGCATTATATTCGTCCAATTTAGAAAACTCTAGAGAATTTGAACTTACTGTCGCCGAGCTCTCTGATAAAACCAAAGAAAAGGTTGGAGAAATCGAAAATTTAGCAAGCACTCTAAATATTACTGAACCTTATGTGTTGGACATTGATTTAGATTTCTTCAGCACAGGAAACCCGTTCCTTTCCTTATTTCAAAGCATCAACTTATATGACCGTTTGGAACCTATATTTAGCTTTAAACTTCCTGAAAATGACGACGCGGAAACAATACAAAAAGTTAATGAGTTGCGGGAACAACAAATCGAGGAGTTGGAAAATATATTTCAACATCTAGAAGAGCACGGCGAGTTGACTCATTACTCTGGTGTTAGAAGTGATATGTTTCATAAGGTTTCAGACTTAGTGTCTGTTGTGTTAGCAGAAGCAGAACGTCTAAACGTGACACCTGATTGGTGGGCGATATACGCAGGAGGCTGCACAAGAGACCAGGGTGGGCTGCCTTACCATATAAGCAACGAACAAGAAATAAGAAATTTGATTAGCGCGTTCTCCAAATTGCTGCGGGTGTTACCAACTCCCGTATTAGTTACCGTCTCCAGGTCGACTGATGATGGTTACTGTCCCCCAGATCAGGTGGATCTAGTTCAGTCCCTCGTGCTCCAGACCTTGAACAACTTGTATGAGACCGACGATCCCTATCTATATTATCTCAATGTAAACACCTAACACTTGATTAGTTCTTAGGATTTTTTCAATTTTTTGTTAATATGTAAATAGGTAATCTCCTTTAGCGAAGCAATCAAATACATGTTCTC
>k38_146651
AAGCACATTTGAAGTCTCGGTGACGTTCTAAAACACCCTTCCGTGCCGCCCCATGCCTCAGGCACTGAGTAAAGCGTAAGACCTAATAGTGACCATGAACTAAGTGACTAAAAGTTATTTTTTAAAGATCATTCGTTAGTCGTCGTCCGTGATCAACTGAGGTGCCTACACGGCTGGTCATGCGTAGTGCGGGTAGGATCCCAGATGCGAGGTCACGTGGGGCGGGGCCATGGAGTGGGGGGAGTACAGGTTGCTGCCCCCTCCCCCCCAGTTGCCCCACGAGGCTGACGGGAATATCGACGCTGATGTCGTGGGCATGGCCGCGTGGGGGGCCATAAAGGAAGTGAGCTTCGCCGAGTGGTGGTACGAGCTCATGAAGAGATCACTCTGGTACTTGTAGGCAGGGTCGCTAGCGGCGGGCTGCGTCGCCGCCGCCAGCCCTTGGAAGTCAAACTTGTATGCGTATCTCTTGCCGTGGACTTTTGTCATAATATTTTTGTCATAGTAATACCTCAGAGCTCGGCTCAGCTTGTCGTAGTTCATGTTGGGCTTGGACTTCCTCTCGCCCCACCTTCGGGCCACCTCGTCAGGGTCTGTCAGCTTGAACTCCCCGTTGGTGCCTTCCCAGGTGATGCAGCCGGCGTTGCTGGAGTCGCTCAGCAGCTCTAGCAGGAACTGCCATAGTTGGATCTGGCCGGAACCTGAGTTTGCCAACCGGCTGCTCGTGGGGCCAAACATCTGATATGGATCTGGTTGACGGAGATGCGTGTGCGCGTCAAGCGTCGATTTCGACATGGCTGATAGGGAATTGGTGCCATAGCCTTGTGAACCCTGTGACGTCGCATGTGAAGACCAAGAACTTTTGTAGGATGCATCTGTACATTTGGTCGCTCGCAGCGTGTCTGACAGTGTTGGTGTGGAGTAACCCTTACTGAGACCACTTGATATTTTTTCTGTGCCCAAACTTTTGTTTTTGTCGATGGACCCGAGCATCGAGTCATCTGTCCTGGTCCTTCCAAAGCCGAGTCCCGTGCCGCTCGTGTCCTGTC
>k38_146775
CGCCGGTTCCCTCGCTCTACTGTCGTGCTAAAGCTCGCGACAGACCGTGTTATCCTTTATACATACGGCCGAGTGTTAATGTAAGCATAGAATTAGAGTAGCATGTCGATGTGTATAGAGAACTAAGACTAATTTCCCTTCAGTAGGTGTGCTGTTTTTTTCCGAGGGTATCGACAAATGGTTAGAGATGTTAAACCTGTCACCGTCGAGTTATCGAAACGTTGACGATGGCGCGCGTCCGGTGAACACTAAGAAGATATACTCGCGCCGGCCCTGGTATGCCCTACCTATAGATCCGGCGCAGGTGTTGAGGAGTACTGAGGATAACCCTAATTACGAGACCGAGTACAACGGTGAACAAGAGGAAGAATACTATGATAGAGGTCACGAGTACGTGGACCCAGTGACAGTGAGGAGGCCTGAGCCAGTAGAGCAGTTGGACCCGTCGCCTCCTAATCCAAGATTCGAGCAAGTCCCCACTGACAGCTCCGTTACTGAGTTCTCATACGGCAATGCTGTCAATTTGAGAGAAGTGGCGTTGGTGGCTCTGGGCGGCGCAAGCGCAGCTCTCGTGCTCCTGATCGTCATGGCGGGCGTGTTCGTGGCGCGCCGGCGCAAGAACAGTCCCTCGCCGGTGCCCTCGCCGC
>k38_147030
CTTGCCTAAATCACTAAAAATTCAGCTATGAAGGCCGCTTTGATTGTTTTGTTCGCTGTGCTGGCAGTGGTTTGCGCACAAAGAGGTTCAGTGAACTTCGTGGACAATAATCCTTCTGCTGGTTCTTCATTCGTAATCGACCCGGCATTTTCAAGGCCTAGTGTCTACGACCGTCCTTCCAATAATGGCGGATACCAGAAACCAAGTACCGGACCCGCCTTCGTTGGCCAACAATACCCACGGCCTTACCAGAACCCGAACCTTCGCAATGGAAAGTAAATAAATCAAGTTCCTGCTGTTCCTGATTTCCCGCTGGTTTATTGAACTTGTATACTTACCTACTTTATATGACAACACATTAAC
>k38_147692
GCGCGGGCCAAACGAATTAAAAATACAAATCGTGATAACGCCTACTCGAATTTCAAAAATAAACCTTGTGTTGTGTGAACTGTGAGTTCTTGTGATAATGGCTAACGCACCGGTGAAGAAGGTCCCTATTCATTTGCAGAGCTCCCAAAACCGTCTCCTCATCAAAAATGGAAGGGTCGTCAACGATGACGGCATGGAAGACGCTGACGTCTACATCGAAGATGGCGTCATCAAACAAGTGGGCCGCAACCTCATCATCCCCGGGGGTACCCGCACCATCGACGCGACCGGGAAACTGGTGATCCCGGGAGGAATCGATCCCCACACCCACTTCGAGTTGGAAATGATGGGTGCCAAGGCTGCTGACGACTTCTACAAGGGGACCAGGGCGGCTGTGGCTGGAGGAACTACTACTGTCCTTGACTTCGTTCTACCTCAGAAGGG
>k38_147742
CTCTCTAATTAAACATATCCTTGTTCGTCATGAGCAAGGCGCTGCTCATGCTGCAGATTCTTATTCTAGATCAACAGGAGAGGTTGGAGTATGCTTCGCTACTTCTGGCCCAGGAGCAACTAATCTTGTCTCAGGTATAGCTACAGCACATATTGATTCTGTACCTATATTAGCTATAACAGGTCAAGTTGGGAGAGCTTTTATTGGTACAGATGCTTTCCAAGAAGTAGATATTTTTGGGATTACACTTCCTATTGTAAAACATTCATATGTAGTTCGTGACCCTAGAGACATGTCTAGAATTGTTGCGGAAGCATTTTTTATTTGTAAACACGGTAGACCAGGTCCAGTATTAATTGATGTTCCTAAAGATGTAGGATTAGAGAAGTTTAATTATTTTTCTGTTGAGCCC
>k38_147927
CGGTTACGATCTCTTTCGAGTTTGATAAGTGTTCTTCTTTAATTGAATTTAATGTACTGTCCTTCTTTAGTAATAAAATAATTCGGGGGCTCGTGGTTATGATACAGATAGTATGAAACTAGAAGGTCATGATCCATTTTGATCCTGGCAGGACAGTCGCCTCTCCTTTTCCTGGAGCACACCCACACCTTGCTGTTTCTGTTTATCTTGTTGAACGTGTAACCGTGGATCATGATCAATGGCCCGCTTTTTCCATGTATTAATTTGTACTCGATCCCTTGTGCATCACCTACAGCGCCTCCTTCGCCGCT
>k38_148091
TATGATTACCATCAAGGAGACCAGTTTTTGAACCTGACTGTGTCAAGAAATCACATAGTGAGGGATACGATGTTGCAAATCAGCAACCACGATACGTCGCAGTTGAAGAAACCGCTAAAAGTAGAATTCGTAGGCGAAGAGGCAGAAGACGCCGGTGGTGTCAGAAAAGAGTTCTTCATATTATTATTGAAGGAAATATTCGATCCAGTGTACGGTATGTTCAAGCAGTCGGAGGAAACCAACATGATCTGGTTCTCGAACAACCCATTTGAAGAAGACATCATGTATTATTTGATTGGTG
>k38_148128
GCGTTCTATACTGCGTTTATTATTCGACTGGCGAGAGCACTGGACAAACAGAAATGTGGATACCCACTTTAAACAATATATTGTGTCACATTACTTTTATGTGAATACCTTACAAAACTTAATATTCATAACATCTCCACCCTTATTTAAAGATACATACACAAAAATATTATCTAAGTATATTATATTATACTAGCTAGGTAGGTAGGACGTATTTTCGATACATTATAAACAAAATGTATTTATTCACTTATATCTAAGTTACTTACTACAAATAACAAATCAATTTTACACAAATTAGACAAATACTAAATTATTATTTTTTTACTGATCGTGTGGTTAACCTACACCGCAAAGATAAGAATGATACTAACTAATCAATTTCAA
>k38_148190
CTTCACGCAAGATTCTGCGTAAAATAGTGATAAAAATGACTTCCGACGCTGTAATTGATTTAACTCGATCATTTGTGAGTTTTGCGACTGATCAAGACCAATTTAAAACCAACAACGTTGTTGTAATAGATTTGTTGGACACCGATGACGAGCGGAATATTAATTCTGTACAAGAAAAAATATCTAATAAAAAGCACCGTCAGCAACATATTGAAAAAACGGGGAGTGGTGGATCTTCATACAAAGAAAAAAGAAGCAGTCCGAAAACTCAGTCATACGACTGGGGCGAGTGCCCCATTTGCTGGGATAAGATGGGCAGTAATCCTTTAGCTTCTACAAAATGTGGCCACGTCTATTGCTTGAAATGTTTAGAGCGGTC
>k38_148883
AAATAACCCATTAAACCTTATAATAATATTTAATATAAAATACATATGATTAATAGCTATTTACAAATACGAGTTAAGATTTATACTTTTTAACATTAAATATAAACCAGTCTATATGTAAAAGGCTATTTGACAAAACTTAGCGTAGTGTTAGAAAAATGATGGTTATTAATATTTCTAATTAATAAGCAGGCAATTTCTAATAAAAACTAACAAAAAAATATAAAAAAATAACTAAAAATACATTTATTCGTGGTACGTACAAGATAAGACGCGTTAAGCTGTTATAAGGTATATTACGTATACTGTTTTGTTTTATAGAAATAAAAAAATACAACAATGCAATTATTATGCTTTTAGTCTTGTGTTTTCTCATATTATGCAAAAAATGTGAGATATCATCCAAAAATGGCACCCAAGCGAAGAAATGTGCAAAAAATGAGATCAATTTACATTTCTATAAAAAGTAAATAAAATTGCCTGCTTTCAGTACAACGAAATTTGTCCGTAATGTTATTTATTTTTAAAATGTCCATGAAAATTCTGGAAGATTTAAACTCAAATGTGAATTTGACTATAAAACTCAATCTCTTTCACAGCCCAGGGATATGATAAGAATAGATTGTTTTATTAGAGTCGTGTTACCTGAAATTGGCAGTTTAACTGCTAAAGAACCAAAACCAATAACAAATCAATCCGGGAGTACTAGAGTCGGACTGATAGTGTTATTGATTTGTGTCTCAAGCCAAATTCACATTTAAGTTTAAAAATACCTCACAGAATTTGTCTTAATGATGATTTTACGACTAAATTTTGTTCTGCATTCTTCTTCAAATGGCTGACTTAGCGAACCGCGACAACGGTTCGCAATTCATTAAATTGATTTTGAACTAAAAATCGTTTATATTAATATAAAAAAACAAAAAGCTAACGAAATACATAAATGGGCAGTATCGTTTACTCTTAATTTACAACTTATACAAAATCTACATTGAAAAGGAAAAAAACATCAATAATATAATCATTTGAAATAAATAACAAGTTACAATTCTCTTTTTAAAAAAACTGTTAAAAATAAAGACTTATTATAACGAATCGCTTAAAACAAAGTGTGATATTACCTCGCTACAATCGTTATAACTCCTTTATTTATTTCTTAATAAAAACTCTATTTCTATTATTATATCTTTATATAATAATTATTATTTCTTCATCAAAGTTACATACAATTTATGATAATTAATTACGTTATTTTCATATGAGCATACAACAACCTTGGTTCTTGTATACTCATGCGAAGATCCAGAAAACAGGTTTCATTTTGTTAAGAAATAAAACCGTAACAAAAAATATAATTCTGAAATTCCAAAACCCCGAACAGCCGCAACGAATCTAATTATATTCATGAAGGTTAAATAAACTTTAAATATTAATATTGTACGTACGTACCTATACGTAAATATCTTGTAACAGTCTCAAAGTACATACATACAATTATAAATAGGTTAACAATGTTTTGTTGCGGACATCCGAGGTTTTGTTGGGACTGTCGTGCAGTCTAAACGACAGTAGCGGATCGTTTTGTCGATCCTGGAGCCCTTTTCCGTGGACAGCGTACGTGGGACTTAACCGTGGGTATAGTCCAGTACACTGTCAAGGGAGAATAGCTCCTTGTACAGAGCCGGGAAAACGTGGTGTGGGTGTGCAGCCTTGAAGCGACATAACGCCTCAAGGTGCATCAGGGACAGCTCTCGATATGTTGGTATCTTCGTAAGCAGAGTGTCCAGCACAGTCACGTCTCCCTTCAAGGGCGCATGGTTGGTCTCGATCTCATGCCTCATGGCGGCCATTGACATGTTGAAGAGGCACTGGATCTCAGGGTTGCCTCGGACGCCGTGTCGTTCTGGCCAGAGAAGCACGAGGCTCTGGTACAGCGCGAGCTCAGTCTCAGTCAGCTTGAGTCGCGCTATTGTCTTCGCGGCGTCAAATATCCCCACCACCAGAGCCATGTCACGGGGATCACGCGCGTGGACGCATTCTCTGATCGGCAGAACAACATCGCCGTACAACACTTGGTCACGGTTCACGTCAATCAGTCTCGAAAGGCGCACGATGGCCAACTCGAACGAACCTGACTTTAAAAGCAGTATTTGGTCGTCCTGGGTGAGTTTCATGAACCCAGGTATGAGTTTTGCGAACTCAATGATATTCTGAATCATCCCGGTGAGCTTGTCGGCGCAGTCCAGCCACATCTCTTCATAAGTCATCGAGTTGTAAAATAAAAGTTTAGACACATCTGGTGGTTTCCTGAACATCTCGTGGATGAACTCCAGCTTGGGGTTGGTGTTCGCGTGGGCTTCAGCCAGGCTCTTCACCAGGACCTTGCTGATGTCACCTTCGGAAGGCAA
>k38_149096
CATCATTATCTTCATTATTGTACAACTTCAATATTGTAAACATAGAGTACATATTTGAGTCCCTCCATTAGTAACACTTACAATTTATAAAGTTATAAATAGAAGTTAGGAATGATGTGATATCTTGTAACTAAAAAATAAACATGATTTTAAATAACATTCAACGATTAAAAGCAGAAGGTCGACTGAGTATAATGATGAGTTGTATTTTGACTGCTATCAACTGCGCAGTAGCAGGTCTACAACAATGCGCTAGTCTCTAGATCACACGCAGATAATAAAATTATGTAATGTTATGTTGATGTCAC
>k38_151883
TTCTAGTTCATTTTTCAATGATGCGATTACTTCGTTTTTCTTTTCCATCAATTCTTCGTGGTCTAACTCTGCTTGTTTATATTTAGTTTCAAGTTCACCATATTTTTCAGTTGCTTCATTTAATAATCTTTGCAGTTCAGATATTCCCTCAGTCAATTCCAAGGTCTTTGCTTCAGCATCATCATGCATAGTTTTGAATAAATCCGCAAGTTTAGATTTGGCATCCAGTTCTTTTTTATAGTTCTCAGTCATTTTGTTTTCAATTTCTCTTTGTTCCATTAAACGTTGCGTAAGACTTTCAGCGCGATTATTTAGATTTTTCTTCACTTCATTGAGTTGAGAAATAGTTTCATTGGCAA
>k38_152802
CTTAGAGCAAATGTTTTAAATATAGGAAATGAATAAGACTGCTCCGATGAACATTGTGTAAACAACTGATATTTTAACATCGGTAATGTTAAATGTAGAGTGACTTCATTAGGTTGTCTACGTCATCCTTTGTGTTGTGCTGCTGCTGCGGCCGCGATGACGAGAACAGATGTTCGATGTCATGTGTAATATAATCTATAGGTCACGTAACCATGCATTTTATGAAAATATATTGGCAAGAACAGCAAATAATCATTTAGATTTTGTGTATGTTGGAAGAAGTCTTGTATAAGATTCTGAAAGATCAATAAAT
>k38_153211
CATGTACCCACTGATCAAAACCCTGCCGATTGTGCTTCAAGGGGTATATCCGTTAGTGAATTAACTGAGCATGATCTGTGGTGGCATGGTCCTAAAGGTATACATGAGAATGACATCTACACGAGTGACTTAGAGTTTAGCACCAACCATGAAGAGAGATCAATCAAAGCTCTAACAACTGCAGTCCATTTGACAGAAGATTTTATATGGACGAGATTTTCCAATCTTTCGAAGATGTTGAGAGTTTTATCATACTGCAGGAGAATGTTAAGAGTGAAAGAGCTTAAATCAACTAAAAGTGCAAATGAGAACATCACTGTCAAGGAGATGAATGAGACTTTGAACGGTTGCATAAAGGCAACCCAAGAATTGTACTTCAACGAAGATATAATCCAAATTAAATCTAAAGCGGGCTGTGTCGCCAAGAGAAGCAAACTGCATACTCTTAGTCCATTTTTAGACGAAAATGGATTGTTAAGAGTAGGCGGTCGAATCATTCAGTCTTCTGTGGGATTTGAGAAGAAACACCCAATTATTATGCCTAGTGAGTCTCACCTCACTAAGTTAATAATTTTGGATGCTCATCATAAGACACTCCACGGAGGGCCACAGCTTATGCTAAATTTTTTGAGAAGCAAGTTTTGGATTATTCGTGCCAGAGAAAAGGTTAAGAAGTGTTATAGAGAATGTGTTGTTTGTGTGCGATATTCACGCCAAAACAACAACCAGTTTATGGGCCAATTGCCTAAGGTCCGGCTGACCCCAGATAAACCATTCAAGTCAGCAGGAGTAGATTTCACCGGCCACATAAACGTACGATTTTCTCCTGGCAGAGGATCGAAAGCTTACAAGGGCTACATATGCCTTTTTATTTGTTTGTCCACCAGAGCTATTCACCTGGAAGCGGTATCAGACTTAACGGCGAAAGGTTTTATTGCCGCCTTTAGAAGGTTTGTGTCCCGAAGAGGTCGTTGCCAAGATTTGTACAGCGACAATGGTACGAATTTCGTTGGAGCTGATAAAGAACTCCAAGAGATGTTTAACGAAGCTAAATCTCAGCTACCGAACGAAATTGCCCACTTACTCACCGAGGAAGGCACGACGTGGCACTTCATACCACCTCACGCGCCCAATTTTGGAGGTGTATGGGAAGCCGGTGTTCGATCCACAAAGAAACACCTGAAAAGAGTCATTGGAGATGCAACGCTAACCTTCGAAGAGCTATCAACGGTCTTGACTCAAGTGGAAGCGTGCCTCAACTCTCGTCCGATATCTGCTTTGAGTGACAATCCAGATGACCCAATGCCCTTGACACCAGGACATTTTTTAGTAGGGGAGCCAATGGTAACTATTCCAGATGTAGACTATTCCAAATCAACATTGTCTGGCCTCCAGAGATGGAAGTTAACTCAAAAAATGGTTAATGACTTCTGGCGAAAATGGTCTAATGAATATTTAGTGACTCTGAATAATAGGTATAAATGGTTCACTAAAAGGGATGAGCCCGAATTAGATGATATGGTTGTAGTTTTAGATCACAATGTTCCTCCAGCAAAGTGGTTGTTAGGAAGGATTATTGATAAACATCCAGGAAAAGATAATATAACTAGAGTTGTCACAGTAAAAACTAAAAATGGTGTATTCAAGCGACCTTGTAATAAATTGTGTATTTTACTAAAAGCTACATAGATTATCCTTTTGCTGTAAAAGTTAGAAGTATTAGATAAGACAATTTACTTAATAATATTCCAGTGTTAAGCCCTTTGTACAGACTAATTGAAAACCTGTATTGTTATGGTGGGCAGTTTTCTTTACAAACTTTATTTAACGTGTTTAATATAAGTTTTATTCTGTTTCGTTGTACTAATAAGTAAGATAGACTTAACTTTGTGTAAGAAAAGGACGTTGTCCTTTTGGTGGGCAGGATGTTTAATATGAAAGTTGCAATAAGCTAAAACTGTGTAAAGTCTCAATTACTTAAAAATAAATAAAGCCCATCAAAAATAAATAAATAAATAAAATTAAATAGATAAATATCATACATAAAGAGATTAAAATAATAAAAACTGTCTGTGTTATAAAATAAGCAATCTACAAGTATTTAGTTCTATAGTGGTAAACTAGATGGCACTGTGCGCACTTAGATCGCGCAATCAGAGTATTTTTTCCGTTCTACTTATACCTTGAGAGCTAAAGCAATAAATCGAGTTCAGTTTAACAACAGTGGTGGTTTTATTTGGAAGACAAGATACGCAGCGACA
>k38_154856
AAAAATCTTTTAAAAAGCCAATGAAAAATTTACATGAAGAACTATAGAAAAACTGAGTTGTGTTTAAACTTAAAAGTCAAAGGGTTCAAACATTATATGACCTGCATATGTGTATTTGAACCATTGGAATGACTTGTAGTATACGTAGTTGTTGTTCACATTTCTATTGAGTTATAGAAAGTGAACATTACACAGCACACGAGTTCAAAAACAATACAGTTTGTATAGAAACTACAGTTAAACGAAATACAGGTTAAATCCTGATAAAAATGGTTAAGTACATGTAGTACAATCGATAACCATTTGACACGTTATCGGCTTACACCATGTTCTCATATTTATCACTACTCAATAAGTTTTAAAT
>k38_155074
AACAAATTAATTTTTAAATTAGGTACAAACAATACATCATGGAGAGTGACTTTATGAAAATCTCGACCATTGTAAGCAGACAAACAGATATTACCAACACCAACAGCTTGCATTGAAGAGCCATCCCCCATTTTGATGTTTTTCTTAACCGGTAAGTCGCTATATGTGCAGAATAAGTCCCTCTGCTTACACATGTGTTGTGAAGCACCGCTATCCAAATACCATTCGGTATTCACTTCGGATTCAATGTTGTTAGCGATTAGAGCTACGCCATCTTGATTGTTGTTCTCCATCGACGATGAATTGCCATTCATTTGCATATTACCACCATGATATAACGGACGCCCTCTCGCCCCCTTTGAATACTTGCAATCCTTCAAAAGATGTCCCTTGTTGTTGCAGCCATAACAAACTATATTCCTGCACTGATATTTATAGTGCCCAAGCTTGCC
>k38_155441
AAACAATATATCTTAAGAAGATAATTATGTTAAGAAGGCTAGCACGAATTCACGTGCTTCAAGGCACGCTCTCTATCACTGTCGATTGGATAATACTGGACAAAAATCTATGCCAGAGCATCGAACTAAATTACACCCTAAAGAAAATACTCAAGCCAATACTATCGGTTTATGCACAAAGACTCAACGTACTTAGGATCCATTTCGTCTATCTCTCTGCCTTTTGTCTCTGGCACAAATAATACTACGAAAAGTAGACACAGTACTGATATACCTGCGTACATCCAAAACAGTCCATACAATCCTATATGATCTTGAAAGTCGGCAGCAGTTTTAACGTTCACAAAACCACACAAATGACTGAAACTTGTAGCTAAGGCAC
>k38_155747
TGGCTGAAGAGGAAGCGAAAAGACTTGCAGAAGAAAAAAAGAGATTAGATGAAGAAGAAAAAATTAGGTTAGCTGAAGAAGAAAAAAATCGGCTAGAAGAAGAGAAAGCCAAAAAGCTTGCAGAAGAAGAAGCAAAAAAACGTGCTAAAGAAGAACGTGACAAGTCAACGAAACAAGAACATAAGAAGTCGGCGAAAGACGAACAAAAAAAATCGGGTAAAGAAGAACACAAGAAAATTCCTGAAAAACCCAAAGAAAAGCCCGATTCAGTACAAAAGAAACCAGTTTCAGAAACTGCGAGTAAAGTTAAAGAAATTCCACCAGAGAAAAAGACTACACCGATAGAAACTAAAAAAAAAGACGAAGAAAAACCAAAACCAATAAAAGAACCTTCGCCTGAGAAACCAAAAGAAAAACCACCGAAAGAAGAAAAACCACCTAAAGTGAAAGAAGAAGTAGAAAAACCCAAGAAAGAGAAACCAGAGCCAATAGTTAAAGAAAAAGAACCTAAAAAGGAAAAAGAAATTAAAGAAAAAGATAAAACGGAAGATAAAAATAAGAAAGAGCCTAAAAAGCCAGAAGTTAAGGAAGAAGTCAAAGAACCTAAAGAACCGGCAAAACCTAAAGCTGATGCTGCCCCAGTTGATGATTTTAGGAAATTATTGGCGGAACAGGCTAAAGAAAGAGAAGAATTGCAGAAACAAAGGAAGCCGCAAAAAGAAGAGGAAGAGAGAAGAGCTAAAGAAGCAGCAGAAAAGATAGCACAAGAAAACGCCCAAATGAAAGCAAATGCCGCGGCGGCAAAATTAAAAGCCCAAAAGAAACAACAATCAGAACCAGAGCCTGCTAAACCTGAGAAAAGGCAAGAAAAACCCACAACTAAGGAATTAAATATAAAACAAATAAAGGTCAGAAATAAATCGGGGGACGACTTAATTTTACAGTT
>k38_156237
GGTCAGGTCCTCCTCGTTGTCGGTCGCGTTGTCGCCTCTGAGAGATAATTTGTAATAAGATAAAATGATTTTGGACTTTGGAGAGGACATGAGCTGTCAACCAGAAGAACAGGAATCAAATTCGACCCCGGACTTTAACTTTGATAGTGGGCATTCTACAAGTCAACATAAACTCAAAGGTCGGTGTTCAATGTTAAGCTTCATATAATATGTGGTGTATTGAGTTACCGATAGATGGCGCTGTGTGTACATTGAATCGCGGTATGTAAGTTTTAGACGGCCCTTCTACATATTTTGGTTCGGAATAAATGAGACTTGCCACTGGAATCT
>k38_156522
AAAAAAATTACGCACGCAAATCACGATGTAATTTTGTGAAGCTATTCTTATTTTATTAGAAAATTCTTCCTATTTCCAAATATTGTATGATCAATCAAAATCTGCTACTGTAGTATAAAACAGTCTATCTGATAAACAAAATGATGATATGCGAAATTACCACCAAGACACCAACGTATTAGATGCGCAAATTTGAAACGGAATAAATACTCGCAATGTTTAAATTACTCGTATTTATCTTATGCTTTTCGATAGTCATTTACAAGAAGGTATCAGCGCGTTTCAAATCTTTAATCAAGTGTGTCATTTGTAATCGGAGATAGGTAGTTCAGTCAGATCGTTAAGTGCGCGGTCACATGAGCGCACACAAC
>k38_156547
CTCACGTATATCAATGACCTATGCCTACTTCCACTTCCCGACAACAAAGGGAAAATAATATCGTACGCCGATGATACAGCTCTAATGTTTAGCGCAAACACCTGGAGTGACGCGTTCGCACAAGCTCAACTCGGTTTCGACTCTGTCAATCAGTGGCTTAAAAACAACTTACTAACCCTTAATGTAGATAAAACTAAGTTCATAACATTCTCCTACAATGCTTTCTCGCAGCCTACCTCAAACTTATACTCCATTAAAGCCCATTCCTGCACTAATTCTCAACAAGCATGTGCATGCCCTTATTTAAATAGTACTGATAATATGAAATACTTAGGTCTAATCATTGACAAACACCTGAACTTTAAAGCTCACGTCGAAGCTCTCACATCTAGAGTCAGAAAATTGATATTTGCCTTCAAAAATCTGAGACACGTGGCTAAGGGTCCTCTTCTCAAAACTGTCTACCTCACGCTATGTCAGTCATTAATTACTTACTGTATTACATCCTGGGGAGGCACGCATAAAACTACACTAATACGCTTAGAAATAGCTCAAAGAGCTGTTCTGAAAGTAAGCACTTTCCGACCAACACGCTTCCCTACAGTAGAGCTTCTTACGAAATGCGACGTTCTATCAGTACGTCAACTTTTCGTATTACTAACAATCCTCAAAAAA
>k38_156647
TTTGACCTAGAACTTTTGATAATGTAATGTGGCACGTTTAATCCATCGATCAAGCTATCCATGAACTGCCCCATCAGACAAAGTAACATTAACACGGATTTATTGTTTCACAAAGGGATTTTAGAAACTGAATCTTTCAGATACGCTACTTTGTCTAGAAGGGTGTTACTTTAAATAGCATCGAAATCAATATTATTCAGTCGACTGCTTCCGAAAAGGAGATTATGACACCATAGTCAAGTAAAGTCGATGCATAACCCACTTTTTGAAGTCAAAATCAGTGCACGCACTATACAAATCTTATTCCACTGATCTCAAGTTCAACAAGTGACTTATGATGT
>k38_157158
CCAGGTCTCCTAGTTGGATCTGTCTTCAGCTTCTCCGTGCTACCCCGACTACTGCTGCCAAGATGATGTGTGGCGCGCCATCTGCCACAATGCCAGCCACGGCCGAGACGCAGGAGGTCGCCGACCAGGTGAAGTCCCAGCTTGAATCGAAAGAAAATCAGAAGTTTGATGTCTTTAAAGCCATATCCTTCAAGAGACAGATAGTGGCTGGCACCAACCTCTTCATCAAGGTTGATGTTGGTGGAGATAAATGCGTGCACTTGAGGGTGTTTCAACCCCTCCCCCATGAAAACAAGCCTTTGACCCTGTCTTCCTATCAGACCAACAAAGAAAGGCACGATGAGCTCTCCTACTTCTGATTCGGGGCTCCTTTGCACCTGTGTTTGGGACCACGTAGTAAAACCCCCCTCGGTGATGGAGAGAAGGGAGTTGAGCAGCTTCTGTTGTGATTCTCAAACTGCGTTGTATTTTGCATCCTTCCAAATAATTATTTTCA
>k38_157740
TTCCGATTGGCCCCCAAGAGTGGGGGCGGCGGCTACACGTGGCGCTCGCTGACGGGGGGGCCGCTGGCACCGCCGGCGAGGGCGGGACAAGCGGCTGCTGTTAACGCACATAGTGGGAGGGCTTATGTCTTTGGAGGAGTCAGTGACGTAGAAGAGACAGACGAGGAGCTCCGCGGTGAAATGAGTGACGAGCTACTCATGCTAGACCTTGAAAGCGGCAAGTGGCACAACGTCACGCTACGGACCGAAAAACAAGCCGCGCCAGCGTCAAGCTCTCAGGATCAAGGCACAGATACTGTCGAAG
>k38_158110
CTGCCGCGCGCGCGCCACTGCTGCGTCGCGCTCGTGTCGTGCGCGCCATACCTGCGCTGCACAAACTGCAGAACGACAATGTCCACGACCTCCAGCTCCAAATCCTCGGGACGCCGCCTCTACTACGGCTCCGTGGAACGATAAAGATTGCCCCATCGAGAGAGAGACAAGGGCGCAACACGAGCCCGCGCTAGAGGCGGCGAGGTGCGTCCGCATGTAGCGGAAGTACACGTGCTCGAGCAGCAGCAGCAGTGCCGCGAGCAGGATGCCGGCCATCAGCAGCAGGAACGCAGACAGGAACTGCTCCAGGGCCAGCGGGTCTGACGACTTGTGCTCTTGTTTATTTGGCTTACACGTACCGGTCATCCAGTACCTGCGTAATCTTTCAAGATCTCCATTAGACCGTAAATCAAGTAGCCTTTTGTTGAACATACTGAGGTATTTAGAATTACGAGTAAATGCTAATCCGTAACCCGACATGGCATACCATGAACCTACAGTCAAAAGTCTGCAGTCTTCATCTTGAGACACCAAATAATCTAGCACAGTACCATCGTAGATAAATGCATCTAGCTCCCCTGTTAGTACACTCGTAACACCTGCGCTCACTGTGCTACGGTTGTACTGGGTCATATAGGCATGTGGCTCTGAGAAGTATTTGGCCAGAGTGGCATCGGTGTGTGACCAGGGCACTGTTCCAAATTTGAGTGCAGGCCTGTGTGTCAGCGGCCGCGATATCCGAGGGTCGTCAATGCCACTGAGCTCGTGAAACTCTTCTCGAGTTATCATGAACGCGGCTAAGTTGGCAGTGTAAATAGCAAGGAACACCACAGCGAACATAGCCCACATGTTAGTCATAAACCGAGCAGTAAACCCTCGCGGTGAGTCGACGTGTACAGATGCCTGAAATAGAACTGCCCATACAATCCAATACGTGCGGCAAAGAGAAAAACGGTTTTGTGGTACACGTTTTGAATTGTGCCCAGTAGAGCAGTCAAATCCACTTGGTGAAAGCCATTCGAAGAAGAAGATTGAAAAAGTAGCTGCTTGAATTGCGACGGCTCCAACGAGCATCCATGAAGCGGTGTCGAAGGGTTCAAGGAATGCCGTGGGTGAAATTATGCCAGTACGTTTGGCGACCACAATAGCCACGCCTGTCTCCATGAAAGGCACGCTAAAATCTACAACAGCTTCTCGATCGGAATTTATTATCAAAGATGTTAACACCATATCCGTTTTTTTATTGACTAGATCTGCTATAAGTCCATTCCATTTGCCTTGATGGAGCGTTCCCCAACGACCGTCTTCGACTCGTACCAGCTCGTAAGTGAACCCCAGTTGTTCTGCTAATTGCTGTAGCAAGTCGATGCAAAATCCACTGCAGCATTGATATAACGAGCTGTTCCCGTGCGCAGCCCCTGCTTCTAAGCCAGCAACATCTACTTCCGGAGCAACTCTGCAAATGACTCCCCGGTCCAACGAACAACGACCGCTGACAGGGTCTGGTGGTGCGAGGTTTATGTAAGGGGGCTCTTCCAAGAACGTAATGCGCATGTGAAACTTCTCGGGCACACCTTGAGGTGGCGTATGTAAGCCACCGGGCCATACAATGTCCTTGATTACGAGGCGTTCTTTTGGATAAGAATTCCACGTCCCAATTTCTTCCCATACCAATTGTTCTCCAATCGCAGGTCTGAGATTCATGATTTTAAGCTCGGCAGCCCGGAGTTCACCATCTGGAGTAAATTCGATGTTAGGCCTGCCCGCTTCTCCGTCCACGCTAACGTTGCGTAAATGCCGATAGAATCGCTCGCCAGTCGACCACCGCGCTTCACCCGCGCCTGCGCCGCCACAAGATAGTCGAGTCCCCAGGGGATGCCTTATGTTCTCAACATCCGAAATATACGATTCAACGCCGTAAGCGAACACTTTTACGGCCGTTGCGATTTCAGCAATCAGCGACGAACTCGACGTATCAAAATGTACACCAAGCATGCCCACAGGAAACTTATTAGGTTGTTGCATTGAACCAAGGACACTCTGCGTAACGATCCACACAAAGTTTTCTCCTGTGAGATGCAGGTCGCCGGCAGTGGACAGTATGTCAGCAGCCTCTTCTCGAGTGGCGTAAAGTAACATTACCCGAGCTTCGCTTGTCACCAACTCGTTCAAATCCGACGGTCGCTTTACTACTACCGCATTCAATATTGTAAATTTGAAGCGATCCTGCAATGCTGTGACCCTTTCTCGCACCGCTTGTATAAAATCGTCGTGTCCAGCAATAGCTGAGGTAACGACGCTAAATTGATGCCACTTATATCGTTCTAAAATAGACAGCATAGCCGCTGTTTGGTGTTCTATGGAGGGCGCCAACTGAAGACGCAGGGATGCGTGTGACGCCCGTTTTTCTAGACCGCTATTGTCTGCGTTCCACGCTATGACAGGTATTCCAAGATATCCCGCCAATTGTAAAAAATACTGAGCAGAGGCAGTAGACCGTCCGTATTGTTCATGATTCATAAGATAAAGAATGGCCGACACGTTAACCGCCAAAAATTCTTTACAAAGCGAGTCCAGAATAGACATTGGACTAGGCGTCAGGCCTTGTGTAGA
>k38_158135
CTGGCTCGGCGCGATGCCATCGGTGCGCGCGTCCGGGTTCTTGTGCATAAAGGGGCAATGCTTCTTGCGGCAGCCTCCGGGCTGGTTCTCCCAGTAGCACGGGATCTGCTTGCGGTTTTTCCTTAGCTCCATGTGGCGCAACTTGCAGCGCTTGTCCAGGCACTTGCCTTGCTGCCACGCCGTGCACATCGTCTCGCAGCCCAGGGCAGATGGTTCATGGCGGAATACGCAGTTGTCTCCCTTGGTACAAGTAGAATAGTAGTAAAAGTAGCAGTCATTAAATTTTCTCGGAGACTCCATGGTGTTTTCCGCGGTTTCCGCCGCCCTCCAGTACCGTGGTTTAAACAAACTAAAAAATAATTAAATTAAACAACAAATATCTACAACACGACGCTATCAAA
>k38_158195
TGGGAACAAATCAGAGACGTCAGAGTCCTGTATCACATAACCGGCGCCATCACATTTGTGAATGAAATCCCATGGGTGATTGAACCAGTCTACATAGCTCAATGGGGAACCATGTGGATCATGATGCGTCGTGAAAAACGCGATCGTCGGCACTTCAAACGCATGAGGTTCCCTCCTTTCGATGATGAGGAACCTCCTCTAGATTACGCCGATAACATCCTCGATGTTGAGCCTCTAGAACCCATCCAAATTGAACTGGATCCTGAGGAAGATGGAGCTATTGCTTCCTGGTTCTATGACCACAAGCCCTTGCTGGGTACCAAACATGTCAATGGATCCACATACAGAAAGTGGAATTTGACTTTACCACAGATGGCGACACTGTACCGTCTTGCCAACCAGCTGCTGACGGACTTGGTGGATGACAATTATTTCTACCTCTTTGATTCAAAGAGCTTTTTCACAGCAAAAGCATTGAACATGGCAATACCAGGTGGTCCCAAGTTTGAGCCATTAGTCAAAGACAACTCAGCCGGAGACGAAGACTGGAATGAGTTCAATGACATCAACAAGATCATTATTCGCCAGCCCATCAGGACGGAATACAGGATTGCTTTTCCGTATTTATACAACAACTTGCCACACTTTGTGCAACTTTCTTGGTATCACACACCAAATGTGGTCTACATCAAGACAGAAGATCCTGATTTGCCAGCATTTTACTTTGATCCGTTGATCAACCCGATTTCGCACCGGCACTCAGTGAAGTCTCTGGACCCCGTGCCAGAAGAAGAGGACTTTGTTTTACCTGAAGAAGTGTCTCCATTCCTGCAGGAGACAGCCTTGTACACAGACAACACAGCGAATGGGATTGCATTGCTGTGGGCTCCCAGAC
>k38_158243
CAACCTTTCCCTTACATCCCGTATATCAAACTACATAAATTAAAATGAGCATCGGCATAATAATATACGTCTCCAGTCATATTTGTATTGGTTCCAGACGATAAATTTTTAAACAAAAAATAACCGAGTAAATATTATAAACTTTTATAGTATTTAATATCACTTAAATATTTACAGCGTAAAACTTTAATTCAAACTAATACCTGCTATATTCTTTAAATTCCAACAAACGTATACTTAGAAAAACAGAAGCAATAAATTATAAAACAAATTTAAAAAAGAAAATTACAATATCCCAAACAAACAAAAA
>k38_159751
TCGGTTCCATATAAAGTACTTCTTGGTGTTCAAGCTGTTGTTATGCTTCATCATACCGTTCCTGATCCCTATAGTCTTCTGGAACGAAACTCCATCAGTGGCGCTGATCTCCCAAGCGCTCCGGTACATGATGAGCCTAAACTTCACGTGGTCTGTAAACAGCTTCGCCCATTTGTGGGGCAACAAGCCATACGACCGGAACATAATGCCCAGTGAAAACTGGGGCGTGTCGATTGTGGCCATAGGGGAAGGCTGGCATAACTATCACCACACGTTCCCCTGGGACTACAAGGCGGCTGAACTGGGCATGCCCTACAACTTGACCACGACTGTATTGGACAAGTTCGCCAGTATCGGCTGGGCATACGACTTGAAGGCTGCGTCACCAACACTCGTGGAAACCGTCGCGAGGAACAGGGGAGATCCACACCATCGCAAATCTCATCACCATTAGTTTAAAACTTTATTCAAACAGGTTTAGATATAGGTTCTCGAATACATACTCGTAGGTATT
>k38_160214
GACGACAACGGCTTCGACCGGAACAGGCGTCCGCCGCCGGGGGACGCGAACCGACAGCAGAACTTCCCGCAGAACCAGAGGCACGACGAGCGGCGCCCCGGCCGCCACAGCCTGGGCCCGTCGTGGCAGCCCTACGGCGGGCCCGGCCCGCGCCGCGACGCCGCGCCCGCGCGCCTCTCCTGCGACGACCCGCTCGACATGCGCGTGCAGCCCCCCTGCCCCCGCGCCCCGCCCTACCGGCCGCTGCCCGAGCCGCCCGTCTTCGAGTTCGACAAAACGCCCGACGTGGAGAAATCGGAGGACGAGAGGAGCGATTCGGGTCTCGTGATAGACACCGAGAAGTACGACCCCACCGAGCCGACCAACGACGACGACAGCGGCGACGACCCCGC
>k38_160341
AGTTCATATTGATTATGAATATGACTTTTTTGCCCGCCAGTCCAGAAATTCATCAATATCTTCTTCATTTTCTGAGTCATTGTGTTCATCTTCATCCATTTGTTCTATGTCTTGAGTCTTTTTCTTTGTTTCTTCTTTTTTTAATTCCAAGTCCAAAACCCTTGACCAGTTCCTGATCTGTTCATCAATTTCATCAATCTGCCGCTCAGTTGTAGCTTCTTCTTGTTCACCAGCTATGATTTCAGCAGAAGCAGTTGCTTCTTCTTTTATCTCTTTACGAAACTTTTCCCATTCCTCTTCGACAGGATCTTTGTATTCAATATTTCTGACTTTAGCATCTTGTATTGGATCATCAAAAAATCCTTCAGGAATAGGCTGTTCAACAATTGGTTGTGTTTTTGAGTCTTGTTCTTGTTTACTAGATGAAGACTGCTCATCTTTAGCAATAGCTGCTAGAATAGCAGGATTTAATGGTTTCCTTTTAATTTCTTCATTGTGAAATGTGACAATTTGAGGGACATTGTTTTTAGGCTTTTCTACAACCACTGGCTTCGGTGGAGGTGCATTTTTTAATATACCCTTTATCTTTTTCTCTTCTGGAGCATCTTTTGGTGGGCTGGAACTCTTATGTTTTAGTTTTCCAACAGTAAAGTTGTTGGTTAACTCTTTGAGTTGTTTTGCTTTATTCACATTTTCACGGTGTTGTTTACTGTTTATATGAACTGGCCACACTTGTTCTGATCTGACTACTGATGAGCAAAGCACGCACATGAGTTGCCCTGCATTATTGTACTTTGCAAGTGGGTTGTCAATTTTAACAGGTTTCTGATCCTTTTTACGGCGTTCAGCCATTAATTTACGCATTTCTTCCTGAGCTTTCTTCTTATCGATTTGCATGCGTAAACTAGACATGATTAATTTTATTAAACACTCACTTCTATTTCAATTCGAATAGTTTTTATTGATATAAAAATTAAAATTATTTTCACAAAATTGTGATCAAAC
>k38_160790
TCCGACGCTATGCCCCTGAAGTAAGCTCGTCCCGAGGTGGCTCCATACAAACAAACGTTGCCGACGATCACGTTCAAGTGCGACTCAAATGGTGACGACTTAGGCGGGTAGATGATCACTTTGCCACCGGACAGGCCCTTGCCGACATAGTCGTTGGCGTCTCCCTCGAGCGTGACAGTAATGCCGCGCGACAGGAAGGCGCAGAAGCTCTGGCCGGCCGAGCCCGTCAGGCTGATGTCGACCGTGGCGCCCTCTGGCAGGCCGTGGTCGCCGTATTTCATGGCGATGTGGTAAGACAGAGTGGAGGTGAAGGCGCGGTCTTCGTTGGTGATACGCATGGTGATGTCGACGTGTTTCTGCGAGCCGTCTAAGATGCCCGCGCACTGTTCGATGAGCTGGTTGTCCAGACGCTTCTCCAGTTGGAAGTCCTGTGCCTTGGATCCACCATGGATGTTCACACCAGGCCGCATGTGCAGCGCATTCTTGAGAATAAGCGAGAGGTTGAGCAGCCG
>k38_160913
CGAGAATCAGCTGGGCGAGGGAGCGGGACGAGCGAGCGAGCGAGCCCTCGCGCTTCCCCGCCCAGCGAGGACAGTGTGAAAACATTTCAATGCGCACGACCACGTAGCACTTTCTAAAGCACATTCGAAAATGTGGACGGAATATACTGACTTCATAATGCTGGAATAGTTTTCTCTACTTGAAGCGTCAACGAAGCCAAGGACAGTGTACAAAAATATTACCTACTTGCATCTTACAGTAGCGACTATATCAAGAGTAGACACTTAATAGTGGTATTAATATAAAAATAATATTTTTCATTTAACAACTATAGATAGATAGTATAGTATTTTTGGCTG
>k38_161479
ATAAATAACTATAACGAAACTAATAACTAATCTAGTTCCTTGGTCACTTTCTAATTATAGTTGGCAGGAGCTGCGATCGGCTGCAATACATAAGCTTGCCCCGTAGCTCTGTCGACTACATGTCCAGTTGTTGGTTCCCAGAATAGTCTGGGGACCGACGCCGCTGCTGCAGTTTCAGGGTGATGATGCTGTCTCACTCCTGCACCTCCTTCGTAGGGTACAAATTGAGAGAAGTCCTGATATTTCTGGTGGGTGTTGTCTTGATTATTTCCATCCTTTTCTTTCACTACCAGCACTACTTGATTCTTAGTTTCCTTTTGTTGTGGTCTTTCCTCATCTTCGTCATAGGTATGTCGATGATGAGACCGTTTGGGCTTCTTGTATACCTCCTCTTCAGGCTGATCATCTTCATCTGAATAATTTACATTTTCTACTTTATGTGATGGTTCTTCTTG
>k38_161773
CGGCAACTTCACGACTTCCCTCTTCCTGCCTCCTGTGCCCACCGTTCTTAGGCATCAGCATGCCGGGTCCAACGCCCAGTGGCACCAACGTGGGCTCCTCTGGCCGCTCTCCCAGCAAAGCGGTGGCCGCACGGGCTGCGGGATCCACTGTTCGGCAGAGAAAAAATGCCAGCTGTGGGACCCGGAGCGCAGGCCGCACCACCTCTGCAGGGACTGGGGGGATGTGGCGATTCTACACGGAAGATTCCCCAGGGCTCAAAGTGGGCCCTGTCCCAGTGCTGGTGATGAGTCTTCTGTTCATCGCTGCTGTATTTATGCTGCACATTTGGGGCAAGTACACGCGATCATAGATTGGGCTACATCCATCTGTCATCTGAAGAAGAAGAAGAAGGAAAAAAACCCAACATATCTTGGACCAAAAGTGTAGTGATTTTCTGTTCACGTGTATTATTTTACAGAGAATAAGAATTGACTTTGAGAAATCAGTTTTTTCTATGGCTAATAAACTTTGGAATTGCTTTATATGGA
>k38_162800
CTATGATTTTTCAAGATTTGGATAAATCATTATTTATTTTCTAATGAAATAAAAAGGTAAAACTGAAAGTTTTCATATTAGGTGTCCAATACTATATTTCGTTACTCAAACAATATGATGCGCCAGTGTTTTTTGAGGTGTCTTCTGGATACTCATGCACCGATCAAGCTAATACACAATGTGGAAACAGTTATAGGTCGCAGTAAAGCTACTAAAATCAAAGACTCTTCTTGCTCGAGGCAACAGGTAAGCCTCAAAGCTGATTGTATAGAATGTTCAGTTGAGCTCACGCAGTTGGGTGTAAATCCGTCAGGGTTAGATGGGTTTGCTCTGAAAAAGAATGTTCCATACAAAGTGGGTCATGGCAGCAAAGTTGAGGTCCTTCTAAATAACTATATACATATCATTGAGTTCGATCCACCTCCCGAAGACGGTGAAAAACCGAAACACAGCAGCAAAAGGAAATTAGATGATGAAGAAACAACTACTGCACAAAGTAAGAAAATGAAAGCAGAAAACTTAGACACTGGTTCAGAGCATATTGAAGAAGCATTGGAAGACACTTGGGATGAAATAGATAGGGGTGAACTCTACATATTCACTGCAAAGGGGGTTAAACCAAGTAAAAAGATAGCAGCTTTTGATATGGATGGCACTTTAATCAAGACAAAGTCAGGCAAAGTTCATCCAGTAGATATAAATGATTGGCAAATAGCTTTTCCTACTGTAGCACAGAAGTTAAAAGAACTATTAACACAAGACTACAAAATAGTAATCCTTAGCAATCAAGCTCCAATAGGAAATGGTAGAGTTAAAATTGAAGATTTTAAGAAGAAAATTGAGGGTATTACCACAAAACTTGATGTCCCTATTCAGGCGTACATAGCAACTGGAAAAGGGTTTTATAGGAAACCTGCTACGGGAATGTGGAAAATATTAACTGAACGGAAAAATGGCGGCCTAGAAATAGTTAAAGAAGATTGTTTCTACTGTGGTGATGCAGCTGGACGCACAGCAAATTGGGCACCTGGCAAGAAGAAAGACCATTCCATGGCAGATAAACTTATGGCTGAAAACCTGGGCTTAAAGTTTTATACCCCAGAGCAGTTTTTCCTAGGCCATTCTATTGCAAATGTGCCGATGAGCAAACCTGAATTTATTCCCAAAGATGTTAAATCAGAGCCATTTAATGACAATCTGATAAGCACTAAAAAGGAGATTCTCGTCTTTGTGGGGTACCCTGGCAGTGGCAAATCATTCCTGGCTAAGCAAATAGAAAAAAAGTCGAATCACCAATATGTGGCCGTATGCAGAGACGTTCTTGGTAGTTGGCAGAAGTGTGCTGCTGAAGCTACAAAACTTTTAGAGAGAGGAAAGAGTGTAATCGTGGACAGTACTAACCCAGATATCGAGTCGCGGTCTCGCTGGACTTCTCTCGCGAAACAAATGAAGGTGGAGTGCCGATGCGCCAAGATGGCCGCCACGAAGGCGCACGCGCAACACAACAACAAGTTCAGGGAGCTCATGAAGATCAACCACGTTCCAGTCAATGACATCGTCTTTCATACTTACAAAAATAAATTCACGGATCCCACGCCAAGTGAAGGCTTCACAGAAATAATTGAAGTCAAGTTCAATCCATGTTTTGAAGATCAAGAAGCAGAAAAAATATATAGGATGTATTTATTAGAAAAGTGAGGTGAAGTAATTTAAACAATTGTTATATTTAATGATTCAGCATTTATTTTTATTGCAAAAAGACATGGGCTTACGACAC
>k38_163193
CCTCGCCATATTTATTTAGGTGATCTATTATGACTTACATAAACGCATGAGGTTAGTAGAGCGATGATACTCATGATCCTGGATAACTTACTTCCTGCCATCACCCATGTCATTAACTCCTCCTTTGACCGTGGGTGTTTCCCCTCCGCTTGGCGTCTGGCTCATGTCATTCCTTTGCCCAAACTCTCCAACCCTACCACCTTAAACCAATTTCGTCCTATCTCCATTCTACCCTTTCTTTCTAAAGTTCTTGAAGCGGCAGCTCACAAACAGTTTTCAAAATTTGTACTCGAAAACCGTCTCCTTAGCCAATTTCAGTCTGGCTTCCGCCCAGGACATAGCACTACAACTGCGCTCCTAAAAATAGTGGATGATGTCAGAGCTGGCATGGAGGAGTCACGGGTTACTGTACTAGTCTTAATAGACTTCTCAAACGCTTTTAACACGGTGGACCATGACATCCTTCTTGCCATTCTATCCCACCTTGGAGTCTCTCCATCGGCTGCGGAATGGTTCTCATCTTATCTCTGCGGTCGGAGACAGGCGGTGCGAGTCGGTCGAACATGCTCGGAATGGAGAGATCTTGCAACCGGCGTGCCTCAAGGAGGTATACTCTCACCCATCCTTTTTTCTGTCTTCATTAACATCCTTACTTCTCACCTTTCTTCATCCTTTCATCTCTACG
>k38_163555
AAGCATCATAAGATATACAATGTATATTATATTTTCAATTTGGATTGGACGCAAATATAACCTAGAGATCCGGCATAATATATTTTTAGAAAAAAGTCCACAATATACTTAGCTGCTTCATTTTGAGCAAGAATTTTAGATTGCGCTTATGTATTTGCATGATGCATATAATATTTATTGCTGCCGATATAAATAAAATAATTCATTCATATTTGCATGATACATAAAAATATTTTAAAAGTCTCATTTAAATTTTATATTTCATAAACCCAAACGTATTTACCCAACTATAAAACGTTTTAACATAAAGCCAATTTAAAAATATAAATGAAAATGACTTACTTATGACAAAGTTAATACTTTTTTTAGGAATTATAAAAGCATATTTA
>k38_164299
CAGGTGGTGAGGATGATGAAAGAGCAGGTCCAGGTGACGACGGAGAAGGAATACAACCTATCACTGATGAACCTGACTACGATTCTGAAGAAAAAAAAGATGATCCTTGCAATTACGAGAAGTATCCTCACCCACTTCCAAATATCATTAGAACTAACAGAAGAGTCAGTGCCATAAAATGCGAGGAATACATGTGGCATTACAAGATCGAGGAGATCGATCGAGAAAGAAATCGGTTAAAATGCAAGGAAAATTCGCCTGATGATACCTCAGAAATTTTCGGAGGAGCAAAAGCCTTGCAGGGTGACTTCCCACATATGGGCGCTGTTGGCTGGGTAACATTAGATGGGGGCATGAAGTGGATGTGTGGTAGC
>k38_164462
ATGGCGATCTGCACGCGTTGGTGTGGTTGAAGCATTATGAACAATCCATTGTTGTTTTGGGTTAATCCCTTATTTGGGATCTTAACACTCGAAAATTATGTTGGGATCTGCAGAGTCTTTTCTACATAATTTATTATTATCATGACGTGTTACCTTCGACTATCTTGCTCACTCGTTTTAAGGCACTTATTTCGGGATGAGTAAGAGAGATGAAAAAAATTCGGAAAACTTTGAGATAATTTAGTTCAAAAATTCAAGTTATTTAGAAACACTAGGTTCAAGTGTTATTATTAAATTAACCATCCGATTGGTTTCGCGTACTAATTCGGCACG
>k38_165672
TACTACTGCACTGAGCGGGATAAGCAGTTCAGATACATTGCTTTGGAGCTCTGTTCCGCAACATTGCAAGACTATGTGGAGAAAAAACTGAACTTTGAGTGCCGAATCGATGCCGTCGAAGTGCTCAGGCAAGCCACTATGGGACTGTCGCATCTACATTCTATGGATATAGTACACAGAGACATAAAGCCCCACAACGTGCTACTATCGATGCCGACCGGCACCGGTGAAGTCCGAGCCATGATATCCGACTTTGGTCTCTCCAAGAAACTAAACATCGGCCGCGTGAGCTTCTCCCGGCGGTCCGGCGTTACCGGTACTGATGGCTGGATCGCGCCAGAGATGATCAACGGGGAAAGGACCACGACATCAGTGGACATCTTCTCGCTGGGCTGCGTGTTCTACTACGTGCTGTCTAGAGGGCAGCACCCGTTCGGTGACGTGCTGCGGCGGCAGGCCAATATACTTACTGGGGACTACAATTTAGACTTATTAGATAAGTACTTGCCCGAAGAAGAAGTCCTC
>k38_165676
CTCAACATGGCGCCGCAGAAAGACAAGAAGCCTAAGAAGTCCACCTGGAGGTTTCATTTGGACCTTACTCATCCAGTAGAAGATGGAATTTTTGACTCTGGAAATTTTGAACAGTTTCTACGGGAGAAGGTTAAAGTCAATGGAAAAACTGGAAATCTTGGCAATGTTGTTCACATTGAACGCCTGAAGAATAAAATCACAGTTGTTTCTGAGAAACAGTTCTCCAAAAGGTATTTGAAATATCTTACCAAGAAATACCTTAAGAAGAATAATCTCCGTGATTGGCTACGTGTGGTCGCATCTGACAAGGAGACTTACGAACTTCGTTATTTCCAGATTAGTCAAGATGAAGATGGTTCAGAGTCTGAGGACTAATTGGCCTCTGCTTGTAATACAATGAAAGTATTCTAAAGAAATATAAAATTGGACTTTATGAGAAAATAAAAGTCATTTCAC
>k38_165702
GTGAAAACTACGCTAAATGTCGGTGATGATTTTAAGATTTTGAGTGGTTTCTTTAAGATTGAACCTGTTTTTAGTGTTGTGAAATGAAAATGAAGTGTCCAGGACTACCATGACGCATCAAAATCACCAAACAAACGGTGCAAGTCTCGAGGATTGCCACACAAACTTCTTCGCCTTGACGGAGCTGTATGGCATAAAATGGCGTAAGCTGGTATGGGGCGAGACAACCGGCGGCGGCGACGGCGAGGAGGGCGCGGCGCCGCTCGCGGATCCTGTCATCAGCTCCTACGCGCGCTGCCTGGCGGGCGACATACTGTGCGTGTGGCGCCGCGTGCCGGCGCCGCAGCCGCCGCCCGACAACATCTACGAGACGCCGGCGCCCGCGCCGCCGCCGCCGCTCTCGCTGCGCGCCGCCAAGGAAC
>k38_166302
GAAGACTTCGAAAGACCTGACGATTTGATCAACTTAGTACCATTACTAGGGGAGCTCCGCCAAGGAAACATCGACGAGAATCTTAATCCAACCGAAGTGTGGGATATGATCAAGAACCAGTGCCTCGGCTTTCTTCGCTGCTGCTGCCTGTTCTTCCACTTTTTAAGTGACGTAATGCCGCCTACAGAGCTGACCGTAGTCGGCGGGGATACCTGGGAAACTATGTGTGGATATCTAGACCTGCCTATGACGTTCAGGGAGCTTTTAGACGCTCCTCTAGCTAGGAAGAAGATGCGGGAATGGCTAGGGCTAACCACAGAATGGCC
>k38_166386
TCCTCGGCATTTTTCAGCTCAGATTTGCAATTCTCCAACTCCGCTCGGGACTTTTTGATTTCATGTTTCAACTGAGTCAGAATATCCGGGAAATTCTCCTGTCGGATGTCTAAACTGATTCCTAATTCTCTGAGCGACGTGAATTCCTCCTCGTCGTGCGTTCTGTTGTCGTGGGAGGGTTCAACGGAGAAGTTGATCTTCTTGGGTTCGACGCTGTGGTCCTTACTTTCACTGACGTCTCTATTGGGGTACATAGAGCAGTTATCGGGGATGTTCTGAGCTGTTGAGTGCTTGACGCTCTCTCCAAACTTGTCGAGGGTTCCGAACATCATGGTCTCGTTGACGTTGCGTTTGTATCTATCCTTGTTTTGAGTAGAGGTGAGGTGCGCGGGCA
>k38_166395
CGGCCGTGACGCTGCTGATCGATCTGATGAAGAAGAACAAGAACTTAGGAGCTGCTTGTGGGCGTATTCACCCGGTGGGATCTGGTTTCATGGCGTGGTACCAGATGTTCGAATACGCCATCGGTCATTGGCTGCAAAAGGCGACAGAACACATGATCGGCTGCGTACTGTGTAGCCCCGGCTGCTTCTCTCTATTTAGAGGCAAAGCGCTGATGGATGACAACGTCATGAAACGCTACACGCTGACGTCACACGAGGCGAGGCATTACGTGCAGTACGATCAAGGGGAAGACCGTTGGTTATGCACGCTGCTACTCCAAAGAGGGTACAGAGTAGAATACTCGGCCGCGTCGGACGCGTACACTCACTGTCCTGAAAGATTCGATGAGTTCTTCAACCAGCGGCGCCGATGGGTGCCGTCTACCATGG
>k38_166428
CTCCAACGCGTGCATAGGCCAATGACAGGTCGCTCGGACTGTCATGGGTCGCGCGACACATAAACGACAAAATTGTGATTGTTATTTCGAACCGTAAATCGTGTTTCTATAAGCTGTTGATATTTCGGGGAATACCAATGAAACTCGTAAATATTATATTAACAAACGTATTATATTCCAGACTTCATATTTTTACAGGAAGAAAGATGGCGAGAGAGAGAAAAAATGCTGTCAACATGAAACGTCAAAACAAACAATAAAGCCAACATAAATAATTAAATGGTTGCGTTCTCATTTACCAACATAAGTGAATGTTT
>k38_166465
CCAGAGAAGAAAAAGAAGGTTGCCACTGTGCCAGGAACCCTTAAGAAAAAGGTTCCTGCTGGGCCAAAAACTCTCAAGAAAAAGGTTCCCGCTGTGCCAGAAACCCTCAAGAAAAAGCGAAGGAATTTCGCAGAGTTGAAGGTGAAGCGCCTGAGGAAGAAGTTTGCCCTGAAGACACTTCGAAAGGCAAGGAGGAAGCTCATCTATGAGAAGGCAAAGCACTATCACAAGGAGTACAGGCAGATGTACCGCACTGAGATTCGGATGGCCAGGATGGCAAGGAAAGCTGGCAACTTCTATGTGCCCGCAGAACCAAAGCTGGCCTTTGTCATCAGAATTCGAGGTATCAATGGAGTAAGCCCAAAGGTTCGTAAGGTTCTGCAGCTCCTTCGTCTTCGACAGATCTTCAATGGCACCTTTGTTAAGCTCAACAAGGCTTCAATTAACATGCTGCGGATTGTGGAGCCATACATTGCATGGGGGTACCCCAACCTGAAGTCAGTAAACGAGCTCATCTACAAGCGAGGCTACGGCAAAATCAACAAGAAGCGGATTGCCTTGACAGATAATTCCTTGATTGCTCGGTCTCTTGGTAAGTTTGGCATCATCTGCATGGAGGATCTAATTCATGAGATCTATACAGTCGGGAAACGCTTCAAGGAAGCAAATAACTTCCTGTGGCCCTTCAAGTTATCTTCCCCACGAGGTGGGATGAAGAAAAAGACAACTCACTTTGTAGAAGGTGGAGATGCTGGCAACAGGGAAGACCAGATAAACAGGCTTATTAGACGGATGAACTAAGGTGTCACCCATTGTATTTTTGTAATCTGGTCAGTTAATAAACAGTCACAGCTTGGC
>k38_166568
CTTATTCATCGGTATTGATGTATGGGGCCGAAATTTCTACGGAGGTGGACAATTTAACATACAAGAGGCAGTTGACATTGCTCATGAAAATGGGTGCTCATTAGCAATATTTGCACCAGCGTGGACTCACGAGGCAATGTCCACTGACAAAAGTGATGTTAACACGGTAGCCATGTCGGACGATTTGGATATGTACGAACACTTCTTGCTCAGAGACCGTGCCCTGTGGGATAGTATATGGGATTATTTAAACACTAGACTACCGTGTACTTTGCCATTCAAAACTTCGTTTTGTAGAGGGCAAGGGAAGAAAAGACGACTTTATGGAGAGGTACTATGTCCTGTACCGTGGTACAATTTACGACATATGCAGTACCAACCTAATTCTTCACATGGCCCGCACGGATA
>k38_167218
AATTTCATTGCTATATTTGGCACATATTTATGATAAAAGTTTATCTTTCCCAAAAATTGTCTAACATTTTTTTGGGTTTTTGGAGTTGGGAAATTTTTTATTGATACCAAGTTGTCTTTCATCGGTCTAACTGAATTATTCTGTATTACATGACCCAAGTATTTCACTGTGTCTGCTGCAAATGTGCATTTAGAGAACTTTAGTTTTAAACCTTCACTTTTGATTGCTTCAAATAGTTGTTTCAAATGTCTGACATGTTCCGGGAAGGATTTTGAGAACAATAATATGTCATCGATGAAACATACTGCAAACTCTCCAAGCTTGTGCTTCCGTATTATGTTACACATTATTCTCTGGAAAATGGCTGGAGATGTTTTTAAACCAAAGGGCAAGCAGGTCCATTGATAGTGTCCCTCTTGTGTCACAAATGCAGTTTTGTGTCTATCTGTGACACGCAGAGGAATAGACCAAAACGCTGAATTTAGGTCTAGTGTTGAGAAATACTTGCAATCTCTTGTTTTTACTATAAGGTCCTCAATTAGAGGAAATGGTTGTGATTGAGGTACAACTATTTTATTCAAGTCTCGAAAATCGATGCACAATCTTGATCTTTTATTCTCATCTCTTTTATAAGCCAATGTAACTGGTGCTGCGAATGGGCTATATGATTCTTCTATTATATTATTTTCCAATAATTTTGCAATCTGGGTTTCAATCTCCTTTTTGTCTTCAATTGTACAGCGATACGGCCTTTTACTGCAATATTTTTCTATGAGTAGATCGATGTGTGCTTCATAATCCGTTACCTTTCCTATGTCATATTTGTCTTTTGCAAACACAGATTTATTTTCTGATATTAATTCATCAATCACAGCTTGCTTCTGATAGTCTAGATGATTTATACAAATATGGAACTTTTCGTCACTGATGTCTTCATTGTAGTTTACTAAATTATTAGATGTTTCTTCCTTAGAGTCTGGTTTATTTGTTTCCTTAGAAACTATTTCACTCTGTACAGGTATTTTCTG
>k38_167506
TGATAATAATGTCCGTACTGTCTTATTCGCTAAATGGCTTCAGCAAGGTGACAGACGACCTGTCGGTGCTGTCTGTGACTCGACTGAACCGATCTTTAATTTCTTCAAATGGCGTACAGTTTACAAAAGTTTGTGAGGACGGCTGGCAAATATGGCAATACGAATCTAGGATACACTGAGGGAGCTTCACGTCTCTAATTTCTAGTCTGTGACGGTATATCGGTTGTTTGACAAATAACAGATGAGTATTGTCTCCAGAGGCAATACATTTTACGGAACTATATCGAAGATTATGAGTGCACATCAAATATTGATTTGTTAACCGATATATCGTTTCCGGCGAACGTCTCATTACTTTTACATTTGAAAATAAAACACCACTATAATTAATTATTTTTATGTTAGTTAATTGAAGCAATATTATTGAAATCAACATAATCAAACTCTAGTAATTTAGAGCTTTTGCTATTATTGATTGCCAGAGTCATCGATTGAAACTTGACTAACGAATCGCTGTACAAGTCGTCAGGAATGCTTGCACCGCGGAACTTATCTACGTGAAGTATATTATATTATTTTACCTCTATATTATACATAATGATATAGTTATTATAAAATGAAAATATATAAAACAGTAGTAAACTATCAATTCTAATGCAATAGCAATCCGTCCAAAATTAATTTAACTATCATACGGAAAATTAATTTTAAATAATATTTACCTTTAATATATCTCTTCGAGTTGTATATAATATAATTTATAAAAGAAACTTTAGTATTATATTTTAATGTGAAATGTAACGGACAAAAGTCATTCTTATGCTGATAAATAAAGGAAAAAAAGCAATTGGCTGTATACACGCGAGCAAGCATTTCTGATGACAAACTAATTTGTAAACACAAATATTAAGTCGTGCCAAAAATCAAGTTAGACTCGGTTCAAAATGTAGTCGTATCATTTGCTTGTCAACACATTCGTGCTAAAATATGATTAATTACTTTACTAATTTGCTGCGAACGAGATTTGACTATAGGTACGACTTCACTAGCTAAATAGTTGCTTCCTGTCACCCTTTTATGTATATATTTAATGCTAATGTTAACATACATACATATCCGCTATTGGTATTGCCATAAGACGAGGTGAGGATATTTGGAAATACGCTTAGAGTTGCCCGTGTTGACTTGCATTTGAATATTCTCTATTCCTATGGTAATACGGTTGTCAAATC
>k38_168842
GAACGAGTGCGCAGTGCCATGAAGGCCTCGGGCACGCTTCGGGAGTACAAGGTGGTGGGGCGCTGCTTGCCAACCCCAAAATGCCACACACCACCACTGTACCGTATGCGAATCTTTGCACCCAACCATGTGGTGGCCAAGTCCCGCTTCTGGTACTTTGTGTCACAGCTGAAGAAGATGAAGAAGTCATCCGGGGAAATTGTGTACTGCGGACAGGTGTTTGAGAAGTCACCCCTGCGTGTGAAGAACTTTGGCATCTGGCTGCGCTATGACTCCCGCAGTGGCACACACAACATGTATCGGGAGTACAGGGACCTGACCACTGCTGGTGCAGTCACACAGTGCTACCGAGACATGGGTGCCCGACACCGTGCCCGTGCCCACTCCATCCAGATCATGAAGGTGGAAGAGATTGCAGCTGGCAAGTGCCGCCGGCCAGCTGTCAAGCAGTTCCACGACTCCAAGATCAAATTCCCACTGCCCCACCGTGTGTTGCGGCGCCAGCACAAGCCACGCTTCACCACCAAGAGGCCCAACACCTTCTTCTAGACACAGAGACCCACTGAATAAAAACTTGAGACTGTCA
>k38_168894
CCAGAACTCCCTTGATACGCCTTACTAACCACCTTAGGATCAAAACTGAATGCAGTCTCTGGTCTTAAAGGACAGGGCAACCCACATTTGCAGGTACCAGTTGTCTGAAGGTAGTCCCGCAACTGTGGAAGAGTACTCAACGCCGTCCCGCTTGGGCTGATGTAGAGTACTGATGTTCCATTTATGATTCTCCTCCAACCCAAAGGCACAATAATAGTCTGTGGAGAATCAGAGGGCACAGTCCTGGTGTTGAGATCAGTGCTGTCGACAGCTTGAGGTAGGACAGACGATGGTAATACTGCCAACAC
>k38_169159
AACACCTTCTGTTTACAGAATACCAGCGTGGCGAGTGCCCCGGCGAATATAAGCCAGTCCTTCTGGTGCTGTCTGTACAGCTTGTGGAAGTTTAAGGGCTGCTTAAAGCGGAACGCGTTGTGCGACAATGCGACCAAAACTCCGGTGCCCCGTATTAAATATAGGTACACCGTGTAGCGCGCAATAATCAGCAGCCACTTCTGTGCATCGTCGACGCCATCGAAGCTAACACCTTGATATCCTACAGAAATAGAGACTGCAAATAAAATCTGTACAGCATAAATCTGCAGTTTACTAATAGGTTTTGCAGTTTCCAATGACATCCTATCTGATTTTTCACACAATCATTTGATTGAATAACAAAATTGTTATCATCGCTGCTCGGTGCTTACTTATATGCCTAAATGTTCTTGTTCAACTTCAGTACGATACATACACATTGAAAACAAAGATAAGTATATTATTAACGCGTTATTGTTATTTCACTAAAACTAAAAATAGAAAGTGAAGAAAAATAAATAAATTCAA
>k38_169638
CTCTAGTGAAGTAGATGCGCAAACATTCAGTGACAGCAAATCAGTGTTAGTGACAAGCCCCGACCGTGGCGATGTGCTGGAAAACACGGACCTTTTGGGTTAAAAGCTTTAACATCTGTGAGGAAGAACTGGTCACATGGGTTTGGAATCTTTGATTTCCCCTGTATGAATTGTACTGGCTGTTGACCACCAGACACCTGACTGCAAATATCTTTTCTTGTATTCCCATATTTCTAGACAATGATTTTTGTAAGACAATAAATTTATTCATTATAGATATTTGCGCCTGCTCTGTTTACTTGGAGGAAAAAGCACCCGTTGAGAACAAAC
>k38_170257
ATTAAAACTATAATAAATAAATAATTTAGAATATTTTATGCAAATAAATAATTATTCAGTTTCGGTAGCTACTGGGCTCGCCGGTGTAGATGGTGCTACAGGCGTAGCCGTAGTTTGTGCTTGTGCCTGTGCCCACGCACTAGGATCTACCATCACATATTGGTAAGGGTAGGCATACGCCTGAGGCCACATTGGAGAGGGGTGGGTTACAGCGGAGCTGGCGGTTTCTTCGTTAAGTCCGGCATCCTTCAAAATGGTCATCATGTTAGCGTATGCCGACATCATTTGTGGGTAGAAAAATTGGTATGGGTTGTACTGAGGAATTGCGGCAGCGACTGGTACTTCGGTCTTGCTTTCGGTTTGAGCTGGCAGAGTTGGGTTAGCGGCAGGGACAGCATATGGGTATGCAGCAGGAGTGGTCTCGGTAGTCGCTGGTACTGGAAGTGCGTATGCGTACTGTACTGGAGGGTTGACCACTGCTCGCTTCTGTGTCTTCTGTTCTTCAAGGTTGTAGCCGGGTAGACCAGGCTGAGATTGTATTGGCAAGAAATGGACGGGCTGGTCGGTCAGCCATTGTGTTTTGGCGCCGGTGTCTTCCGTGGCGGCCACGTATAGGTCGCCTGTTGTCCCGTCCACAGACGGCTTGACGTACAGTCCATGGACTGGGTGTAGTTGGTTTGCCGTCTTCGAATAGGCCACGTGTCCATTGGCCCCAGCTGCAATGGCGGACACGGCCACAATCAAAACTAATCTGAACATGTTGGACCAGACTTGGAG
>k38_170715
CTAAAGTTAAGATTACACAATAAGAGACGCACAACAACGAACATTCAAGGAAATAAACAAAAATAGGTTCTCTTAGGCTAAATATTATGAAAATATAAGACGAAATTTGATTTCATTTACTAGTGAATCAGTCTCAAATTAGAATCGTTGTTCGAGCGTGGCACAATCGGAGATTAGAGCTGATGTGGCACTTTGAGAATTTGTAAATTTGGCACATTTGGGCGTTTTGCGAACGTTTAGGTTATAAGGGAGCTAGCTTTTGAGATTTTGGGAGCCAAGAGTATCTTGATCACTGTCCACGCCACTCGGAATTTGGCTGGTCCCAGATGTAGCCCGTCTCCGTCATTGAGCAAACTGCGTTGTAATACTTTCCTGGACTTCGACAATATGACCACGAAGGGCATTTACACCTAAATAGTGTTTGAAATTCCTCCTTGCACACTTCATTCCACCAGCACGTCCTCTCAGTGATGTATCCTTTGACCGACTGATCAGAGTGACTTCTTTTCGTTTGCGTAGCCGTCCCCAGCATTGTAACCAATATAATTGTGTATACGAACATTACATATTGAACCTTAATCATAGCAGATATTTCGGGCCTAAAATAGATTTTGTCGGGCGACCTAACCTTTTCATTTCAC
>k38_170791
GTGTAGTAGCCCGACACGCGGTGCTGCATCATGTCCGCCTGGGACGTGGCAAGCGCTGCGTGGTTCAACGCGAATATCTGCTGCTGTATGCTAGACCTTCGGCTGGTGCTTCTGATGCCGGAGTCTTTGCGGCTGTTGACTGAAGGGCAGAGGCTCACGGCATCGTCCTGCGGCCTGACAGGCAGAGGCGCCGGTAAGGGAAGGTTGAGCTTCCGATCTTTGGGCCGCGTGAGCTCCCCTTGCGTTGTTATTGTCGAACTTCGAGCGCGGCACACGGGCACCTCAATATGGTTGTGTGGTCTCCCGTACTGGGATCTGTAGCTGCTACTCCTGGCAAACGGCGACATATTACTCCTGGACTGACTCAGATACGACCGAATGTCTATGACCTCCCTCTCGAAAGATCCCATGTCATGGATCTGCGGTATATGCAGCTTACTATGACTCTGTATAGGCCTAGCATTTTTATTGTCTTGAGATTCTATTACTATAGGCACTTGTTGATAC
>k38_171744
TTCGAGGCTCCCGAGGCCTTGTTCCAGCCGCACCTCATCAATGTAGAGGGACAGGGCATCGCTGAGCTCGTCTTCAACACCATACAGGCGGCCGACATAGACATGCGCAACGAGTTATACAAGCATATAGTCCTGTCCGGGGGCTCCACCATGTATCCCGGGCTCCCGTCGCGGCTCGAGCGAGAGATCAAACAGCTGTACCTCGAGCGAGTCCTGCGCAACGACTGCGACAAGCTCGCCAAATTCAAGATCCGCATCGAAGACCCGCCTCGGCGTAAGGACATGGTGTTCATCGGAGGCGCAGTCCTGGCCGAGGTCTGCAAGAACCGGGACAACTTCTGGCTGTCGCGGAACGAGTACCAGGAACAGGGTCTTGCCTGCCTAAGGAAGCTCGGG
>k38_172608
ATAGATACTGCTAATGTACAACCAATTCTATAATATGTGTCAACCCCAAAAGTGGTTATTGGACGAAATATATTTCAAAAAGGTACATACATTTATTTATACAACAATAAGATTTGAGATTCAGATAAGTTCAGCTGATTTCAATTGTATACTTCACCTAAGATTAACAATTAAAATGCTAGTTACATTCGCATAAATAACTTAAAATAAAAGACCTATTTACATGCGTAAAAATGTACATTCATATTTGATTTATAATGGAAAATGTTGTATTTAAAATGGGGAATAAAGCGTCATTATTAAAAAATAAAATGGCACCGATCAAATTTTAGAATGCGGAATACACTGGTTTTTTTAATTACATTAAAATACTTTTCTTATCACAATCGCTTTCATTCTAAAACACAACAATGGCTTCATTAATCCAGTCATGGATATTACAACTACATTATAATAAAAAAACATCAGTCTTTTAAATCCGACGTTGTATCAGTTCTTTAGTATTTTAAAATCTGTCACTGACTCAATAAAGTTTCCGACCAATTAAAATTAAGTTCATTATTTACAGAGATCCGATTTTAATCGATTAAGTTAAACTACGAGTAAGTACTCGAATACCTGTTATGAACACCGGTTGTTTAAACATCGGATACGTTTTAAAACTAGCGAAATCATTTTACATCGACAGAAATTCTGACGTAAAATAAAATAAATTAAAATAAG
>k38_172972
CCCGTTACACCCATAACACCTATCATACCCCAGCCCCAGCCCTCTCTCAACCCCTCCGCACATCTGCCCGCGTTCTTCGCCGACCCGCCGACCGCCAACCAGCACCTCTTCACGTCCATCAACGACGTCATCGTCCGCAGCATCAGCCAGAAGTTCCAGCAGCTGCCGGACCGGCCGCCGCAGCCCGCCGACTTGTACATGCGCGCGCCGGACCGCCACGTGTCCGTCATCAAGACCCCGCCCGACAACCAGCGGAGCTACCCCGTGCCCAGCAACTCCAAGGCCGCCATCAACAACAACGGCCAGCCCGCCGCCGGCGGCAAGGGCACGCGCCCCAAGCGGGGCAAGTACCGGAACTACGACAGGGACAGCCTCGTCGAGGCGGTCAAGGCCGTGCAGAGGGGCGAGATGTCCGTGCACCGAGCGGGCTCGTACTACGGCGTGCCGCACTCCACTCTGGAGTACAAGGTGAAGGAGCGGCATCTGATGCGGCCGAGGAAGCGGGAGCCGAAGCCCCCGCAGGACGTCAAGCCGCAGCCGCCGAAGCCACCGCCGCCGAAGCCGCCGACGAAACCGTTCTCGAACGGGCTCAACGGCCCCGAGACTCCCGCGTATCCGCCGGGATATCCGTTCTGGCCCGGCGCTGGATTCGCGCCGCCGTCACCGGACTTGTACGCGTCGCACATGATGCGGCGACTGCGCGAGGAGGCGCCCCCGCCGGCGAACGGCTCCTTCCTCGAGG
>k38_172982
GTTACAAACGCAAATTATAAGTGTAAGCTACTAGTTGTCGGCGGTGGTTCTGGAGGATGCACAATAGCTGCGAAGTTCGCTAAAAAGCTAAGGAAAGACGACGTTTTTGTGCTTGAACCCAGCTCGGACCACTACTACCAGCCGCTGTGGACGCTCGTAGGTGCCGGGGTAAAGACAGGAGGCAGCTAGGCGGAATTTACGTTTAAATCACTATTATCAGCATTCTTATGATTAAACGCGTTTGCGACAGTACTTATTAATGTTGTAATTTAGTTTTGTAGTGTCCCCATTCGTCGTTCGGACTTCTCACAATGAATATCTTGCGAAAACTTTCTTCGATATCATCCCCGAGTCTTATCAGAAACTTTTCGGCTTCTTC
>k38_173682
TTATCTACGCTCATATTAAACACCTGCTCGTACATTACTCCAAACCAGGCCTAGTAGTTAGCTTATATGAATGTAACACCAACGTTTCAAAACCTCTACAATCAATTGTTAAAGCGTAAGTGATTTTTTAAAACAGTCCGAGGCCTTTGATGAACTACATAAAGCAAATAACTTTTACATTATGAAGCAGGCACCTATATTTGAAGTGTAGTTAATTTTAATAAGTAATACAATACAATTAAACTTCTCAGAGATTGCATTAATTTTAATTAATCAAAAAGAATCATAAGAGATTAAAAAGGGATTGGGTTTCTCAAGGTACAATCCTGGGCCCCTTATTATTCATTATACAACTTAAATCCACCTTAATGATTGATGTACGGATATGGATTAAAGTAGATGTAACCATTAATTAGATAAGATAACAAAAAAAATATTTGAGCACACGTGAAACATTATATCATCTCATAAAGATTATAAGTTACTTTGGACGATGCAAACTGTACCTAAGTTTTCAGTAAACCACAAAAAGTTATGAATCACTTTCTGAATTCTTAACTTAATTCTCAATTCGACTGATTCGCTTTGAAAATAAAAACATCTTAGTTTGGTGAAGATGGAAAATGGCGTGTGAGATCTCGCGACATAGATACAACATTATAGTTAATCACCACAGGATAAAATACCTAATTAACATATTCACGATGTTGAAATAACATAGGTACCTACATGCGGAACCTTGCTACAGATTTAAGCACTACAAGAAGACAGTACTTAGACCAGAAAGAGTTTTTTAAAATCCAACTTTAAAAGAACGCGATGACAATCCTAGATCCTAAGCACAGAAGACTTTCTATTCCAAATCCAAGGCACGGATCCTGTTCCTGAACCTTTGCTGCTTAACAAATAAATAAGTACAAGGAATTTATTAAAACATGAATAAATCAATGGTATGTGTTAATTATTTTACTGAACAATTTAATGCATTATTCCATAGACAAGTCTGAAAT
>k38_174081
TTCCCGGACTTAGAAGCGGGATTTGCACGAGACCTGTTCCTGCTATGGGCACCGCATCCGCAGAACTCTATTGTGCTGACTGCCAGGACATCTCCCGGCACATTGGCTCGGGAGCTGATCGAGAAAGGCGGCGACCGCGCCATAGAGCTGGTGGTGCGGCGCCGCGTGCGGTTAGAAGGAGCCGAGCTGGACGAGTTCCTGCAGCAGCAGCGGCTCAAGCTCAACAACACCGTCAAGGAAGAAACAGCGGGTATATCATCAGACTCCGACTCGGACGGCGAGCTAGAGATGTGGGTGGTAACCGGCCGCCACGATATCCCGGTGCGCCACGACGCGCGGCCGGCCGGCTGCTTCAAGACCAACAAACGGCACCACGCCATGTATCCCTTCCACGAGGAGCGCGCGCGACACGACGACTACGGCGAGCTCATCAAGGCCGAAGACTACAGACTAGCAGAAATAGTAGATGCCGAGGGAGAGATCCGAGACGTCGCTCCCGCTCCCCCGCCGAAGCAAGAACCTGAAGAGGAGGTGACAGAAGTCCCTAGCAAGTGCGTGAGCGTAGTGCGCACAGTAAGCGTGAAAGCCAGCGTTCAGTACATCGAGCTGGAAGGCCGCTGCGACGGCGAATCTTTACTAAGATTAGTGGCGCACGCCAAGCCAAGGGCTATTGTTGGCCTGAGAGCCAACGAAACGGCCTTGATGACGCTTAGTAAACACTGCCAGAA
>k38_174895
CTGGCGCCACCTGGTGGGGAAACCTTGAAGCGCAGTAAGAAGAACAGGCCGGCTCCTCAACCCCCTAGGCCTTCAGACCTGGAGATCAGGGCTCCGTCAGAACTGCTGGTTGGAGTTCCAGGAGCCTTGAGGACGCAGTGGAAACACCAACCGTTCGTGCTAGTCACTGGTGCTGTTACCTATGTAGCTAATTACCTAGGTTCGACGGTAGTCAAAGAACTCCGCGGGACCGAATCCACGAAGAAGTCCATTCAGAAGCTGAAGAAGTCTACCAAAGAACCGAGGGATTCCCCCGACATCATACTTTCCATCAGCTATAGAGGTGTCAAGTTCCTGAATACCATTACCAGGGAGCTGGTCTGCGAGCACGAGATCCGCAACATCCACTGCGCGTGCCAGGACGCGGACGACCTCACCCACTTCGCCTACATTACCAAGGACCACGCCACTAGGAGCCACTACTGCCACGTCTTCAGAGTCGCTACTATGGATCAAGCGACTGAAGTAATTCTGACACTAGGCGAAGCGTTTGAAGTGGCCTACCAAATGGCTCTACGGGAACAGTCGAACCGGGTCCGAGTGACCCAGTCAATGGCCAAGACCCCGACCCACGACCCCATGACGACCAGCAACAAGGAGAAACCCAACGTCAACCACGGGAGATCACATTCCATTACCGAAATCAAACTCAACGGACATCAATTGAAAATCGCTCCAATTCCAGCATCGTTGTCGAACGAAGACTTCCAAGCTGCCACCAGAAATTCCGATGGGTCCAGAAGCCCTAGGACACCTCTGCTAAAAGCCCCAATAGCATCCACGGAGGAATTGTGAAAGCAACCCTCTAATGCTACTGTAACTTTATTAAAATCGAACGAAAATACTAAATACGATATATGGCGAAGGAAATCTTTAAACTTTTGATTCCAATCGCCAAAAAAATTAATGGAAGACATCACTAATTGGATTTCATGAGTCTTCCTAAAACGCGAACTTCCAAAAACACGATTTTGAAATTCAATGAAATTCCTCGAATTGTTGTTAATAATATACATTAAGTATTAAAATATTATTATTAGGCTTGGGTGTTTTAATATTGTATAAAGGACCAGTTACTCAAAATAGATTCTTCTGGTCTCGCATTGTGGTATTTGTATAAGGATATAACTATTTTACTTCGATTTCGACACTGCTTTTACGAACCATACCTAATTTATTTATCTGTTGTACGATATTAGATAATACGATTTTGCTATGGAATAGTAAAATTTTAGGGGCTGTTATATTTATAGTAGTTTTTAATGATTGTATATTTTTGTTTCCTCTAGCAATATGTGCTGTTAAATGAGATATATCATCAACATTAATGAGTATTACAACGTTTGTTGGTCCAAATAAT
>k38_175086
ATTTTATTGTCTCAGAGGGGCAGAGCGGAGGGAGAAGGCTACAAAGCTGCTTTCCCAATACCCCAAGAATACATATTCTCTACTCTTCCCACAGGTTCTGGGGATGACCTATGGACACTGTCCCAGGGGTCCTTAGGCTAAGGAGGGACATGAAAGTCATACAAGTTTCTTAGACATGTCAGTGGCTGTAAACATAGGGCTGGGGGCCTCTCTGCTCTGGAGGGAATCTTGGTCCATTCTTGATCAGGGGAGAGGTGCCTAACCCCTTTTTAGGCCTAAGAGTAGTCCCAGAAGGGGTCATGGAAGCTGGGCAAACAATCCCAGGACAATGCTACACCTCACCAGGTCAGACAAGTGAGCCCTGGGCTTCACCACAGCACACAGACACACACACAGTGCACTTGGGAACCTTAAGTTAGAATGCTAAAAGATGGGGATGTAGTTGTCGATCTTGGCGCGATGGCGCTGGGCAATGCACTCAGCAATCCATACGATGTTGCGACATTCCTG
>k38_175340
ATGAGAAGTCCTGTTCACAGACGGCGACCACGACGACCCCCTTTTCTTCGAGTGCTATCAGAGGGAATGGGGGTGACATCCTCAATCCGCCCAATCTTCATCCCAGAGCGAGCAAGAGCTCTGAGGGCTGACTGGGCTCCAGGTCCAGGGGTCTTGGTCCTGTTTCCTCCTGTGGCCCGGAGTTTGATGTGCAGGGCAGTGATGCCCAACTCCTTGCACCTCTGGGCCACATCCTGGGCAGCCAACATGGCTGCATATGGAGAGGACTCATCTCGGTCAGCCTTCACCTTCATCCCACCAGTCACTCGGCAGATGGTTTCCTTGCCAGAAAGATCGGTAACATGGACAAAGGTGTCATTGAAGGATGCAAAGATGTGGCAGACACCAAACACATTCTCTCCCTCAGCCACCTGAGGTCCCAGGCTGATGACCTGCTCTTCCTTCTTTTCCTTCCCCTTGCGTGGCGCCATTTCTGATCGTCGTCTCCAGACTCCTCCAC
>k38_175899
AACATGTCGCAATTATAGAGCATTATCCCTGACACCATAGGTTACACAAATCGCGAACTCGTGATAAAGGCCTCAATTAAAAAACCGTATAGCTTTCATAAGACTGCATTAGAGTAAACTTCGTCGACAATTATCCCTTATTATAAATAAACATCTTCAAAATTTTTACCAAATTATGAGCATATATCCAGCATAAAAATCTTTTAAAATAACACTTCATACTCTTCTCAATTATAGATATACATGGCACACTGCTCTGTTTATATATTTATACATATAATTCGTACACTCGATACCTATCAGTTTACCTTGTCACCATAGAATAATTGAATTATATGGATGGATATTCCGTTAGAAGCTTAACAAGCGCTTAAGTATTCATCGACAAGCGATCGACGGATGGACAATCAACGAACGAAAGGTGCGAGGAGTAGACGAATACTGCCGCTGGCATTCGATGCCCTGTGGAGCGTTTTTTAAACTAACAAGAGAAACTATCACGAAATATTGGTCCACCGAGACGATTCAACCAGATTTCGACGTTAAAACTATAGGAATTGAAACGTACTAGCTAACGAATGACGTCGCGCGCGGTGCGATCGGCGGCGAGCGACGTTCGGCGGCTGGCGAACGTTCGGTGGGCGATCGACGCGGCGACGACGCGGATTCAACTAAGGCGCTA
>k38_176484
AGCAGGGGCTGCAGGGGAGTGGGAGTGCAGATTGAAAAATGCAGACCACCAAGGCACTGCTCATTTCTCCAGCTCTGATTCGCTCCTGTACCAGGGGTCTAATCAGGCCTGTGTCTGCCTCCCTCCTGAGCAGACCAGAGGCCCCATCTAAGCAGCCTTCCTGCAGCAGCTCCCCTCTCCAGGTGGCCCGACGGGAATTCCAGACCAGTGTCATTTCCCGGGACATCGACACAGCAGCCAAGTTCATTGGTGCTGGGGCCGCCACAGTTGGTGTGGCTGGATCAGGAGCTGGCATTGGCACAGTGTTTGGTAGCTTGATTATTGGCTATGCCAGGAACCCATCTCTCAAGCAGCAGCTCTTCTCCTATGCCATTCTGGGGTTTGCCCTGTCTGAGGCCATGGGACTCTTCTGTTTGATGGTCGCCTTCCTCATCCTCTTCGCCATGTGAGGCTCCCTGGGGTCACCCAGCCGTCCCTGCTGCTTTGACTCCATGCCAGTCCTGGTGCTGGAGTCTACTGAGCTTTACCATTAAACAACAACAACAACAACAACAACAACAACAACAACA
>k38_176518
TACGAGGAGAAAAATGTGACGAGATGGATAGCCGTAACCCAGTTCCAAGCCACAGACGCCCGCCGTGCGTTCCCGTGCTGGGACGAGCCGGCGCTGAAGGCTCGCTTCACCATCAGCATCGCCCGACCCTCCAACATGAGCTCCGTGTCCAATATGAACAACGTCGGAAGAGAACCACATGCCACCTTACCAGACTACACATGGGACCACTACGCCGAATCTCTTCCGATGTCGACCTACCTGGTCGCCTTTGCCGTCACAGACTTTGGCAGCATGAGTGACAAGAACTTCACTGTATGGGCCAGGAAAGAGGCCCTGTCCTCTGCAGCCTATGCCCTGGACATAGGCCCGAAGATCCTGAAGTTCCTGGAAGTCTATTATAAGATCAAGTTCCCACTGCCAAAGATCGATATGATAGCGTTGCCTGACTTCAAGGCCGGTGCTATGGAGAATTGGGGGTTGCTTACTTTTAGAGAAATAGCAATGTTGTACGACAACAACATTTACCCTACGACGGCCAAGGCGCGCGTGGCTGCAGTAGTGGCTCACGAGATCGCGCACCAGTGGTTCGGCAACCTGGTGACCCCGGCCTGGTGGTCCGACATCTGGCTCAACGAAGGCTTCGCTAGCTACGTGGAGTACGTAGCTGTGGATGCCGTGGAGAAAACATGGGAGTCCATGGAGGTGTTCGTCCTGAATGAGGTGCAGAGCGTCTTCAAGCTGGACGCTTTGACGTCCTCCCACCAGATCTCGGTAGAAGTCGGCAACCCTGAGGAGATCGGGGCCATATTTGACAAGATCTCTTATGGGAAAGGCTCCGCCATCCTCCGCATGATGAACCATTTCCTCACCGACGACGTCTTCAACTCCGGGATCACGGACTACCTCAACGCGAAGAAGTATGGTGACGCGGAACAGAGAGACCTCTGGAGCGCCCTCACCAACGCCGCCCACCAGAGGGGCGCTTTGGACGCCGATGTAGCCGTCATCATGGACTCCTGGACTTTGCAGACTGGGTTCCCAGTCCTGACCATTACGAGGGATTACGATAGTGGAGTCGTATCTTTAAGACAGGAGCGCTTCGTTCTCATCAACAACACGGCGGACAATCAGACGTCTCCCGTGTGGTGGATACCGGTGTCTTACACCACTGCTTCGGAGAAGGACTTCAAGTCCACCAGGCCACGGGTCTGGCTGAGGGGAGAGAGGGCGATCGAGGTCAAGAACATATCGGCTGGGAAGGACGAGTGGTTGATAGCCAATATTCAGCAGACAGGTTTCTA
>k38_176631
TATGGAGCAAGCTCTCACTAAGGATGTCCTGGCGAAGGAGCAACCGTCGACATCAAGGTCCAAGCCTCGTGATAAAGAGCGTTTCAAAACGCAGCCAATCACTGTGGACGAAATGCGCTCTGTTGCTTCCAGTTTGGATCCGGGCCAAGCGAGTTTCCAACCGTTCGCCACAGCGGACTGTAGTTTTACGAAACGCCCCGTCGAGTCCGGTGCTGCTGCACCCAGGAGCCTCGGAGCGACGGAACCCGAGCGGGACCCGTTTGTTGACTTCGCGCAGAACTTGGATTCGCCGCCTTTCGGCACCAGCTCGTTCAGTGTCAAATCTC
>k38_177626
TTTACACTTTAGGTACTTGCAAACATAACGAAGTTCTTAGAAATTAATTTTCTTTATCCTTCGTCAAACGGATCCACCACACGTATCCAAGAAAATCAAAACCCAGCTTTTCGAATAATTTTTGAGGTTTGATGTTGTCCTCTAATGTGTATGCCAGTACATCTTTTCCTTGCTGGAGGAGGTCATTGACAGTCACCTTGGTAATATATTCAGCGTAACCCTTCCTTCTGTAAGCATCTAAGCAGTACAGATGTGTGAAGGCACCAGCTTCGTCCACAGTGATCCAGGAAAGAGGAGAATGGTCCTCAGAGGAGTACAGCATGTAGGTGAGACCGTTGTTCATTAAGGTTTCAAACAAGCTGAAAGAACGATCACTGTAGAACGTCCAAGTTTCATTCACTAGTTTTAGGTGCTCACGTTTCATAGGTCCAACGTATGTATTTTCTGGGTCACTTAAATCAAATGGTTTATTATCTCTGTCAAGTAGATGTTTACAGCATCGGTTTTCGTATGTAATTTTTAAATCCAATCGACTACAAAGCCTTTTCAGGGCTGCCACAACATTGGCACTAGCTGAAGGCACAGTGACAACTCTATTCCAGTCAATGACAGATGTTTTATACAATGCATTTTCCATTACAGTTACATCTTCTGTCACAGGACAAATATACACTTGGTAGTAATCCTTATCACTAATTGCAACCAATCCATTAGCAATCTTGCCG
>k38_177646
AACTCATACTGAGGAGTGGCATTCATTGTATCAGCCGTGGCTATCAGTGTTTGCGCCACTTTTGTGGCAAACGTCAAGAAGGACGACTGGTAGTTGGACAGTACATGGGAGAACATGTTGCATCTTGCTGCAGCTAGCAGGTCTATCTTCTGCAAAACATCAAGTGTCAGCTTATCAAACAGTTTCTTGCTTTCACGCACTTGTCGCTGCGCTTTCCTGAAGTTGTCCAACCCACGGCCGGTGTCCGGATCCAGTTGAGCGCTCGTAGACTTCATCCAACTCAACGCTGCGCGATATTCAATGCGAGCCTTCTCCATAGCAGATACCGTCGCCCGCATATCGCTCACAGCGCGACCTCTAAACGTTTCCACTTCATGGTAAAGCCGCAACAAAGGCCCCCGCACTGATAAACGCTGCTGACCCGAATACGATATCGCCTTCCCCGCCGACACCATATGCTTCCCTGCCGCATTGTTCCCCTTACCCGAATCCCGCAAAAACTTCCCCAAAGAATTCTCCTCTTGAGCCAAAATACACAACCTCTCCTGATACTGATCTAACACTCGTTGTAAATGTAAGCAGCTATCTGATATTGATCGAAACAACTCTAACTTTGCGTCAAGCTCAGCGTCCGAGGAAACAATACACTCGTCTTCTTTGGTGCCCAATTTTTTCAGAACAGTCTTTTTTGTTACCCAGTACTGATGTTGCATCATTGTGAAACGGATTTCTAAGCTGAAACAAAAATAATTACAATTTATTGATAAAAATTCTTTGGCAAATCTTTTGAAATGACGTGA
>k38_177903
GTGAAAAGTTAATTTTAATACTTTTAAAATACAAAAATGACAACTTAGGGCTAGAGTACTTTACTAGTCCGAGACCGCTGGTAGAATGAATCTCTTGGTCTTGACCAGTGCTTATATACCAAATCGATAAGGTTGCTCTACGTGATTTTCTACGAGGTTTCAGATTTTCTACGGTCGTAAAATCTTGGTGCCTTATCTAGGACTCGTAAATCATAGAAACGAGATAAGGCACGGTATTCGCGTATCGCAACTAAGTAATAAAAAGTTTACGACCGTGTCACCATACATATTTAGAAAGTTAAACTGATATTAAATATATTAAATTAAAATATATTAAAATATTAATTATGATTTATGGAGGCCGCTTATGGGTCACCATAACTCCTCCCTCCTTAAGACCAAAATTACCTAAATGAATAATTGAAATTTGGTGTAATTTTGTCCAGATTACATTATACC
>k38_178303
CAATCTTCTTTACAATTGTTTGTTTGATCAATGCTAGTGGATCATATGTAGCTGCTTTTTTATGGTCTTCAATAGATTTTACTATTGCAGCTACATCTTTTTCGTAACCCATATCCAATAACTTGTCTGCTTCGTCCAATATCAAGCAGCCTGTCTTAGCAAAGTTCAATGACTGTGTGTGTCTCAAATGGTCATTTATTCTTCCTGGAGTACCCACCAAAATATTAAGTCCTTTCCTTAACCTAGCTTTCTCTGCTTTTCTCTTTTGTCCACCACTTAACAAACCTGGCACTATCCAAGTAAATGGCTTCACCAGCTTTACAAAAAGTTCATAAGTCTGCACGGCCAGTTCCCTGGTGGGCACAACAACGACAGCTCGGATGCCATCGTGCCGATTGATTTTAGGTCTAATGGCTTGCAAACCTTCTATCAGGGGTAGAGCATAGGCTAGAGTTTTGCCTGACCCTGTCTGAGATCTGATCAAAACATCTCGGCCTTGCAATATTACAGGAATTGCTTTCTGCTGCACAGTCATCAATTCATTTAATCCTAAGTTTTGTTGAAGATTGG
>k38_178378
ATGATTTGACCTACTTTCCACTAATTTATCATGATAAATTTCTAAAGAATCAATTAAATCTAAGCGTTTTTTCCTCAGTAAGATATTTTTATAAAAGACTGCTTGCTTCTTTATTAATTTTTTAGTTTTTGTAATATACCTATTGATTTTGATATATTTTTTTAACTTGTTCTTGCTTGAAAATTCAAATCTCTGGTCTCTAGTCCCAAGATGGCCAGTTTTACAGGACAAGTTCATGTCTGAGGCCGCTTCGTGACCTCCGGGGCTCGCAATCAGTTCATCGTACAAACTAAGTGTGTGAGCGAACTCCTGTTGTTTTTTGTCATCTT
>k38_178387
TATTTTGGGATCTCAATTTTTCTTTTTGCCGAGGTGCCAATTTTGTATTAAATATCTTACATTGGTGTTCAAATATCCAGCGTTTTATATTTAGAAAGTAATCAATAATAGTTTAGAACTAGAATGAGCAGAAAAGAGCATTTGAAAAAATCTCTTGGTATAACCGAGTACCCATGGAGTTCTGATGACGAAGATCCTCATATGTCAGAAGTGAATATGCTGTTGAGGACAACCTACGAGAATCGGACCAGCGTTGCAGATATGCCTGGTACTAGTGGTCTACAACAGCTGCCTACACTGCCAACATCACCGATTATACCGGTTCAAAGGGTCCAAGTGAAGCAAGAGAGAGACTTATACTGGCCATTACA
>k38_178403
ATTTTGATGACATCTGTCAGTTTTGACATTAAGTCGTATCTTGATGTGAAGAAAAATAAATAAACAACTAATGAATAATTATTATGTATTCCACAAAGTGCCATAAAATAATCAATCGACAAAAGAACAATTCAATAAAACTAATATGTCGACCAATATCCATTGCTTTGATAACCTATTACAGTGCTATAGTCAAATAGGTTATTACCGGATTTTGTGTTAATCTCATTTTTTTAAACATTTAGGGGATGATAAGAAGTAATCTGTTTTACGTTTTCTTTGTGTTGAAAAACTAATGCTAATTATTCAGAATGAAATCTTGGGATAACATTACTGACCTACTGGCAGGCTACTTTACCCACAATGATCAAACTAACCTGTTATTCACATAGAGATGTATAGGTGTATTAGTAAATAAAAC
>k38_178494
CGCGTACGTGGAGGCGGCGCCGGTCACCTGCCGCTGCGGCCACACCTTCTGCTTCGCGTGCGGCGAGAACTGGCACGACCCCGTGCGCTGCTGCCTGCTCAGGAAGTGGATCAAGAAATGCGACGACGACTCAGAGACGTCCAACTGGATAGCGGCGAACACTAAGGAGTGCCCGAAATGCAACGTGACCATAGAGAAGGACGGCGGCTGCAACCACATGGTGTGCAAGAACCAGAACTGCAAGGCCGACTTCTGCTGGGTCTGCCTCGGGCCCTGGGAGCCGCACGGCAGCAGCTGGTATAACTGCAACAGATACGACGAGGACGAAGCGAAAGCGGCCCGCGACGCGCAGGAGCGCTCGCGTGCAGCGCTGCAGCGCTACCTGTTCTACTGCAACCGGTACA
>k38_178730
GACACGGCGAGCCCTACCGAGGATATGTGCTTACATTCTTCGTGTCACTTGTTTTTCTTCTAATCGCTGACCTGAACACCATCGCGCCGCTGATCTCCAACTTCTACTTGACCTCGTATGCTCTCATCAACTTCTGTACCTTCCATGCGGCGCTGGTGCGCCCACTCGGGTGGAGACCTACATTCCGGTATTATAACGTGTGGGTGTCGCTCGTCGGCTTCCTGATGTGCGTGGCCATCATGCTGCTGATCAGCTGGATGATGTCGCTCATCACATTCGCCATCTTCATCACACTTTACCTTATCGTGCATTATCGTAAACCTGACGTGAACTGGGGAAGCAGTACCCAAGCGCAAATGTACAAAACGGCTCTATCGAGCGCCCACAACTTGGCCCGAACGGGCGAACACGTGAAGAACTACTGGCCCCAACTCCTGGTCTTGTCCGGCGTGCCGCAGACCAGACCCGCTCTGGTGGACTTGGGCAACCTCATCACTAAGGCTGGCTCGCTCATGATCGT
>k38_178904
CTAAAATCGATATTTAATAATCCAATAGACAATCTAAAAATACATCTAATACAATTGACATCACAAAACGGCTATAGCAGTGGTACGAGTTAATATGTTCCAATGAATTAAGTATAAAAAAGTAAATTAACAATTCGAGAAATAATGCCGGACATTACATAGCCATTTTTTCTTTGGGTTTATAAGTGAGATAAAAGTCCCTGTACTGTGGTACCAAAACAGGAATTTGACCGGGAAGCCCACAGTTGGTCAACAGCTCTTGGACCTTCTCTTCGTTCAAGCCCTTCAGCAAGCAGAGGTCCGATATGAAAGCTAACCACTCGTCGAAATCAAGTTCGGATTTACTGTATTTATTGAAAAGAATTCC
>k38_179151
AGCGCGCATAGCAGGGATACCGCTTTCTCCGACACAGCATGGTTATCCGGCGTCGGCAGGACTAGCAGGGCCAGTGACTCGGCAGCCCTGACTATCTCCTTGCTGCTAAGAGTCTTGGGGCCAGCTATGAGGTCCTCGGCGGGGGGCCAGCACTGCGCCTCGCACGCTAGTCCGCGAGTCATGCACGCCCGCGTCACGCTGCCCCATAGCGTCATTGCTGCTTCGCGAACTGAGACATCGTCGTCATGTAATAACGCCATGACAGCAGGAAGAAGTTGTCGCTCGATGCAAGTCTCGCGCACCTCTGCTAGGTTTAGAAGCTCGGACAGGAGGTTCGCTATGTACACTCTGACGGTACTACCGCTGGAGCTTTCGCAGCTACTGGCAGAAAATTCTCTGAGATGTTGCAAATAAAAGTCTAGCGTATCCGGTCGATGTTTCGACACCCACTTCATGGGTATTGCGAATATTTTTATGGGAAGTCCTCTTATGCTACTGTACATTATCCACTT
>k38_179383
TACGGACCAAGTGCAGTCGATCGGTGGCCAAATCTCAAAATAGACTTTCAATCTCAAATCTACATAAAGATCAAAATGTTTTGCCGATTTCAATATTATGCTCAAATACGCAAGTCACCCAATTTTTAAGATAAAAGTTATACTAAAAATACTTACCAGAGATTATGATATGATTAATCAAACAGAATTTTATTGAGACTTGAGTTGAATGTTTTTTTCGTAATAAATCAATTTGCGAGATTTTTATTTAATAGAATATTTCAATTACACTTAATACTCGTATCCTGGTTACTTGAATAAAGAATAA
>k38_179444
CCTCGAAGCGACAAGAAAATGGCGACGGTTCAACTGGATCGGAGCGCCCACTCAAGAAAGCACGTTTTGCGTGGCAAGTTAAAGGCAAATATCACTTGAAAAACGAATCAAATAAGTCTTCTGCGGTGCTAAACAACGAATCTGAGAGGGCAGGACCCTCCTCGGAGACCATTACTAACTCTAATGCATTAGTAGGTAACACTGAGCAGAATTTAGAGATATTGGGAGACTACCTTTTGAAGCAAGATTTCAATACTTTAGATTCTGTGATAACCGACTCTGACAAATCACTGCTCACGCCAAGTGCAAGTGTGACTCCCGAAACGCTGCAATATCCGAGATATGTGAGCTCATATGACAATAATAGGTACCAAAATGCACTGCAGTCCACTTCTGGAGCTAACAATCATGTTGTAGCACCCAGGTCCATGGTTGTTTCTAATAGCTACTGTGAAGATCAGTGTATAGCTAGATGGCAAGCTAGACAGATGGCTAAAGGTTTTGTGGACAACACCATAAATCGTGTGTTAGACTCATGGCTCCATCCACCGCTGCCACCTAACATGAACGAGTCGAGGTTTCTTGCACTAGATGTTGCAGAGTTCATCAATAATTTACCTGGAGACAATTCTATTGAAAATGAAGGCATACTTATGGCCATATCAGCACATGGACTCCAAAATGCATCAGGATCTAGTAGCAACAGTCAAACTCATTCAGGCAGAGAAAATCCTTTCTACTCGGAACGTAGACCAAGTGAATTTCCTTCTCCACCCAGCAGTCCAGAAATAATTGACAATGTTACACATCAATTTGCTGCTGCTGAAACAGCCCATGATTTATCATGGTTATATGAAGACAGTCAGAAGAAAAATGAAAGCAATGATACAGCACCATTTCCATTTTTTCCTGAGTCCTCAAACTCATTTCACAACTTTAATGACAATGTTTGCCCCCATGAAAATTATATGCAATCTGATGGTGAGGACAATAATGCTGAGAATCACTTTGATTTTATGGATGCTGCTGTTTCATTTGCCATACAAAATAAAGGATTGACTACATTTGGCACTGATTACGGTTAATTTTAAGAATATAACTATTCTGTAACTATAAACAAATAGCTGTGATAAGACAATTTTTATAAAACACTAACCCCTTTTTAATACATAC
>k38_179502
CGCGCTCTAATGCCTCGTATCCCGTTGAGCAGCTACAGTCTGCCTTCAATCTGCCTGGCTTGAGTCTGCTCAAGTGGATACAAGGTTTTATAATATGGTAACTTACTTGACGTCAGTATTTGAGATTACGTATGATATTATCACTAAACAGCCTGTAACCAGGCTTGATTTATTTTTGTTATTTCCATTGCAATTTCAAGGTGGTACCTACCTAGTTAGATAATAATCCTTAAGTTAATGCGTTTGCTTTTCTAAAAATTTGCACATAATACTTACTGGGGATAGGTCCTTACTCGTAACATCAGAAGACTGTCAAAGGTTATCAATCTTTAA
>k38_179528
AGTAGAACCAGAACTAGAATGTCGTGCGACTGATTAAAAGTGCTAGTGTTCGTTTAATACTTTTTAAAGATAATATTCCTAAACTACTGTGCTATTTTTGTCAAGTCGCTTTAGAGCTGTGTTCTCGGACCTAATAATCTTTTTGGATTGGAATCTAACAAAATGAGTAAAGCTAATGCGCTAGCGGGTTTAATTGGCAATTACGGTGACTCAGATGATGATTCTGATGACGGAGGAGATAACTCAAAAGCGAAAAGTAAAGGCAATTTAACTGGTCCTGGTGCTCAATGCTTTGCTGGCCCACCGCCCCCGGGGACCGCATACGCAGCAGAATCTGGTGCTATCCATCCGGCTCCGATTCCACACTG
>k38_180012
CAACAATTCGCCAACAAGTGCTACCCAAAGATCTAAAGAACTCAGTCATAGAGAAACTACTGGATAACATGAAGAGCTACTGCGAGCACCACGCGATACAGATATTGTTGGTGCATCTTTTCACAGCGGACAGCAAACTCCTCAGTCCAAAACTGACATCTGACGTATCCAACATGGATCCGGACGTCCTCATGAACTCTATGGAACGCATAACCCTCCTCTACAAAGTCCTCCGGCAATGCAAAGAGAGAGAGAGCAAGAAAATTGTCTCTACAACCATCAAATACTTCCTAAGAGAGACTTTACC
>k38_180371
CAATTCATTGAAGGAGCACTTTCCTGATTTCTCAACCAGAGATATTCACAGGAATTATGTGGACTGTGTAAGGTGGATGGGTGATCTCATTTTATCTAAGTCTTGCGAGAATGCGATAATCTGTTGGAAACCAGGGCGGTTGGAGGACACAGAACTGCGGCCCGGAGACAATTCTGTGACTATTGTGCACCGCTTTGACTACAAAGAGTGCGAGATCTGGTTCATTCGATTCGCGGTCGATTATAGTCAAAGGGTGATAGCGCTGGGCAACCAGTGCGGCAAGACGATGGTGTGGGAGCTGGGCAGCGTGGCGGGCGGCTCGCGCGTGTCGCAGCTCGT
>k38_180446
TACAAATATTTTTATGTATACAACTATACAAGATGTAAATTAAAATTGTGTTTAAATAAGAAAATCACTTTAAATTACGTAGGTAACAATTTTTTAAGGAACAGATTTTTATTCAAATTCTCTACCAAATTAATGTTGTGTGTGTATTAGTAACTTTAAATTTGTTTAGTAGTATATATAAAAGTTTTTGGTTGTATATAAGTACCTTACCTTATATTTACAGTTATAAAAAATAATTTCGGCGAATATGGACTTATATTTTATTCTCATAAATTTTCAAAATGTTGCATTTACATGCCTTTTTAAAAACAAGCAATATTACGTATTAAATTTTTTAAATAAACAATGAAACTAACGCACACTTGTCTGAATTTAAACTTGAAAC
>k38_180633
AACATCTGTATATTGATCAAGTCGACCGGCGAAATGTCCATGCCCATTGACATCTTGGACGCATCAATAATAGCTTGGGCCTTCTCCGAGTCTCCGAGGATCTCCGTCAACGGTTCCACTGACTCTTCGCTGAGGGTCTTCCTGTCCTTGATGAACTCCGCACATTTGGTGTACAAGTGGTTCTCTGGGACAATGCTGATCAGCTCTGGGAAGTGGTATGAGTACCACTCTCTTATCCTCATCGAGAATGTGTTAACGTCTTTATCCAGCTGATCCAACAACGCAATACTCTGTATAATCATGTTGTCCACACGGTGCACGTTGAATTTGACACGAGCTCGTGAGTACGAGTGGCCGAGACCCAGCTGCGCGACGCTGCATGCCTTCTGCGTGAGCCCTTTGATCAGTGCGTGGAAGTGGTGACGGATACCTCTCAGTATCTCTGGGACTGCACCGGTGTGTGAGCATGGTATTTCTAGCGCTTCGCTGATCGCCGCCCCCAACTTAGGGTCAAGCACACCCAGTGTGCATTTGCCACGCTTTTTGCGTTTCGGTAAGGCACCTTCGAGGAACAAGTTCAAATCTTCAGGCAATATTCCTTCAGAAATAGCATTTATATTCTCCAAAGCCAACACGGCAGATTTGAACGGCTGGAACGCTATCAAAGTCACCACCGAGTTGAACCGCTGCAAGTCAGTCACAGACTCTTCTACTTGCGGCAAAAATGCAGCAAGTTCTTCGAACTCCGCCACTCGGAAAAGCGCGAAGCCTGCGCTGTGCTCATAGAGCACGTATAATTTACTCATTTTCACGTATTCACTGCAACATCACTGGTTTTAGTCAACTTTA
>k38_180746
GCTGGAGGCCTAGGGCAGCGCGGGCGGTGTGAGCACGTGTGGCGCGGCGGCGCCCACGCGGCTGCCCTGCGCCAGGTCACCAGCCTGCAGCGCGCGCACCTTCAGGAAGGCCTCCAGCCCGTACAGCACCATGCTTAGGTAGCCGAAGAACCCAGCTGCTGAATAAGCCGCCGATCCGAATGCAACAACAATCGTAGATGCAATCAAGAACAAGAAGACCAGCACCACATTGCCGACCAGCTCGATCTTCAGCCACTTCAGGTTGTGGTACTTCTCCACGACATGGAACACATACAGCGCGAGCAGCGCTCC
>k38_181342
ATTTTTTTAATCTGATATCACTCAAAATACTTTCTAAGATTAAGATAATAACGGTTTAACAAGTCATAAACTATAAACAAAAACCTACTCGATAATTGTATTTCCATAGATATAAGAATACATTTAATATGGATTATAAAGGGAAATCCCTGCAATACCCATCCCTAATTACAAACAGTTTTAATAAAAAAAACACACAGTATCAATTCTATTTATTTAAATGCCTTAATTTCCTTGCTGATTACATGCACGTATTTGATTATTTACTTAGGTAACTACATTGAATAAGACAGTGCCATTTTAGGGTTCCGTAGTTCTTACAAGGAACCCCTATAGTTACGTCATGTCATAAGTCCGTGGTTTTGCTTGGAGACTGTTATCGTGTGGTTTTTATGAACTTTTACGGAAAAATATAGATCAGTTTTAAGAGTGATTCGTTCGACTTATGTATTAACATAACTAATAAAAATCTTTAGAAGAAACATTTAAAGTTGTGAACATAAACTTAATTAATGACGAGTATAATACAGGGTGATTGGGATAGGTACTCAAGTTATTCCTTAAAAGGGGTTATATTAGAGGTCAATAATAATAAATTAAGTTAGAAAATAAAGACGCCCTTTTAATATATTCTGAGGTAACGACAGGCAACTACGGAACCCTACAATGTGCGTGACATGACCCGCATTTGGCCGGTTTTTTATGTATAATTATGGACGATCAAAAATGGAAGTGTTAAATTATTGATACTTCCGCTAACAATCCCACATAAATATAGGTCTCGGTTGATTAAATACAACATAGTTGAAGTATTATAAATATTTATATTATCTATTAACCGCTTGAGTCCCAGGCGGCATTCATTAATGTCATAACAATTGATTATCTATGTGTCTAGATTCGCGGAGCTTGAAGGATTAAGGTACACAAACTCTTAAAATTAATGAAAATAAGGATGTAATTAGTTACGTAAACTTAAAATTCTCAAATTTTGTTTCTGAATACATGCATATTTTGTCCAATGTCCAAGATCCATCAATTTCGAAGTATTGAGTCTTGGGTATTTTCATATCGTAACGAGCTGAGGTAATGGCCTCTCTTAGAGCATACGTTATTACGTTTGCCAGACACGCCGGTGGTTCGCCAACAGATTTGGTTCCCAGGATGGTGTCGTTGCTGTAAGAATTTTTCCTCAAGTATACCCTAAAATCACGAGGTATGTCTTTCGCCTGTGGCACGTGATAGTTCCAAGTACGGTTGGTCAGAATTTCACCCGTCGTCAGATCTCTTACCACGTTCTCAGAAGTCCAATATCCCAAGGCCATTACGAACGAGCCTTCAATCTGACCAACATCTACTTCAGGGTTGACGGTCCTTCCTACATCTTCCAACAAATCTACCCTCAGCACTTCATGCTCACCAGTCAGTATATCAACTTCAACTTCAGCGAAGCATACGCCGTATATGTTATAATTCTGAGCGTCTGAAGAATTCACGAAACCATGGCTTTGAAGATCAATACCCTGATTATAAGCAGCAGTAATTATTTCTTCCCATGTCGCGTTAGGTGTTGCTTCTTTCACTGGCGCCAACCTAGCATTTAATTCTTCACATGCTCTTTGTACCCCGATTCCAACATTTTGAGATGCAAGGCTGCCACCACTGATGAATGCATTAGGTCCAATGATAGTATTATTGCCTTTAATTTTAATTTTTTCAACGGGTATTTTGAGGAAATATGCTGCAATCTGGATTGCTTTAGTGTTTATTCCTTGACCCATTTCTATTCCAGAATGGGTGATGGCAACAGTGCCATCACCATGGTACACTGATAAATTCACGTCCAGGATCAAGCCTCCTACTGGAGTCCATCTCATGAAAGCAACCCTTAAGCCTCGTTTCTTCCATCTGTTTTCAGTATTGAATTTCTGTACTGCAGCTCTTCTTTCCGTCAAGTCAGATTTGGATTTTAATGTCTGATACATTTCTATTATATCGTTATGTGTTGTTGTATCTACATTTGCAATACGCACTTCAGCAGGGTCAAGATCTAGTTCGTAGGAAATGCGTTCAAGTATATTTTCAGCCATAGCAACGGCTTCTAATGTTCCTGGCGCTCTACACCATGTGTTTTTATGGGTGTCAGTCAGAACGTTGTATCCTTTGAAGGTCCATCGGGAACTGTCGTAAAGATTGTAGTATAAATCAGTCATAAGCAAATAGAAAGTTT
>k38_181456
TTGATGTGTTAATAGTGATAATTCTTGTGCCTTATTAATTTATTTTAGGTGATTTACAGAAATATTTTAGTGTTGTCCCAACGAAACAATCATGGAAGGTATCTATAAAATCAATTTGGTGCCCTCCGATTTGAGTACGGAAGAAACTATACTACAGATCGCAGACACCCTCGACAACCTTAACGGTGTCATCGACGACGTATTCGCTCGACTCATGGGTAGAATCAAGCAGAACATTGACAAGACCAACAAACTCACGGATAGAATTGAGATTTCTAGGAAAAAAGTTGAAACACTGACTGGGATGCAAAAGGCGATCAAAGTGTTCTCTAGTGCTAAATATCCGGCATCGATCGTCCACGAACATTACAAATCTGTCTTAGATCTAGATGCTTATCAGCATAAACCTCAAAAGGTAACCTTGAGTGGGAAGACTCAGGGCCAGCCTAATGACAAGGGAATACAGGAAAAACTTCACTTTTACCACGTCAAAGT
>k38_181665
CCAATCTTGGGGTAGCTCGCTAACTAATAGTTTTGGTGAAGATTTTATTGAAATGTTTGATGCACATAACCTTTGTATTTTAAATACAGGAGCACCCACCCGTCGTTCTCAACCTGGTCAAAACAATAGTGTTGTTGACCTATCAATTTGCACCCCTAGCCTGGCTTCTACACTATCCTGGGAAACATTACAGTCAACTTTCGGCAGTGACCATTTTCCGATCATTATCTCTTTTCCATCCATAAGGTCAACAAACTCTAGCCACTGTTCTCGGCTCAGATACTCCATCCCTAGTAAATCAGTTACTCAGTGGAACCAGTACAGGAGTTGTGTTGAAAGAAGAGCATCATTACTTCCAGTTTTCGATTCAAATAACCTTAGTTCTTGTGCTGCTGCTTTGGC
>k38_181781
TAAAAGTATCTTAAGGAGAAACTTTTCTAAATAACTAACATGTCATCAATGAAAAGAGTGCTAAGTAGACAAGATTTTTGTTGTATGAAGTGACTGCCATCTTTTCATCGTGTATATAAAAGATTGAGCATGTATTGGCCTTGAGCTGGGTAGCCAACTGTAGTGAAACACTGTCTGGCACATCCCTCACTCGCTGGGACGATTGTGGTCTTTGTGAGCAATATCTTATACAACTACTCTACAGCTACTTATTTATTTTCAAATTCGTGGAATGCCTTTTCAAGTCATGGAGTTTAATAAAATCTACAATATATAACGACTCATACTACACATATTTTATAAAATAATTGTC
>k38_181823
ATTTATTTGTCTTCTCTCTGTCAAACCCTGAGCCAAGCACTTTCCCCAGACTTCTTGGGGAGTTACAGGAAAAGGAACATACAGGGCAGACGAGACACGAAAGAACCATGGGAGGTGGAAGTGGAGACAGCTGCTTCACATGGCGAAGAGGATGAGAAAGGCCACCATTAGGCAAAAGAGCCCCATGGCCTCTGAGAGGGCAAAGCCCAGAATCGCGTAGGAGAAGAGTTGTTGCTTCAGAGAAGGGTTCCTGGCATAGCCAATGATAAGACTCCCAAAAACAGTCCCAATCCCTGCCCCAGAGCCAGCCACCCCAACTGTCGCAGCCCCAGCTCCAATGAACTTGGCAGCTGTGTCGATGTCCCTTGAAATGGCGCTGGTTTGGAAACTGCGGCTAGGGATAAGTGAAGTCAGAGGCCGCCGGACCGCCAAGCTGCTGAGGCTCTCATCTGTTGGCATCTGTGGTCGCTTCAACTCCACTGCAGACAGTGGACGACTCAGCAGCTGAGAGGTGCTCCTGAGAGAGGTGCTCCTGATCAGGGAGCGGGTAGAGACGAACTTGGAGCAGGCGTACATTTTCAGGGGTGAGGGGCCGAGGCAGGAGGGCTGCTCCC
>k38_182077
TCCTTTATTACACAAAGCCAGCGTTGCTACTAAGTTCAACTGACTGTGCATCTCTACAGTGTTCGGTGCCATGCCTGTGATGTTAACAATCATTTCCAAGTGTTGTTGGGCAGTCCCGTGTCATCCATGGTACCTGCTTCAATTTCACACATAGCTGGTAAACTGCTCTAGGGATTAGCATCCTACCAGGCCCCAGAGGAAACATAATCAACACCTTCCACAGTCTACTGTACCAGATGCAGCAGTTTTAGAGAAGAAATTACAGATCAAAAGCACCTTGGCTTATCAGTACACTGCTTTGTCATTTTTCATTAATAAAGTAGATTACAATGAAGCCCTAATAATTTGCAATATAATTAGTTGTTGCGAGACACGGAACATTCTCCTGAGGATATACCATGATTTCTAAGACAGAAAGTCACTCTAAGCCATGTCCCA
>k38_182599
GTCAAATGTGTCAAAATTTTGTGGTTATTTTGGCCGAAAAATTAAAAGCAGAGAATAGATTTCTTAAAATTAAACTTTAGCTGCAATACAAAGAAATATTAATAATTCTCTTTAGTGTAATTGCTAAAACATGTCCACTCGCTGGTATCCAATATATCAACGAGGTAACCCGCAGCTTCGGGTGTTCCTGCCCAACTTTTGGATGAAGTTGGTTCGCCCATTGCCAAAGCAAATGCCTAATATCGTTAACTTCCAATGTTCAATGGAAATGACCAAGTATGATATCAAAAACTACTTGGAAAAGATATACAATGTTCCAGTGATAGACGTAAGAACAAAAATCACTATGGGAAAGTTCAAGAGAGATATTGGACGAGGATATGTAACTAAAGATGATGATATCAAATATGCCTATGTTGTACTGCCAAAAGGGCAGACTTTTCAATATCCAGATTTGTTTGAAAAGAGCAAAGAAGATGAAGAAGAAAACATGAAATCTTTAGATGAAGCGAAGAAGAGTTTCAAAAAATACATAGAACGTAACAAAAACAGATCAGATGTTCCTAGCTGGTTTTCAATATAAATATTAGTAAATAGACAATGTTGTTCATAGTTTTAGTTAAATATTAAATTGTACAAACTTATGTTTTCTTTTAATGTCTAGCTGACCATTCAGTAGTTCTATATTTATAAAATATTTTATGTGTATCTATAGAAAATTAAA
>k38_183489
ATTTTACATACTAGATTTGCTTTTTGCGCGCAAGTTTGGTAAGAAATTGCAACATATGAGAGTAATAAGCAAGCGACAAGAGAGAAAATTACGTAACTAACATTTTGTTTATTTTTTCTATACTAATTATTAAAGAGGAACGATCTGAATATTTGTTTGTATTGAGTAGGGTTTGAAACTGGTTGCTACGGTCCGGAAAAAAATTATCAAGAATAACAATACGAAGACAAGTTGTATGGTATGTACAATCACAGCCATTCAACAAATTCAATTTTACATAAAGGAATAATTATATTTTTTTTATGTCATGGTTAATATTTTTAATTAACTTATTCAGACTTTACAAGGAAGCAGCTTAATTATTGATCTTATGTCACACCGAATGGTAAATTGTCATTATCGCAGATAATATTTTTGTCATATCAATAATGTAGAAGTAATATTCTATGCATCGGATGCTCAAGTGGATACAAGGCTTTACAAAGAACCACATCAAGCAAGAACTATGAGAGTTAAGATTACTTCTATCATTTATTAGATCACCTTTGGTTTCTTGCCATATTCTATTTCTAGTAAAGAACGTTTTACAAAATATCTTTACATAATATCTAGTCTTTCCGTGATCGACAAATATTTTAGTTTCTACTTTTCATAATTTTTGTTTTGTTTTCAAATTTTTAATCGATAATCTGATGACGGTCCGATGGAACATCAATTAATATTATCATGGAAGTTTACTTGAATGAAAGAAATGTTAATCTTGAAATTCTATGACAAATAATGTATTATGTTATGTTTTACTGACTGGACTTCGAATACTAAAGTTTTCGGACATGTTTTTACATGAATGGTAAGTTAATTGAATACATTCCTTTTAAAATACATATCAAATTATTTTTTATATGTATATGCGAGTCGTTTATTTATACATTTGAGTGTTGTTTATCGTTAGAGGGGGTTACATCATTAGCACAATACATAAATCTATACAGTATTTACGGTAACCGTTTAGTGAAACATTTTATTGTTTTTTTTTTACTGAAAATAATTTAGATGGTAAGTGACACGTGGTTTTGTGCGCGTGTAAATTGAGTATTTGACACCATTCACAAATAAAAGCACATTAAAAACAAAACACACTTCATTTTGGTCTTAAAACTCAATAATATTTTAATCAATTGTAAATTAATATTCTTAGGTGCTTTGTAATCGATATAATAGTCAATTGAGTTGGCAAAATAGTGACGTTATCAGTTTGTATTGTCGGCGTCGAATAGTTCGTGACACCCAAAGTGGTCAAAAAGTTGAC
>k38_184784
TCTACGTGGAGACCGCCGTAATCGTTATTCAACTTCAAGCAGACGCTGTGTTGTTCGGTATACAAGAACGGCGCAGCGTGTTCGGTTGATCCTGACACCCGCAATAACAACAGTTTGTCTTCCTTGTCTATGACTGGCCATAGAGGCGCGCTGGAGTTTTGATCCACCTCTTTCCACGGATCCCCAGATCGGTGTAGCTCTTGATATTGAATAGCAAACGGCGCTTCATTGATTATGAGGAAGAATGGCGTGAACACCACCATCTTTGTCAAACTGTTGAATGTCAGTTGGTTTGTCACTG
>k38_185094
TATAGCTATACAATGTTTTGTCCTTATCTGTCAAATTCAAATGTCACAATGACAGATAAGGTCAAAAGATTGTATAGCTATACCACCGCTATACAACCATTATTAGTAAGACTAAGGGGGAACGTGTGCTAATTAAAAAATGTTGACAGATACTTAATACTTTGGTTAATGTTGATTAATACCTATTGTTGTAATAAAAGCTCCTTTTTTCTACCTTTAATAGTTTTTCTTTAAATGTCCCTGTCTGAGTCCCCACACTTATGGCAACCCTAGGATAGATACATTTTTATTTTATTTCTAAAAAAGGGTTTTAAGGGGTTGAAAGGAGTGATGAAAGGTGGTATGAACCGATTTAGATGAAATTTGGTACACAGACAGTCCAGAGTCTGAGAAAGGACATAAGCTATTTTTAATGCGAAATAGAGGTTGTAAGGGATTAAAAGGGGGATGAAAGGTTAAATGAAGGAATAAGAATCATTAAACTTTTAGGCTTTTGATTAG
>k38_186189
TGGGGACCAACAGGACACTATGTAAACTACGAAGAAATACAACAAAACCTCAAGTACGAATTGTTTGACAGCGCGCGAAGAGAGAAGCTCAGCGAAGTGCAGATCGGACAGATGAGGCGGCAGGTGCACGCGCAACGGGCCAAGGCTGAGGAGGAGAGTCGTCGGGCAGGCGGCGGAGCTGGCTACCACTCTCAGCGATCATGTAGGGACGCTCCGAGGCCACAGTCCAACTACTACGAGTACGAGACCGCCCCCCCTAGGAGGCCCGGCAAGCTGTCTCACTACCACTGACGGTACTTGGAACTGGTAACTGTGTGTGTAAAAGTACCCGCAATTTTAACTTGTGGGCAGTGAGCTACCGCCTATTCATCCTGGACAGTAAAGCTTGAAAAACTCCAAGCTGCTAGGGCTTGGAGCAGTGATAGTCCACTGACGGTACTTGGAACTGGTAACCTGGTAACTGTGTTTGTGTAAAAGTACCCGCAATTGTAACTGTGGGCTTGTGCTATGAGCTACTAAACCGCCTACTCTCATAAAGTAAAGCTCAAGTAGCTCTTGGGAAGTTGATAAAAATACCTTTGGCAGGAATATTTGGTACTTGTAACTGTGTTTTTGGTGTAAAAGTATCCGTAATATGATAACTTGTAGGTTTGTGCTATAATCCTGCAATTTTTACTAGCTTAATCATTAACAGTGAAGCTCGGGCAGCTTCAAGCGAAAGCTAGACTTAAAAAGTAGAGAAAAGAAAGCATCGACTTCCCTCTAGCTAGAGACGAGTACAGTTGACAGTTAAAACTAAAGGCAGCCGTTAGAAGTAATTGCTAAACATGACATTTGAAGACATTGTAATTAGTTTTAGTCCATAAGTCATGGCCAGCCCAACTTCTACCTTATTAAAGTGGTATCTCTTCTTCATCTTACAGTTTTAATATTGTTTTTTGAGTTAAAACAAAATGTCGAGAACTTGATAAAATTTATGTTTTTTCCTAATACTTAAATGAAATCCTAAATTCATTCAGAACACAAAGCTTTCACATGTTATTAAAGTTGAATGGCTGTAAAAAAGGAATTGATATATAGCAATTAAGAAAATTGTTACATTAAATATTTAACCAGTAAAATAGCAATTAACAATAAGCATTTTCTCATTACCGTGCACGGCAAAGATAGCGGTAAACGTTTATGAAATTATTGTATTTTTTCCCCACTCGTGTCGTCAAACTACAAAATACCAACGAAGACGCTATAC
>k38_186520
CAGGCAAGTGATCCAACTTCCCCTTGTCCAGGTCGTGCGTGACCTGCGAGTAGGTGGACCAGAGCCAGTTGCCGGTGAGCCTGTAGGCGTGGCTGGTGGCGATGGCGATGAACAGCTTGTGCTGCTGCGTCACGTAGTCCAGGATTTGGGGCTCGGGCTGATCAGGCTTGGGCTGCGACTGGTGGCGCACGGCGGAGTAGCGGACGGCGATGGTGGCGGCGCGGGACAGCTCGTACGCCATGTCCGTGACGATCATGACGCGGATCAGCATCATCGTGCCGTACGTCAGCTTCTCGCTCTTGGCCTTGATGTACGTGCCATCCTTCTGTACTTGAGCGTTCTTCATCAGCATGTTGTCCCGGGGTATCCTGAAGTTGTCGAACGCTAGAAAGCCATTGTTTGCTGTCTGATACCCCAACTTGGGGCCAATTTC
>k38_186908
CTAGTTCTCAGTCAGGGTATGAAGGTTCAGCCAGTTGAATTCTTCCTAGGTCGGAGTGGGGCGGGCAGTTATGCTCGGCCATGCAATGCCCTCCAGCGACCCCTCTTCAGTGGTACTTGCGTCGCCGCTCATGTTTGAGTTCCTTGTAAGAAATGCAGTAGCTGAAAACCACGTAGGCTGCCAGGACCATGCTAATCCCCGAGATGCTGCCTTTCCGAACGTTGATGTACTTGTTGTAATACCGGTCATACCCTCTCCGAAAGGCTCCGGCAATGCCACTGGGGGTGAAATCCCGCATCATTATCCAGCTCGGCAGCTCTCCAAGTTTGACTTCCATGAGCTTCTTCTCCTTCAGCGGCACGAGTGACGCCATCTTGAAGTCC
>k38_187577
GTTCGTACCCAGCTGTCAAAATTCTTTCTCGAGTGCGAAAGTGAGTGCGGATCTTTCAGAAATGATTTTAAAGACATAACTTTATTTTAGAGTTATGTATGCCAATACGTATTCGTATGCAGATATTTTATCTTGTTGTATAACAAGCAGTACTTACACCGATCAAAGACACCATGGTGCAGTGTCATCCGCCGTTGGAGTTAGAGGAATTGCCAAAAGAAGACGAAGAAAGGCTAGAAAAACTATTTTCTAAATTAGACAATGATGGAAATGGGAAGATCGACATTCACGACTTATCTGTGGCGCTCAAGGAACTCGCTCCTCACATCAACCGGAGTTATGCAGAGAAATTCCTGGCGAAATCCGGGAAGAAAGACGCGGGCGATGTCACTCTGTCAGAATTCATTCACTACGTTCGGGAGCACGAAAAGAATCTGCGGTTGCAGTTCTCACACCTTGACAAGAATAAAGATGGGAAAGTTGAT
>k38_187752
GTCGGAATGAAATTCGTATCGAGGTGAGGCGCGCACGCCGCTGACTCTCTGTCCAGTTAATAGATGGCACCACCGCTCCCGAAGCGTTGTGTTATCTAGGCGCATGCCTCGCCCGAAGCAGATGCGGCGGCACCTCGCGGCGCTCCACCTCGTCGGAGCCGAGCTGCAGCCCGGCCACCAGCTGCATGATCTCCCGCTCCTTCTTCAGTTCCTCGCGACCAGACTCCACCTCAGGTGGAGCAGCGAACTTTAAATTGGCGAGAGATCCGTGGGAGCGACTTCTGTGTTCTTGTCTGATGCTGTACGAGAACGCCCGCTCGTTCAAGTGGCCCTTCTTCCTGTAGATTCCGCCGGAGTCCTCCACCGCTTCGAGCCCGTTCATGCTTTGAGCGGCCTTCAGGGCCGGCGGAG
>k38_187809
CCCCCCCACACGACCGCCGCCTCGGGAACGGCGGCAGCGGGGGGAGGAGGGGCATGGAGTCTGAGGGAGAGCCGCCCGAACGACCGACTTCCCTACGGGCCCCACCGCCCCCCGACCCTGGGGGCGGCAGGGCGACCCCCCCGGGGTCTTTAAACCTCCGCGCCGGAACGCGACAGCTAGGTACCCGGGACAGGAGCGGGGAGGACACGCGAGGCCAGAAAAGCGTGGCATCGGGACGGGCGAACCCACACGCGACACTCACATCCCCCCACACGCGACAACCGCCCCAGCCAACGTAGAAAAGCCAGAGCCGCGGCGGGGATGGGTGCCGGGAGAGCAAGGCGCGCGCCCCGACGACCGAACGCCCCCGGGACGGGTCAAAA
>k38_187962
CACGATTGCATTGATGTTACATCAACACAAATAACATCAGGGAATCACTTATTTATGTTATTTTGACATAGACAAATCACTGGAGAATGTCAAACTGCAATCCAAATGGTCCGTTGAGTTCACAAAATAATGTTCTGTTTATAAATTCAATGTTCACACCAAAGTTTTACATGGCATATGGCAAGAGCACCGACCGCATGGTGCCTAGCTGGCAAAGTAGCGATAAATGATGATGTTTACACAGAGAGCCGGGCTCGCGATGACTCGCGCTGACGCACTGTCGGGACTGAACACGACTACCTTGCTCGGG
>k38_188118
GCTTTATTGAAAGGTGACAAGTAGAACAGGTAAATACAGTGGGGACTGTGTGGGGGACATGCGCAGAACGACTATACAGGTGAGGTGCAGAAACCCCTACTGGGAAATCCACTTCCTTAGCAACTGACCACTTCTCCAGGTATCACCAGCTTAACTGACATCGGTCACGGGGAGTTTACTTCGCAAGACTTCAGCAGCTAGATTCCGGGATTACACAGAGTGACTAACTGGGCCAAATTCTTAAAATTTCTTCAGGTGTGGTTTTTGTCACAAAGCAGTTTTTAAGTAGATCTCTCTAGGAAGGACAAGCCACACCTTTTCAGACAGCCAATGAAACATCTACATTTCAATGTGTAGAAGCTAAACAGTAGTTACGGACAGTCCTCTATGGTACAAATTCGTTACACTACATACACAAATATACAACAAGCAAAACAACCTTCATAATAAGATAGCCTAGGTCCCAGCTACCTGTCACCGTTGTGTCACTAACAGTTTTGTGTCTTCTGATGGTTCAGAAAAGAGGGACAGTACTATCGTGTTTTATAAGCTTTGGTGACAGTTGTCGGTTTTGTATAAGGACTGCATCATCCCTCCCCCC
>k38_188689
TGCAAGCCTTCTTCCACTTGCACTGGGTGCACCAGAGGTCGCGTTGGTCCATGCCGTACACTTTGCGGCACTTTTTGTTGTCGGAGCGCGGCCGCCTGCCAGGGCTGCCCGGGGACCCGTTTGCACCAGAGAGCCTCATGTGCTTCGGTGAATGTGAGTTGGACCAGGAATGCGATACAGGAATGCTTATAGGCCTCGCTGACCCGTTCTGCATGGTTGAGAGCAATCCTTGCCTAAATGAGCCAACGAGTTGCCTTTGGTACTCTGGGTCTTCGTGCGGTGGCCGGCACATGTCTCGGTGGGACAGCGTGGGTGGGGGCGCTGGTGTCGACACCTCGCGCTCTGTGTAGTAGAACTCCTCCTCATGGTCGCTCTCTCCCTCCTTCTTTGGCCCTAAATGGGCGCTTCTGATGTGAGTTTCGATGGCGACGCAAGTGTTGGTGGTGTGCCCGCAGCCGCGCCAAGTGCACTGATACACAACACTGTTAATCCTCTTCTTGCGGGGAGGCAGTTCTTCATAATCCATGGCGATCCCCTCGTCGCTGAAGGAGGAGGATGCCGGCGGTGGAGAAGGTGTCCCTGAACGCCATGACGAGCCTGAGCTGCTGCTGGC
>k38_189625
AAAATATTGTACTATTTCTTGTAATTGATACATACGTGGCAGGATAATTTTATAGTAAAATGTTACAGTGAATAAAATCTATAAAAGCCTTGATAGTTAAGTTGTAATTAATTTCGCATTTAGCTAATATAGGTTATCGGTTTTCTATCTCCACCTTACAAAATGTCTAAAAGAACTTTACCAACTTGGTCTCCTCCAGCGAGATCAGAAAAGAGACCAGTTCTAAAGCTGTTCAACAGCTTAACACGCCAGAAAGAAGAATTTGTTTGTTCAAATGGGAATAAAGTTAGTTGGTATAGTTGTGGCCCAACTGTGTATGATGCCTCCCACATGGGACATGCCAGATCTTACATATCATTTGATATACTAAGGAGAATCATGGCAAATTACTTTGGCTATGATATATTGTATGTTATGAATATAACAGACATTGATGATAAGATTATCAAGAGGGCTCGACAGAACCATTTGTATGAAAAATATAT
>k38_190354
CGGAGACAAAACAGGCGGACTGTGAGGCACTTGGTTAGGACTCTGCATCGCAGAATGTCTACCCGATGAGATCATTATCTCGTAAGCTTGAGAGTTCCCTATACTAGAAGTCCTTTTTAAGCTCGATGACTTTTTCAAGAGAGGAGCTTCAGATTTCGTTGGCGAATCTAAAGACGTTTCGTACCATTGTTTTTCCTTCACTTTCAGGTCATTTTGAGAGAGTGGCGAAAACTTGTTCATACTCACAGTATCGAAGTTTGATTGGGAGTACCCTGAGAGCTGGCTCACTGGGCTCATGGCATCAGGGTACGCACGCCTATCGTCTCGAGTGTAGTCATCGGTTGAAACTTGGAGTTGCTGCATATGCACCGGGTTTCTAATAACGTTACGTTC
>k38_190883
ACCATGACTCCTGTACAGCCCACCGCTGCGCCCTCGCCGCCTGAAGAAGAACCCGTGACTCAGGCTGTCATCACCAGGATCACTCCACCAGAACCTGAACCGGAGCCAGAACCGACGCCCGTCGAAACTCAACCAGAACCAATGCCCACACCCACCAGTCTAGAAGAAGAACGCAGCCGAATGAAGACGCCAATCCTCAAAACAGAGCCCGAAGAACTCCCAACGCCTTCTAAAGACTTATCCGGAGAAGTGGTGTACTGCCTCGATAGCGACGATGAGGATCACGAGCCGGCGTCACACGTCATCGACCTCTCAGA
>k38_191034
AACAAGCAAAGCGAACATGAAGCTTTTGAGGTCGTCTTTAATCCTGGCCGTGGCTATAAGCCTGGTCACGGCAGAGGAGAAGGCGGAGGACAAGAAGGCTGAAGACACCAAATCGGTGGACGAGAAGAAGCAAGACAAAAGAGGACTGTCCGATTTCGGGTACGGCGACTTCGGCGGTCACGACTTCGGAGGACACGACTTTGGCGGACACGACTTCGGCGGCCACGACTTCGGCGGCCACGAGCACCACGAAGAACACGTGAAGACCATCACTGTTGTCAAGAAAGTGCCCGTGCCCTACCCCGTGGAGAAGCACATCCCCGTGCCCGTCGAGAAACATGTGCCCGTGCCAGTGAAAGTGCCCGTCCCGCACCCGTACCCAGTCGTGAAAACCGTACACTTCCCGGTCAAGGAGGTCGTCAAAGTACCTGAGTACATCCCCAAGCCCTACCCCGTGACCAAGCACGTCCCCTACCCCGTTAAAGTGGAAGTCGACAGGCCTGTTCCAGTCAAGGTCTACGAGAAAGTGCCCTACCCAGTGGAGAAACACATCCCCTACCCAGTGAAGGTGCACGTCCCGCACCCCTATCCAGTGGAGAAGACCGTGCACTACCCCGTGAAGGTGCCCGTGAAAGTGCCCGCCCCCTACCCAGTGGAGAAGATCGTACACTACCCCGTCAAGGTCCACGTTGACAACCCCGTCCCAGTTCACGTAGAGAAACCCGTGCCCGTCCCAGTGGAGAAGCCAGTGCCTTACCCAGTCGAGAAGAAAGTACCTTACCCAGTTAAGGTGCACGTTGACAACCCCGTGCCTGTTCACGTAGAGAAACCAGTGCCTTACCCCGTCAAAGTGCCAGTGCCCGCACCCTACCCTGTGGAGAAGGTGATCCCTTACCCTGTGGAGAAGAAGGTACCTTACCCCGTGCACGTGCCCGTCGACAGGCCCGTGCCAGTCCACCTTGAGAAGCACGTTCCCTACCCGGTGGAGAAGCATGTGCCTTACCCAGTGAAGGTCCCAGTTCCCCATGTTGTTCACCACGAGGAACACCATGATTTCCATGGCCACGAGCACATCAGCCACGACCACCACGAGGGTCTGGAGAGCCACGGAGGCTTCGAAGGTCACGAGGAACACCACCATTAAAAGAACTGATCTCTACCCCTATTTAGCTTTAAATGTTATAATTTTTTTATTTGTTTTATAAGTATTGTTTTATTTTTACGACTGGTCTGTACGTGTACATGTAAATAGTTAACGAAAGTATTAAAAG
>k38_192384
CTTGTTAACTTTGCAGGAACATATATTTGAGCACTATAAGTTTTATCCCTATTTTTTGCCTGTCTGACACTATAACGAGGAAATTTTATCTTGTACTCATTACCAAATAATTGTAATTCGAGTCGACTAGTAGGGTCTGATATCTTCGGAAAAATTTCAAGAACTTCCGTCAAACCTTCTAATAAAAACCATTTAAAACTGGCCCTCTGAATTTCAACTAAATCTGGAAGAAGTTTATTTTTTAAGCTTATACGTTGAACCATAGATCTCCTTTATAACAAATTTTGAAATCGAAGAGTTTAGTTTAATACTATTAATAGAGTACTGGTAGATAATGCATAAGCATAGTTTGCTACATTATTTCTTCTCTAGACATAACTAGAACATCATATTTTATTCAAAAAAAGATTTTTAAAATTTTTCTTCACACACACTATCTATAAGTACTTTGCTGCTAAAAGATAGT
>k38_194140
GATTTCTTTAATCAGCTACTTATTAGAACTATTAAAATTAATTTTAATTGGAGCAAGTTTTTTGAAATTAACATTAAAATATCATCAGATTTTTTGTAACTAAGCTGGCCGCGTAATGAAGGTTGACCACATAAATCACATTTACCACTAAAATAAGAATAAGAAATTAAAGAACAAGGTCGAGGTATAATGTCAACCAATGTTCAAAGAGATAAAAGTGTTTTCCGATACAAGAACCTTGTAAATTAGCGGACTTAGAGCATGCACATTATTGAATTATGTATATTAAGTTACATTTACATTTGAAAACTGCTCTACATTTAAATGAGAATAAAA
>k38_194331
AAATATTTGTACATAAAAAAGGAAGATTTACAACAGGAAAGACTGCCTTCCATGCAACACAAATCCCAGTGACTCACGATGGGACCTCACAGGTAGGAGCCACCAATTCAAGCCCAAGCCTTAAGTCCATTTCCCAGCCATACGCAGCTGTGGGGATCCCAGGAGACACTTCAAGTGGAATGAATCTCAAACAAACACCTTCTCCTCTGGCAGCATGTAAGGGGCCAGAGGATATATACATCAAAAAGCTTAAGACAATTAAAATATTAAGTGCCACAAGGAAGAATAAATGATAAGCAGAAACTGTAGTTCTCAAGTAAGAAGCTAGTACTATTTTACACAACCTCACAACCCTAAACAAATACAAACAAGAAGAGGGCTGGGTAGTACA
>k38_194679
AACAGTAACAGGAGCTCTCTAGATGTATCATCTTCATCATACAACACACTTATTATTCACAACCAGGATGATTCCTGGCCTCCTCGACCCACTCCAATTCGAGAACACGAACGAACAAGCAGTGAAGTGAAACACAACCCTACTCAGTCTTCTCCGTACCACACACTCAAGAAGAGTGAGGTTGGGAAGAAGCCCAGTGGTATTCCGTTGCCCAAAATGCACAAGGAGCAATCGGTGACTACGACAGCGAATTACATCGACATTGGGGGGCAGCGGATATACACCAGCCCTCCTGATCATGGAGTTCAGGAAATAACGGAGA
>k38_194691
TGTAATTATCAATGTAAGTCTTGCTCTTGTACTGTAAGTATCTCATAAATTTCCGTTGGACGCACTCCAGCCTGTTAATGTAAATATTATATTGCGGATTCCAAATCTGTGAACAATACTCGAGGATGCTACGCACATATGAGCAATATAACACCTTTGCTACTTTTACACTTTGGAATTGAGAACAAGAACGCATGATAAAGCCCAAGGTCCTAGTGGCTCTCTTAACTACACTATCAACGTGCAGCTCATAAGTTAATTTGGAGTCATGTATTACGCCGAGGTCCCGAACTTGGGTGAGATTCTTAAGCCCTGTCCCTTTTA
>k38_195542
GAAACTGTGAATGTTGTGACTTTCCCTTTAATCTTTGTCTACAAGTGATAGTGTATGTCATTGTATAACTGACTTGGGATGCTAGTGTGTTTACAGTACAATTCACCAGTGGTTGAAATGTCAACCCTTTGGCTTGGCTTCTTGTGATCCCCGAGTGTTCTCTGCACCTTGAGACTTGCTTTTGTGCTTTGTGCTCTGTCATTAATTTTAAACAATGTAAGAGTCTCTTGTATAAACCAAAGTAATCAGCCCACTGAGTGATCATGCCTTCTGTAAAGCCATATTGAAGTAAAGACTCCGCTGTAGCATAAGGTCCCCTGTCTCCAGAGCTGCCACTACCTCGCTCCTGCTCTTTCCCTACAAAATGCCAAACAAAGTTTAACCCTTAAGTGGAATATTAGATGTGCTTGCTATTATTGTCATTTTTAACCTGATAATAAAC
>k38_196846
GCAACAGCTAGGATTTTTAACTTTATTAGTAAAATCTTGAAGTTTTCATGATCTTTAAGGGTCAGAATCTTTTATGATGATTCATAGTGTGCTTAGAATAAGGTGATTTTAGTTTAATAACAAACTCATGGGAGTCTATTAGGATAAATTAGGATAAATTTCACACCAGACGGTTTTGTTTCACTTACTGTGGATATTTATGTTTTCTCTTGTGATTATTCTCTTTATGAATTCTGTTTAAAAGCTACTGTACCTGCTGCTGAGAAAGTCCTCACTGATATGTAGGAAGCTAATGGAAGACCCACACTAGTAATAAATTAATATAGC
>k38_196997
GTTTCCTCCTGGAAAGCGATTGTTACTCGCGCTGCGGTCGGTTGTTGGCACAGTGGGCTTAATGTTAAGTTTTTACGCATTTCGCAACATGCCATTGGCTGATGCATCTGTTATTGTTTTTTCGGTGCCTGTTTTTGTTGCTCTATTCGCACGGGTGTTTTTGAAAGAGCCTTGTGGTATGTGGAACACGATTTCTATCATTTTGACGTTAATTGGGGTTATTTTGATCACTCATCCGCCATTTCTATTTGGAAGTGACTCCACCGTGGAGCACAGTCAAAACTACAATACCCTAAGAGGAGCTATTGCAGCATTTGTGTCTACTATATTTGGGGCGAATGCCTACGTTTTGTTACGGGTACTCAAAGGATTGCATTTCTCTGTAATCATGACCAATTTTGGTGCTATTGCTATAGTACAGACTTTGTTTTATTCTTTTGTTTTTGGTGTACTGTGTATGCCTAATTGTGGCACTGAAAGATTTCTAGTCGTTTGCTTAGCACTGTTCAGCTATTTGGGGCAGATATTGTTGACTATGTCATTGCAAATGGAGCAGGCAGGTCCTGTGGCCATTGCCCGTTCGGCAGACATTGTATTTGCATTTCTATGGCAAGTTATGTTCTTTAATGAGATTCCTAGTAAATTTTCTATTTGTGGGGCGATTTTGGTACTAAGCTCTGTCCTTCTTGTTGGCCTTCGAAAATGGGCTCTAGCTTTGCCAGCTGATTCTCAATTGAGGAGTAAGTTAGGGGCTTTAGCACAATAATTTAAGGATCATAATATATCTAGTCACTCAGCTGAATCTCATATGTATATTGTTATCAGTATCACATTTAATA
>k38_197359
CAAGATAGCATGTAATGACCCACCCCTAAATGCACACCATCAAGCAGGGAGTCCTGGCTAGAGGTGGTTAATCAAGGGCACCCCATGGGCGGGCAACTCCTGGTGCAGCTGCCGGAAGATCATGGCACAATGGTTCCTCTCCTGGGTCTTGCCAAGAGCGTGGTACAGCCTGGCCTGGAAGTAAGCAACATCCCTGATGCGCTCTCTGCAGTCGACTTGTGCAAAGTAGTTCTTGGCTTCACTGAGGTTCTGAATGGCAGCTTCCAGAGCTTCCGCTTTCTTCACTGGGTCATAGGACGCTGCCGAAGCCACTTGGCACTTGGA
>k38_197395
AAATCAGTCATTGTGACAAGGGGACAGGGTCTTGCGCTTGCTATGAGATCATTGTGATGCTTGTAGAAACCTCATGAGTGCTTTGCCACTGAATACATCCATTGTGGGTTTGGCTTGAATGGTGCTTAAAAACCATCCCTGAGCAGAGGGGAAGCTGTTAAACTGTCAGTCAAAGCAGTTTGGGAAATAAAAGAGACTGGGCCCTGGGTCATCTTACTAGATAACACTTTGTAAAAATTGGTTCTGAAAACCCTGTTTATTTGCATATTTGTGAAAACCCTGTATATGTGGTTGTTTTGTGAGTGTGCTTAAAAGTGGTGTGACCAGGGCAAGATCGCTCATTGGAACAGCTGTGTGGAATGGGGAAATGTGAAGAAAGCTGTAACTGCAGGTTGGTCGCACACGCTTCTCTGTACTAAAGTGTTCAGTGTACAAACCCACTAACCATTTTCCTCCCCTTTACAGCAAAATAAAGGTTTGAGATTGAA
>k38_197612
CGGTGCGGCGCGGCGCGCGTGAGCTCGTGCGCGGCGTGCGGGTGCGGCTGGCGCAGCAGCTGGCGCGGCGCCTGCCCGTACGTGCGCACCATGGCCGCCGCCGCCGTGCGGTCCACCTCGTCCTCCAGCGCCGCCGGGTCGAAGCCGTAGTACGTGCAGGCGGGGAACACGTTGAGCGCGTCGACGGCGGCCTGGCCGGTCTGCTTGTAGCCGAGCACGAGGTCGAGCCAGTGCGGCAGGCGCTCGGTGACGTGCGGCGCCTCCAGCGCCTGCCGGTGCAGCAGCACGAAGGCGCGCGCCTCGGCCGCCCACGCCGGCACCTCCACGTCGTCCACGCCCAGCCCGCACTGCCGCACGCCCAGCTCCAG
>k38_198627
ACCAGGTTCCACTCCGGCTTGAAGTAAATAACAATGGCGGCGATAAGCACGCCGAAGCTCTGCAAGAAGTCCCCGAGCACGTGTATGAAGGCGGCGCGCACGTTGATGTTCTCTCCGTGTTCGTGCGCATGCGACGTGGAACTCTCCGCGTCCGAGTCGCCCGAACGGTCCTTCTTATTGTTGAGCACGGGGTTGCTGCCGCCGTGCGAGTGCCCGTGGCCGCCGCCGTGGCTGTGCCCGTGCTGGTGCAGCGTCAGCCCCATGACGAGGTTCACAGCTACGCCCACAGCGGACGTGATGAGCATGACGGTGGCGTCGATCTCGAACTGCTTGTAGATGACGCGCTGCACCGCCATGTA
>k38_199011
GTTAATTTAGCTGCTGTCTTCTGAATCATCCGGGTCAGGGACTCTTCGAAGCATCTCAGTGATGAACTCCCGTTCTTCGTCAGAGAACGAGGGGTTGCCAGGAACCATTCTCCTTACAAGATATGGCACGGCTGGCCTGGCTAATAGCCGTGGCTGTGGTCGTGGTGGTTCTTGTTCTGGCGGTTCTTCTTCGGCCAAATCCTGTTGTGGGTATGGCATTCTTTCGTACAATCTCCGTGGTGGCCCAAATTCTAAAGGCCACTCTGGTAACGCGATTGCTGGGCCCCAACCAGGCATATGGAAGCGACGAAAATGAA
>k38_199535
AAAAAAAAGTCTAATAATGTATTCCAAAGCGTATTTTTGTGGAGTGCAATATTTACTGTATTAATATGTATGGTGCAATGAAATGAAAATATTTTTGAACAAGTTTTTTGAAGGATGTATTCTCTTATTTGATGTTTTTATGTAACATTAGCAATCAATTAACTAAATAATGTAGCTTTTTCTTTCCTTCAATACTTTGTTGTATTACTAGCAATTTAGCAAACTGTCGACCAAAAATAATTATTGCTTTATGATAGAGATTCTTTTGATTCGTTCACTCATTGAAAGGAGATGGGACTATCCATGCTAGTACGATGGCTACTGCGTTAGATATCGATTTATCAGCTGAGTGACATCACTAATTATTTCGGCCGAATAGAAATGGCATTTTCCAGACTGATATTTTTATTGTGTTATGCTTTTATAAAATTAATAACCAAGTTATTTTTATGATATTTAATGGTTACTCATAACTTATTAATTCTTCACACTTGTTTGATGC
>k38_199692
ATGAAATATTACGTCTAAATAATATTGTTCGTCTACGCACAGATTTAGGAGACACTTTCCCAACGAACGCACTGTTCCTTGTCCAATTCCAGATAGCACCAAATCATCTTTCTCACATTTGGGCTTTCCCAACTCGATGTAAACGTCCTCTGATATGATATTCACGTCGCTGCCGGAGTCAACTAACGCTTTTTGCTGTATTTCATTCATTGTCAACACAATAACCGGCTTTTTCTCCTCCGTTTTGTTGATCTGAGAGGTTGACAATGTTGACATCTCGTCGTAAACAAATGTCGCCATCTTTGGTTCGTCGTCGTTCGTACTGG
>k38_199731
AAATTTTCGAGTGCACTTCCAGAAAAGAAAAACATATTTTTCACCTACATGTAACATGTTCTCATTGAATTCCATTAACACCCAAAACCAGATTCTAGTTAGTTTTAGTCAGTTATCGGCACGTTACGCGTGCTTATTTAGGTATAGGAAGCACACTAGTGGTAAACGCAGCAATGTGACGAGGAAAGAGGGTGCTGCGAGTTCGTATGATGCAACATTGTGCTCACAAAGTTTGGAGGAGACCCTGAAAAATTTTGATAAGGATGTCTTGAATGAGATGAGGAGGATCGACGTGCGTTCTCTGGCGAGTCTCACTGGTGCCCGGAGGCC
>k38_199842
ACCGTGCCCCCCCCTTTCCCCTGCCCAGGCAGCAGCAGGGGTGGTGCAGGGGCTGGGGCATATGCCCCCAGCAGCGAGGACGGCAGTCCCAAGAGTGATTTCAGAAAATAAAAAAGGACCCTAGAGGCAGGCGGTAGTGCCCTTCCCCCCGCAAAGACACACCAAATTTCAAGACTTTATATATATCTCTGTGCCCTGGGGGGAGGAGAGAGACACTTGGCAGCATCCTGGAGGGGGGGGGGGCCCAGGCAGCCCCAAGCCATCCTGCCTCATCAGCCACTTTATTAGCTCAAGACACATCGCACTACAGGCACCCACTGCCACTGCCGCCACTGCTGCTGCCGCCCCCCTGCAGTCCAGGCGGCTGGCTGGCTGGGCCATCCACGTGTCCATGGCTCC
>k38_199851
CTCAGTCATATAAAAAAAACTATGTTCACCAAAATATACAACCAATTTTATTTATTCTTGTTATTCGTGAAAAATGTAAATTCATTCAAATATTCTAGTTTATTTACAATTAACATTTTGATATGTTTTCTTATTGCGGTGGATGCCGTGAAAATCTATTCATAATCCATGTAAAAAAACATTTTGTAACCTTAGTCAACGAGCAATCAAAATTACGTTAAGTACACTATAAATGCTTAATTAATACTACAGTTCATACGCTATCTATATGTACACTTTTTCACAATCTTGAGTATTATAATTGCACTTTATTTGTATGCGGGTCACCACAGACGTTCATAAAAATAAATACGCAATCTCACGCTATACCTGTCAATGGCAGTTTAGAATTTTAGGATATTAAAAA
>k38_200094
TTGTCGCCTTCGCGCTGCAGTAACACCAGCATCTCTTCGAACATCAGCGCCAGCATGGCGGTCTTCTTGGAGGACTCGTGGCGTAAGCTGAGGTCTCCTTCAAGCCGCAGACGATGCTGCGTAAGGTCGAGCCGCTTGAGCTCGTCCCACTCGGCGCCGGCGCCGCGCTCCACGCGCACTTCGAGCTTGCTCTGGATTGTGCGCAGTCTGTGCTCGTTCTCAGCGGCTCGGATGGAGGTATCAACGCTGTGCAGCATATACTTGGCCTCGTCGAGCGCGCGCCGTAGTTGCACCACGTCAGACGGGTCGTCTTCTTCCTCGCATACTGTGTTGAGTACGCTTTCGAGGAGTAGGCGGTATTTGGTTAGCCGCTGCCACACGCAGGCGAGCAGGTCGCGCAGCTGGAGCCGCCCACACAGCGGCAGCTGCTCGCGCGTGGCCAGGAACTGGTGCAGCTCCTTGTTCTTGCGCCGGCGCTCTCGAAGTGCCTCTAAAGCCAGGCGCTGCCCGCGGCAGAAGCGGGATAGGCACGCCGCGTATGCAGGCT
>k38_200454
CCCGGGGGGCCCGCGGGGGGCCGCGTGCGCGCCGCGCTGCGCTCCGGCCCGCCGGTACATCACCACCCGCCAGACTTCCTAGAAAACCTCCGCGAGACGCAACGCCAGCGGCTGCAGAAGGAGCCCTCCCCGCCGCCCGCGGGCCCCGCCGCGCCCCGCGCGCCGCCCCCGCTGCCCCCCAAGCCGTCCCAGCGGGCCCCCACCGTCGTGTGAACGGGGGGGACGCTGGCACTCTGGGACTACTCAAATCACCGGGGTTAATGACCGCCCCGAATGTCTGTGCCCTTCCTCTGCTCGCCGAT
>k38_200773
AATGATAAAATATGATTAGGTATTTGAAAGTTTGAAACATCGCGTAGTCTAGATTTGCAACGTAAAAAAAACAACCACGTTTCTGATCTTTCTCATGCATTTTGCAATTGGGTAAAAAGCGCGCCAATTTTCTATGGAAAAATGTTTTTGAATTTTCCCGCCCTAACGCAGTATAGAATGTAGTAATCTGTGGTAGGTTAAAAATGAGACAGCCATAGACAAAGTAACTACGGTTAGTTTCCGGTTCAGTGAGTGGCCATTAAGGTGGCCATGGCCAAATAAAACAATATTTTAAAAATTAATTAATCATTAGTTTCGGCGCTGACCAGGGTCTCCACAGCATCGCCGCCATCAGGCTGCATATCTGCTACAGTCAAAGGAGGCTCGTCTTCTCTCAGCACGGTCTCTCCATCCAGCTTCTTCAGATTGGGCAGACGCCGCGCGGCTTCGGAGCGCCACGCCTCCAACTCACAACCGTCGTATAGAGGATTGCCGACGAACAAAAGATCTTCAAGATGTGGAAGTTCCTGAAGCTTATTGAACTCACTCCATTCTTTCACCAAGTTGTTGCTCATATAAAGCACTTTAAGGCTTCTTAAAACATTGATGCCCTTTAGTTTTTCAATCAAATTGTAAGACAGCCATAGCTCTTCTAATGTATCTCCTAGAGATTCCATTCCAGTAAAAGACTTGATGTAATTCCGTCCTAAGGAAAGGATTCGAAGCTTCTTCAAACTATTGAGTCCAGTTACTTTCTCTATCATATTTGTAGATAAACTCAATTTTTCGCAATTAGTAAGCGTGGCTAAAGTGTTATCCATCTTTTCGATTGGTGGCCATTGGAACACTAAGCTAACTTCAGTGGCTGTAGCAGAATTCTGACCCGTTTTGTCCTCCCACCGTTTAATGGCTTCTTTGATTGTGGTAGCTTTAGGTGCAGCCATGAACCTTTATTCTTTATTTAGCAATAACTTATTTCAAACCTTGCAAAAGC
>k38_200905
ATTTAATATTTTTTTAAAGTCTAAAGAATCACAGTCCAGTTTTTTTTCCCGCACAATCGCTCATTTCGAAACTACAATTGCACGGTGCTTGTTTCCTGCAACTTCCCTAAACTAGCGTAGTATATGGCGTCGGAGATCAACTTCAGCGCTATTGCCTTCTGCTTCACCTGCAGGCCCGCCAGCTGCACGCCGAAAGAATGGCCAATGATTTCGTCAGGGCCCATAGGCAAGCTCATCTTTCTGTTGGTTACCAATTTTTCTTTGGTTTTTGCTTTTGAAGATTTTCTGGGCATGGGCTGAGCGTATGAGATGTATATTTTCTCCCCGGTCTCCTGGATGCCATTGTCGATGTCGTCGTTGGATTCTACCGCGTAGTGCTCGTTCCAATCGCTATCCAGGGGGTTCTGGTCCTCTTCTTTGATCGTATTGTTTGATTGATCTTCTTCAACAGATCTCTCAGACTCGGTGTCGGTGTGCTCGGCTCTGCTCCCGCGCGTGGTGTCCAGGCGCACCAGGTGCTCCAGGAAGCCCAGCTCCTTGTAGTGCCACACCGTCGGCTCGTACACGTCCTCGGGCTCCTTCGCGGTCAGCTGCGACGTCTTCACCTTCTTCAATTCCCTCATATATGTATTCCTAAAATTGTCAATTTTCTTCCTCACAGTGATTATTGTGGCATGGCAATCGATTTCTTGATAGATTTTTAGCAAATCTTTAAACGCCTCATATCTTGCTTTTTTATTGAAATATTGCTTGTGTTTTTTGTCCCACAATAGCGGCATGCTCTTGTAAGTCTGTAACAAGTTGCGGAGTATTCTCCTGTTTTTGCCGCCGGTTGTGGCGGCGTGCATGGCGCCTGGCGGAGACGGC
>k38_201612
CTAGCAAACATTGCGGAACGGATAGACACAGCATGGCCTGACGACGAATCAGTCCACTCGCGGCAGAGACGAGCCGCGGCGAGCCCTCGCGGCCACGTCGAGATACCCTCCTCGGAGAGCGCGCTCATGACTATCTCCTTCCTCACGTTCGCTGTGTTTCTTATCAAGCTAGTGCTGCAAGTCATCCAGACGTACAAGAACAAGGCGATGATGGTGTCTCCGGCGGTAGTGGCGGTAGGACGAGCCGTAGCAAAACGCATCGCGAAACCCTGAAATACATTAATCGTTAGTCTTATCGAATAAATAATGACAAAATAAAAC
>k38_202612
ATGATTTATTTTCACTCTTTAGTTGCCTGACTTGACTACGGTGACTCGCGGAGCAGGTAGAGCTTTTCCGGCTTGGCCAGCGCCTTTATACTTTCTGCAGTACGTTATTGGTTTCACTTCCGCATACCCCCATATATTTCCATGACGAACGATACTTACAAGGTTTAAGTCCTTTATATGTACTGTAGGATACTTGGAGTCGTCAACACACACCACCACCTCCGTGCCCACATGATGACACGGATAGGATTGCGTTATTTCGTATACAATAGAGTTGCCTGCAAAGTATCGAGTTTCACCATGCACAGCGGCCGCAGTGTTGTCACCGTAAATGCCTTTTGCGCATAATCTTGCCTCACAAGTGGCGAGCAGAACCAGGAGTACTACAGAGCAGCTCGCCGCGATCATCTTGGCG
>k38_203116
CCGCTAGTATCGCGGGCGAAGAAAGAGAAGAACACCGCCAAGAAACTGCACAAGGATCTACAGTTCTGCAAGAGTCTGCTCTGCGACATGGAGTGCCACGAGCACGCGTGGCCGTTCCTGATCCCGGTCAACACCAAGCAGTTCCCGCAGTACAAGAAGGTCATCAAGTGCCCCATGGACCTCTCCACGATTAAGAGGAAACTGCAGGAGGGCAGCTACAAATGCAAGGAAGAATTCGCGTCAGACGTCCGCCTAATATTCAGCAACTGCGAAGTTTTCAACGAAGACGACAGTCCCGTGGGCCGCGCGGGACACAACATGAGGCAGTTCTTTGAGCAGCGCTGGCAGTAGAC
>k38_203476
CAGCCGGTTGGGGTGATGCCTTTAAACCAAAACCTGGATCTTGGGAATGCCAGAATTGTTTGGTTCGTAATGAAGCAGCTGTTGAAATTTGTACAGCATGCAACAACCCAAAAGACCCTTCAGCTACTAAACCAGGATTGAAACTAACAACAGATAGTACTATGAAATTTAGATTTGGCATTCCGCCGGCTAGCGTGCCACCAAAAACTGATTCAGTAGTTACAACAACTGTAACTGGTTGGGGTGACAAATTCAAACCCAAAGAGGGTACTTGGGAATGCAAACAATGCTTAGTCAGGAATGAAGAAAGTTTCGAAAGTTGCAGTGCTTGCAACAGTCCCAAAGATCCGAATGCGGTGCCCAAAGAGTCAAAATCAATATTTAGTTCGATCAGTTCAGGACCCAAATTTAATTTTGGCAT
>k38_203650
TTTTTTAGATCATCACTAGATTTTGGAAGTCGGTTCTTGCTAGGGATGTTTTCAGAATTCACTTTTATATTATCACTTACGGTAGCCAACGCCATGCTGTCGTCTGAGTCGTTTCCGTCCGTTTCAAACACCGACGAAGATGTGACAATCTCAGGCTCTTTCGAAGTTTCTTCTGAAACTTGAACAACTTGAACATAGTTTTCGGTAGTCAATTCCTTAATTATTTTTTGGGTCTCTGGGTCGTTACGAAAAAAACTGCGAATGCTTTCTTTTGATGGTTGCGTTTCTGCTTTTATTTTAGGTCGTGGTCTTAATGGGCGGTTTACACCTAGATTTGATTTAGCGGGTAATAATGTGATCACACTAGCAGTACTTATTTGTATTTCGTCATCTAGTACCACTTCAACTGAACCTGTCATTTTATTATGTCCCTGCCGATCTTCTATCCTTTCAGTACTTTCGGTTTCCTTTATTGGTTTTTCCGTACTATTTTGCGAGTACCTTTTGATTATCTCTGTTAAATTTCTTAATATAGACACTTTGTTCTGAAAACGAGGAGTAGTGTTAGGAAACACTGCATCATTTTTAGTTATTATTGCTTGTAATGTATCATTGTAGTATTTCTCAGGCGAATTCTTATTAAATGTATCATTATCATTGGTTGATGTATTTACTAATTCCCATGTATGAAGAGGTCCACTTGTAGTGGGAATTATAGAAACTTTATTGTTTGGACGTTTTGTTGATATTTCTTTCGTAAAATTCTTATTAAGCTCTTCTAAAAGTTCTGTATTGTTGGCACTTTTTTCAAAACTGTC
>k38_204460
ACACTAAAGAGTCCAGAAGCCCTAACTGCGCGGCGCCGTCGTCACTGGCTGTTGTTAGTAAAGAAAGAGCTGGGCAAAGTGCAAAGGGCGCGCACGGCTACGCACAGGGAAGTCTTACTGCAGAGGAAACGGCTGGCCACACTGTGCTGCAAGCACTGGAGACACGTCGCCATGCAGTCTCAAAAGAACATGAAAGAAACAGTATGGCGGTGCAAGCGCCTCAGCCGCGAGATGCAAGCGTACTGGCGCCGCTACGACCGCGCCGAGAGGGAGACCCGTCGCCGCATGGAGAAGGAGGCCGAGGAGCAGAGGAAGATGGACGTAGAACTGATGGAGGCGAAGCGGCAACGTCGCAAGCTCAACTTCCTGATTACGCAGACGGAGTTATATGCTCACTTTATGCAACGCAAGCTGAGTTCGGC
>k38_204899
TCCTGTCTTTATTTTTGATATTCCTAACACCCCTTTACAGTTCTCGGACTGAATCATCGTAATTTCTGTTGAAGAGGAGATCGGGGCGGTAGTACACGTAGACGCCGAGCAGCACGGTCGCGGTCGCGAGCAGAGTTCGCCGCGACGCGAGCACAGGTAACGCACGAGCGAGGCGCCGCGACAGACGTGTAGTGAGCGACGGGTTGTTGCGCGCGCGCACGGCTGCCTGACGACGCTTTAGACGCTCTTCCTCTAGGCGGCGTTGCTCCTCTTCTCTCCTTTCCAGCGCGGCCACCTCTGGCTCGAGATCAACTGGGTCGTTTTCTTCGTACAGTTTCTTGGCCGTCACCAGAATGTCTTCGAAGGGCAAGTCATCTGGTAACCTAGACAGCAGACAGTGCAGCATGGCCATGTCGCACTCACACGCGCGCACTTCATCCCCTCGGTAAGCCACAATGGCGGCGGTGACGTAGACGGGGAACAATGGCGGCGCGCAGAGGAAGTAATCGTACAGGCGCACGACGTCGGAGTAACGGTTGAGGCTGTGCCCGAACCATGTCAGGTACCATGGGAGGGCGAACATCGTGCCCACTTGCGCTTTGTCAAGACAATTCGCAGCGTCACGGTCAGCTCTCGTCAGCACGGGCAGCAT
>k38_204961
TGCGGCGGGAGCAGACGCACATCACTAAGCTCTAAAGTGCTCTGCGGCGGGAGCAGACGCAAATCACTTGTCCAAGTTCGGGACCTTGTCATTTAAAAAATATAGTTCTGTTTCTTTCGCTCGAAAGTAATAATGCTTAAGTATGAATGTGATAGCTATATTTTCTAGGCACTATGGTTGCTTTTCAACCAAATTTTTCTCAGTCTGTGTTTGAAGATGACGCGATCCGCGGTGCCCGTCTGGGTAGTGAAAAAGATGGATGTTTTTTATCGTTTAGATGCTTTGGAAGTGTGTTTTTCTTTATAAAAAACGTGTATAATGTGATTAACTTTGGAAATAAGTGTTAATATATAACATTGCTTCTAATTTTGAAGGTGAATCAAGTGCAATCACAAAAAGTGACAAAAATGACGAATCTTTTTTTTTT
>k38_205434
GAAGCAAACATCCAACCAGAAGAATATTGCAACGTCATTTCAAGTAATGCGACGATCACGAATCTAAGGGATATTATTATGTTAGACTTTAAAACAGCCACTCAAGAGGTCTTTAAACCGACAGCGAAATGGCCATTCAAAATAACCCAATGCAAAAGATTCATTATAAAAAGATCGAAGATCTCAGGAAACACACTTATCCGCGGTGAACAGTTTTATAATTCAGATACAACTAAAGCCGTTAATGTCTGCAAATCTGGCAAAAAAACATGTATGCTCCAACCTACCACCATTCCAAAGGATGTGGAAAAATTATTGACAAAACATTTTGGATTAGAATGGCAAGAAAGAGAAGACTTACAATT
>k38_205676
ACCTATACGTTTTATCAATGATGTCGCCCAACGAAAAACGTCCACTGCGCCTGGTATCAATGATGCTGGGTAGGCCCCTGGGGCAATTCACATGCTAGCTTATTTAAATACTGTAGATATATTTTTCGAAGACTATATTATAGTTCAATGGTCAGGTTTCCTGACTTGTAGTTAAAAAAATGCCTAGACAATCGTCAACTCGTCTTTGTTTCATGTAGCTCTGAGAAACTTATTAAAAACAGATTTATCTAATTACTGATGTGTGGCAAAATGATGCACTTTGGAGTTACAGACAGAGACACTTTACTCATATTTAATAAGTGACAATACAAATTTAAGAA
>k38_205955
ATTTTTTTCATTATTTTCTTACATTTACACCTATGATAATTATTATATTAAGGTACGTAAATTTATTCTAAATAACAGAAACAAGTTACGAAAAAATGTTAAAAGTGAAAGCGTGAAGCGTATTAAAATCTTTTTATATGAATATAAATTTCACATTATATACATATTACGGTATAGATGTAAGTAATAAATATACAACAACATAATAATAACACAGAGTAAAATTGCACATGGGCAATTGTGTGCAGGAAATAGATGCAGTCAATGAACCGAGAGGAGATTCAGCTTCGCGGCGTGGGCTCTCGTCACAACCTTGTCGCTCGCTCTACGCCACTACAGCACAACGCCTAACATTATACCCATTATTAAGTACTGTTACCTTTAACTGACTAAACACTTCAAGGCATTACTTTTGTCTTTAATCTATGGACAACGTATTCTACAGGGCACTGGATCGTTATACTTTCCGTTACTCGGTTTGTCTAACTT
>k38_206012
GATAAAAACATTGGAAAACTTCATGTAAAGGAAGAAACTTTAAAAAAGTTTACTACAATGGGAAAAGAACATGTGCAAAATTTAAAAGCAAATGGAGTTGGAACCAATCTATTAGGTGGATTTGAAAAGTTATTTAAAGAAGCTGATGAACTGAGTGATGATATCAGTAAATTACAAAATGCTTGGTCTCAACTGACTGTCAGGCTGGAATCAGCAGCTAGACGTAGAATAGAAGGACTATCTACAGATCTTAATAATTTTATTTCAAAATTTAATTATCAAGCACTTTTTACAAAAGGACAAACAGTGTATGTATCCTACAAGAAAATTGAAAATTATAATGATAGCAAAGGAAGAGACAAAATTAGTGATGTCATACAACTCATTAAAGATTGCTTCAAACTAAGGAATAAAATTTTGATGGAAATTAGAAATCAAAGATTCTACTGCAGCATTAAAGATCTGAGTATTGAATTATCTAAAATTTCGGAAATTATTACAAATGCATCAAATTTTTCTGAAACATTAGACAGTCACTCAAATTCCCTCACTGATAAACTATCCAACTGTATGTGGTCAACCATAAGTCTCTTGAGCAGTGATGCTCACAATTTAGTAGATCTTCCTTACAGTGTAGTCTCGATTCAAAAAAGTAACTTTAAAATTGGAGAACCAGTATCTACACACTGTATGAAAATGGTCCAAAGCACAAATAGAGTTGAAGAAGATGAGAATCTTAAGTCTCTCATTGAAGAAAGTTTAACATTGAGACAAAATCACATTAAGCTCACTGAAAAGTTTAAGACATCCAAAAATTATTTACACAATAAAGCAAAATTGGACTTCAGTTTTTT
>k38_206920
CTCATACAATGTCGTATATTGCTTCATCCAACGAATATCATGAAAGAAAGTGTCCATTCTGTAAACAAGATCATAGAATTTTCGAATGTACTAAATTTAAATCATTGCCATTAGCGGAGCGTATTACAAAAACAACAAACATGAAATTATGTAATAATTGTCTTCGCAGTGGCCATCAATCATATCAGTGCAGACTAGGAGGTTGTAGAATCCAATCCTGTAGTCGACTCCACTGCTTCCGGACCCTCCACTTCCGTTTCCATGTCAGCCATCTCTGCCAATCAAGCTCTTCTTTCCACTGCGTTGGTCAAGGTGATGTGCCATGACAAAATATTCATTCTGAGGGCTTTACTGGATTGTGGCAGTCAGTCGTCTTTCATAAGTGAAAATGCA
>k38_207378
TGGGCGTGGCCTTGTACAAGAAACGCGTCTTTATCACTTTGTATTAGAGTCCACATTGCAAACGAAGGGAGAGGTTAACGAAGAGAAAGGCATGTCATCTACATTGTAAAGTTTTAAAGTAATTGCGTCTTTATTGCCTCGTAATAAAGTTCACATTAAAAAAATGATTTGTATTGAGAGTTCACATTGATATAGAGAGAGGAGTAGTTGGAATGTTGGCATCTTTATTGCCTGGTAATAAAGTTGAGAATGTGATTGAAAATGTCAAAATTGAATAAATACTTTTGATTTGATTTGGTAATTAGTTTGGCTACGTTGAGAGACTTGATGAAGTCATGGTAAAGATTGTTTTAAAATTAAATGTAATTAATTATTATTTAAAGAGGCGTATTTAAAAATCTTCTATTTC
>k38_207429
CCAGAGTTTGGCTTTATTTTGCAGTACAGAAATCATCTGGAGCCATTTTGGAACAGGCATCGTTGACATTGAGGCTCTGTCAGATTAATACTGCATTGCAGCTTGGTCCGGGGGAGGAGCCGTGTCTGGGATAAAAGGGGCTCCTGTATTTTACCTGCTTTACCTTAAGGCTCCTTTCCTTTTCTCAGCAACTGTTGTAGGTCTGAAGTTTGGCTACCCTCATAAACAAAACATGTGGCTCTCTTCTATTGGCCCTGCTGTGATACTTGACATAACAAAATAGAGAAAACGTTGAACGTCTTCAGAAACCAAAGGATACTCAATTTAGAGTCCCAATTTCAGGGTGGCACAAATTGTATGGATCCAGCTCTTGGATCACACAATCGCAAAGGCTACACTGATTAAATGATACAAGTTC
>k38_207525
AAAAAAGCTGTCCCAGCAACATGCAAGACGCAAAAAATCAATAAAAAAAGAAACTGTCGCTAAAAAATAAAATAACCTGAAAGTCGTTTACTTTTATCTTATACCTGGAAAAATTGTAATAATTTAGTATAATAACTGTACTAATTATGGGATCACGACAAATAATAGAAAAATCCCTGTCTATGTTGAGATCTTTACCAAGAATATCACTAGCCAACTTAAGGGATAATCCTAACCCCAAAAAAAGTAGCAAAAGAGGACGAGCTCAACATGGTGGTGATAAACATGGATCTGGAAACAAAGGATCAGGGCAAAGACAAAATTACATGAGGCTTGGCTATGAAACTGGGAACAATCCATTTTACCTAAGGGTCCCCCAAGAACACTATTATCGTGGACACCACCTCAAAAGACAGTATCCACCATTATCATTGCTTCAACTTCAACATATAATTGATAAAGATCGTGTAAACATACATAAACCTATAGATATTGCAAGTATTGTAAAAAGTGGCATTTACGATTTCTACCCAGATCAAAAGCATTTTGGTATACACCTGACGGATGAAGGAGCCGATATATTTGCAGAAAAAATTAATATAGAAGTTCAATGGGCAAGTGAACAAGTGATTGCAGCCATTGAAAGGAATGGAGGTACAATAACCACAGCCTATTATGATCCACACAGTTTATTTTTACTAAAGAATCCAAAGAAATTCTTTGAGTCCGGACAAGCTATTCCACGCCGAATGATTCCCCCACCAGATGCCATTGAATACTATACAAATGCTGAAACACGGGGATATCTGGCTGACCCTGAAAAGGTGTCTCAAGAGAGATTGAAGTTAGCTCAAAAATATGGCTACCAATTACCTAACTTGGAATCAGACCCTGAGTACAATATGCTTTGTGAACGAAAAGATCCGAGGCAAATTTTCTTTGGTTTAGAACCAGGATGGGTCATTAATTTGAAAGATAAGTTAATACTTAAACCAAAAGATGAAGAATTATTAGAATTTTATTCTAATTAATCAATTTAAATATAACATTGTAAAGAAATTGTAATAGAATGTGAGTATGAAAAATAATAGTTGTTTTTTATTGCCATGTTCATCAATGAAAACTATGTATTTAATTTATAAAATAACTTCGAAGAAGTGTGTACTAGTATTTATTCTCTGTGTTAGCCTACTACTTCAACTCTACTCTCTTCTCTACAATGTACAATTACATTTCTATTATAT
>k38_207863
CTTATTTCGGCCTTCAAGAATTATAATAGAGAAAACCGTGGCAACCCTTTAAATTCCACACACATTGGTATCGTCGGAGACAGACAGAACATCTATCTAGCGGAACATTTATCTAAAGAATGCAAAGAACTACATGCCTGGACAAGAAAAGTAGCCAAAGAGCACTCATACAAATACGTATGGGTAAAATACAACCGGGTATACTGCAGAAAAGACGACAACTCTCAAGCAATACTAATCAAAGATCGCAACTGCTTAGATAATTTGAAGTGATTTATTTATTTGTTTTTCTCTTTTAACGCATAATGATTGTATTCAACCCGATCTCAC
>k38_207878
GACATTGTCGACACATTTAGGCTCCAGGAGCAACCTGCTTTTGACAAGAAGCAGTTTGTCACATACATGAAGAGGTTCATCAAGTTGTTGACACCTAAGCTGGACGAGGAGAAGCAAGAGTCTTTCAAGAAAAACATTGAGGGAGCAACCAAGTTCCTGCTCTCGAAGCTCAGTGACCTCCAATTTTTTGTGGGGGAGAGCATGCATGATGATGGCAGTCTTGTGTTTGCTTACTACAGGGAAGGTGCCACTGACCCAACATTTTTGTACTTTGCATATGCTTTGAAGGAGGTCAAGTGCTAAGAAGGGAGGATAGCTAGCTTCGAAGTGGAAGTTCTTGCTGTAGTCTAGTTTTTGTCTCTGTACTCTTGCATTTGGTACCGCGTGCCTTCTATTTTG
>k38_207998
TTCCACGAACATAAATGGTGCCGAAACTCTATAAACAAGCTTCGACAATAAACTTCGAGCAACGAAACCACACCTTCGCCGGCCGGCAAGAAAAGTAAGCTGATTTCACTGCATATTGCTGAACATACACTTGCACAAGAATAAATAAATCGAAGGCCAATCAATACACTATTGTGCCATATTGATTTGCAAGTCGCAGTAGCCAAAAGTGAACAATTTTATTCAACTTTGCAAGAAAATAACCGGCCGCCATTTTGGTTCCCTTTACTTTGCATCGAGAAAAAATATCACCACGCCCTGCCATTTTTCGCCATGACCATGGATAGCGATTCGGCTGAAAAGGAAGTGGACAAGAACGCAAGGAAAGGTATCATAAGAAAAATCGCACAGTGTAAAGCGTCGTTGACAAAGGCAGAAAATTTTATCCGCACATTGGAATCGCCAATCAACAAGGACGTGGTATCTGCGCGGCTACAACAACTGCAGGAGGTGCTGCCAAGGCATGAGCAGCTACTGATCGAATTAAGTACTTTGGACGACACCCTTGATGAAGACTATTTCG
>k38_208341
ATTTTATTACAGGTTACTTACAAACCAAGTCAGAGGAAGCTACATGGGGGTCCTGTGCTTTAAGCATTAACATTAGACACAAACACTAAAGAGTGGCCATTAGAAAGGGGGACAGTATATGATAAGATCCTTCATTCGGCTTCACATGAATTCTCCATCCCCTAGGAGCTGTAGGCCCCTGCCTGCCACCTTTCACTCACTATGGACAGTCCCCTCTTAACATAATGGCTTTATTTGTTGAAAATAACTAGCAGTTGTACTAATCACTTTTAATAAAGGAAACACGGGTTGTCAGGCAGGAATTCTGGACTGCTGGTGCAATGCTGGCGGCAAGAGCAGGTGGGAGTGCAGTGTGTGCTGCAGTTCCCTGCAGAGGCCAGGCCTAGGGAAAGCAGAGGAAGCTCAGCTCAGCCACGGGTACCTGGGTCTGTTCTCAGGCGTCAGCATATGCACATTCAAAACTCTCCTCATGCACTTTCCTATTGCCTGAAAAGGCATCACACATTCC
>k38_209535
TATCCCGCGATATACCTTATCTACACACCAGCCTAAAATCTAGTTCCATGTACTCAGATTTTAGCAGCCCAATGTATACACAGCCAGATACTCACACAGTTCTCCATTAGTAGTCGCTTTATATCAAATATCACATATATTTCAGCCTAACATGTACTTAGAAATAGGTTTATGCGAACTTTGTTAGTACAGAATTGCCATAAAATTAGAACAATACGAGTTCAACACACAGACCTAGAAGACAACGGAATTTGAAAGCTGGATAGTAATATTTGAAATTAAAATTATCTTTTTGATTTTATTCTTAATTCTTAATGTCATATCGTCCGGCGTCCTTCGTGCAAAAGTTCGCAGCAAACCTATTTCATGTAAACGTCAATTATTATTTGGATTCCCTAAAGAGTAATAACTCGACCATGATTCTAGAGCCCTAGACGGAATGAGGTGATCCAACTAATTTTGTACTAACCCCTAATTTAGCAATTCGGTTACTCTAAAA
>k38_209614
ACAGCACAGACCTCTCAAGAATCGACGCTGAACAGATTCCACCCTATCTTTATGTTCTTTATATATAGGAAACCAGATTGATGAGCAATATTCTAAGATACTCCGAACTAATGAGCCATACAGTATCATCCATGATTGCCTATTCTTGAAAGGTTTGGCCGTACGAGATATAAATCCCAGCATTCTATTGGCCTTATTCACCATGATGTCATAATGTGCTCTGAATGACAGGGTTGAGTCGAACATAACTCCAAGATCGCGGACAACATCAACTCTGCCAAGGGCCTCTCCGTCTATTTGGTACCTGTACAGGTACCGATGCTTGTTCTTGGTAAACGTTATAACCTGACATTTCGCTGCGTTTAACTTCATATGATTATCAGAACACCAATCATGCACGGAGAAAAGATCATTCTGAAGAGCATCACAGTCCTCCAAGTTATATATTTTGTGATATATTTTGACATCGTCGGCGTATGCCAAAAATGGGCTGTGGATTCGATAAAAAAGGTCATTCACAAAGAGCAGAAACAGTAGAGGACCCAGATTTGATCCCTGTGGCACTCCAGATGTGGTATTAAACGGACTAGACTCATAACCATACAAAGCCACCAGCTGTGATCGGTTTTCGAGATATGAGGTCAACCACCGATGAAGATTTCCATGTATACCGAGATGTTTTGCTTTTTTC
>k38_209729
TAAAAATAAGTGCAAATTTAGTTTTAGCAATTTGTGATACATTTTCTACTGATTAAAAATAAGTGATGAAGTGACCCACTGAAAAGTGTGTCAAGGTGTGGGAAAATTATGAATAACTAATTATTTTTCGTTGTGCAAAGGGGAACGTCTGAAAGTATGTGTTAAGAATTTCATAACAAAGTTTGTATTGAGCTTTCTCTTAAAAAATGCAGACTACGCTGCGCAAAACAGACAGCAAACCGAAGCCCAAAGATAAAACCTCCAAAGACGATATTACTCCATTATCAAAGAAACCTCAAGAAGAAAAACTGAAGAAAA
>k38_210367
CTAATACTCTATTATACAATAACAACAGGTGCTTGCATTTAAATAAAAAGAATCATTCTATTTACAATAGTAAATGCATATAAGCGTGAATCAGTTTTCATACAACTTATTTGTACATAATGCATACAAGGGAAACTACACAAACCATGGAGGTATTACCTCCATGACACAAACAATGGATTGCCTATAAATTAACCAATAGTCTCTGTATTTGATAGTTACACATGGATGATGTAATAAATACACACACTTGTGAAATTTTGCATTTAGTATTATAAATAAATAAGCTTAAAATGATATCATTCACCAGCTTCCTTATTGCATACTGTGACTGGCTATGTTTTAGGCTTTTGTTGGATTTTCATTTTTGTACTGTAGCTTATTTGACTCCGGATGTTCAGCAATTTTTCCACTAAAAATATTCCAACATATAACTGGATTGAAGGCGCACATCAAGCTTGGTTTTTGTCAACTATTGCTGCTATCTGAAGGTGGAACTTTATACTCATTGTCTGTTCCTAACACATCTTTATCAATTTCTTTGAAGTCTAGATTTTGTTGCTTCATTGCATTCTTAACACATTCCTGGTAAACTTTAAATATACCAGAGCACACTGAATCATCATGATCTCCTTTCAAAAATCTTTCAGAAAACCAATTGTTGAAGCAATCGTCATATTTCTTTTTGAGCTCTGTACACTCTTCACCAATACTATTCATTTTTTATACCAAATAATAAACAACAGAACTTTAGGTTTATCACTTCTTCAGTTCAGTTCAAGTCCTATTTAGGTATGTTGAATGGCTACAAAGAAGTTAACATAAATTTCAAGAACTGCGAGAAAATTTTATTGTATCAGGCATGGACCTATAAAAAAGTCCGCCGCGGAGTTCCGTCCGCCTTTTTT
>k38_210703
CACTTCCCACCATTGAGATGTTTATTGAGATGTTTATTGAAATGTACATAACAAGTGATCTTGCAGTGGTCTAGATAGGATCTTTGGTCAAGACCCACAAGACCAATAGTCTCCCTGGTGGTAAAAAGGAAGAAGAAGCCTTCCACACTAAGGCATAGGAAGTCAGGTGAAGTGAGTCTGGGGAGCCACAGGCATTATGATGGCTGTTGGAAGCCTGGTATTGTCTGGTTCTCAGGTTCCACTGTAAATTTCTCTTCTTTGGTCTCCTCTGAAGATAGACTCTTCTTTTCTGCAATTAATCTTTTTACTCCCACCATCCACTGACTGACCTCAGTCACATGGTCAACCATGAGTGATCGGTGAATGTCATCTGCTGCATCCCACTGGTGATGTAAAAGTTCTTGCACTAGCAGTGCCATCCTCTTCTTTACAGGTATTGACAAC
>k38_211474
CGACTGATACTGCCGCGGGATATAAGCAACGGGAAGATTTGTTACGCGCACGTACAGCTGGTAGACTTGAGCGGTGTTGTCAAAGAAGTGCAAGCCCCTTGTATATTGCCCGAGTTGGATACGCTGAAAGAAGTGAAAATCAACGACCCCCGATATTGGCCAATCACATTCCAGAGGGATCGCAATTGGGACCAATTGAAGACTTTCTTAGAATACACATGGTGTATAGACATAAAACAACGCGCTGGCTGCCTATCTTATCTGGACGACCCGCACGGATTCCTAACAATATTGGCCCAAACATTGACCTTGGACAAGGCCAACATTTGGTCGGCCACCGCAGACAATATTGAACTCTTTACCAACGACGACCAAGTCCGAAATTTCGTTAAACATTACTTGTACAAAGACCACACTTTTGGCACAAACATTTGTGCGGA
>k38_211487
CTGTAATTTAATACAATTATATTACATTTAAGTAAACATACCTACATTACATCTGTCTGGATACCCTTATACCATTAGCACTCACAAATTCTACTCCTAAAATATTTATTTATAACCTAAGTAATTATTTATTATTTTTCTACTCGTAATTAAATTCAGCTGCCTTGTAAAAGCGGTGCGCTTTAAATATGTTTGGACACCTTAAAAATGTAAATTTTTTCTTCGCGATCGCTTCGTTGTATAATCGAAAACGCTTACATTTTCTACAGATTCTGGTTTATCTATTTTTATGTTGAAAATACACACGAAAGCACACAATGACACAAAGACTTTGGTATTTTACACAGTTAATAAACCTTTCCTGGAAATTAGACTCAATTTTCACCAAAAAGTTTTATTGGCTTGGGCCGCAAATTGAAATTCATTCTTACAAGAACTCGTATAAATCTTATGAGTAAATAAAACATTATAATAATGTTGTATACCAGCTAATGCAACTACTAGATAATTTAGTTTGATATTATTTTTGTGTAATTTTAATAAGTACCAATTTTTTTCTTTTTTTTTCATTTACAACAGAACAATAAGTTCAGTAGCACTTTCTCAGTCTCATTTTTAGTTATGCATCATAATATTTCTAATTACTTTATTCATATAATTTTCATATCAAACTTGACGGCTTTATTTAGTGCAAAAATAATAATTTACAAAGAAAGATTACAGAGAGATGAACAAGACAATAACATTCATTTATTTACTATTATCAAACATTAAACTAATTGAATTACTTATTAATAACTATCAAATTATAAATATTTACTAACATGATCTAAATAATATTATTATTGCGACCTGCGCAATCATGTGCAATCGTTAAAATATTTTAGGATAAAATATTATAAGTAAGTACCTACTACCACACGAATCAATATCAATTCTTTTGATGTCAATTATGAATTAAAATTGTTGCATAAAAACGTGCAATTCTTTAAAACGTACAGGCTAGCAGTATATATATATATATA
>k38_212849
GAGTGTGAACGGTAGAACTTGGCCGTGACGGCGGTGACGGCCCAGCCGGCCCACGTAGCGGCCGCGTTGCCGAGCGATGGCGTCGCCGTGTGCACGTCCGCTTCCATTCCTTCCTTCAAGCTTGGATCGTCTGACACCTTTTCTAATTTGCCAAGGAATCCCTTTATAGTCCTAAATGCTGCGTCGCGTACCTGTTTCTCGGGGTCATTAGTGAGCGGACATAAGGCGGGCAGCACCCTATTGGCGACTTCCACCAGCAAGAAGTATTGTTGGGTGGCCGCTAGGGCGAGAACTCCAGCCTGTCTAGCGGGAGGGAAGGCATCCCGTGTTGCCCTCACGAAGGCCGAAACTAGAACCTTTTGCCGGATCTGCGGATGGAGGTGAGTTGCCACCTTGCCCAGGCAGACTGT
>k38_213055
GGACAACGGAAGCAAAATTTTATTCCTCTTGGCTGGGAAAGAGAACTAGAAGGTGGTTGTACATAGGACTTCCACCTCCCAGAACCAAAGAAGACATGCTCTGCCACCAAATGGCTCCCTCTGCCCAAGTGAAAGCCCAGAGACAGGTGAACACAGTGCAGGGCAAGGGCGAATGCAGTGAAGAGCGGCCAGAGTGATCCAGGGAAGGGAGGGTCCAGGGCTCAGGAAAGGAAAATGGGGCTTCTTGGGAATAGGACAGGTGTGGGGATGCTCATTGCCATGGGAGCTTCTAGCTGGCACAGGTGCCAACTTAGGTGGCAGGCTCAGGGTACCATAATGCGGTATGGGCTGCCTGGGATATGCTCATCACCCCACTTGACCACCAGTGTGTACTCCCCTTTGTCCTTGAGCAGGTAAGAGACACTATAGAGGCGGCTGCCCATGTGTTTCACCA
>k38_214180
AAATTGCATTTATTTTGATAAGTGTGTACTGTAGCCACTTAATTCTGTACTCCATTCTTGCTTAGTCGTATTAGCCATAAAAGAGGTCAGGTTCATAGGACTTAGTTTCTCTATGAAACCATCATTGATTATGGAAATACTGTCTTAAGCAGTACGCAGATTAACACCACGCTTTCCTTCCATTACATCTCTCAAGATAGTCCCTCAGAGCTCAGCAGAACAGTACAGCATTAAATGAAGAGAACAAGATGCACAGATACATGCAGTGCAACTCAAGCTAGGACTCTGAGAGAGAAAATGATGAGTAGATATTTAAAGTGTAATCTGTTAAAGATTTCATCGGTTTAGAATGTAAGAGTAGGAAGACAAAGTTTCTGTTGTTTTCAGAGTTTAAGTAAAGAAAAAAAAAA
>k38_214816
CTTGCGTTTTAAACACTTCGCATCACCGTTATCTAATAGGTCAACATCAATAGAGCTTTTTCGTTTTAGCAAGCTTGTGTCTTCGGACACCTGATCTTTTTTTAGCGGTAATAGTCCGACAGCGTAAGGTATATCTTCATCTAGAGTAGAATTTATATTCTCATCATTACATTGTTCATTCTCTTTATCGTTTTCATCAATTAGTTCCCATTGATCGGGCTTAACGTTTGAATCGGTTAGGTCAATTACAGACTCGCCAAACCGATTCTCTGAAGTGATTGTATCTACATGATTATGCTGATTGCAGATTTCATCGTTTTCGATGTTTTCTTCATCACAATTATTGTCCTTACTGTTAATATCTATGTTATCCCACCGCAAACCGCTAGACGTTATGCTAGGAGATAAGTTTTCTGCGTCTTTGTCCTTCGTAGGGCTTGCTTCTGTTTCATTGTCAAGCCCTATATCTTTCAAGGAGTTCACATTGAAATCTTGAACCACATCATTAGAGTTTATATTATCATCAGTTTCAGTCTGATCATTAGCTTGTGATATATTCATTCGATTTTCTATATTCATTAGGTCTTTGATAATCTCATCCCTTTCTCGATTTGTCTTATCGTCTTCATCAGATTGTTTCGGAGTAGACATTAAGCAATCGAGAGCATCTTCTTTGAAATCCGTGGTTTGAGGTAATTGGAGACCAAAATCGTCTTCAGGGTTCAGTGGATTATACTGCTGATGTAGATTTTCATTAATGTCAGAAGTTTTAGTGTGTAGCAAAGACATGCTGAAGTTGGTGTCTAAAGAAGTGCTGACGGGACAAAGCTG
>k38_215006
TAATATGTGTAATAATAGCTTTCATATGTTCCCTGATTATGGTGTCAATACTTCATTTACTTGCGACATTTGTGTCTTGGATATTCATGATCGTAGTATCCATAGTAAGCGTAGCTGGCACAGCACTCTTATGGGTGACTTACATCGAGTTGAAAAACAAACAACTTGACTTTTCTGAAACCCATTACTTGGCGGAAGCATTCAAAAATGAAAAGGCGTTCATGTGGTATTCTATTATTGCTACCATAATAACTCTGATCCTCCTGGTCCTGGTGTTCGTGATGCGTTCGCGCGTGTCCT
>k38_215142
TGGTGTTAATGGTGCTGGTGTTTCTAAACATAGCGCTGACCCTCTGGATTATAAGCACGTTGCGGTTAAATGCGAATGGCATTGGCCCAATCAAGATCATCAAGAACGGCATCCAGCTGGACGGGCAGGCGTGGGTGGTGGACCAGCTGGCGGTATCAACAATCTCCTCGGCGCCCGCGCAGCCCGTCACCGTGCACTCTTACCGCAACTTCAGCGTGCTGGTCTCGGAACCCACTTTCGGGAACAACAACACTTTGCGACATGTGGAACTGGCCAAGTTACTAATTAAGCGTGACAGCGTAGTGTGTAGCGGTCGTAAATTTGAGGTTCGCGACGCGCAC
>k38_215471
GATACATTTTATTTGATTTGCTTGAAAATGTAAATAATTACTGTTCGTAACATATTTAACTATTGGCACGAAACAATTGGAAGAGCAATATGCAGGGTGAACAGACAAAAAGGAAGAAAAAACGACATGTTATCTGCATGGCCTCTGATTTCTTCTTCCCAAACACTGGTGGTGTTGAGGAGCACATTTTTAACTTATCTCAATGCCTTATCAAAAGAGGCCACAAAGTTATTGTTGTGACGCATTCTTACGGGAAAAGAGTGGGTGTTCGGTATTTAACTGCTGGTTTGAAGGTCTATTACTTGCCAATAACTGTGATGTATAACCAGTGTGCCCTGCCTACTCTGATATGTAACATACCACTAGTTAGATATGTTTTAATAAGAGAGTGTGTTGAAATAGTTCATGCACACTCTGCTTTTAGCACAATGGGTCATGAAATATGTATAATCGGAAAATTGATGGGATTAAAAACAGTATTTACCGATCACAGTCTATTCGGATTTGCAGATATGTCCGCAGTGTTGACTAATAAGTTTCTTCAAATCTGTTTGAGTGATTGTGACCATTGCATTTGTGTCTCTCACACTGGCAAAGAGAACACTGTGCTGCGAGCCAAAGTGAAAGCCCATAAAGTGTCTGTCATACCTAATGCTGTTGATGCTTACACATTTACTCCTGATCCAAGCAAAAGAGACCCAAATTTTATAACAATAGTGATTGTTTCTAGGCTTGTGTATAGGAAAGGAGTAGATCTAATGGCTGCTGTGATAGCAGATATGTGTCCCAGATATCCTAACTTGAGGTTTATAGTGGGAGGAGATGGCCCTAAGATGTGGCTGCTACAAGAGATTAGGGAGAAAGGGTTCCAGCATTGTGTAACACTGTTAGGAAGTCTACCACACTCCGAAGTCAGGAATGTTTTGGTCAAAGGAGACATTTTCCTAAACACTTCTCTAACAGAAGCTTATTGCATGGCAATTGTAGAAGCAGCTTCTTGCGGACTCAAAGTTGTATCAACTAAAGTTGGTGGGATACCTGAGGTGTTGCCAGAAAACATGATCTATCTGACTGAACCAAATCTCAGCAGTCTAGTCACTGGAATTGAAAATGCTATGCACGACATCAAGTGTGGGAAAATATTATGTCCCTATGAGTGCAATAGAAAAGTAAGAAAAATGTACAACTGGCTGGATATATCTAGGAGAACAGAAATAGTTTACGATAGGATATTATTGAACAAGAACAAAACTTTAGGCCAGCAGTTGCGGTGCTACCTCAACGGTGGTGTTTGGCCATTCCTTTTAGTCATAAGTCTTATGTATTTATTATTAAAACTAACAGAAAGAATACATAAAAGAAAGCATATTGATATAGCAAGGGATTTGAAGTTATAGGAATAATAGAAATTTAAAAAGTTAAGTTTTGGAATGATTTATTATAATACTATGATCAAAATAAAAAATACACCTCTAACTAGTTTTGCACAAATAGTTAGTAGCACTTATTTAACATTTTATAAT
>k38_215698
ACGCATTGTCTAGAACAATAATGAATGTCAACATCATTTCTTTAGCCAAACAATAGAATGTTAAACAAACTACCACTTAATTTATTACATGTAGTCAAGGGCAAGGAAAAGGAAAAAGTCGCAAATTGAGAATTTTGTTTGATAAAATCATTGTTAAAGTTTGTTCCAATCTAGTCCTTGGACCGTAGATCACACTTACACTATTTTTCTGCCATCATCACCATTAGGTCATTTCGTCTGCACCTCAGGAGCTCTACCCAAAACCAGAGGCAATTGGAGAATTTGGCATAATACACTTCCCACGCTGGTCAGACAGATTACCTTCGGACCATTTCGTAGCCAGTTACGAAATTTGGCTACGAAATTGTCCAAAGGGGACATTGGGTATGTATGCGTCTTCCTATACTAAGGGCTCTTTCAAATTAGATGTTTTCAGCAGGACTTCAGTCAGTCGTCCGCT
>k38_215961
TGCGAGTTACGAGCTGATCTGTTGCGGCTGAGGTTCCAGGCGATGGAGTGCTTCCTAGCGGGTGTGAAACCAGCAGGCAAGGAGGCTGATGTGGTGGGCGTGACCGCCGCCGGCGCCACCTGGGACAAGTGGCACCCGCAGGCCATCGAGCGCTTCGAGGAGCTCACGCAGGTGGCGCGATGGAAACCCTTGGTGTCCCGAACGTGTACTTACAAGAAGACTGCCACAGCTGAAGGAGAGAAAGAGAAGGAGATACCTGGGATCAAGCTTTATGACGTCACTGATGAGGGCGAGATAGACATCGGCGCGGTTCTTGTCGCGGAGGGCTGGGCAGTAGAGGGCGCTGCTCCCGCGCCCCGCGCGTCACACACCCCGCAAACGCCCTTCGGGGACCTAGGCAACTCCAGGGTACTGGGCATGTTGAATCAAGTCGGCCCGCGGTCGTCGTCGCTCCCCAAAGATCACAAGGACGACGGCACCGAACAGGAAAAGGCGGCTAAAGACAAACTAAACGAAAACGACAAGCTAACATCATCGCAATCACTCGCGTCCGGCCTCGAGAAAACCAGCCCTAAAGCGGTGTCAAACTTCGACCTGACCTATCCAGATATGAAGTCGAAACCCGTCAACGGTTCCCATGAAGAATTCCTGCAAACTGAGCGAGTATCCGAGATCAATAACTCTACGGACACTTTAGTACCACAAACGCAGGCGCAGAAAACCGGCGATGACTTCAAGGCGAATATGAACAGAATAGATTCCCACCATAATAACTTAGAAGCGTTGGGAAGGCAAGAGGTGCATAAATCATGAAGAAAGTAAGTCCCCCTTTTTGTGATGTGAACAGATCGTCTGATAGAAAATGGTCTGAAAAACTTTACGATGACGTAGTTTTTCTTAAAGTATACGCGGATTGAATCAAATAAAAATTAAATGATTTTTCAGCTACTCCTTTTTAATTCTATTTGACTATTACATATTTTGGATTTGTTTGTTTAATTCGTGTCTATTGACAATAAACGTACAAGTCTTCGAAGTACGAATCTGCCGTCCTAAGAATTTAAATTAAGATGCAATCGTAATGCAATTTAGGCTTATTAAAGCTTTGGGCGCGAAAGTTGTTTTAGAATTTCTAATCGATTAGGTTTGTGATAAAAATTGTGACACGATTGAATGAAAGGGTATGAGGACATCTCGTTTGATTATACTAATTACTAAAGTATATCAGTATTGGCGTGGCGTGTCGTATGTTGGAAGTGTGTCTACGGCCTAACGTTTTGACCACTGCACAGTGCAC
>k38_216292
AAATCTAAAACTGGCCAAAATAACACTGAATTAGAAAGTCAGCTAATATCTTTACAATATAATGACTCAGAAAATACTGAAACAATCAATACTGAAGACATTGAATCTGGTAATAACATTTCAAAGGAAGATGACATAAATTGTGAAAAATCTAAAAATAATTCAGCTGATGAATTTGATATGACTGAGTTTCCGGATGATGATGCGGATATGAATGATATTAATATGGATGAAATAGATTCAATCATTGAAAATGCAGAGATCATAAAAAATACTAGTGCAAATTTTAATTCACCAGCACTTGTAAGAGACAATATACCAGTGTTGAGTGTCAAACCGAAGTTGACAGGAGCCCCAGGAATGGTGATTGACTTGGATGGTACTGATCCAAAGGCACCAAGGAAAAGTGGTGTTCAATTGCTAAAAGAGAGATTTACCTTCTTTTCTAAATTGAAGACGCCAGAGGAAATGGAGAGAGAAAGAGAAAAAAGGCAAAAACCTGGCACTCTACATCTAAAACTAAAGCAAGAATTAGAAGAAAAAATTGCTGAGCAAAGATCTCTTGAATGGGCCAAACGCCTTGACGGCGAGAAACAGCAGCAAAAGGAATTAAATGCTATCAGAGGTGAAGACTCTGAACCAGAAGATGAACTTGACAATTTAGAAGCAAAGTTGGATGAAGATGATGCAGTGGAGAAGGAATCGTCATCAGAAGGTGAAGAAGAACCAATAGAGGATGATGTTTGCCTTAAAGACAAGCCAAGGAAAAAGAACTCCTTGATAGCTGATGAGGCAGAAGAATCTGACGAAGATGGAACAGAACAGGGTGGGGTTGATGAT
>k38_216469
TGAGGACTTCGTTTAGTGGGTGTGTCGGGCAGTTGGTGATCAATGACGAAGAATTGTCTGTGGTTTCATCAGCATTGGGCGGTGTCAACGTAGACAACTGTGAAGAACCAAGCAACAACACTTGCAACAACAGCAACATGTGCAAGGAAATTATTGAACCAATACCACAATACCCCCAAAATGTATCTGAAAATGATATCCACCACACGATCGTTGCAAAAAAAGGTCCTAAACCTAAATTCCACAAAATCAAGTCTAAAAAACACGCTCAGCATTTAAGAACAGAGAAATCAAAGAAGAAAAAGTATTATGCCAGTAAAAAGTACCAGTTTATTCAGAGCAGTATAGAAAGGAACAACGATATAGTGACAGAAGGACCCATTTATGATGGACAGACATACATGCAAGTGAAGTATTTGAATACTAATGAAATCAACTGGGGTGATACGAATACGTATCCCAGTTTTACTGGGAAGGACAGTTTTATTCACATAGATGATGAGGAGACTATGAAAAGGCTACTCAGCTACACCCTGGACATCAACATCAGGTTCAGATCGG
>k38_216546
TTTGCTTAAAATGCAAAAACAGCCCATCCTCAAGCAATATAGAGCAGCTGGCGTATCATCTCGAATCTACCCACCAGTCTGAAATATCCAACTATGCAAACGTTAAAAAGTTTATTGCTAACTACATAACACTTGAAGAAACATTGATATGTGAAAATTCTGACAGAGATGTAGAATCCGATTCTAATGATAAATGTGAAGTCTTACCAAATCTCTATTGTCCATTCTGTCAAAGCATATTTTCCACCATGGCGCGACTGTTGAACCATCTGAACACGCACATCGAGTTGACGATAGAAGACGGGGTGATCTGCTGTGACAACTTTTACGAGTCCAAGAAAACGTTCGTGAAACATCTGCAAGACTGCCACGTGACGCGGACCGTCGACGAAACCAAACAC
>k38_216912
GACGGCGACGACTGCGAAATTATCAGAAAATCTGACAACCAGTGTAAAAATCTTTTAGATAATTTTATCGTTGGCTGTGCAAAAGTCGATAGTCATTATCTTATGAGAAAAACGCAGCATAAGAACGTAAATCTTCATTGTCCATAAAATGCCTGTGTCTCCGGGAATCTTTTGAAGCCAGCAGCAATATCTGTAGCAGCATGTACGACAGCACATGCGGAGCCGCCGCCACCGGCCAGTGCGGCAAGGGGCAGCCCGACGGGGACGGGCCACCGAAGCGGGATCCGCCGCCCGCACCGATCGAGCGGGACTACAGCGGGTTCGACATCGTCAAGGCGACGCAGTACGGCGCCTTCGCTCGCGTCAAGGAGCTCGTGGAAGCGGGCTGGGACGTGAACCAGCCGGACCGCGAGACCGTGACGCTGCTGCACTGGGCCGCGATCAACAACCGCCGCGAGATCATCCAGTACCTGCTGGCCGCCGGCGC
>k38_216934
CGCGGCACCATGAACTGCTCCAGGTATTTCAGGAAATCCTTGTACGTCACGTGGTTCTTCTCTTCTCCGATCCAGTTCCTCTCAGCTGGCTCAGTCAAGCCGAGGACGTCAATCCAATGGTAGTAGTTTTTTGAGTTGTTCCCGTACCAGTACTTTATTATCACATACGCCAAACCATCGTCAACCATCTGCTGCACTTCGGGCTCGTTCACGATCTCCAGGATCTCCCCATTGTCCGGGTTCCTCTTGATGTCCACCAGCTGCCACGGGGAGATCAGCCCGAAGCGTACACACCGCATCACCTCCACGGCCAGCTGTCTCCTGGATGCCCAGTCTGCGTACAGCCATCTTACTCCAGCCATCAAGACTTCTATTTCACTTGTGACGCATATGTAGTTAGACTTGAGGAAAGTCAGAATTTCTTCTGGTTCCAGTTCTAGAAAGTCCCTCGACGCCACCAGAGGAAGAAAGAAACGCATGACGCGTGGGATCATTAGATCGACGACAGGCTGCATCCCCTTTATTCTTGCCTCTCGAAATAAA
>k38_217283
CAGAAACAAACCGAAGAGAAATGCAACTAGAGACTTAGATCAGGAATTCATTGCAGATATTATTAAACGACAGTACAGACCTATGAAAATGTTTGGCCACCGAGAATCAGAGATAAGTCAGTTTTCAGCACCTGTTTGTCGGGACCAGGAATTTTCGCTCCGCGAAAACATTCAGGAAGGTTCAGAATTATGTTCTTGCTGTATTGATGGCCATAAAAAATCTAGATACGAGTACGAACATGAACTCAACGATATGCATAGCATATGCGACACCCGCCTTTATAGTTCCAAACGAAACACACGTCATAGGCATAATCGAAAACATACAGATATTTACAATGACTCTACACAATACGATATTGTACCTGTAAAAGAAAAATCGAGTCCTAAGTCAAGAAGAAAGTTTACAGCTGAATCCATGACACCTTATGGATATTATAAAGAAGTTCCACCGTCTCCTCGAACACAAAGGCCACGTTTAAATTTAAAAGCCCAATATTTTGATGAATTTGAAGATTACATATTATACAAAAAACAAAGAAATTGTTCACTTAAAAGGTCTAAGAAAAATCCAGATCAATCTGATCATTACGTAACTAACGAATCATCAGAAGTGGTAGATACTCATAAAGGTAAACAAAAATGTAAATCATCCAAAAATCACCCCAATGATAACCATATTCAGCAAGATGCAGGTACAATGAGTAGTCTGCAATCACCAATTTATAATACCGAGGCAATCAACATGACGAATGATAGCGCATTTAACAAAACTCAAGAAACTGATTCATCAACGGATAAAACAGACAAAGCCTTAAGCGAAATCAAAGACATTCTTCAGTGTTTCCTTCAAGAAATAAAAAAAGGAAACAACTGTATCGCAATGTGATAATTCCGATATAACTAAAACTGGTGATAAATGCCTTAATGAATTTCGTCAGGATAGTGCCAAATTGAATGCAACAATGATGCCGAACAGTGGCCACAGCGTAAACAACTACAGTATGCCACAATGTAGCATTCCATCTCCTTTTATGCCTCCATTTGCAAGTCCATGTTGCTATCCTGTGCTTCCTGTATGCCCAATGAATTGCGTACAAAACGGTTATATTATGCCCAGTCCAAGTTACACTTGCGCATCGTGTACGAATAATGCTAAAGAAGAAGTTTTTCCTAAGAATTCCCAATCACCAAAGGAATCTGCTAATAATATCAAGAACAATGAGACCGACGAG
>k38_217662
TTTTAAACTAGCTACAAAATGTCAAATCACTTCACAAACCAACAGAGGAGACAGGAGGGATTTAATATACATGCTGTAATGATATTTATCTCACAGTTTATCTATATTTCATTCATTTATATAATTTTTTAAAGGTTTCTTTATCAGCTACTAAACATCTCAGCAATTTGGTGTGCATAGCTCTAGATTAAGCAACAGAGAATTGTACTGATGACAAACCACGGGGAGATGGTGATTAACAAGAGCCAGACGTAGAAGATCTTCACGTTTTCCACATAGCAAGAGTATTGTCTCCAAAACATAGCTTTCAAAA
>k38_217899
GTGACGATTTTCATCCTGACACCAATTTTCAAAAAATCTAAAGATTGGATAAATACGGTGTTCTGGATGTTGTTCAAGATGGCGGTAAATAGTTATGTATCTCCAGTATCCAATTTTTTCAGAAAGATAGGTTGCATAAAAAATAAATTTAGGTGAGAAAAAAGTATACTTGCGACTCTTCGTTAAAAATCCTAAATCTAAAGATAAATTGAAGTCCCCGATAGCTTTATTTAAAAAACCGGCATGCCTAGCTTCATCTCTAGACATTAATAAAAAGCACTCAGCTATAACCGGATTTCTGTCTTTTAATTTTCTGGATAATTCCTTATATAGTAAAAAACCTGAAAATTCTGCGGTACAAGATCTTTCTAAAAACTCAATAAATAAGGATTTAGTTTTATGTTCTAAATTAGACCAAGATTGATTAAACTCTTCATCTCTAATAAAATGTTCACTATTATAGTCAGCTCGAAATTCTTCGAGGATAGCCAAAAAATCTTCTTGATTGCCGGAAATATCCATATTAGCCATCTCTTCAAAGTCAGTCGTGTAGA
>k38_218723
ACGGGCGTTAGTCTACAAATCAAGGCAGCCTCACCAACAGTTCTGCTTCCTCCTGTTACAAAATCGTGCAGTTTTTCTTCTTGTGACTCCTCTCCGCTTTAATGTTTATCCTCTCCGCTTCCTGGAACCGTCTCACGAGGCGGACCAGCTCGTGGAAGGCTTGGTCGACGTTCATGCGTGCTTTCGCGCTGCACTCTATGTACGGAACTTTGAGCTGTCGCGACAGCGCCTGCGCCTCTTCTAGCGACACCACTCGTTGCATTTCCAAATCAGCTTTATTCCCGACCATCAGCATGGGGAACTCATCTCG
>k38_219410
CTTTCTCTAAACATAAGTGGCAGTTGATTGTTCTTAACACCTTGAACAATATTCGATTTAGGATTGACTTTCACATGTCTAGTCGACTCAGGCGCAGGTTCCACGGTGAATTTCGACAGAATGGCCGCCAGACCAGCCAGTGACTGCATCAAACCCAGGCGACTGCCTATACAATTGCGTGGTCCTTCTCCAAACGGAAAATATACTAATTTTTGTGTGGCACTAAAATTATCTGGATCAAATCTTTCCGGACGAAATTCTTCAGGATTATCCCAATATTTTGAGTCCATGTGCAAAGACTGCACTGGAATCAATATTGATACGTCTTCATCTATAGTTAAGTTTAAACCTCTAAACGTATATTTTGACGTACTTTGTCTCATGAGGAATCCAAGGGAGGGAAACATTCTTAACCCTTCTTTAAA
>k38_222024
TATATTTGTACTGTTTGAAATTTTGACAATGCGTCTGTATAGACGCCTGTTAAGTTTTCCTCATGGTTTTCATTGCATGGTAAGACTTTATTCTACTGAACACTAAACGCAATCAATCTCAATATTTTTCTTGACGTTTTTCTAACTTTTCGAGTGTTTGATTTGTACAAGTTATTAAAATAGAGCTCAATGCTTATGGTCAGTAGAATAAAGACTGTTTGTAAGGAGGTTTTTCTTCATCACAGTTTCTCCAAGACCCTAACCACAACCTTTAACGTTGATTGTGTGTGTGAAGGTAGTAA
>k38_222383
ATCGGTGGATCGCAGCCGCCAAAATGAAGTTCAATCCCTTCGTGACTTCTGACCGAAGCAAGAACCGCAAACGGCATTTCAATGCGCCCTCTCACATTCGGAGGAAGATCATGTCTTCCCCTCTTTCCAAAGAGCTGAGACAGAAGTATAACGTTCGGTCTATGCCCATTCGGAAGGATGACGAAGTTCAGGTTGTTCGTGGACACTACAAAGGCCAGCAGATTGGCAAGGTGGTCCAAGTGTACAGGAAGAAGTACGTCATCTACATCGAACGAGTCCAGCGAGAGAAGGCTAATGGCACAACCGTCCACGTGGGCATCCACCCCAGCAAGGTCGTTATCACCAGGCTAAAGCTGGACAAGGACCGCAAGAAGATCCTGGAGAGGAAAGCCAAGTCCCGACAAGTAGGAAAGGAGAAGGGCAAATACAAGGAAGAAACGATCGAGAAGATGCAGGAGTAGAGACATCCCATGCACGGCTTTCATTAAAGACTGCTTAAGTA
>k38_222542
CGAGGGCGTCGGGAGTGGGGCTGCAGAGGTCGATATGGACGACTGCGGCTCCCTCGCCCTGCCGCCGGACCTGCCCCCATACTCCGGTGACTACATCATCAGCGACTACATGGAACGCCTCGGCACGCGCCTCAACATCCTCGAAACAGAACTCAAGTACGCCTGGCGCGCGCTCGACCTCCTCAGCCAGGAATACGTCAGAATGTGGGAGCGACTCGAAAGATTAGAGGCGTTATTAGCTGACCAACAGGGTGTAATATCAACGCTACTCGACTTCTACACGTGTCGCACTGCTGCTAGAGATCCGATGAGTCGACTAGAAGTGATCAGGGAAATATTAGGAAATGGCACAGTTGAAGATGGCATCGAAGAAGGCTTGGACATCGGAAGAACCTGTGTACTCGATACTCAAGAAGAAGTTATGGAATCTAATGAAGCCTTCTATAAAAGCTTGAATCAAGCATATAGAGATGACCTTGTGTGTGAGGACACGTCGAGACCACCATCGCAACTAGACATGATCTGGGAAGCCCCAGAAGAACCAGATATTGAAATCATACCAGCAAATGCGAGGCAAATTTATAGTGCGAACGATTATAAGGATTATTGTGGACTACAAGGTGGACCCGGTATTAGCGAAAGAGATTTGGTGCATTTATCTACATTAAGTACAATAGATCAAATCACAGTAGATAAAATACATGAATTAGATAGGTTGACAACTCAATTACACAAAGATTCGAGAGAGTTAAAAGACTTGAAAACTAGACTTCTTAGCCCAGAAACAAAAATAACATCAAAGCATGATAGAGACATAGAAGCTAAGACGCTTGTCGAAGATGGAAATATTATAAACGAACAATTAAAAAGTGTCTACTCTGGTGGTGATAGTTGGGCTATAAATGACATGATGAAAAGTTTTGATGACTTCATATTAACGATGCCTAAAGATTCTATCTCTCGAGAAAAGTCACCATCAAGATTGTCACTCAACGATAGTAACATTCCTGATAGAACAATAGATTATTTACCACCAACTCTTTCACCTCGACGAAAATTTGTACCAGAACGCACTACGACAGAACCTTACACGACGGTAACAGGACGCTT
>k38_222962
GTTTCTCAGTGCCAAGTCATCAAAAACAGCTCCGTTTTCTCTTCACTCTTGCTATGATAGCATATTAAACTTAGAAAAGAAACTCAAAAGGCCTATATTAAAAACCATAATACCAAAAAGGAAAGTCTGTAGTCCTATAATAATAGATGAGAGTTGTATTCTGCTTTAATATCTGATTCTTTGCTGATTAACGACATGAACCATTATGCTCTCTGTATGACAGTTGTGTGACTTTGTGTGGTCATGTTATGGATCTTACCTTTTAATGTAATAAAGTAAATTGCTCTTTTCCTGTGTGACAGTTTTTCCTGTATATTTGTTCTAAGCGTAGA
>k38_223407
TCTTATAAAAGAAGAATATCGTTGCTGTTAGTTTTACTGATAGTAACCGTCTCTGGATTATACCCTCTGAGCTAAACGTATTGTTTTTGGATACTTCGTACCTGATCTCTTCAAGTTTCTAGGGTCAGAAAATGTAGGAGATGTTAAGAAAGGTTTAGACTGTTTGTTGGGATGGATCCCGATGTGGCGTGTTGCTCCTGGCGCCATCTGCAAATTATATAAAGAGACGAGAGAGACGTATGAACAATTTATCCAAGCTATCAATGAAGTTAACTTACTTTATTTTGACTACGGGACTAAACTATATTCGGTTTCATACGCAATTTGCAGCTGGCGGCACTGGCCGTCACAAGGTGCTTCGAGTGACACCAAGTGATATCAGATACCTTGTCTCACGCAGAAATAGAGTGCATGACATTATCCATTAATTGTGATTTCTTTACTACCTCGACACTACAATTCAATCATTTTGACCCAGCGCGATCAGTGCCGGGA
>k38_223451
TCCCCGGTGCCGTTCGTGAGCACGTCAGGTATGGTGTCGAACTTGAGGAACTCATCGAGGTTGAAGTCCGGCTGCTCGTTGCTGGCCGCCGGCTCCTCCGCCTTCGACTCCACGCCGGAATCCTTGTCATTGCTAGTGTTGGGCGATTCCGCGGGCGGTGCGGGCGAGGGCTCGCGCCAACGCTCCGCCGCCGGCGACCGCGCGCCGCCGCTGTTGTTCCATTTGTCAGTCTCTTTGTTGTTCGTTGCACCATTCTTCTTGACCGGTTCGTCGAAACCGCGCAGCTCGATCGTGTCGTGTTGAGATGTCGG
>k38_224080
AAACGTAGTAGTAGGTATATTGGAACAATTTTAATTAAAAATACTATAACAACTAAGTTACTTGTCACTAGTGATAACTAAACTAATTAGGCAAACGTTTTCTTCCTCGCTTGCAAGGCGGTTTCAAACACTAAATTGTCTATCTGGTTCATGAGGATCAGCCTGTCCTCTTCACCTAAATTAAATAGCTTCTGTGCCAACAAAGCTCCGTATGTTTCGCAAAGTTCTTTACAGTTCTTTTCCTGTTTTTCTAAATTCGTCTGGAATTCGTCGGCATACGACTTGGATTCTTCTTTAACTTTCCTCCTTTTCGCGGGCACTACGTGTTCGGTATCCTTGGAAGTTTGGGTGTCGCTAGTGTCGACATCTTCTATAGAGGCTTCCTGGTAGAACTCGTCTATGTTAGTCTTGTCGTACTCTAGGTCATACACTCTTCCCAAAAAACTGTTCATACAATCAAATGCAAACCAATTTGTAGTATAAACATTTTCCCCGGTGGGGTCTGTCTTCATTTTCTTAATTTTATTACAATGAAATCTGTAGGATGCCATCAGGCTGTCCTTTTTCTTCTTTAGGTCTTCAATTTTACAATCCCAAGTGAGATTACGCATGATTCTCTCCCACGCTCCGAAACCGTGATGTTTTCTTTTGTGGTTCGGATTTTGTGGGTCCCAAAGCACCGGTTCCAATTCGTAGTTATGCAGAAATTCTAGCACCATAGCATTCGTCCAATCCATGGTACTTATTTTTGTAATTTTACTGTCAAAACATGGTCAAAACTCGTCACAATTATTGACAAAGCTTTAAAAAATAGGACTCACGAAGGCGAGGACGAATGATTGTAC
>k38_224102
ATGTCTTCTCATCTTTTGGTTTATAAATAATTTCAGCTGTTAAAGCATGATTGAGACATATTTTGTGGACTTGCTCCCGACGCATTACCACCCTTAATTTTCCAGTTTCTTTATGTTTCAAAATTTTCACTACGCCAAGTCCGCGTTCTTTCCATTCGCCAGAAGTGAAAATGAACAATTTTGCTCTATGCCCATATAATTCATCTTCATTTTCTTCTCCTGTGATAACTTCCACCTTATCTGGCATAGGAATCACAGGGCTGAAATGAATGTGGTGACCTTCATCTTCAGAAGCGTACTCATTATCATCACTGTCGTCACCCTGTTGCCCCTTTGGCGACTTGATGGGACTCTTGCCCTTAGGTGGTGTTTTGGGTTTAAAAACGAAATCAAAAGTACTACTCTCCTTAGATCCAAATGGACTATTAGTGAATGCATTTTGCGGGGTTGGCAACAGAGCTGGTTTAGGTGCAGGTTTCTCAGTTTCTTCAGTCTTCTTTATGCTAAAATTGAGTGGTCCTTCTGCCCCAGTGGACAATTTTGGTGGTTCAAATACATTTGTTGTAGCTTTTTGTTCGCCAAAAGTTAGGACACTCGGAGTGGTATCCTGAGCTGATGGAACACCAAATTTGAATTTATGTGCACCAGTCCCATCAAAAATGGAAGATAC
>k38_225101
TTGGACGCCTGCAGCGACACAAGTTGCAGTAGCGAGCGGCGCGGCGGCTCGGCGCAGCGCGTCAGCAGCGCGTGCGCTGCGGCTCGCGCTTCGCCCTCGGCGGCCTCGAAGCTCAGCTCTCGCACGAGCCGGCACGCGGCGCAGATCCATACGGCTACCATAGCCTCGTTTTCGATGAAATCTACTTCAGCAGCAAGTAGCGCCAATAGCGCGGCGCGTATAGCGCTGGGGGCGTGGTCGTGCGCCGCGAGCGTGACGTAGGCGGCGTGCAGGCGTGCGCGGGCGCACAGCGGGGATGCATCGCGCCAGTGCCCGCCTCGCCATAGCACGGCTATGGACGACCAGTCTGGGCACTCAGGGCTGCTAAAGTATGCGCGCACGCAGGCGTCAGCGAGCGCCGCGTAGGGCTCGTAGGCGGTCAGCGTGTGCACACAGTA
>k38_225449
GCAAAATCAGTCATGCCAAGTTCTCCATACAATATAGCGGTTAAGCTTTTATTGTCACTACTGGGAAAAGAGTGGTCAAGTAGATATGTCTCTAATTTGTGTTCTTCAGGATCATACTGGTCATAGGATTTAAGAATATCACGTAATGCATCATTATCACAGACTTTTCTTGAAGCGATGTCTACAAATGTATCACATTGCACACTCTTTGCTCCATTTTGGGTAGAAATCTGATCAAACATATGAACAGTTGGCGAAGTCAAGTGCATAGAGAGTGCTAATTTGGCCATGCGTAGCTGGGCTGGAGCCAGCAAGGTACTAGTAACGCCAACACATGCATCATACACTTCTTTGTCAGTCTCTAAGCTCTCAAGACTAGACTTCAGAGAGTTTATCTCGTCAACAAACGACCAGAAAAGATCCGAGCTCTCGCCAGCAAGGTATTCAGCCAACTCCAAGACTATTGGTGTAGACTCCCATTTCGCACTAACGAATGAAGTGACTGACTTTGCTTTCTTCTCCTCACGTTTTGGCAGGTCATTATTAGTCGCTAAACAATTATTAACGTAAACCAAAGTAATTACAGAAAATAAGAAACCGGTGAATCTCATTGTACCAAAACAACAGATTCCAAGTTTGTATCAATGAAATAATTTTAATACGAATATTAATACATTTTATTCACACGTTGCTAACTTTATTGACATTATTCACGTTATTATAATTTATTTCGAAGTAATACTACTA
>k38_225465
GGCAGGCCGACATCTATCACCATGAAGGTCGAGCTGTGCAGTTTCAGCGGGTACAAGATCTACCCGGGACACGGGCGGCGCTACGCCAGGACCGACGGGAAGGTTTTCCAGTTTCTTAATGCAAAATGTGAGTCAGCATTCCTTTCCAAAAGGAATCCTCGGCAGATAAACTGGACTGTCCTCTACAGAAGGAAACACAAGAAAGGGCAGTCGGAAGAAATTCAAAAGAAAAGAACCCGCCGTGCAGTCAAATTCCAACGAGCCATCACTGGTGCATCTCTTGCTGATATAATGGCCAAGAGGAATCAGAAACCAGAGGTTAGGAAAGCCCAGCGAGAGCAGGCTATCAGGGCTGCCAAGGAAGCAAAAAAGGCTAAGCAGGCATCAAAGAAGACAGCAATGGCTGCTGCCAAGGCCCCCACAAAGGCAGCACCTAAACAAAAGATTGTGAAGCCTGTGAAGGTCTCTGCCCCCAGAGTTGGTGGGAAACGCTAGTGTGGTAGAGCAGAGTTGGAA
>k38_226600
CAAGTACAAGGTGTCGCAGTTCTACACCGCACCCACTGCCATCCGGGCGCTGATCAAGTTCGGCGACGATCACGTCAAGAAGCACAACCTGAAGACTCTGCGCGTCCTGGGCAGCGTAGGGGAGCCGATCAACCCTGAGGCCTGGCTGTGGTACTACAACCTGGTTGGCGGTGGCCGCTGCTCCATCGTGGACACCTTCTGGCAGACCGAGACCGGCGGCCACGTCATCACCAGCCTGCCCGGCGCTACCCCCATGAAACCTGGCGCTGCTGGTTTCCCGTTCTTCGGGGTGGAACCTTCTCTGCTGGACGAGAACGGCCAACTGATCGAGGGTCCCGGTGAGGGCTACCTGGTGTTCTCGCGGCCCTGGCCCGGCATCATGAGGACCCTGTTCGGAGACCACGACCGCTACGAGAAGGTGTACTTCTCCAAGTTCCCCGGCTATTACTGCACTGGTGATGGAGCTAGGCGTGATGAGGACGGCCTATTATGGGTGACAGGCCGCATTGACGACATGCTCAATGTCTCGGGCCATCTCATGTCCACCGCTGAAGTGGAGGGGGTCCTCACCGAAGAACCCAGGGTGTCTGAGGCAGCCGTCGTGTCCCGGCCCCACCCC
>k38_226869
AGAAGCTTCTCGAAATTTCATGGAGTTCTTGATGAGTACTTGGAAAACGAATCCAAGTACCAAATACATTTGGATGATTTAAAGCATCAACTATCTCCGAGATGCACCGGGAGGCAGATGGTTGCGAAATGTTTAGGCAGTTTAATTTTGCTGAAGGTGTTTGGTAGCTCCCTGTTCCAAAAAAATGCAATGCACACAACACCTTGGTTTTTATATCAATCCGTGATCGCTGCTCAATCACTGGCTCAATAATTTGGATGAGATCCAATACAAGGCTTTTAGTGAGCCTAAAATGTTTTATAAACTGGGCATCGCTGAAGCTAAAGGGATCCAAATTTGCCGGAACTCTACGCCGCGGCGGATCCACGGTCGCTGCTTCCAACTCCTCAAGCAGGTTACCGAAGAAGTCAACGATAAATTCGTCCTCGTTCATTTTGAGCTTATAATTGGATAAAGAGAAAAACTTCCTTGATTTTTCACAGCTAAAACCAATTATGATTTTACAGCGGCGGATTATGACTTTGACAGCTAATTTCGTATACGAACTCCTACTTCGAGTGGTCAGTAGCACTCGTTGCGTTCGAGTGGTGTTCGATCGAATTTTTTCGATCGTGAACTTCTCAGAATACACACACTGTGTAACAATCGAAAAAAATTCGATCTTCGAATTATTTTACGAATGTGAACTTTTTTCGATTGCATGAGAATC
>k38_227066
CTTTAACAAACTGTTTATTAGCTTCTGCGTCGGTATGGACCATCCTTTACTACTCCCTAGAACACCAGGCCTCAGGGAGGTGGCAACGTGGCAATGGTGAACTTGGGGATTTGGTCTCCCAAAAGCACCTGGCGCTCTACCCCTGACTCCTGAATGGCTGCCAAGCGGATCACCCCTCCACTGGAGCCGTCGCGTTCCATGGCCAAAGCGAGAGCATTGGCAGTGAACTGCAGACATTCGTCCTTGGTCATGCCTTCCCGATACGTAGCATCAACATAGCCATAGATGTACGAGCTCCCGGAGCCTCCGATGGCAAAGGACTGTCTTACCATCATACCCCCCATGGGAACAGAGTACACCTGCCCTCCTTCTTGAGGGTCCCAGCCTGCAATGATGATTCCTGCCATCAGATCTTCTCTGTACCGGTAACACATCTCCTTAAAGAGACTGGCGGCTGTGTGGACTAG
>k38_227187
CAAGACGGGTCGGGTGGCCGGTCTACCACAGCACCACTGACTATTCCACCCTCGGTACCGCATGCACTCGCAGCTACTACTACCGTCCACTCGTCAACACGTCACACTACTGTCGAGCCCACATTACTCTGCAAGCAACACGACAGTCACATGCAACAATGCTGACAAACAGACGTGTACCTGCCGATTGCACCTGTGACGTGCGTGCCGGATACCATACATAGATACTACCACCACCGCCGCCAGTAGCAGCAGCAGCAGCAAACCTAATGAGGCGGACAAATCCGATGCCCTGCACAGTCACCTTCACCACTGCGGTCCGCCGAGTCATCCGCATCACCACCACCATCAATCGG
>k38_227249
CCGGTGTTGTATTCAACAAAGGTGATGTTCCACAAGCATCCCTTCCTCCTCGTCTCTTTCTCTTGCATCGGTAGCTCATTATCACTGATAATAACAGATAGCAGCTGATTCGAAGTATTCAGGGATATATGTCACTTTGGTCCATCTTGCCTACTACACGAACACAATTCTGTCTATTTGATATGAATATTGATATTAATCTGCACAAACATAAATAAACTAAGAAATGACACAGCTTAAACAATATTTTAATAGTAAAATATCCATATTTCCATAAAATGATTGAAGATAATTTGGAAACATGACATTACCGGGTGACAGATTTTTTTTT
>k38_227384
ATTTTAGTGAATTTCACAAAACACGATTTATTTCAATGTTTTGCTATCAACTTTTTGGTTTAGTTACTTTACGCAGTTTTTGCAAAGTTTAATTTTACATGAAATATGACGGATTTCAATCGCCATGAGTTTCTTTTAGATCAAATGTTTCTTGGCGCTAACATGTATGTGAATTTCTTAATGAAAATATTGTGCTTATTAGATCCTTATTAGACAATGAATTTAAATTTCTTTTGATGATAAATTATCTTAGTAATAAGTTGGAAGTGGAATTTTAATAAGTTGTTTACAAGTGACAAAGCGCCAATATGAATGATGTTCGTGATAAAGTGGTGGCCGGTTCTTCAAGTTGGGAGACCTCGACTACTCATAGTGATTCTTCGCCTGAAATCCAGTCTTCGCCCGGAGGAAGCGCTGACACGCCGCAGACACCAGGCGCGCCAGCTCCGTTGGCC
>k38_228216
TACAGTTTTCAGTGAAATCTCACATAATTTAATTTCTAAATTGTATGATGCTGTTCTAAACGGATCAACATGGCCTCGAACTTGCAAAAGAAGCCCTCAAAGGGCATTTTGAAGACGTCGCGAAGCGTCGACGGGCAGGAAGGTACGCCTTCGACGAGTAAGCGGCCGAAGGAGCAGAGGTTCGACGAGTTGAATATTATGGAGACATTTCACCCGGCGAACAAGGATTACGGGCACATGAAAGTGGACGAGCCGAAGACTCCGTACTCGGAGGCCGTGGACGGCGAGCTGGAGCCGGGCGACGAGCTTGACGCCAACATCCTGGCCGCCAA
>k38_229448
AAATAATAAATGTGCGTATATCGGTTATTAAATTAAGTTATACGAATTGGCAGTTATATCCGTTGTTAAACAATTAACTCGATAAAGTTTTAGCAATTACCACTACAAATAAATAATTTACATTACAAAATCATGGCATCTTTGGTATGTCATATACATTAAAGAGAAATAATTATTGTGAGTAACACGAAGGCAATCTTGAGAATGCCCTTATTTATTATGGCGTTATAAAAGTTATCTGTGCAGGCTAGCCGACAGGTTTAATGATCTGGTTATTCTCAGAACCAAACTGGCCTCTAACATCAGTTATATGGCCAGGAGTAAGCTGAAGAACATCATTAAAACATGTCGGTTAGCAGTTTTCCATATCAATCTCTACACTAATGGCGATCTAGAGTCTGCGCTAACATCAGTCCCAAACAAAAACTGAGTCATTGTACTGTACAAAATACAATCCTGCCACACACACTTAGGCACTAAGTCATTACAAATAGAATTGACATTTTCTTTATACACATCCAATTGTCAACAATGAGCGAAGATGAGTTTGAACACTATACATCATCCGGGTAAAATGAGGACTAGCAAATCACAAAATAAGTGACACGCGTTTCAATAGGACAACAGAAC
>k38_229608
AATCCTCGTGACTTTGACACTTTCTCCATTCTCAGATCTCGGGCCAAAAGTGAATTAGAGAAGTGTTATAAAACATACATAAATAATGTAGAGGAAAGTATCAAATCCGATATTAAAGCTTTTTGGAGATTTATTAAATCAAAAAAAACTACAAATGTCTTACCAAATAAAATGTACTATAATTCCAAACATGCGGATAATGGTATTGATATTGCTAATCTTTTTGCTACGCACTTCTCTTCTGTTTATAGCAAGCCTTCTACAAAATCGTATGTACCTAATTTTCCAGAATCAAATAGAAGCATCTCCTCTATTATTATAGCGGAACATGATGTTATGGAGGCCCTTGATTCTGTGGACATCACGAAAGGGGCAGGCCCAG
>k38_229636
ATTGCTTCTTACAATAATCATACAATAGATACAGACTTATTTATAATTTTTAAAGACTGAAAATAGTTTTAATTTTTCAGAAGTTTACACTTGCTCAAAGTTTAAAATGATACTGCCATAATTCAGATTTGAAATGTACAAATTCATTATCAACAAAGCTAAAATTTGAATATTTGGTACATAATAATTAATGCATTCATTTTATGTGCCACTACTTGATGAAGTTTGCCCCAGACCCATTTGTATTCTATGCATATGAATTTCAATATTATTTTGGAATACTTTTTGATGGTGTGGTTTTAATTTGAGTTTAATTTGATCCATTGTTCCTTGAAGTACGCTCAATTCGTAGGCATTTTGATCAGAATCAGATAAACTTTTAACTTGTAACATCAATGCTGTCAAATCAGTAATAATGTCTATTAAATTTTCATCCTTGACTGATCCATTATTATTTTTCTCAACTAAGTAAGATGCCTCTTCGCGACATTTTTCTCTTAAATGTGATGGTGCTAGCATTGCTGCCAAGCTAGGCCCTGGAGCAATCTGCTGACAGTAAATTTGTATTTCATTAATATACTCCTGTAAGTCCATGTTCATTCTTTCTAAGTCAATAACTATGGCAGCATATTTTCTTTCAAAATCTTCAGGCATTTTTTGTCCAAAACATTTACGTTTTTCAGCTTCACTGTTATATTCTTTTAGTCTGTTTATTTTATTTCTTTTTGCATGGAGGATTTTTGTAAGTTTCACTATTAACTCCATAAAAGCCAAAGGATAGCTGGTGATTGTAGGCTCAACAGTTTTCTTTAAGTCCGAGCAGCCAATTAAAGGATCTCCTTGTGTGTTGTTATTATTGGGTGTAGTGGGCTGATGTAAATTATAAATTCCTTGCATGACGTACCGAGGTCTGAACTTTTGGGTGATACTAGAAAGACATATTGTATCGGGTGGATCGTTCGACAACACCTCAAAATCTGGCACTGAGTGTGTACCTAATTTTGGCCTTTCAAATGATATTCTGTATGTATTGTTGGATGTATCAACAGCATCTATACAACCAGTGAATAAACCATCCTGTGGCTTACGAAGTCTGGCTGTCACTTTTGTGCCCACTACTAACTGCATCGGTATCTCATTCGGCAGATCTTTGATACATAAATCTGCATTTTTTCTTTGTTGAATAAATCTAATCAACTTTCTCTTCCTTTCCAATTCCTTCCTTTCTTCAGCAAAAAATGCTTGAGAACATCTTCGGGGCTTACCCATCATTCTTCTAATCTTGGCCCATTGTACTTGAGTTAACTTACGATTCGCTAGTTGTGGAAATGACTCTTTGAGGCATATCATAAAATCATTCTCTCCATCAAACAGTGCCTTGTCAATATTACTGTAGAAATATTCAAAACATACCCACTTGTGTGCTTTAGGTAATTTGAGCAAATTTCTTAGTCTCATACCAATTCGTTGACCAGACTTGCGATCAGGTGACTGAGTAGCTATACTTTCAGCTTTATCATGGTTTCTCTGTACTTTACTTGGAGACTTCTGTTTCTTAGCACTAGAAGTTTTACTTGGAGTTTTTGATAGAATTTTTGGTGTTCTTTTGGGAGACTGTCTTGGAGGAGAAGTATTCACAAAATCATCAACAAATATGAATTTGTTCTTTTTTCTGATTCTAGCAGGCATACCTCTTGCATTTAACTTTTGTACAGGCTCACTTGGAGCTGGTTTTGGGGGTAATTTCGTACCCACTCTATGAAGGCCGAGCGCAGCTGGGCCAAAGGCTGGTGGTTCTTCAGCTTCCTCAGGCAATTCGAAGTCCATTGGTTCATCTTTAACCCTGACACTGGATCGCACCGAATTATTTTCCCCATCTTGGTCTCTTTCCGATTTATCCGCCATGTTGATGTGGTAAAT
>k38_229812
GTCGGTGGAGGTCGGTCCGGCTGCGGAGCCGGCGTGCGCAAAGGCCGCTGGGAGCCTTCGGAGCCCGGGGCAGTGCGATGGCGCCGGCGGAGGCTCGCGGCGCGCTCCCGGGCTGGATCTCCGTGCTGGGCTGGGGTCTGGCGCTGTGCTCTCTGTGCGGGGCGGGCCCACTGTGGAGTGGCAGCCATGAGTGGAAAAAACTAATTTTGACCCAGCACTGGCCCCCAACAGTATGCAAGGAGGTTAACAGCTGCCAAGACTCTCTGGATTACTGGACAATACATGGACTATGGCCCGATAGAGCAGAAGATTGTAACCAGTCCTGGCACTTTAACTTAGATGAGATTAAGGACCTTTTGCGAGACATGAAGATCTACTGGCCCGATGTGATTCACCGGTCTTCTAATCGCAGCCAATTCTGGAAACATGAGTGGGTTAAACACGGCACCTGTGCTGCCCAGGTAGACGCCCTCAATTCCGAGAAGAAGTACTTTGGGAAGAGCCTGGATCTGTACAAGCAGATTGACCTCAACAGTGTGCTACAAAAATTTGGGATCAAGCCATCCATCAACTACTACCAGCTTGCAGATTTCAAAGATGCACTTACCAGAATCTATGGTGTGGTGCCTAAAATCCAGTGCCTTATGCCAGAACAGGGAGAGAGCGTGCAGACCGTTGGCCAGATAGAGCTGTGCTTCACCAAGGAGGACTTACATTTGCGGAACTGCACTGAGCCAGGGGAGCAGCTGTCCTCCAGGCAGGAAGCCTGGCTGGCCATGGAGGCTTCTACACATGGGATGATGGTCTGTGAAGACGGTCCAATCTTCTACCCTCCACCTACAAAGACCCAACATTGATGTTCACATTTTGGAAATATTTTGTGTCCCACAAAGTAAGAAAAGTTCACAA
>k38_229822
CTGTGTACAAAAACTCCAACTCCAGTTTCTAACAAAAATTTAAATAAACAAACAACAAATACTCGAATTTTACAGTTCAAATAAATGCTATTCTAATTGGTTATCAATTTCAATTGATTATCATGGCTGAAATTTACAAATTAATACATCCCGTGAAGTATTTCACTGACTATATTTCAAGAGAAATTCGGCCAGATGGAAGAAAGTTTCATGAGCAGCGAAACATCAAAGTAAACGTGAATTCTCTGAAATGTGCCGAAGCATCAGCAGTGGTTAAATGTGGGAACACGACTGTAGTGTGCGGTATTCAATTGGAACTGGCTGCACCAAAGGCAGAAGAGCCTGAATTAGGTTTCCTAGTAACAAATGTAGAGCTTCCACCGCTGTGCTCGTCTAAATACAGACCAGGCCCTCCTTCTGATCATGCACAGGTGCAAAGTTATATGCTCTCAGATATATTTGTCAATTCAAAATGTGTAGATTTAAAAGATTTATGTATTGTTCCTGATAAATTGGCCTGGGTAGTGTATTGTGATATAGTTTGCTTGGACAATGATGGAAGTTTAGTGGATACTTGCATTATAGCACTTATGGCCAGCTTAAGAACATTAAGCTTACCAGCTGTCACTTACGATGCTGAGACAGAAGACATTAAAGTTGACTCAACTGTTAGAACACCACTTAAGGTTCACGGAATGCCTGTTGCCACAAGTTTTGCTGTTTACAAACTCCAAGAGAAGAATATATTACTAACAGATCCCTCATCATATGAAGAAGAAATGTGTGGAGGAGCTGGTGCAAACTTGACTGTATGTGTGAATAAAGGGCTGTTATGTGGGAATCATACATTTGGTGGCAGTCATCTTTTAATGGAAAATCAGGAAGAAATATTAAAGATTGCTAAAGAAAAGGCTAATCTAGTAGAAAATGTTATAAATTCATGCATAAGCAATGAAGAAAGTCTGTCTAATAAATAAAGGAGAAAC
>k38_230158
CAACATTTTTGTCAAACTGTGTCTTCAGCTGAAACCTGACAGCCTCAATATTGATAATGTCATTCCCTATTTGAATAGGAGGGGTCACCGGGGGTTCAGCGTCCTTTTTGCATCTATCTTTTCGGGGCCGCGCTATCAAGTTTTTGAATATAAGGTGTGGTTCTTCGTATATAGACCAACCCACACGACACTGGTAAGAACCGTTATCAATGACTAAAGGAATATGACCAAATTTTAATGACGGTTCATATTCATGGACCACATCAGGTACAGTTTTGTAATCTTTCAATACTAATACATCCTCCATTTTACA
>k38_230201
AAAAATTATTCAAGATAAACGTCGCCAAGTTAACATAAAATTATAATAACTCGTATAAAATGGAAGTTTTGAAGAGACTAAATCATGTTCAGGGTAGGCTTTTGGTATGGGGTGACCCATTTTCTGAATCGGCATCGGAAGTTATCGTCTGTATCACAGGAAACCCAGGAATTATAGACTTCTATGACATTTTCTGTTCAGAATTGAACACAAATACTGGACTTCCCGTTTGTCTAGTTGGTCAAAGTGGCCATGATATTATTCCAAATGAGCGGTCATATTCTTTGCAAAATGAAGGGTATTTATTTGATCTCAGAGGACAAATTGAACATAAACTTGACCTCATCAATAACCATATTCACAAAGATTGTAGATTGCATTTAATCGGCCATTCCATTGGAGCCTGGATGATATTGGAATCAATACAGAAAAATGAACAGTTAATGGAGAGGGTTGCCTCTATTAATTTACTATTTCCTACATTACAAGAAATGGCAGTAACTAAAAATGGCCCTTTTGTCAATACGTTAAGAAAAATTCACTCGATTGCTATATTCCTTCTTATCCTATTTAATATGTTGCCAAGATTTGTTCTTGGTTTAATAGCTAAAACTTATTTACTATTTAGAAATATGCCATTTCATTATACAGATCGTCTGATTAAATACGTAAACCCAAATATTTTGGATAAAGTATTATTTCTGGCATATGATGAAATGGATACAGTTAGAAGTCTCAATACAAAGGCAATCGAAAATGTAAAATCTGTGACAAACGTAATCTATAGCCAGGATGATGGTTGGGTCCCATTAAAATATATGGAAGACTTAAAGAAATTCTTGCCATTGGAACGAATGACAGAAGTAGCATATACACATGAATTTGTACTAAAATCATCTAAAGAAGTAGCAGCATTGGTGTCAGTTTACATAAATTTAAATAAAAAGTAGATGGGCTACAAATAGATTAAAAAAAAAAA
>k38_230238
GAAACCGTCAGCCTGGTAAACCACGCGGCCCGCAAAGTGATGCACAGCAAAACATATTGCATCAGACTTCGGCCGGACGTAATATTTACTCTTTACATTATTGTGAAACTTTTCGATGAGAGTTCTGTCTGATGCCCGCGGGAATCTGCTTTCTTCGTCCAGCAGAGCTAGCAGTCCCATAGGTCTAGACAGGAGCATGTCCAGCACAGGCCTGTTGTCTGAGAACTCCACCAGGTCCACGGGAACCCCTTCGGCCATGTACTCTTGCTGCTCCCAAGTGAAGATGTGCTGGTTGAAGTAGTACTGTATTTGCTCGTTTGCAACGTTAATACAGAGCTGCTCGAATGAATTTTTAGTGAAATTTTCGAATCCAAAGATGTCAAGTATCCCTATGGATAGTTGTTCATTGCTGTGTGGTCTGTTTTGGCAGAGTAGAGCGTTGATTCTCTCCACGATCCTGTCGAAGGCTCTGGCGTAGAGTCCCCTGGCGG
>k38_230642
TACCGGCTGGTGTCTGCGTCAGAGATTGGCGATAGCAGCTCAGAAGCAACGGTCACGTGCGTGCTGCACTCCAGCGATAATGAAGCGGAGGTGATGCTAGCAGACGCGGAGGCGGATGCGGATGCGGGCGCGTACGTTGTGATGGACGGACGCCCGCTCGTGCTGTACGAGCAGGAGCCGCCGGAGCCGGAACCGGCGCCGGAACCAGCGCCGCAGCCGGTGCAGGCGCCGGTGCCGCCAAGAAAATTGACGCCGAACGAAATTTTGGAGAGAGCCAAAGCGTTACAGAAAGCAAAGGCGCAACTAGCCAGCCTGACGCCCAAGCGGCGCGGGCGCGGCCG
>k38_231852
ATTACTCTTAAATAATATCTCACATACTTCAGTTCTCTTTCTTATACTAACTCCTATTTATTAATACAGTTTCATTTCAGTGATTCGGCCGTTTAAATATCTTGTTTTTTTATCATTCTAGATCTAAAATTTTATTCTGCGCTTAACATTACATACAATGTAATTATGTACGAAATATTCTCATTTTTGGAGATACTCGGATCCCACGAACTGAGTTGATGCTTCATTGCAAGAATTTCAAACGTGTATAAACTTTCTAACAAAAATGAAAATGTGACTTCAACCGCCATGTTTCATGTGGTTAGTGCCAATTAAA
>k38_231880
AAATTATGGATGTAGCCCTGTAATCATAGTACATATAATATTGACATACATTATTATATTACTTATAACACATAGCCCTCCTTTTTTATTTCTTGATTTAGAATCAATAAATCAGACCATTATATTCCGGCTTAACAAAGGAGACATACCTGATCTAAACACGACAAGCACACTCGGAGGGTGTCCGAGCAGGTTTCTTCGGTGCACTTAACTTCTTAGATGTGCATGTGCCATACTGGATTCCGGAACCAATCCTCTCAGGGTCTAACTCCCCAGTTTCAATTTTGGCTAGTATTGTTTTGGAGCATTTCAAAAATGCTTCCTCCACATTTTCTCCTGTTTTAGCACTTGTTTCCAGGAACATTAACTCATTTTCCTGAGCAAATTGGCTGGCTTCTGTGAATGTGACTTCCCTTGATTCTTCCAAATCTTTCTTATTGCCAACAAGCAAGATCACTATATTCGGGCTAGCCAGAGTTCTTGCGTCACGGAGCCAATTGGCCAAGGCATTGAATGAATCACGCGAAGTGATATCATAGACAAGCAGGGCCCCAGCAGCACCCCGGTAATAAGATCGAG
>k38_233650
GAGAAACAAACAGAAGTAGACAAAACGGAACCCCACAGGACTGAGAGAGACGACAGAAGAACAGAAGAGAGCAGGAAAGAGAATAGAAGAGAAGAGAACAGGCAAGAAAACAGAAAAGAAGAGAGCAAAGAAGAAATTAGGATCGAAAAGAAGACAGAAGTGACCATTACAGACACAAACGACAAAGGAAAGTTCTCCAGATCGAGTTCAACCGAAGACAGGGTGTTGTCAGAAGTGAATAGGATAGAAAGAAACTCCAGAAGCTCCCTGGAATTAGATAGGACGAATGTAGAAATAATAGGCCG
>k38_234354
CCATCTGGCGGATTTTTCAATCGCGAAAACCCTCATTTCCCGCATAGGTAGTGTATGTACTTGCACCATAAAGGTTGGTGCGCACCGGATTGTGCTTACCGAAGTTTCTGTATCTCTGTTAAGTAGTATTGGTAACTTGGTTACCTATGGTGTAACTGGTAGATTGGTTCCTATGGAAAAGGAGATTGCAATCATTTCGATGCAGGTACGGTCCGGTCCGGTTACTCCCACTACATAAGAGGAGATACTATGGTCCCCATCTCACACTAAGTTGTGCCATCTTAGTCCTGATTCTATGAAATTTAAAACGCCTTGAAAGGTGTCTACTTCTAAAACATCAACTCTTCGACCAGTATCATAGAAAAAACCGGGTATACCTATATTCCACCATTTCCATGGAGCGCGTCCCGTGCGCTGAAATA
>k38_234661
CAAGGATCTGTGGCCCAGAGGCCTCTGCTCTTAGTGGCTAGGTCAGCCTCCAGCCCACTGTCCAGGTGGCATGCTGTCTTCTTTGCCCCCCTCTCTGGTGCCCCAGAATACCATGGTGACCTATCACTATCCTTTCTGCCTTTGGATGTCCCAGCCTGGATCTGTCACCAGGAGAGGATTGTGGGCCTCCACGTTAGTCTGTGAATGCACACTTCGAGTGACTTGTGTGCAGGTTTTGAGAGCCGGTTTTGCACTAGCTGCTCGACAGCTGCTGGCATGGCCGTGCTCTTGCACATGCGCCGCTGTGGGCATGGGAATTGCTGTGCAGCCTCAGCTGTGTTGTATGGCTGCTGATTAAACTGTCCC
>k38_235038
AGTTTAGCGTGCTTTTGCTTTTGTAAAATTAAGATTTTATACATTTTTATTCGCTAGGATCGAGTTTTTTTATAATTATATACAGTAAAAGTTATATAGACAGTATACGGTGCGATAAGTTGGTGCCATTATTACAGGGGTTAGTTTGTCGTCGCATGTTGTTCGCTCTTAAATTACGAATTGTTCATTTCGAAATATGTTATTAATTGTTCAGCGATTGATAATTTATTTTCAAAATGTGGCGTAGCAATATCTCCCCTTAGCATATTTTAGAATATATTGGGTTCATTATATTTATCACAAACTTGAAAATTCGACATCTCAGTTAGTTATTATGCGTTTCGGGCAAAGTCCGTATCAGGGTTGAGTTGAAAAGCAAATAACGTGACAGTACATACAGTATTGACAGTTTCCGCTAGTTGTAAGTCAAGGTAAAAGACAAAGCAATACGTATGTTCATTGAATGTTTTCAATGCGTACTGTTCACTGAGATATCAAACCCTGCGATTTCGTAGTTCTTTTTTAAATGTCTAATTATGCTGTATGAAATGGCACCGCAATATGTCGATGCACACCAAGTGCAGCCCTTCTAATTATGCGAATATCTTTAAAACCTTATTAATATTATGAGCCCAGAAATTGATTGATGGATGTTTTAAAGAGCTGGCCACGCGAGGCGGCTGTTGTAAATAATTGCACAAGCTATGTGCATGGAGACTATGATTCATACGCCCACCCGGGAGATGTTAGGCTTTTTGGTTGGAAAAGCTGATAACATGAGTTTATATTTTCACTAGTATTGAATACCACTGGACGATGATACTCGTATCATCGGCTTTAAGTAGTTCAAGGACT
>k38_236004
AAATGATTTGAAAACGGGACAGACAAAATTAAATGTAAATACCATAAAGTGGCCTAGTGGTAACTAAACCAAACCACTGATTACAGGGCTCGTTCGTTCGTTCGTTCGTCGCTCTACGTCGCAGCCCAATAGAACGTTCGATTTCTGCTTCAAATTCTAAATAGTTATTGTTTTCTTAGTTTCTGCACAACATTTCCCCTTCGTTTCGCCTCCTTAGGTAGGTTTATGATATAAAATATAAATAAATAAGCGCGGAAACGTAGAGTAAGTTTCGACAAAACTAAAGTAACACTAAGTATGTCATATATTTACTATATCACACGTCTACGCTCGAAAAGCGACTTT
>k38_236188
GACGGAGCAGGGATAACTACTGCAATTCCGTGGAACTTATTTCAAAAGAGCCTGCAAAATCAAAATATAAAATTTGAGCAGAACGACAGTGTTGGTGTTGGCATGTTATTTTTACCGGCACACAAGTTAAAAGAATCAAAGTTAATTATTGAGACTGTTCTGAAAGAGGAAAATCTAGAGATCATTGGATGGCGATTAGTTCCTACAGTGCAAGAAGTACTTGGTAAACAGGCTTACTTAAATAAACCTCATGTTGAGCAAGTGTTTTGTAAATCATCAAATTTATCAAAAGATAGATTAGAACAACAATTATTTTTGGTAAGAAAAAAAATTGAAAAATATATTGGCATTAATGGCAAAGATTGGGCTCATGAATTCTACATCTGTTCATTATCATGCTATACAATTGTTTATAAAGGAATGATGCGGTCAGCTGTTTTAGGACAATTTTATCAGGATTTATACCATCCAGAATATACTAGTTCATTTGCTATTTACCATCGTCGATTTAGTACAAATACAATGCCTAAATGGCCTCTTGCACAACCTATGCGCTTTGTCTCGCACAATGGAGAAATCAATACTTTACTAGGTAATTTAAATTGGATGCAATCAAGAGAGCCTCTACTACAAAGCAAAGTGTGGAAAGACAGAATTCATGAATTAAAACCAATTACCAATAAAGACAATAGCGATTCAGCCAATTTAGATGCAGCTGTTGAATTACTTATTGCCTCAGGGAGAAGTCCAGAAGAAGCGTTAATGATTTTAGTTCCAGAAGCTTTTCAGAATCAACCTGATTTTGCTAATAATACAGAAATTTCTGATTTTTATGAATATTATAGCGGTTTACAAGAACCTT
>k38_237265
CTATGAAGATTGGCCTTAGAATTTAGTTGGATAGTTAATGTACAAGAAATATTATCCATGTCATAGTTTCAAGTGATGCAGATAGCTGATGTAAATGTTAGTGGATTGTAGGTATGTTATTAAGCAATGTGTATTTTTATGTATATTTATTTAACATAAGTTGTCGCGAATTAACTGTATATTATACATACTTATTTCATGTGTAAATGGGCATCCCTTTTATGGGGTCTTAAGGCTGGGTGTATGTATACTGTGAGGCAGGTGACAAAATATTAATACCTTATGTCCATAGCATTCAGACCTAACTAGCTTGTTCTTACTTGATAGTTTTGACCTTCATGATTCATAATGA
>k38_237809
TTCGGTCGAGTAAAGTGGGTTTCCACTTGGAGCTGGTGAGGCTGCGAGGGTCGTTTTCGATTGAGTCGTCACTGAAGGAGCGGTTGTCGATTGGAGTTGATTCTCGCGGTGGAATTTCGCGAATTCTGCGGCGAAGTCGATCTGTCCAGGTCTCGAGCTGGTCACAGCGGGGGCTGGGGACGGGGAGTAGTTGGGTACAGGGGAAGGCGAGTAGTTCGGCTCAGGGCTGTACTGAATCTGGGGCTTGGCCGTCACTTGGACGAGCTGGGGCCTGAAGGTGGTCGCCGGTGGCAGAGTTCGTGGAGTGGTGACAGGGAGAGGACGAGGGGTGATTGCGATCTGTTGCGATTGGTAAGCCGGTCTCCTGATAGCGGGGCGCTGCACAACTCTTTGCCTGATGTGCTGGAGAGGTTCCTCTTCGGCCTCGTCCTCGTCGGCGTCCCTGAAGTCGTTTTGGTAGTATGTTGTGGTGGGTCGGGCGGTAGTGGGGCGGAT
>k38_238482
TTGTTATCCCGTTCCCGTTAGAAAGTTAGCTGAATTGTGCGTTGTAGTGTAGATAGACATGGACTGTGTGGAAGCGAAAGCACGGTATTGAGATTGGTAAACACTAAACAGTAAGCATACATGGACCGTGGAGTGTGAGAGGGTGCGTTGACATCGTCGGGGAGGTGTTGTGTCGTGGTGGCGAGATTGTGCATGGCGCGATGATCAGCGGAGGTTGGGTGTGCGCGCTTCACGTGCGCACGGCGGGGCTCGGTGGCGCGGCCCTCGGCTCCGACGAGGAAGAGATCGTGTACCTCGCGTACATCGTCATCGACGTTCTCTCCAACCAGGTGATAGGAGAAAGAGAGTATGCAGTTCGGCCGACACGGAGAGACGGCACGGCGGAAGAGCTACAGACTGGCCAGCCCTTAGAAGTAATAGTTAAACAGTTCGACGACTTCGTGCGATCTCTGCAAGTGGACCCCCACTCCCCCCTCTTCAGGCTTGTAACGGACGGACAACCCCCTCTGAGACAATGCCTGCACCCCGAAGCGTGCAGCAAGGAGCTCACGCTGCCAGCGTACTACGCTCGCTTCCACGACCTGCGCAAAGAATACGTGCGAGCGTACACGCTGCGAGCGGTCGCGCCGCGAGCGCAGGCGCCGCCGCCGCCGCCGCCGCCCGACACCCCCGCCTGTCTGCTGGATATGCTCAATTATTTAGGTATACCTCCATATTCTGGAGACAACTTTTACATTGCAGAAGTCAAAGACATGGTCAGTGTGATACAAAGGATAATATCCGATGGTTTCCGGTTAGAGTTGCCAGAGACTGTTGACTTAGTTTTAGAAACTGGAATTTGCTCAAAAGACGATGAAATAGACGGTAATTGCATCGTTCGCGCCCGCGGCTTGCCCTGGCAGTCGTCGGACCAAGACATCGCAAAGTTCTTCAGAGGACTCAATGTTGCCAAGGGCGGAGTAGCGCTGTGTTTGTCGCCGCAGGGGCGCCGTAACGGCGAAGCGTTGGTGCGGTTCATCTCGCAGGAGCACCGCGATATGGCGCTCAAGCGGCATAAACACCACATCGGCCCTCGGTACATTGAGGTGTACCGTGCGAGCGGCGAAGACTTCTTGTCGGTAGCGGGCGGAGCGACGTGCGAGGCGGCGGCGTTCCTGTCGCGAGGCGCGCAGGTCATCGTCCGCATGCGCGGCCTGCCCTACGACGCGCAGCCGCA
>k38_238607
ACAGCGGGTCGTTCTTCTACCAAGCCAACGAGTCCGGACAACCGGGCGAGATCATCCGGTACGACCTGACGCAGAGCCGGATCAAGTCTGTGCACCTGCCCCACGCGGCTGGCAGGCTGTACTCTGCTCAACACAACCAGGTCGACTTCAGTGCAGATGACAACGGTCTTTGGGCCATTTATTCGATCGAGAACTCCAATAACACTGCCGTTGCTAAGCTTAGCTTTGATCCCAACAAGGAAGGGCTGAATATCGACTACATCTGGAACATATCGTTGAACCACAAGCAGGTTGGAGAGATGTTCATAGTCTGTGGGGTGCTATATGCCCTGGACTC
>k38_239595
CGCAAACACGTAGGTACGTCAAGCTGCGTAGAAAATAACGAACAGGTCCCGCTTCAAATATGTCTCCCAAGAAACTCAAGAAAAAAACTGTGAATTAGACGCCAGAATCCCTACAGCAGGCATTAAAGGAAATTTGCGAAGCCCGAATCCCAATCAGGGAAGCATCTCGTAAATTTGGGATTCCGAGATGTACAATTCAAGATCGATTAAGTGGTAGAAGGACTGATGAACTAAAAAAACAAGGCCCCGAGCCAGTGCTAGGAGAACAAGGTGGAAAAAAAGTTGTAGAGTGGCTTATAGATATAGCAAAATGTGGTTTTCCAAAAAAAAAA
>k38_239884
GGCAAGCGGTTCACGTTCCAGTCGACGGTGCGGCAGCTGGAGCGGAGAAAATTAGCGGAGAAGCTGTCCCGTGAGGCAGACCTCAAGGAGCAGCAGCGCAGGACCGAGCTGGAGGCCATGAGACGAGTGGAAGAGGAGTTCCAACGCAAGCGCGCGAGGGAGAAGGCCAACATTCGGCAGCAACTGCGACTCGTCAGCAGCGGCGCCGCCAGCATGCCCACCACCACGCATCACACCAAAACGAGGGACGAGCCCGACGGCTCGTGCCGCGACTCGCCGGCGTTGGAGCGGCCGCGAGAGAGGAGGCAGGGACACAGCAACGCGTCCTCGGAGATCAGCGGCAGGAGCAAAAGCACTACGCCGATCCGCTG
>k38_240430
GGCCGGTGCTGTTGATGCTTCTCTTGTGCGTTTGTGCGAGGGAACACCTCTGAAGCCCTCTTCCCTGCACCCTGACCTAGGTTTTCGGCTATTTGGTCTGGAAATAGATCGTACTTGAACTGGTCGTAAGATTCCCGCATAAGTTTTAGCTCGCGAGCTAGATCGGCCAAGAGCGTGCCGCGAGCGCGCGCCGCCGGCAGCTTGAGGCCGCGAACACGCTCGCGAACTACGAACTGCATGTGGCGCTCGTTGTCGCCTATCGGCGGCTGGGATAGCTTATGCACTATGAAAGGCTGCAGCAAAATATACAGCGG
>k38_240578
CTATAAGATATCATAACTATGTTGCTAAAAACAAGTACTTTGATAAATAAAACTGAATAAGTAATGGACATAGCTGGACTTGAACCAGCGACTTTCACGATGTCGACGTGACACTCTAACCAACTGAGTTACATGTCCAAAACTTTAATTATCATTATAACACTGTTTAGTGATTTTATAAGTATCTATTTCTAATTGAAGATTTGTTTTAATCGTCCGGCTTTACCGAGCAGATCTCTTAGATAATACAGTTTAGCTCTACGTATTTTAGCTCTTCTAATCACTTTGACAAAAGTTATTCGCGGTGAATTGAGAAAAAATACTCTTTCAACTCCAATACCTTGAAATGAGCATCTTAAAGTTAA
>k38_240589
GCATGGTGCGCATGGACCGGCGCGGCGGCACCTGGAAACTGCTCGGCTCCGTCGTATACGCACATCGGCAGGAATTAATAACTACGTTATACATAGGATTCCTCGGGTTGATATTTGCATCATTCTTAGTTTATTTAGCTGAAAAAGATGTCGCTGATACCAAATTCAAAAACTTCGCAGAAGCTCTATGGTGGGGAGTTATCACGCTGTGCACGGTGGGGTACGGCGACATGGTGCCTCAGACGTGGCAGGGAAAATTCATAGCGTCCTTTTGCGCGCTGCTCGGAATCTCCTTCTTTGCTCTTCCCGCTGGTATTTTAGGTTCAGGGTTCGCTTTGAAAGTCCAACAACAGCAACGACAAAAACATATGATAAGGAGAAGACAACCGGCTGCAACTTTGATACAAGCGTTGTGGCGATGCTATGCGGCGGATGAACACTCTATGAGTGTCGCCACATGGAAAATTCACCAAGTTCCTCTTCCAAGTCCACAAACAAGCAGGGTGATGAGTGCGTCGTTCAAGAACAATGCGTCTTTTGTGTCGCGGCTGCCGACGATCCGGCGGCACAAGAGCACCTCCCTGCACTCCCCCGCGCCGCACTCCAAGCCGGCCGCGGCGCACCGCTACGACGTCAACGCCAGCGCTGAGAACCTCG
>k38_240657
ATGGTTACAATAGACATTTATTTAAAGTGTGGCATAGGTAGAACAAATAATTCTTAAATTGTGATTTGGGTTGAAATAACTTTGTAAAAGTATGGTGAGACCAGGCACACCCACAGATCTTAACTAAAAGATCACTTCTTTGCCCACTCTTCTCTCTCCTTTCTTTCCCGAATAACCTCTTTTAGATAGGGTTCAAGGTAGAATTTGTCCTCCTCATATTTTGTCCACTGATCCTTAGGCAAGATCTGATGCCTCATAGTCAGGTCCAGGGCTCTCTTAATTCGAAACATCCTGTCATTATAAAGGTCCTCAGGAAGCCTTCTTATGGCTTCTTTTACATCTTCAGTTTCATGTAGTGTATCATCTCGCATTAACCCCAGTTTATTGAATCCTGCAGCATTATAATACCACTTTCGAAAACCATCCAGCCACTTGCTTGATGCTGAAACAGCAGATCGGCC
>k38_243110
CACACACTGAGCTAAAATTTATTTTTAAGAGGTAAAGAAAGTTTTATACAACCTTTATATAAAACAAATATTCCAGACTCAGAATTAAGCACTAAGTTTTCAATATTATAAAGCTGTTTATAACAGGAGTTTTAAGTAGTGGTAACATTTAACCCATGTAAAAATGGCAACAGAATTCAAATCATGACTTGGATCCTCAATGATTCAAGTACCATGGTTTGACTCAATAAGGGTTTGGTCAGTTTTAAGCTGAATTCCTTTGGACATAGTGTCCATAAGTCCTCATTACCGCTACCCATCAATTCACGACAGGATAGCTGGCCGCGGTGGCAAGTCCACAGTGGTTGTCCCGGTCTTTGGCTATTTTGATGTAGCCTTCCATACCCCATTCACTTCCCCAGCTGTTCTTGACAAGCCAATATTTATTCTTATTTGAATCTGTTCCTTCATAGCCATAGCCCACCAACAGAACCCCATGGTCGAG
>k38_243451
ATTTGAACAGATTAAGGGCAATCTCAAGCGTATTAAATAAAGTAGGTATAGTATACTAATCGTTACGAGTAAAATATTTATGACAGAAACATAATCGTGCAGGCGTCGATTACGATTACACCAAACCTACGAAGTCAGCGTGATTGCTTAAAAAAACAAGTTTACCCACCTTTGACGTCCATGCAGTCCATAGTGTTAAGTCTAATAAAAGTGCACAAGATATATGGATGGCGTTAGAGCCAGGAACAGGCCCAAGTTAAGGTTAGGTCGGGAGTGGGAGTTGAAGTGGTAGCGGGGCGGGGGGGACTCAAACACCTCGACCTCTTCGAAGAACGGATAAACATCAGGGAACATGGAGCTGGGAATCCAAGGCAGCGTGAAAGTTAATAGCATTGTTAGTGTTAG
>k38_244318
CTTGGTTCGTCTCACCATTTTTCTATAAAAATCATGTATTTTTCAAAAAATAGTTAGTTGTTAGACTTATTAGTCAAGAGAAACATTAACAAAAAAGATGTGTGACAGTGACGACCCAGGGGATCAAGCCCGCTCGGGTCTTGATCTAACCGGATTCCTTTTCGGTAATATTGATGAAAGCGGTCAGCTTGAAGATGATGGGCTCCTGGATGGAGACTCCAAGCGGATGCTATCATCTCTTACGCGACTTGGATTGGGGTCGATGTTGTCCGAAGTTTTGGAGGGCGAGGAACCATCCAAAGATGATGAGGAGAAAGATTACACTCAAAAAAGCCCTTCTGCTGTTGATTTCTTTGACATAGATGATGTTGCCGAAGATATAAAGGACGTAGACATTAGTGCTAACCAAGATGCACAGGATGTAAAACAAGACATGGAGGTAGAGGAATGTGCACAAAACGATGTAAAACCTGTGTCCGATTCCTTGAGCGATTGTCCTCAGCCTGAACCAACAGAAAGCGTCAAAATTGATGAGGACAGTGCTTACGATGAAAGTGATCGCCAGCCTACTACTGATGATGGCTACGAGGGAGATATGGAAGGAGACGGAGGCCTCATGCCTCCACCATCTGTTATTCCGAAACCTCAAAAGATTGATAAGTCAAAAAAACTGGAGACTCCACTGGCGGCCATGTTACCCTCAAAGTATGCCAACACAGATGTGACAGAGCTGTTCCCAGACTTTAGACCTGACAAAGTTTTATTATTTTCTCGACTCTTCGGTCCGGGAAAACTCTCTAGCTTGCCACAGATCTGGCGTGGTGTGAAGAAACGTAGGCGCCGTAAGCGCAGTGGGAGCACAAGTAGCGATACCCCACCACAGATTCCCGAAACTCAAGAACTACAATGCGCTAGCGATGATGAGGAGAAGTTCCTCAGACCAATGGAAGAGAATCCTCAGGCAAATGCAGATAACAACACGTCAAACTCGGGCGACAAGTCGCAGCGGCCGACGCCGGCTCACTGGCGCTTCGGCCCGGCCCAAGTGTGGTATGACATGTTGAACGTACCTGAAACCGGAGATGGGTTCGACTATGGATTTAAGTTGAAGGCGCCATCCCCCGA
>k38_244330
GATGAATAAGCCAATTCTGTAATGTATTATTTATTTATTCGATTTAAAATCAAGGTGTACAATATATTTGTGATATTGTTAATGTGTAACTAGTTTGAAAGCAATAACCAGAAAAGCTTATTAATCATTAAGGTGTAATTTATTCGTTGTAAACTCAATCATAATATTAATGTGAATTAGCATCTGTGGCTATAATAATATAATCACAAGAATGCATTCTATGTATTTCATCCAAAGTCAATTTTAACTATAGTGCTCACACATTTCATATTGTTGCATTCCACAATAACAAATTTTTATATAGTTTTTGTTTGGAAGGATGTTGTGGGTAATTCTATATTTTTATATTGCTCAATGTGAGGTAGGTGTAAACCACGAATGATAGAAATAAATCAGTCTTGTTCTAGCCAGCTTGTTTCACTAACGCGCCCCGTCCCTGACACTTTAACATGGCGCAGTCGGAGGTCGTAAAATACGAAAAGAACTTATGTTAGCATTAACATAATGCAATAAGTGAGAATT
>k38_244346
ACCACAATTTAATGTAAAAATTAGTAATAAATACAACAGATAAATGCAGGAGTTTGCAACATGTTAAAATTGCATTACATAACATCAAACAATGTGAAAAAAATTGCATTAACTGCTTGCATAAAACAAAATTATTTAAATTAAACTTTTAACGGAGGCATCAAACCAAGACAAACAAAATATTCATAAACAACAAATCGTTCATAAAATTTTATGTATAATAATATAACAAGACTAATAAGTCAGCTGTTAGGTACACGATTTGACACCCCCTCCCTATTAGTAATACACTATTGTGATATACGACACTATAACAAATTGGCTAATGTTACAAAGATGAAACAAAATAAACATAACTAGACCATTGCTATCCTGAAAACAACCATAGAGCTAATCCTGCACTCCATTGATTTCAAATGATAAGATCACATCTTGTGATATTAATGTAAATTTTAATATACAATAAATTGGAATATTCAATAGATTGGCCAAATAAGTGACTAGGTCCACAAGACCCCAATTTCATAAGACTAAATTTAGTAATTCGTTAACCTTATGTATAAATTCCATATGGCATAAAGTTAGCTTTCATTAAGTCCAATTACGTGGTCACCATACAATTATTAAGTTGCATACTTTCTGAAAGCCGAAAAGAGATCAAAGGGAGATATTTTCTGAGCCAAACGATGTGATACTCCAAAATATTCTGGCCAGACACTATCAAGTATCCTAACCTAAAATATCTAAAATAATATTCTATGTTTACTAATCAATCAATTTGCTATTAGCAAATACAATATTAAAAATTGGTCTCGAGTGATAGTAATATAAAATGCATTCACGATTAGATGAAGCGCCGGCCTGCCGCGCCATGGAGGTATGGAACCCTACCGGATAGCTATGATCTATTCCAACAATAGACTTCAACTTGCGCGATAATAAATTATTAAATAGTACATAACTATTACGATTGGCAGAGGTAAACAAGCTAATTCTTAATATTACCAGCTATAAAACCTGTACATCACCGTAACCCAAACTGTTTCACTAGGTAGATATAGAAATTAGGAGTAGTTCACTTAGGTAAATACAAATAGGTAGTAGTTACTCTCATCAATGACATTATATTATATACTTTTAAAATATCCTTTAGTTTGGTTACGTAATTAAATAACTAGTAATATTGCACTGAGTATGAAATGCTATCAAATAATAAGCGCCCACATTACAATAAACAGTATAAAAATCTTTAATATTCTTAAAAGTAAATATAAAATCTTTGTGGAAGTAGTATTATGTATGTTTGGTGACTTTATAATGATATTTTACAGAGATGCGGAGCTTAGTGCTTACATTACAAGTGGGCCCCTATATTCAATAGACAATTGTAAAATCTATCTATGAGATATGACTATTTCAAAAATTGCACATGTGAATTGCATTTTCACAGCTAATAAACAGCGCTAGCGCCACAACTTAGTTATGGAAACGATCACGGATTACTATTCGGATGCGGTAGTCTCTAACACCTTTACGAACGTTTATATTTGGTTGACAATTCTCAGTTTTATTTAAACGTGGTCTTAGCGTATTTTTATACTAGTAAATTTGAAGATCTCAGAAAAAATGAAGTTAAAAATCTCGAGTGATACTGTAATCTCTAGGCGTTCACGATCCGCGCTATGTTACCCGTTGACCAGACAGATGCGACCTCATTGGATGCTAGATGTCTTACATTTTAATTAATGCAAAGTAACTAATCATTAAAACATTAATAATATTATAATAGGAGTCGAATCGTAGCGTGTTAACACTCTGGTTCTAGCACCATTCCATTTTATCACATTTCAGTTACCGTACCACTCTAAAGTGTTTTAGCTAAAAATGTAACAATCTTAAATCTTAATTGAAAATACATACATAAACGCTAGGTTAGTCCCAATCGTAGAATGCCAATATTAGTTACTAAATGCGCAACCTCGAAACGTTCCATCCTATCTTATAGTAATTGAAAGAGGTCTCAAGACCCCAGCACCGATCGCGGGGGCGCGCGCCCGTCCACATTAACACCTACCAACGATAAAATAAAAACACGTCAACATCCGTATCTAACGACAACTGAACATAAACGAAACCAATGTTACTATAATTACGATGAATCAATAAAAACAAACAACACTAATAAATCATATTATATAGGTATATAAATATATTAAAGTATATTAAATCAGACAATAGAATATCTAAGTATAAAAAAAACAATCTCCGTAAATAGATCCACTAGTCTAGTATAAAAATCTTTTCGTATGTTTCCTTAGGCGCTACCCATAATACATCACAAATCCTTAATAAAATTATCCATCGTGCAAAGGCCTCATGGAGTTACAAATGCATCTACACTGAGATTCAGTCAATATTTATATGTCGTTGACCAACGACAGATCACAATCTCTTGCCAGTCCTCAAATTCCTTCTCTGATGTCGTTCCGAACCACCCGTACGATGTACATAATAACATAAATACAATTAGCTACAGGAAACTTAGAATTTCCTATCTAATGAATAAATATAACAAGAAAATGTGGGCCCGTATCGGGGCCACGGCTAGTAACCAGCATCACTTCGCGGTCGCACCGCTACTCAATAAATGTATAATTCTTAAATAGCTTAAGATTCCTATCGATACAATATAAAAAAATAATATGGTAATAAAATTAACATCATATTATTGCTTTTGCCCGTTCCCGTATAGCGATTGGTATAGAAAAAATTTGCTTACCTACTTACATACGCTTCGAGTCATCGTTTCAGTAACATCGACATATTAATAGTTCCTGACGCGGA
>k38_244532
ACTTACGTAGCCAGCGTTGAAGCTTCCAGACTGCCGCTCGATAACAGATACGGGCTAGAAGACGAGCTTATGTACGGCGTTCTACCGAACGACGGCGAGAAGCAAGTTCCTTACGACCCCAACTATCCAATGTCTCCCACGATGTACCGTTTGGCGGGAAACCCTTACGGATCCAAGACCTACCTCTCATCAAGAACGTCAGACTACGGCTACAGCCCTACCAAATACCTAAATACTGACACCAACGTCTACGGGTCAAGGGACTTCAGGGATTCGGGGGTATCCACAAGGGAGCACGACGGGTATCCCCCCAGGGATTTTAGGGATTCCGGGATCGCTACTATGTTGAAGAACGACTACCAGAGGAAAATGGATAGTCATTACGGCCAGGATTACAATGAGAGGATGTCTGATGGGTCAGACAAACATCACCCTCATGATAAATACCTGTTCCCGTATACAG
>k38_244603
AATTTAAATGTCGCCTAGTTTACTTACAATGATTGAAATTAAAAAATCTAAATTAAATTATTCATTAATTTCTTCATTCCCTTTTTTAATTTCATTTAACTTCTCTACAAAATACTGTTTCCTATGAGAAAGAGCAATTCGAGGTTGCCTTATAGCGAAATTCTCATTACCTAACTTGCTATATTTAGCTTCACCATCTTTACCCATCAATTCTCTTAATGCTTGATTTCTTTGTAACATTTTTTCATAGAATATTACTCCACTTTCTACAAATTCAGGTCCTAACTCACACAATTTCTTATCAACTGAAGTTTCATAGTGAACTTCAGTCATATCTTTCATAAGAAAATAAGTGCCCATACTAAATAATCCTACTATTGAATACAAAGTCAACCTCATAGAAAGTGGAGCAATGTATAAATTTAATTTCGTATTTATGAATTGAGAAACATTATATGCCAGAAATAAACATGCAAATGGATAAGCAGATTCATATAAAAACTTGTTGTTCTGAGTCATCATAATCTCTCTACAAATTGCAAACTGCTGTACTTTTTCTGGCAATATCAGTGCATCTGCTAACTTTTTACCAGCTTCTGTAGTCCAGTCTACATTTTTTAGATTGACCTGAATGCTATCCTTTTCAATATCTTCAAGTGATTTATAACTAAAGTTGACTGGGATACCGATAGCAACTCCATATTTTGAATTTGTACTACCTGCATGAAACAAGTCATAACCAAAAACACTAAAAGGTGTTATGAGTTTTCTGTGTACTTCAGGCACCTTAAGTATATCCAAACAACTCTTGCAACGATCTTCAAGTTCTTCGGACAGATTTACTGGCTGACTATTCTGATAATAGTGAACGAATTCTTTGTATTTATCAAGAAGCAACGTATGAGGAGTGAACTTCGCTGCTGTAAACGCAAAGCCAGTACCGGTAACCAAAGCAAAAGTAAACTTGCGCCCCGATTCGGTCAAAAACCAAGACACTGGTCTTTTAACACTCATGTTTTCGTTAAGATGTAAATATAATTACAAACAGAACGGCTGCAATCCTATCGTGATCCTATCACCAATACACCAATACGAGAAAAATAGATGGATG
>k38_245395
AGAATAACCAATTTATTTTTTTTAACTCACAATCACAACACAGTCCAAGGAGGCCAAACACTTCCCCAGTAACCAACACTACATACAAGCCTCAGTAAGCATCCACAGTTAGATCTCTTTCACGGCCATTCCAAAGCAATGAACTGTTAGAAATATAAGGGTCCACACTTGTACTATCAATTATACAGAACCAATGTTACATCTCTTCAGCTTGAATTTCTTGATTACATTAAACCATTTGCAATCCTGCACTGCCGCAGCACCTCGTTGAAGCCCTCACAGAGCTTGACATCGCTCTGGTTCTGAGCACACTCCAGAAACTGCTTGATCTCTAGAGAGCAAGGTCCAAAAGACTGCTGGTTCTGCAGCTGGGCTCCCTGAGGCTCCTGGTAAGTGATGTCGGGCTTTGCGGGCTCAGCACTGCCACCTCCGCTGAAGCCCCCAGTGATGGCGTGACCCAGGGTGTGTCCCACTGCAGAGCCCACAGCCACACCGGCCGCGGTGGTAGCCATCTGGGCCATCAGGCCTGGCTGCCGGGGCGCAGCGGCAGGTGAGCCAACTGCAGATGGCGCAGCTGCTGCTGGAGGCTGAGCTGCAGGTGCTCTTCGGGGAGCAGCCCTCATCTGAG
>k38_246602
AAAAGTTCATAATTTTTGTAAAATCGATTATTTAGTTCTATTACCATGTGATTCTACAATTAAAACCTCAAACAAAACAAACGGAACCCGGTATTCTTAATTTTGTGCATTTACAGTTAGACGCGTAACACGTATTTTGTGCATCGAGTTTAGCATTGAATTAGGCCACATAGCGATCTCTCCCTAAAATACCGCTGTTCTGGCTGTCGACGTATCAAGCTAACAGGCGGGAGAGTGATGATCAGAAAGAGCGCGACCTGGTAATGTGATGTCATCAAAAGGGGAAACAGAGGCCGACTCTGGCACCGTGTCGCCAAATCTGCCAGTAGTCAAAAATGAACCGGCGACAACAGCTAG
>k38_248498
AATAAACCTTAATCTCAAATAAGGTAGGTATACCAAGATGCCCTCCGTTGAGTAGATACCAACATGAAGTACCTAGTTCACGGCCAGTAGTTATCTGTGGATGCAGTATTATTTATTTATATAATAGGACAATCAACAAGACATACACTAGAAGACAATCAACATTTACAACGTATTTAAACTTAATGTAAGTGCTGCCTTAATTATAGAATTAAAGTTATTAAAAATTCTTCCGCGATTTTGAAATGATTATTCATGAGATCGAGATTCTAGAAAAATAACGCGAATTAAAGTGTTTTGGACTTTGAACATGATAACAGATAGCTCAACATTGTTCGATCAGTGTAATTTTAATTTTGTGCTGTCATCGTAACTGTGTACAGAAGTAATTGGAAATCACTAATAACCCACTTATGGTCCGATACAAATACTGACATTGTGTAAGTAACCTTTGGACTTGACTTCAACTAACCCATTGTTTTAATTACTAGTTTTACGCAAGCTCGTATTTAAAAAAAAATCTGGTACCTAATTGGCATTATTATTTTTGTGATTGAAAGACAAATAATTACTTTGACACTACTCAAAAACTGAATCATTTTGAGCGAGCTTATGACTCTTATTGTTTACCTCAAGATGAAGCGTTGGTAAAGTAGCCAAGTTAGCC
>k38_249673
TCTTCGACCACGGCTGCGACAGCATATCGACGGTGTTCATCGCGCTCGGCGCCTGCATCGCGGTCAAGCTTGGCGAGTACCCGACATGGATGTTCTTCCAGTGCTTCTGCGCGATGACGCTGTTCTACTGCGCGCACTGGCAGGCCTACGTCACGGGCACGCTGAAGATGGGCCGCATTGACGTCACCGAGGCGCAGTACTCCATAATAGCCATCCACCTTATCTCCGCGACCCTCGGACCAGACTTCTGGGCCATGCAGATCCCAGTGCTGGGAGTGCCGCTGTGCCTGGGCGCGAGCCTGATGTGCTACGCGGCCCAGTTTTACTTTGTCACCAACTTCTCCTCCACCTTCCGCGTTAGGGGCTGCGGCAAAAACGGATCCAC
>k38_250233
CTTTTATTGATAAAAGACGACTGGATGCCGCCTTCGTCTATTAAGCGTACGTTTCTCCCAACGTCTCCACCTTAATGTCTGCTAGGTATATGATAAAATTTTAATTGTTTAATGGTAACATGGATTACAAGACACAGATTGTCCAACGAGACGGGGCGGGGTGGGGCGCGCGGGGGACCGCACGAGGCGTAGAAATGCGCGCCCGCAATCACGAATATAATTCTCTATCTAACATTAAGTCAATATTTGATCGCTAATATCAAAAAATTTACAATGAAAATAGAATTTACTCTAAAAATAATATCACGCGTAGCGGGCGTCGGTCGTGAGTCGACTCTGGACGACCGGCG
>k38_250428
CACTTCTGTGAAATGTTCAAGTGTCCTATTTATCTATGATAGCAACCTAACAACTTCTTTAACATTCAAGAAAACTATTTACGTATATCACAGAGATAACTTAGGTACTACACTACACTATGGTACTTTAACTTTTAAAAGTAAATGCTTTAACAACCGACGCGGAAGACGTTGAATTTAGGAGTTTAAAAATAACAGATTAGATTAAAACAAAAACTTATTTTATTTAAATTAGAAAACAAAACTCAAAGTTCAACAAGCAAAGCGAGCGCTCATGCAACGGGTCAACACATCGGTTCTAGGAACGTAAAACAAAACAACGTTTGTGATTATCACACATCGAGGCACAGTCTGTTCGGAGATCATGAGGCACCAGGCGGTCACCAGGGCCG
>k38_251145
CCTTAATGAATGTGGTGGGGAAATTTTTTTAATTGTATTTTATTGTGTAGTAGCAGTGTAGGAATTATGTTAGTACCTGTTCACAATTAACTGTCATGTTTTCTCATGCTCTAATGTAAATGACCAAAATCAGAAGTGCTCCAAGGGTGAACAATAGCTACAGTATGGTTCCCCATAAGGGGAAAAGAGAAACTCACTTCCCCTGTTGTCCATGAGTGTGAACACTGGGGCCTTTGTACGCAAATGTTGTACTGTGTGTGGGAGAGCTATACAGTAAGCTCACATAAGACTGGAACAGATAGGATGTGTGTAGCTAAAATGCATGGCAGACGTGTTTATAAAGAGCATGTATGTGTCCAATATACTAGTTATATTTTAAGACCACTGGAGAATTCCAAGTCTAGAATAAATGCAGACTGGAGGATTCTGCTCTTTGATTTCTCTTCTCCTGTGACCCAGCCTAAGTATTATCCTACCCCAAGCAGTACATTTCACCCATGGGCAATAATGGGAGCTGTACCGTTTGGATTTCTGCTGACCTGCTGCATTTCTTTTATATAAATGTGACTTTTTTTTCCCAGAAGTTGATATTAAACACTATTCCAGTCTAGTCCTTCTAAACTGTTAATTTTAATTAAAA
>k38_251530
GCTCAGTCTTCTTCGTCGTCTTGGTCGTCAGGTACTTTTGTTGGGTAACGGGGAACTATACCGCATTGGCCGTTATTCTTCCACTTTGCGCCGGCGCACTGCATTTTGCACAAGTTCCGGTATGTCTTGCCATTGGTGGCACACACGGGTTTGTATCCAGGTTGACAGTTATTGCAGTCGATGGCATCAGCCGTCATAAAGCTTGCGATGATCAGCACCAGGGCCAGGGCTGAAAATAAATATATGACTAAATAAATGTTCTTGGACATTTTACAAGAAATACAGGTTATGGTGTGAGAGAGCTGATCTTCCCTGCACTTCTCCCTATGTCTGGGAGTCCTCCACCTGGACATGAGCTCCCCTGGCTTACTTGGAATTCTTTAAATATACTTCGGACAATCTGTTCAGTTGGGTATTCTGGGATGGCTCAAACTTGGAGTGCGAGTGCGGTTTTGTTCCCCAGTCGATGGAGCACATGATGTCGTGCCCTG
>k38_252290
CTCAATTGCTGCTCAGATTTACTAAACTCTGGATGTAAGTTGGCATGGTTGCCGTTTCCTGCAGGACCTGGCCAAGAACCTCGACCTGGTGAGGTTTTGGTAATCTTGCCATCTCTTGCAGTATTCGGTATCTGAAGAAAATCTACTTTCAAATTTGCATCTTTGTCGGTCACTTCTAACTCCGGGCCGTCAGGACAGATCTGAGAAGGAGTTTTGTCTAAGATATGTTTGAGCAGTATACCTGAGCTCGGAGAAGTTTTGTCTTTGTCTCTCGCGAAGCCTATGAGATCCATGAGCCACCGTTCCGCCTTCCATACAGTATTCAAGCTGTTCTGCAAGTCTTCTAATTTTGTTAATCGTTCTTTAGCAGTCTGGAG
>k38_252356
GAATAATTTAGATATCTCTATCTTCCCTCTCAATGGGCTCCGAAAATGTCTCTTTTATTTCTTTTTCCTAACAAAAATCATGTGAATGACTTTACCGTATTCTTCTTTCAAAGACATTCTTATTCTAATTCTTATTCTTACCTCCAATATGTGTCGTATATGGGTAAGGTACTCTAGCATTTTTTTAACATAATGCAAATTAAAAACAGTATCTATTCTTATTACTATAAACTTTTTTTTTATAAGAATTTATCTTCATATCACTAATACGTAGGTAGGTAGGTACATATTTACAATAACTATGTAGTTATTAGTCCTTGCTTGATTT
>k38_252575
CTGATACAGAGTTTATTGAATTAAATTTTTCTATTTACAATTGAGATCACATCTACATACTATTTTGCTAGTCTCCATGGGTACATTATCTCTAACGAGTTAAGACTTATGATGAATGGGTTCAATCACACAGAGAAACGCACACACTCACACCAACTGCTTTAAAACAGTAGTGCATACATTATAGTCTTCCTATAAAGCCAGCTTTGATTAAAAACCACTAATTTCAAAGATCAGTCTCTGATTTTGAAGATGAACAAAGACACATACTGTTTGATTCTAAAATCTATGTTAGCCATTTTGTACAATTGCTATATTATTGTACTACAGTATATATTCTTTAAAAGGACACTGGTGTGCGGCACCAGACAGCTGGCGTCCTCCCTCTTACCCTCAAACCTTTGGCCAAGAGTTCTCGTTATGAAGACGAAAAGGGCCCAGTGATACCACAAC
>k38_253050
TCTTCTAAGATCACCTTCTCAAAGTCAGCATTTTCCTTGGCTGGATTAGTATCATCAAACCTCATGACTAGTTTCCCTTGGAATGCCTGCTGATAATATTGGTTTAGCAACGCGGCTTTGGCATGTCCAATGTGAAGGTACCCAGAAGCTTCAGGTGGGAATCGCACAACAACTTTTCCCATCTCTGCATGAGGCAGTTCAACAAACTTGCCTTCCTGTTGTCTGCCAGAACTTGCCTCTTTGTTTGCTGGTGGAGACCTCCTAGATGAAGATTTGTTTAGACTCTCCAGTGCTTCGGAAGGCAGATCTTTC
>k38_253589
TGCCCTCGCCGTGCCGATCGCGACGTAGTACTGGTTCTCGATGGCCTCCCGCTCCTGATATCTCAGGTCGGGATCCTCCGTAAGCTCTTCAATCTCCGTCTGAAGAGTATCAAAGTCCTCATATAAGGCATCAATCTTTTCAAGACGTAATTTAATTTCGTTAAAAAGCGGGGAATTTGGCAACACTGAATCATCTTTTACTACATTTATGTAATTTGAAAAGCTAGTGATTTTACTTTTTATTGTTCCGCGCCTTTTAACTAATTGTGATATTTTTGCTTCAGACATTGTTATGATTGATTGA
>k38_253887
ATCTGCATCTTTATGTACACTACAGGGTGGGTTGGGCAGAGTGCCTGGTCCCAGGGACACACCACGGTTAACACTTTACAAAACCCAAAGGAAGGAAGGGGCAAGTGCAAGTCCAGGAAATGAGGCCAAAGTCACGCGGAGAGGTCGCTGTTATCAAAACGCTCCTGGTCATACACTTCAGCCACCACCTTGCGACCACCAAACCAGCGCCCATTGAGGGCCTGGATGGCCTTGTGAGTCTCTGAGGCCATGGAGAATTCCACAAAAATCTTGACGATGATTTCTGCATCTTCCTCTTCGCCCTGTTTTTCTTGATAGATAATGACCCGGTTCACAGCACCAAATTTGCCACACTCCTCTGTCACCTCTCCCTCCAGGTCGTCATCGATG
>k38_253961
GACTTCCCCACGCTCCCCGTCGCGAAGGCGAAACCCAAGAAAACACCCCAGCCGCCTCCGCAACCGAATCCCCAACCGCCCCACTCGGACCCGCTCAAGCCGAGCAAGAAGGACAAGAAGAAGCAGAACAACGCAAAAAAGGAGAACATCTCGGAGCTCGCGTACGTGAACGGCGTCGTCGACAAGAAGATCGCGCGGGAGCTGTCGTACGCCGCCAGCGCCGACGCCGCGCCCGCCGTCGACAGCAAGATCAAGACCGTCGAGAGCGCCGCCGCAAGCGAGCGGAGCCGGAACGGCGGCACCGGCGACTTCAAGATGTCCGCGCGGGATTATCCGCCGCTGAACCCACGCAGCGATAACGCGCAGCCGCAGACGAAGAAGACTCCCAACGGAAAAATCGCGAGCGTGCCGCCCGGATTCAAGGCGCGGCCGGCGTGCGACGGCATGACGTTCACGAACTCGGCGGGGCAGACGTTCCCGGCGCCGGTGCACGCCTACATCCCGCCGCCGGAGTTCGAGCGCCGCAACCGCGCGCTGGTGAAGCGGTTCGCGCTGGCGCTGGGCGGCGCGGCGGCCGTCGAGGACTTCAAGGTGGCCTCGCGCGCCTTCCGCGACAACATCATCAGCGCCGAGGAGTTCTACCAGCACTGCCGGGCCGCGGTTGGCGAGCAGCTGGACACCGTGTTCCCGGAACTTGTCGCTTTGCTACCAGATATTGGGAAACAGCAGGAGCTGGTCGTGGGCAGGAACATGGGCTCATCTCTAGAAGTGTGCGCCACGTGCGGGCAACTAGTGTCGCCGCGTGA
>k38_254375
CAACAAATGGCGAAGAAGAAAGGATCAAGGACGTTTAAACCGCTCATGTTTGAAGAGGAAGGCAAGAATATTAACAGGAACAAAATGTCACGGATTAAAGAATGGCTCAATCAAAGCTCGGATGGCAAAAACGATAGTAATCAGGGCACGGAAAGTTATGACGCATCTGGCGAATACACAACAGAGAGTGAAGTTGACACCTCGCTGACGTCAGAGGAACGGAACCTGCACTCCTCAATGGATATGAGTACCTCAACCTGCACTGTCACTCCTACGCACCACGCCAAGGTACAACTGCGAAAGAAGCGGGGCGGCAACAGCGCGCG
>k38_254724
ATTTTGCAGTACGTACCTAATACGTTTTCTCGCATATAAAACACAAACAAACCAAAAACATTATACTTACACATTTTACTTTCCTTTTATTTACAAAAACTACGAGGGACAAAGAGCGCAAGTCTCATAACAATAAATTAATACTAATCTAAATAAGTAGGTACCTAATAATATCCTCTAGGACCTAAGTTGTCTGGAAAAGATCGCCTAAAAGCGATTAGACCGCCTAATCTTTTTGTTACAATAATAATGTAATGTTAGTTCAGTTCAGTTTACAATCTTAAGAGTAGGTTTTTTGTCGTACCATAAGTTTTCTTCATGACATCTGGTGAAACTGTCATTTTTACCCACTTATTTCGTAGCGATGCCGCGAGTGTAGGTCGGATTGGCGAAGTTTATGGACGCTGGTTCAAAAATAGGATTCTCTTCATGGACATCGAAGCCCTGTGCCTTGGCTTCCG
>k38_255078
CAACAATTCAGTACATAACATACAACATTAAATTAAACTAACATACAAGAAATTAACTTACTCATATGGAGATCACAAGAATTTATGAATTGTATGCCAGCATTGTCAACTTTGAATTTAGATGTAATATACTGGACGTAATACAACTACCCCAGGCATGTGCCCAGGTTTGACTAAAATAACTTCATTCTCCTATCTTGACAAAAACCTTAGGTCTAGAGAAGACTTTGATGCCTTCCTCAAGCTTGGCGAGTTGCTTTTCAAGCTCCATTTTCCTATTCCGCATCCTCAATGTGTCAGTCTTAACTGGCATTTTGTTTAGTTCGCTTACTAACTCGGCAAAACTATTTCTTAGCATGCGCAATGTCTCCTTTCTTTCTGTGTCTGGTAATGTCACATGGCCGGGTGGGCATACAGCTTGATCATCATCAGCTTTTGCCCCTTCAGCCTCCTTTGGGATCTGGTCCTTGCGGTCCCGCAAATACTTAGGCAACACACCTTTTTGATAGCCTGATGGTAAATAAGGATCTTTGTTGTCTTTCCTTTCTAAGATGGCATTAAGCCTACTGCGATTCCTCTCCATTTCCATAGTATCTTCACTTGTTCGTCGAGGTGAATGTGAAGAGGGAGAACTCCTGTGCAGCCCGGTGTCTCCGCTTGCCTTCATTTTGGCCTCCAAATCTTGGTCTCCTTCTTTTTTTGGATATAGCATCGTCAACTTGGCACTGTCAGCTAGCTTCTGAGCAAGGTTGGACTCGAC
>k38_255941
TCAAAAGTGCAAATCAGAATGTTAGATAGGAATAATATGGTTTGCTTTGCATGTGAAGTAAAGTTTGATAGTGTTCATAAACTGACTCAACATTTGAGCACCTGCGATGCTGCGTCTCGCATGTGTGTTCACTGTAACCAGCTCTTTGATTCAAAACAGAAGATGCAACAACACTATGCGACGCATAGTAGTGCATTTCCCTTGACATGCAACTGTGGGAAGCAGTTCCCAAGCAAGGAGAAACTTAACCAGCACCATAAAACATGCCATGTTGATTATGGTGCTGCCATGGGGTGCAGCTATAGGTGTAAGGAGTGTGGAGAAATATTTAGAGAAAGGTACCAGCTCTACCACCATGCCAGGGAGCATGTCTTGAAAGCAGAGGAGAGAATCTGTGATATTTGTGGACATACATTTATTGGGGGTGAAGCTTTAGCTAAACACAGAAAGGAAGAACACAAAACATCAGACAACTTGCTGTATAGGTGCAAAGTATGCAGTTTCACATCAGCAGACCATAAAGAAACATACCTTCATGTAAAGACCCACACATCAAAACAAGGCATACCCAGAAGGCATTTGTGTGAATCATGCGGAAAAAGTTTTGCCACTCCGTCTTCACTGTTACGTCACTCTCTACAGCATGAGAAGCTGAAAGAGCACACATGTAACATTTGTTGCAAACGATTTGCTGACGAAAAGGCCAGAGATGAACATGCTACAGAACATAACAAATATATTATATGTGAACGATGTGGCCAGACAGTGAATGATGTTACCATGTCAACTCATAAATGTATATAAAATAATATGAAACTTGTGATGCTGAAGACTCCTGAAATATAGATCGGAAGAGCGTCGTGTAGGGAAAGA
>k38_256125
CATCCCGGTGCGCTGCTTCACCTGCGGGAAGATCGTCGGCAACAAATGGGAAGCCTACCTGGGTCTGCTGCAGGCCGAGTACACGGAGGGGGATGCCCTGGACGCTCTGGGCCTAAAGCGCTACTGCTGCCGCCGCATGCTGCTAGCACACGTGGACCTGATTGAGAAGCTGCTGAACTATGCACCCCTAGAGAAGTGACCGCTGGAGCCTGCCCTCCTCTGTCTCCTGCTGGCCACGGGCAGCCTGTCGTGCTATGTTCAAACTGAGCTATTGGGGATGTTGGTGTATTGCCTGGCTGTGGCCCTGTGGCTAAGTCCTGTTACCCTGGAAGGAACTGTTTAGTAAAGATGTTTGCA
>k38_256352
CTTCGCCTTCACATCCCCCGCTGCTTCTCTTGGACTGGTTAAGCTTCTTGTCAGCGTAGGCTAGCCAGCGGTCGCCCAGAGACAGTGGGTTGACGGGATTGCTGCCCCCCAAGGGGCACGGGCACGGATAGCACGTGGTAACAGTCATGCGGTCCTCGAGCGTGGCCGCGTCAAACACGGCGAATCGTTCCGAAAACGCCACCACCACCGAACGTTTGTTCGCCAAAACGTCCAGTATGGGGTTCTTGAATTTTATGCTCTTCACCTGTTCTCCTCCCCTGATGGAAATGAAACTGAGAGCGCAAAACGTAGGTCCTGGGCTGGCGGAGTCGCACAGGGCGATGAGGGGCCTCTTCGATGCAAAGCAGTCGCCGCGCTGCGGAGTGGGCAGTATACGGAGCACCCTCACTGTGCCCTGGCGCCAGGAGAGCACCTCCTGCGCCTCCCCGCTGGGCGGCACCAGCCACACCTGCACCCCCGCGCCGTAGCCGAGGATGAGCAGGAGCGGGGATATGTCGTTGTCGCTGTCCCCTTCCGGCGTGGGCTCGTTGATGTCGGCTGTTTCGAACCTCGCCCATTGTATAACATCCTTGGGGTCAACGGAGGACGAGGAGGAGAGTGTGACGTCATTGATGAAGCCGGACACCGCGTCGATGATGCTGCGGTCGCTCGGCGGCTGCGACGGCACCGTGAGCGGCCCGCCCGAGCGCACGTGGCGCGGGGACTCCGCCGACATATTCACTTGTTGTCAGCTTGTTTACGAGAAAAATCCTCATTTTAACTCCATTTTAACTACAAAAATGCAACTGCGTCGTTACTACTGGCAGTCGAAAACAATGACGTCACGCGAATATAAAACAAAATTAAACAAACATCACTATTTGATACACTCAAACAACAGCCTCAAACTATCATAACGCTTTTCGATAAATAAATTGGGAATAAATTAAGTTTATATACAAAAATATACAACGATTCAC
>k38_256745
CTTATACTTAGGGCAGCATCATTTCAACCACAGGTCCACCGCTGGACGTAGGCCTCAATGATTTCCATGTTGACTACTTAGTCGGTAGCAGCCTACATTCAGCGCCCTCCTTTATGAGGTTCTCCGGGACAAACTTGACCTTCACTGGGTGGGTTTTTTATAGGCGGTCAAGCTGTAGATCCTGGCTAAAGGTACACATCAGTTGCAGCGGTGGGAAAAAGAAGTGGGAATAGTCCCATAAAGGTCGTCGGCCTTGGACGAATAAACCACGTCCAAGTCGTCGGACCACGAGGCCTCCACACCAGGGCCCCGATTGCGCTAATTTGTAATGTCTTCAATTCGTTCGCATTTCATCTCTAGTCTACACTCCAGTCACGTTCCGATTTCATTCCAGCTGATGTGCAATTTGGTAGCGCGGTAAAGTTCACGCGTAAACAAAGACGAAACAACGGATTTATGCACTTTTCATTAAAAGT
>k38_256750
TCGTCTACAAATCCTGCTTTTTCCGACTCTGGCAAGTCTCTCCACATGCCTCCAATGATGCGGCCAATCTCCCACAGCTTCAGGTCTGGATGAGCTGCCTTCACGCTGTCCCAGACTCGGCGGGAGTACCGCATGTATGGCATCAGGGGTTTTTCTGGCGGCTTCGGCGGCTTGGGCAGGCCGGCGCCCGCACCAGCGCCCTTCCCGATCTTCTGCGGCTGAAATCCAGGGTGCGAATGCAACGTGGATACGAATGGGCTCGTCTTATCGTCCTTCCCGGCCTGCGAGGCCTGACCGCCGCCCGAGCCGCCCGGAG
>k38_258168
CCAAATTGTGTTAAGCTGTCAGCTCGTAGGCGGTACTTCGGTATGTGCTCTTGAAGAAGACTAATAATCTCTACCTCGGGCACCTCCTCGCTATTGCACACCTCTGTGAGTGTGGCGACGTGACGAGTTGCGCGCGGTGCTAGCGAGGGCGCGCGAGCCGCATCCTGTAGGGCCGCCAGCTTGACGAAGTGCCAATTCGGATTCAGCGAATGCTGTTCGCCTTAAACTTGTATTTGGTAATACGGTTATTATTTACATCACCGCTGAAACAACTGTGACCTTGTCATCGAAAACCTTAAAAGGGTCCATTATTTCTCAGGACACGGGGTTTCGTATTGAGGAACCTTCAGGACGCAGTCAATAAAATGTAAAACACTCAGCTCATAGTCGAGTATTATTATCGTTTGCATCGAAACA
>k38_258590
CAATAGAGCAACCAGGCGAGGAAGTTTTTCAATTACCTTTTGCTAAAACTACACCACTTGAATTGGTAAAAGATGACACTGAAAGCTCTGCAGCAAAATCTGAAAGCTGTACTTCAAAACCTGTCACTCCAGAAAACTCTGAATTTGACAAAAGCGATGTGGACAAGTGGATGATAAACTATGAGCATTATGATGATACTCAGTTTGAAACTTCAGATGATGAGTGGTCGCTACGGTACGGGACTCCCGACCCCAGCATAGGGATCACCCAGGTTCCGTGCGGGGGCTGCGGCGCACTTTTGCACTGCAGCGAGCCCTCTATACCAGGATATTTGCCAAGTGAAATCCTGCGACATAGGAAAGAGGAAGAACTGAAAAGCATGGAATGCCAGCGATGCCATTTCCTAAAGGAGTATAATATTGCCTTGGATGTAACTGTGCAACCAGAAGAATATGAAAAGCTATTACAGTCTATTAGGTATGTGAAGTCACTAGTAGTACTTATGGTTGATCTACTAGACTTCCCATGCTCCATTTGGCCTGGGATAGTTGATATTATTGGCACAGAGAGACCTATTATAATCGTAGGAAATAAGGTGGACCTTTTGCCTGGGGACAGTATTGGCTATTTGAAAAGAGTAAGAGAATCTCTCCTCACAGAAATCAATAAAACCAAACTTGCAGAAGCAAATATCAAATATGTTTCTCTGATTTCTGCCAAAACTGGCTATGGAGTGGAAGATTTAATAACTGTCATGTTCAAGGAGTGGATGTACAAGGGGGATGTGTTCCTAGTCGGCTGCACAAATGTCGGTAAAAGCTCCCTATTCAACGCTCTGCTGCAGTCAGATTACTGCAAGGTGCACGCCGTGGACATCGTCAAAAGGGCCACAGTCAGCAGATGGCCCGGGACAACACTGCACTTGTTGAAATTTCCCATCAACAGACCTTCAGGTTGGAAGATATACACCAGAACAAAGAGATTGAAAACCGAACGTAAGCTGATAAAAATGGAGAAAGAAATTCGCAGCTCGCTGTCGAACGGCAGGCCGCCCGCCGAGCCGCCCGTGCTCATCGGCCACATCGGGCGCTCCTTCACGGGCCCGCCGGCGCGCGAGGGCGCGGACGTGGCCGAGCGGCACCGCCGCATGATGGGCCTCGACGAGAGAGACGAGATGTTCGTCAACAGCAAGTGGTTCTACGACACGCCCGGGGTCATTCACCCCGACCAGATGTTGTCGCTCCTCAGCACTGAGGAATTACTGCTCACCATTCCGAAACAGACTATCAAGCCCCAGACTTACTACCTGCATCAGGGTTATACAATATTGATTGGTGGTTTGGCTCGGTTGGATCATATAGAATGCCTGCATCCATGCCGGTTTACGAT
>k38_259355
CAATAATTTAGAAGTTCCAAGCTCAAAAGACATAAACAAGAGAAAATCTTTAGAGAGTGGCTTATTGAGTGGCAGATGTGGGACGGTTAAGAAGTTGCAGAGAGATTACTCTGTGCAATCGGAAGGTTGTTCACCTAGATTAAAAAATCCTTTGTTTAGAGATCATTCCCTTCAGTCTGATGCAAGCGGATCGAGTGGCAGCTCAGTTTTGAATGTTTTGGGCGCAAGGAAAGTGGATGCTGAGTCAGTATTGATAGCACTAGGCTTTGGTCCAAGTGAAAAGCAGCAAAAATTGCAAAGAATTCCAGATAGATTTCTAGTACCATCTAAGTTAAAAGGCATCAGTACAGAAGAATTCATAAAAAATGAACAACATTCAATGCGGATGCATGACTGTGGTGTTTTTGGTTACAGAGGATTGACAGGGAATCCTCATGTTCCACCGTCGACAATTGTAGCTAAGATAATGGAGCGGATACTCCAAGACGACGTGTGCCGCGAGGAGGCGCTCACGAA
>k38_259635
CTGTCACAGCTTTATTTTGTGACTCATAACATAGAAACAAGCTTTTAAAAAAACACGTCATATAAAGTTATTCACAATACAATTTTTTTCAGTTTTTTTTTCTTTTAATGAAAACGATTTAACTTAGAAATCTGCTCTGAAACTTTTGTCTAGTTTTGCAAATCTCAGATATTCCAGTGCAAAAATAGATCCATTACAGACAGCATAAAGTGCTTGGAATGAGGGCCAATGATAAAGAAAAAGCACAAAACCAGCTTCATCCTAGGGCAGGAGGGAAAAGAACATACCGAATCCTTATGGAAATATAAATGTTCTACAAAAAGGGATGCAACAGTTTTGAATCAGAACAGTATTACTGTGGCGTTACACTATTACCAGCAAATAGTAATGAAAGTACAAATTAGTAATTCAGTATCAAAGTGGTTCCCCATTACATAACACATGGCTCTTTGGAACAATTTTACCTGATATATACAACCATGAGAAGACAACAAACAATCCCTTTAAGTCAATGCCTACTATACAGAGAGCAAA
>k38_259849
TTAAAAATATATTTAGATCGTTCTCACAAATACAATTTATAATCCAAATTTTATATTCAACATCAGAACAATCTATGTGAATGACTAAAATTTTAACTTGATCATTATGTTATGTTCAAAGTATGAGTAATTCATGATTTGAGCATAATAATTTATTTGTGCATATAATTGTAATTCATTCGATAGATTTCTTTAGTAGAATATTTTTACTTAAATTTAGAGTTTATAACGTTTTTAAATTGTTTCATTCAAGTTGAATAACAATAAAGGATCTTATAATTACGAAGATCAAATAAGTATGTATACTT
>k38_259950
CTTGAAACTTTCTGCGAGCATTTAATGCAATTCTTAAGAAATCAGAATTACTGACTCCAGGAATTTCAACAGGATACTGAAAAGCTAAAAAAATACCTGCTTTTGCCCTCTCGTCTGGCTCCATTTCAAGAATACTTTGTCCAAAAAATAAAATGTCTCCGCTTATTAGTGAATACGCTGGATGTCCTGCAATTACTTTTGATAATGTACTTTTACCTGAACCGTTAGGCCCCATAATCGCATGTATTTCGCCGGCTCGAATAGATAAGTTTACCCCTTTTAAAATTGTTGTTTCACCAACAGAAGCATATAAATCTTTGATTTCTAAAATAGTCTGGCTCATCCTACAGTTCCCTCTAATTTTAAACTCAGTAAACGATCAGCTTCAGTAGCAAATTCCATAGGCAATTCATTAAAGACATCTTTACAAAAACCACTGATCATAAGAGCAATAGATTCTTCTAAATTGATCCCTCTTTGTAAAAAATAAAAAATTTGGTCCTCGCTAATTTTTGAAGTGGATGCTTCATGTTCTACTTTTGATGTTGGATTCTGTACTTGAATA
>k38_260677
ATTGAGAATCCTGCCTACCCACCTCCCTTACTGTAGACGGTAGACACACTCTGTGTCAGGGTAAGATGGCAGGTTCAGCTGGTACTTCTTCTCTAGAGCAGGTGGTACAAAGCGACCCCCAAGGTAATGATATCGGCCAGTAAAGTGAGTTGCAGACTTCTTGGGTGCCGTCAGTGAGATGAGTAAGTCTGGTTGGATTCCGCTAGGGTTTCCCTTCTCTACATCCCATCCTGAGGGAATGTCGATGCTAGCAATGGGCACAGTGAGTCCACTCAAGACACTCAGGATGCTGTGGAATGGCTCCCGAACGTCACCCTTGAAACTGAAGCCGAAGATGGCGTCCACCACCAGCTC
>k38_262841
TCCCTGTCGACTTGAATATTATCCCTATGTATTGCATGAGAGGGGTCTCCCTCATTCCATCAGAGTAATACACTTGCTTTAATTCTTAAGCCTAAGTGATATAAACATGCCGAGTTACCTGTAAAGAATGCATTTAAAGCTATTCTAAATGGGTTTTTATTTGTAAGACATTATTTACTAGGAAGCTGGTGATATTAATGCTTACTGTTCTAATCCAGTGGCCAAGGTATTAAGAATTTGCGAGTACTTTAGATTTTCGAAAATGAATGAGAGAACTGTGTAAACACCCCGCTGTTCCTTCAGTGCAA
>k38_263994
ACGGAGTCTGAAGTGTTTTGGGATTGTTCTACTGGCGATCCGGGATCGGTGGTGTTTTGTTCAGTCATTTGCCTTTTGAAGCTCCCGTGCAAACTAGCTGTCATTGCATTGATGCACTCCCCCTCTGGTGACATTCGGTGCATCATGTTCTGGGCTTCTCCGTCAGGCTCAGCAAAAGGTTTGCCCGCATCCAACAAGTTGAATACGGCGTCAGCGTTACTGTTATTGTTGATGGCATTAGACGCAAGCGTTAGTTGTAGCCGATCACTTTGTATGCTCTCATTTATTTGGTGGTTGTGAATTTGGGTGTTATTGACACAGAAGGTGACAGTTGTCGTGACTGTAATGTTTCCATTCTGTGCCTTGTTAATTGGGCTGAAAGCGACTTCGGATTTTGGGGATAAGGATGCTTTGGAGAACGGTGGTTTGGCCCACCGCGGCGGCGGGGGAGGGGGTGTGGTTTTGACGTTGTTCAAGGTGGGTGAGTGTTGGGTGTTTGCTGTAGGAAATGTATGCGGTTGGGTTATGTGAGCGGTGCTCGACATAAGGTTGAGGGTATTTGGTGGGGTTGGTCGGGGTGCTCTGACAAATGCACTGTTCGGTTTCGCAGGCGGAGACGGAGGCGTCCTTCCCTTGAACGTGCTAAGGTTCTGGTTTTGTTTCGGTGGGGAACCTGGTGGGTCGATAGGCGACATTTTTAGCACAACATTTTTGTCTTT
>k38_264678
ATTACAAGTACAAAAACCAACTTAAACAACACGCCAATAAAAATTTATTAGTAGGTATTACAGTACATAATTTCAATGTTTATTATTCTACTTAACATGCTCAATAAATTAGTAAAGTAAGTTTAAATTTTTCATAAATAACTTATTTTAACTTACTCATTATTTTTGTAGCCAAAAATTGTATGCTTTGCAACTTAATGAGTACAAAATATTTTCAAAATCATAATACGAGTTCATTTAACACATTACATCACCTTTTTCATTCATTCATCTATGATCGTTATACTTAGTTAATTATTTGGATATAATCTTTAATAACGAATTTATTTCAATTCAAAGAAAA
>k38_265070
GATACCCATTTGATAGTGTAGGCGTAGACTATGCAGGTCCTATGGCTGTCGCTAGTCGCACAGGCCGTGGCTGTAGACTCATTAAATCGTACATTGCAATTTTTGTATGTTTCACGACCAAAGCGGTACACCTTGAGTTAGTGGGTGATTTAACAAGTAATAATTACCTTCTCGCGCTGCGCAGATTCATCTCACGCAGAGGAAAACCCTCTCACATATTCTCAGATAACGGTACCTCATTCGTAGGAGCGGTTAACGAGATTTCGAAATTTTTAAAAGGCAATTGTGATTCGTTGGCTTCGGACATGGCGCAGGAAAGTATTAATTTTCATTTCATACCTGCGTATAGTCCTAATTTTGGAGGTCTCTGGGAGGCTGGCGTTAAGTCAGTTAAATTTCATTTGAATAGAGTGCTGGGAAATTGTAACCTTACGTTCGAAGAGCTCACTACCACTTTAGTGCAAATCGAGGCGATACTTAACTCTCGGCCACTCTCTCCGTTGTCGTCGGACCCCGCAGACCTGACGCCACTCACGCCCGGCCACTTCCTCATCGGCCGCCCGCTCACTGCCCTGCCGAACTCGAGCTACGCAGACTGCTCTATCAGCAAGCTAACACGCTTTCAACGCATTGAGCAATTACGCCAGCACTTTTGGACGAGATGGAGCAAAGAGTACATTGCAGAACTTCAGCAAAGAGCCAAATGGCATTCATGCAAGTACTCCCTAGAAGTCGACACGCTTGTTTTGCTGAAAGAAGATGGACTTCCACCTCTAAAATGGAAACTTGGGCGTATTGTAAAAGTCTTTCCTGGAGCCAGTGATGGTATATGTCGCGTCGCTGACATACGGACTGCGAACGGCGTCGTACGGCGTAGCTTCAGCAAGATTGTTCCGTTGCTCCCAGAAGAAGACGTTTCGGTTGATGGACGAGCCTTCAACGCGCGGGGGCATGTTCGCGATCGCTAGTGATATAAAACCTATTTGGATATTGTGACAGTGAAAAATCATACGGCATTCTTTTGTTTTACTCTCCGTCGGTTGGATTCGATCAGTACACAAGTCTGTTGAAATTATTTCGCATTTTTACTTTAAAATATACCTGATTCCCTTTTTCAGTTACTGTTGCCATTAAA
>k38_266039
TAAATCTGAATAATTCGTGTTAAAAATCTAAGCTTAATTATCAACGAAAATGTGTGTTAATAAACGCGGGGAAAATAAATAAGTTAGAACAATTTAAATATTGTCAATATTTTGGTGTTTGTGAAGTGGATATCATGATAACAACCATGACGTCATTCATATTGTTGAAGACAAATTCGTTCTTATTGAGGATGAACAGAGAGGATAACGTGAACTGGTTCCATGGGAAAATATCACGAGACACTGCTGAAAACTTGTTAAAGGAAGAAGGTGAGGATGGTGTTTTCTTGGTACGTGAGAGCAACACTTCGCCTGGAGATTATGTGCTTTCTGTTTTACATCAAGGGGAAGTAGTGCATTATCAAATTCGGAGACATGGTGAAGATGCATTCTTCTCCATCGAAGAGCACACAACAGTCCACGGACTGGATACTCTCATACAACATTACCGTGGGGACTCCAATGGGCTCGTCACCCGACTGTCTGTTGTTTGCAAAGGGCAACCTCCACCTCACGAGTCTCGTACTCAGGGAACAACAAATCTTTTGCATCGGGCAACCGAAGCCGGCGACTTCAACATAGTGTCTCAGATGCTCGCTTGCGGCTACCGCAACCGAGACGCCAAGAACCAAGATGGGCAGACTGCGGTACACATCGCCGCGCGCGCCGG
>k38_266433
CTTTATTTTTGTTATTGTTTGATATAAAATTTATCGATTTAAAAAGAAACAGAAGAAAGCAAGAAAAACTAAATATATAATTCCAGAAAAGTATGTTTAAAAAGTTGGGTTAAAGGATTTCTGTGTTAATTTTAGCGTCAATTCCTGATAGAACGCAAAAATGTTTACTCGCTATTTGCCCAAGTCTAAAAACAAGTTATTTGCTTTATTTATGTTTATAACGCTTACGGTTAGTGCTTTGTATCTTTATTTGAACAATTTGCAAGAGAAAAGTACTGTTCAATCTTCGGGAGAGAGATGTTTAACTGAATTATCGTCTCTGAAATATCAGTTGAATGAGGTGACCCAGTATAAAGATCGTATAGACAAATTGTTAACAGAGACACAAAAAGCTCATGAATTAGACAAGGAACGGTTTAAGGACATTATGGAAAGTTGTGTTGCCATGAAACAACAGTCTACAATATGTCAGAGTCAATTTGAAGATCTCCAAAGTGAGTGTAAAAAGGTTCGGGATGACTACAACAAATTGAAGAAAAGTTTAAATATATGAATCGCAACTGGTGAAGTAATGAAAATGATTTTAAAATAAGAAATTACACTTTACAACTTCTATATTTTGAATATTGTGTTACATGTATAACTAGTCATATATTAAATTTTTTATTTTTATGTATTATTAAACAATATATTTTATTATATTGTACTACAATTAAATAACAAAGAAATTAGACCTTCA
>k38_266445
GGTACCGGCGGATGGGGTCCAGCTCATTGACGTGCAACAAGCCGCCCGTCAGCAGCTGAGCAAGCACGAACATCGACTGCGCCCACAGGAACAGACCGCCCGTATCTTTGTTGTCGATATCATCAGGTTTGCTTGCGGGCAGTCTGCGGACGGAATTTGGTTCGCTGCGCTCGTTTTCTATACCTTCTCGCGGTACATAATAATACCAAGGTATGACAGGATCTCCATATTCATCCATGTATATTCTTGCTTTCAACAACTTCTGGTATTCCTCTACTTGTTCCGGTAGTGTACGGAATACGCCGTCAATGATCATCATCACGTAAAAGAGTGGCCATTCAGATTCTACTCCATCAAACTCTTTCAACTCCCCTTCATTATAATATCTTCTATTAGGATCTTCAAGGACACATTTATATCCATCGCGGCTGAACCTTTTGAAACCGTATTTGCCTTGTAAACGCCGTAAAAGGTTCGATTTAGTTAACTGCAATAAGTGTTCTTCATGTGTGGCAAAAGCAGGAAATGATATTGTGGGTAGTAAGGCGGCATCTACTCCTTTAGAACTAGATTCGCGTGGAAGCATCGTTTCGAATATACTCCTGTTACGATTATGAGCATCGATATCTACGTAGACGACGCTCCACGATGCGCCTTTGTCGCCGAATAAGTTGCAGCCGTTTATTGCCTC
>k38_267111
CATATGTCTCAATGTTGTCATACTGACGATTTTTAACGAGTTTTCTAACTCAATTCCACATCGAACCTTGTTTTAAATATGATGTTTGTGTAAATGGTAACTAGCAACACTGAACTTGATCATTATACGTAAATTAGACACTTTATGGCAATAAAATATGTATTAAGGAGGCGCTTTTCGAAAGTTGGTAACTCCACTTTTTGTGAAAAATCTGAAAATACCTACGTATTTTTAAAAACTTCCTCTCGAGAAAATCTTGTGCGGTTTTTATTTCAGCTGCATATAATTCAACATTTATTAAGTTACAATTTAAAACATCAAAGTGAAACTATCAACTTTTGAAAAACCCCTCTAAAGATAGATTCACATTAGTACGTGACATCACTTACACTCAACGTTACAATGTGAACACATCTTAAAAAATATTTTTATGGACTTATTAAAAGGCTATTTTTAAGTTATGCGAAAATTTTATGCCACTTCTTCCTATTCCTCGACAATTTAAACACATGACTTGTTGGACGAACTTTCATTTCGTAGTTTTGTCTTTGTCATCCTCATAGTGTAAGACAG
>k38_267552
TTTTAACTTTATGATAACGCTTATCTTCATTTAAAAGCATGCACTGTGGTTATGTATATCAACGTGAAATTGTAAATTCCTTCAGATTATAACCTGACGTAGTTAGATTACAATCTATCTAACCTAACCTAGTTTACAATCTCATGCGTTTTATTATAAAATGACGGACTCTACAACTTTACGCAATTTCACATTCATGTCTATTCTGACACAGATTTTTTAGTGGAAGTCCGCTATCTTTGTATGTATTTTGAAAACGGGTAAGCCCACAAATTCTAGATAAACAATCTCATTTCGCGATAAGTCCGCCCATGCCGGGACAGCCTAGCGGGCAGATTAAGTAGGCATTACCACATTCATGAGATGCCTAGTGGCCCGTCTGTTTTGTGTTTA
>k38_268170
AAATCATACATATTATTTGTTATACGCAATTCAAAATCACACACAGCGTCATTCGACTATAACACCGCGCCGTTCACACTTCACTGTCACTGATCGTGTCTATAATTGTCTATGCGGCCCGTCAGGCCACGCCACTTCACTGTCAGGCCTACAATAGTGTAGGCCTAGATGCTTTTATCTCGATTTTGGGTAATATCTTACACTTGTTTTCTTCAAGCCTGTGAAATCTAGTGCGGCCTTGATTGTTCTGCCTCATAAAACACATTCAGGCTACGAATACATTATTAATTGGCTATTGAATTGGATATTAAGTTGTTAAATGACTATCACTGCCTCAATCGTTTTATCAGGCTTGCCAGAACACCAAAGCGTTTAGGCCTAAAT
>k38_268795
GAGTTATTTTATTTTTTCCCTTCCACTTGCTGCAGCAGTGTAAATAAGGAATACGATGCTTTTATTATCGCCATAAAAGAAGCCAGCGACAGCGTAGTGAAGCCCCCAGCGGTGATCTTGCTGACGCGCCGCGTGCGGATCATGACGATCAGCAGCGATCGCCGAAGCGATATCGACATCAGGTACCACGGGCATTCGTACGCTGAACCGGCTATCATAGCACTCTCTTCTGAAAGCTGGTTGCCCTGGTAGCAGTACAGGAACACCTGGTACATCATGTTCACCAGATAGGTGCCCATTGACATAAGTCGGACGAGGTTTCCAGTTTGCGATACAAGCTGGAACGCTGT
>k38_268839
CGTACTTTACTACGACGGCTAACCTGATGAACCATACGATAAGAGCGCATGGCGTCCAGAAAGAGAAGCAAGATGGTACAAATGACGATATGGAATCCGAGAAAAACGAAAGTAACAAGCGGTCTCCAATATGGCTGTACTTCAAATGCATAGACAAAGTGGCCAAGATATCTGTCTGTCTCATCTGCAAACGGCAGCTGTCTCACCTGACTTCTATAACTAATTTAAAAAAGCATTTGTACAGGAAGCACCCGGGGGTCAAGCTGAAGGATATGCACGATGGCAAGAAAATGCTCATAGCAAGCGACGGTCAGCTCTACGAAATTGAAGACGAGACCAAAGTGGAGACGTTGGAAAT
>k38_268944
CGTGATCTCCGCACAAAATGCCCGGTGAAGCCACAGAAACCGTCCCTGCTACAGAGCAGGAGTTGCCACAGCCTCAGGCTGAGACAGGATCGGGAACAGAGTCTGACAGTGATGAGTCAGTACCAGAGCTCGAGGAACAAGACTCCACACAGACGGCCACGCAGCAAGCCCAGCTGGCAGCCGCAGCAGAGATCGATGAAGAACCTGTTAGTAAAGCCAAGCAGAGTCGAAGTGAGAAGAAGGCAAGGAAGGCTATGTCCAAACTGGGTCTTCGACAGGTTACAGGGGTTACGAGAGTCACTATCCGAAAATCTAAAAATATCCTCTTTGTCATCACAAAACCCGATGTCTACAAGAGCCCAGCTTCAGACACCTACATAGTGTTTGGGGAAGCCAAGATTGAAGATTTGTCTCAGCAAGCACAGTTAGCAGCTGCTGAGAAATTCAAAGTTCAAGGTGAAGCTGTTTCAAACATTCAGGAAAACACTCAGACTCCAACCGTCCAAGAGGAGAGTGAAGAAGAGGAGGTTGATGAGACGGGTGTGGAAGTTAAGGACATAGAACTGGTCATGTCGCAAGCAAACGTATCAAGAGCAAAGGCTGTTCGAGCCCTGAAAAACAACAGTAATGATATTGTAAATGCTATTATGGAATTAACAATGTAACTATTTGACAGCGAAGACAACTCCCCCTTTCCCCCCTTTTTGGTGTTTGAAAAGTGGAACTACAGCTTGGTTTAAAATTTGTACTGTTTCTATCACTAATAAAGTTGTGGCTTCTTGTTGGATG
>k38_269261
CCTCCATGTGTCTAGCACTTCTTCACTCATTCCTTCACAATGATATTCCTTAGGTATTCCTATCCTTACTTTAGATAAATCTATATCTACAAGATCAACTGGCTTGTAAGCTCTTTTTATTGTTGTTGAATCCAAATTATCTGGGCCAGCTACACAATTCAATACAGTTACAGCATCTTCAATATTTCTAGTCAATATACCAGGCACATCCATTGAATTAACTAAAGGTATCAGGCCATATCTGGATACAAGTCCGTAAGTTGGTTTCAGGCCTACAATACCACATAGAGCTGCCGGATTCCTAGTTGATCCA
>k38_269905
GCTTGGCGTTTTCCAGTGCGAATTCTGCGAGAAAGTTTTCGACACGAGCAGGAAAAAGAAATCCCATGAGAAATCCGTGCATATTCACTCGAATTTTTTGTACAAATGTGGATATTGCAACGTGAAGTTTTCGAGTTCTTCAAAGAAAGAGGACCACATTACTAAGATTCACGGCGTGGAGGCGCCACGTTTGGAGTTCAACTGTCGGTCTTGTGGGGAGATTTTTGACCGAAAAAGGAGATTCATGATGCATATACAACGGGATCATTTGATGGAGAGGCGATACGCGTGCGAACTCTGCGATATGAAGTTCTTTATAAGTTGTGATCTGAAGCAGCACATGTTGAAACATACTGGGATCAAAGAGTTTCAATGTGACGTGTGCTTGAAGTCGTACGGAAGGAAGAACACTTTAAAA
>k38_270173
CCACATTTTTTTAATTTGTCATCATTTTGTGGTCTTTGACTTAACTTGAAAGTCATAGCAACTTATTTTATTTTGTATAGACTCCTTAACTTTCAAGCAAATAATGTAAAGCATAAAGAACGTGGAAAAACCGGTAAAAAATCAGGCAATGCCTTTACTTTTTTTATTGAAACGGACATAAATTGAAAACATGTTTTACAAAACGCTTGTTAACAAAAATTCTTGCAGTATTTTTAAATTTTTCAGTTACAAAATAATTTTGTTTTGACGATACATGACTGAAAACCCCGTGACCACCATCATTCCACCGAGCAACGCCGCGGGCAGTTACTATCTCTAAATATGATATCAATTCCGTTTTCTATGTTAATAACTTGACTCTGAATCAACTATCTTATGCTATAAGCGAAAATTGGTGTGTTTGTTGCTTCACTAC
>k38_270604
CAGAATGCCAGTGACAACTGCTTTTATTAAAATATAAGATTAAACAAATGGGTCAAACATCCCAGACGGCAGAGATAGAGTGACGGTGTGTATAGGAGCAAACACTAATCCAATCAAAGCCACAGTGTTTGCTGAAGGCGCTTCTCCACTGGCAGCCTGTTGTCTCGAGGCCGGCACACATGGGTCTTTCAGCACCCAAGTGGCTGCTCTCTTAACTGATTCCCGGGATGGTTCTATCAGAAACACTCTACAGCTGCCCTCGCTCACCTTAAAGCACCGAGGTGAGCAATAAATATCAGTGAAGGCTTAAGACTTCAATAAATAAGTACATGTTCCACATTGTTCTATTCATAAATAAGCTCAGTTCTTTGCAAATGATGGGGGTTACCCACACGATAAGGGACAGAAAAGTGGGCCAGCAAAATGGCACTGCGGATGAAAGTGCTTGCTGCCTACCCTAACAATCCAGGACCCAAGACCCGGGTGGGGGTCGAAGGCACACTCCTGAAGTTGTCCTCTGACCTCCACGTGTCTGCTGGGGCCCATGCACACTCACACAGACATTACTTTTTTTTTTTTTCATGCTTAGAATGAAAAGCTTTCGGTTGTTAGAATTGTTCATCCTTAACACATTCGGAAAGGAATTCCAATATATACCAGTATTTATGTGTGTAAGGTACTTAGTGTAGATAAGCAGCCATAAGGACCTCTGTTTTTCATCTCTCTCCTTCCATCTCTGTGGCTTCTGCCATCATCAGACTTGGTGGCAAGCACTTACACCCTGAGTCATTTTGCTGGTCACACTTATATTTTTGTCATTTTTATTTTTTTATGTTTTTGAGCAGCATTTCTCTATTTAACAGCCCTGACTTTCCTGGAACTTACTCTGTAAACCAGGCTGACTTCAAACTCAAGAGATCCACCTGCCTCTACTGGGATTAAAGTCGTGTGCCACCGTCACCTGGCTCCCAATTTATACCCTTAAAGTGTAATATCTCCAAATCCTGGAACAGGAATGTTATAGCTCTACTGACTTCTAGCTATTTGTCTTCCTAGAAGGTAACATAACATTTTAACCTTTTCAAATAAGGAAGCTGCTAGCTCTGAGCCAGGCTGGCATCTAATCTGTCTATAAACAATAGAACAGTCACTTTATCTTAACATTATTGGTCAGTATTATTTGATCAGTATAGGTAAATGAAAATCCCGTCATAATCTTCCTGCCAGGATGCTGTTAATCTTAACTACCAACTCCCAAGATTTTGTTCCTGCTTTTGTGAGACGGTCTCACTGGGGTCCAAGCTGGCCTGGAACTTGGAGCGATTCACTGGTGTCACCATTTGCAGTGTTGAGATTAAAGCTGTTGAGCCACCGTGCCCGACAAGGGTTTTGTTGTTAATGTTAATGGGTGTTCAGCCTACATATCTGTATGTCTATGTACCACTTGCATACCTGGTCCCCATGGCGGCCACAAGAGGGCATCAGGTTCCCTGGGACTAGAATTAGAGTTGGGAGCTGCTGTGTGGATGCTGGAGATTGACCCTGGATTCCTTGGAAGAGCAGCTTGTGCTCCCAACAGGTCAGCCATCTTTTCAATCCCTGGGTTTTGTGGTTTTGAGACAGTCTCATTATGTAGCTC
>k38_271278
CCAAGGCATAAGAATAAGGTTTAATGCTGCACCCATCAAGGCAGCCCTAGTGTCTGTCAACATGGAAGCTCCCTGAGCGGTGCAGACCTCTCCAGTGTCCAGCTTCCTCAGTGTCTTCCACAGGACTACGCTGTGTCTGAGGCCTCGGCACATGGTACCATCGAGGCCTGTGGTGGGGGAGGGGCTGCCTAATCGTCCTTCTTAAACTTGCCGTTGATGTAAGGCACCCAGTCCAGGATCAGCCGCCAGTCCGTGGCCCACACCAGTCCCACGGCACCCACAGTGCCCCACATGCCGGCTGTGGGAATCCAGTTTCTGGCCAGTTCCCGGTAGCGCGGGCCTAGAAACCTGCTCAGCATCGCTGCAGGGTCTCAATACTCAGGGTCACCC
>k38_273520
AAAAAATTGTTTGGGCATGAGAGTTAGGACATATAAAGATGGTAGTATTTCATTGGATCAGGAACAGTTTGTTAATGATATTTTAATGAAATTTAATATGTCAGATTGCAATGGTATTGACACACCAATAGAATATAACTTAAAATTAGATAAGTCTGATAATATTGAGAAACAGTTTCCTTATCAGCAACTCTTGGGAAGCCTAATGTATTTGTCAGTTTTAACACGCCCAGATATCAGTTTTAGTGTCAGTTATTTAAGCCAATTCAACAATTGTTTCACAGAAGTCCATTGGAGACATGCAAAGCGTATATTAAAGTACTTAAAGAAAACCAAGTCTTATGGATTGATGTATACCAAAGATGATAATAATTTG
>k38_273771
TTAGCTTTATTAATAATACTATTATTAATTACAATTATAATTACTTATTGCTAATGCCTTACAAAAATAACTTATATTATGAACACTGCCATCCTCACTTTATACTAGTAAAACTATGTTATACTAATGAAACTATTGTTTCTTAAAACTTTTTAGAATAGGATAAATATTGTCAAAGGCTTCATAAATCTCTTGTCGAACTTTGGCACCAGTTAGCACAACTTTTCCGGAAACAAATATTAATAACACTATCCTAGGTTTAACCATTCGGTATATAAGTCCGGGGAATAACTCTGGTTCATATGAACTGAACTGGCCGTGAGTGAGGACCAGACCTTCTAGTCGTATTGGGAATTTAACATCACAACTGCCCACCATGTTTTGTATTTTGAAGTCCAAGAACTTGGCTGTAAATCCAAGTTTCTGAATAATCCTAGCATATTTCCTAGCAGCCAGTCTCGAGTCTTCTTCACTTTTAGCACCTGTGCACACCATCTTTCCCGAGGAGAATATAAGTGCAGTGGTCCGGGGTTCTCTTATTCTCATGATCACCGCAGCAAAACGCTTCGGGTTGTATTCTGCATTACGCGCATGGAGTGCAATCTTTTTCAGATCTAGTTTGCAGTTCAAGTTAACAGTAGATACAATATTTTGTAGTTGAGGAAGTATGCCAGGGTCAGCAGAGTGTGGAGTCATTGGAGTCATAGGCGCTGGACTAGCTTGACTGAGCATCGGCTGGCCCACTAGACTGCCACTAGTAATCATTGGCGACATGAGGTTTTGCGGTGTCTGGGGCTGCATCATTTGCTGAGGAGTAGCATAGCTTGCGGTTGGCGCGTAAGTATGCATAGTTCTTTGAGGTGTACCCAAACTAAAGCCCACGAGAGGTGAAGCCATCGTTGCGAGGGTGTGTGATTGTTGCTGCTGCTGCTGCTGGTGTTGTTGCTGCTGCTGCATAGCATTTGGTAAGATTTGCTGATCTTCTTCTGGCTGATGGAGGGGTGTACCGATTCCCGGTATATTATATGGACTTGGAAGCATTTGATCCATTTTGAACAACTATTAAGAACTACGAATAACCTATAAAACTTTGCAGCGCTAAATTTATTGAAATTAAAAAACAATTCCACTTTGTTTTAACGTAAAACAAAACTGCTCGCCAA
>k38_274365
GAACGGTTTATTTGAGGCACTAGAATAGCAGCAGGAAGCCAGTGTGGGCAGAGAGGGCAGGATGGGACTCAACTGCATCGGGTAGTGGGAGCCTTCATCTGGAGGGGTGGCAGTCCTCCATGGGCAGCCTCCTGAACAGAGTACAAGGTGGGTACAATGATACCAGGGGGAGGGGTTTTGGTGGCGACACAGGCCTTCTGCTGTAGAATCTTTTCAGGTCTTCTTTGCCCACCCCAGAATCCAAGTGGCTTCATTCACACAGGGATACACTGAGCACACAGATATACATCTATTTGGATTAGACATCCTTGTCAGTGTGTCCACAAGATTCGGCGCTGACTCTGGTACTCTTGAGACTCCAAGGAGATCTTCACCCCTTCGCTGGTTCCCCAAGGGAGGTTATAGGATTGGCTCTGGAAGCAAGGGTAGCCAGTACCACTTCAACAGAGCAGGTATGGGTGAGTTTGGTACTTAGCCCTGACGTTGAGAGAGTGTGGAGGGGGAACTAGACACACCCAGGAGGAGCTGAAGGTTCCTAGGGTCCCCTGGGACCTAAAAGGAGCTGGGCTTTTCCTGAGCTGGGGGGATATGGAGAACACATGGGGGATGGTCAGGGGCTCAGCTGCAGCAGAGCCAACAAGCTAAGCAGGAGTCCAAGGCCCAGTAGTGGGATACTGGCACGAAGTCCGAGGCCAGCTGCGCTGAAGTTGCAGAAGGAGCTTTGGCAGCAGTAGCTGTTCACGGACGCCACACCGAGATTGAGATTGACATTT
>k38_274959
GTGGTTTTATTTAACTACCCACACACACACACACACACTTTATTATCGATATATTCTTAAGTACCACCAACTATTACAGCATCATTAACAGGCGTTCAATTATCGCTACTTAACAAGTTATGTAAGTACTATTTAATTGGATTATAACATAACCTATAGCAATGATTTTACTTAAACAAAGAGCTCTACATTACATTATAACACTACAGAAGGTACAATATAACATGTCATTTTGATTCGATAAAGTTAGTGATATTTTCAATACTGATTAGAACGCTATCTCTCAATAAAGGTGCTACGTTATATACACATGTAG
>k38_275191
CGACGACGGACGGAAATCTTTATTTATATCACACACGACGATGTTCCCCTAGAGTGCGACCGGCTGTGAACGTGCGTGACGAAAACGATACGAAAACACGACAGAATGGCGAACGAGGAGGTGTTGGGTCCGCGAAAAACGATGTTTGTATTAGTGATTGTTGTGGGGTGTTTTGCGGTGCTCTGGCCCAGGATCCTGTCCCCGCTGATCCTGGGCCACACGCGGGACCAGTTGAAGCCCAACCAGTTCGACCGGGAGGCAGGATGCTGTGAGGTAATGTTTGCATCGGAAGTAGCAGTTCTGGAGCTCATCAACGAAGTGTGCAACTCAGTGGTGCATGCTGACGTGAAAATATCACCGTACGCAGCTGCTGAATGTAGAAAGGCTGTGAACGAAACATGTGGCGTTGATATAGCAGCGTTTTTGAAACGCGATGAGAATGTGGGGAAGACGTCTAAGAACTTGGTCAATATTATGAAGAGTAGCAACAGTTCGTGCTTGAAAGAGCACTTTGGGATGCCACAATGGAGCCTCAATGCGCATACAGCGTTGAACTCTTGGACTATACCAGACACCGTGAAGCAAGAGCGCCCGTCCATGCGAGTGGGCCCGCACCCTGCTTTGCGCGAGAGAGGGCGCGCCATCCCACCAGGACCCAGTCC
>k38_275542
CTGACCTCAGAGGGCCCCCTCTACCAAGCAGTGGCCAACTGCACCAGCTGCCGCCGTGACCTGACCAAGCCATTGCTCCAGCTTCAGGATCTAAGGAAGACGCAAGGGGTGGGGTTGGACTGTCCATCCAGCTGGGGCACTCTCTAGCCATTGAGGGTCCCAGGCGGTCCCTTCTGTTATCCCTCCCGCTCATGGCTAAGGGGCTGGTGAACCACGGCCATATACTGCATTCAACTCTGATCCCCTTCTACCTACTCCTCCGCCCGCCCTGGTTTCCATCCCTCCACATAACCCTGCCTGACTTGAGCTTTGTCACATCTCAAGACATA
>k38_276192
TCCGGTTTTTGACTTTGAAACTTTCGGAATGTTTAGGTCGTGTAGGTGAAGGAAGCCGAGTGATGTGGCGGTGCGCGGCGCGCCGAGGATGGCCAGGCCGGGCGGGCGGTCTTCCGGGCGCGTGAGCGATGGACTGCTGCAACTACGGGGAGTACCGCGGGCACGGCGTGGCCTACGCGGGCTGGGAGGGCTACGGGTACGCGCCGCCGCCGCACGCGCCCTTCGCGCACGCCTTCTACCCGCCGCACGCGCAGGACCCCTACGCGAGATACTACCGCTACGACTACCCCGCGCACCACCCGCACCACAATGAACATGTATTGCCTATGGAATACGGCGCGTACGCGTCCAAGGAGTCGCGCGTGCGCCGCGCGGTCGCCCGTCGCGAGCGGCCGCTCATTCCAGCACAACCCCTGCCGCATCCGCCTACGCCGCCATTAGAATGTGGGATGAACGGCCGCGGTCCCGCGTACTGCGAGCCGCAAATGTGGCCGCACTATCAGATGGGCGCTTTGGGCGGTGGAGGCTGGGGCAGTTCGAACGCAGTCGCGGGCAGCTGGGCGGCACGCAGCTCCTGCTCACGTGAACACATGCGCTATCCTTCCGACTGTCGCCCTATGAAGG
>k38_276383
CCCCACTTTCCTCTTCGGCGGCATGTTGCGAGGGGTCTCTGATCCCCGCTTGCCCCCCGCGCCGCCGCCCCCGCCGCCGCTTTTGACGGCGCTCACTGGGTCAACGTCCGCCTCGTCGACCATCATTCGCTTGTCTATCTTGAACGGGTTGCCGAACATGTGTTGCCGCACGGGCTGCGACTCAAGCTCTCTTAGTTGAGGCGTCATGCGCTTGAGATACTCCTGGTAGTTGCCCATCTGTGCCACCGGCATGGTGTGGAGACTGTCCTCGTCTACCAAACGCGTGTGCGCTAGCGATGGTTGCAGGAAGTTTGCTCGCATTCGCACAACCTGATCCAACAAGTCCCTCCTCTGTATATCGAAGGGGTTCCTATACGTGTGCACTTGCGTCTTATGCCGTCCCCGCGAGAGTCCC
>k38_276637
AAGATATAGCCAATGATCCTGTCAAACAGTTGGAAGCAATCATAAAGAAAGAACCATCTGACAGTGACGATGACTGCTATTACGTCCTTGTTATAGATGATCCCAAAGACAAAGAAAATGAAAATGAAAATATTATACCAGATAAATCTATTGCACCAGACAAACCAGACTTTGAAACGACAATTGACATGTCCCACATTAAATCTGAATTAATCGATCCTGTACCAGCTGAAAATGAGCAGCCGATCGAACCGTTACAAGAATTCAATCAAACTCACAACCAGTTTGAAAATACTATAGACTCGTTTCTGGTTT
>k38_276643
CAGAAAAAGAACAAAATCTATCAACAATTTTACCAAAGAATTTTTGCTGTCGCAATCCTGATTCATAGTTTTTACAATAGATAATTTAATCATATTTGAGTAAGTAGGTACGCTGTCTTAGTAAACAACAATTTGTATTGTTACAGGCTGCCTTTAATAAAAAAAGACCTCTTTTTCTCTAAACTAATAGAATGTACTGAATATTTAAAAAAAATTAAATAGACTGACATCACAATCTTATTGCGTTTGACAATTTTTTACGCTCAATTTTCTTTTTGCTGGTCATTTAAATTATCTACTACAATGTTATCATCTTGCAAGGGACAGACGTGATCAGACGTGTCTTCATTTGAGATCGGTTGAGGCGGAGGCGATATATTGGCACTATTATTTTCGTTTAATTGCTCCCTAACCAGACCAGCAAGCGTTTGTTTCATAACCCGGGGTTTACTCGTCCTTGTTACAGAATCAATCTTCTTTTGCAATCTTGGTTTTGCGTTCTTAATTATCATTTTAAAAAACTTATTGGCGTCAATTTCTGTAAAGTCATTATCTGATTTTCTTACAACATCTAGAAAACAGTTTCTTATTACAGAATAAAATTTCAATGGAATCTTCTTTTCGCCAGTCAAAATTCTCGTGGACCCGGTCCAATTGCAGTGAGTTAATATTTCCCTGGTAAAAAAATAGTCTACAAGTTTATAGCATGAATCAAGTCCTTTACATTTTCCCGATTGTCCGCAAACAAATGTTAAGTCAGT
>k38_276988
CTCTTCGTTATTTAGATACAATTTAGACATGAACTGTGACCGCTGAAAACACGTGACACTCTTTTGAGATAGATATGACTTGGAGGATTTTATGGGAGAAAAATGAATAATTCTGTTGATATTCAAGCTGTGCATTATTATATTCAGATACTCTTCGGTAAGCCATAAACTTGACTGAAATATCTCAAAAGTATTAAAATTACAACACCAAAAGAATTAGCCTTTTGTCAATCTATGGCTAACGATTTGCTTGTCTTTCTTCGTTATCTAATTAATAGGATTCCATGACGTAGTGTAACATAGGAGAAGACCACACATCGCCTCACTTCATTACCTCGCTCGGATCAAGCCCTTGTTTAGCGCCCGCCGAAATTGTTTCCAAATTAATATGCCGGCTTAAAACATCAGTATTTTCCCCGAAAACAAATGAACTTACACAAGTATAATTGAAGTATCTTACGCAACACCAACTGTTATTATTAATCGCGGATCCGCGTCTCGGAATAATGTTTATTCAAGCAAACACGATACGCCTTATGAAAACGGGGGAGAATTACTGTGACGACGTTTTCGTACCGATTTT
>k38_277023
CTTCAACGATCCTTGGACTGTCCTGACAACTGCAACGGCAAGGCAGCTGATTCTCGTCTCCTGACCCCTACCGCTTTGACCTCTGGCCCAGATGGTTCATTATACGTCGGCGACTTCAACCTTGTGAGAAGAATAACCCCCGAGGGCGTCGTAACCACCGTGTTGAAACTAGAAACCACCCAAGTGGCGTACCAGTACTACATTTGCATATCACCTGCCGACGGAAATCTCTACATATCAGACTCGGAAAGGCACCAAGTTCGGAAAGTGCTTCTCTTGGAGAAAGTACGTGATCCAGCTACTAACTCTGAACCTGTGGTTGGCAATGGTGATCGATGTGTGCCTGGAGACGACTCCAACTGTGGTGATGAAGGCCCAGCTATTAAGGCTAAACTGGCTCATCCCAAAGGTCTTGCTATTGCTGCAGACAGAACTATGTATATAGCAGACGGAACTAACATTCGAGCAGTTGATCCAAATGGCATCATCCACACTTTGGTAGGCCACCATGGTCACCACAACCACTGGTCTCCAGTTCCATGCAGAGGAGCTATACCACCATATGAAGCTCAACTACAATGGCCAACTGGAGTAGCTCTTTCACCTCTTGATGGGTCGCTATACTTCATTGACGACAGAATAATACTGAAGCTGACCGCGGATATGAAGATCAAGGTAGTTGCTGGGCAGCCGTCCCACTGCAGGCTTGGAAGCGATGGAAAGCCAATTACTAAGCCGATGAACAAAACGAATACAGACTTCAGAGAAGATTCCAGCTTAGGCACAATCTTAGCTCTAGCATTCGCACCGAGCGGGATTTTGTACGTTGCCGAGTCTGACTCAAAGAAATCGAACACGATCAAGTCTATTGATCCTTCAGGAAAGATAATGCACTTTGCTGGCAAGGTCCAAGAGAATCTGAAAGAACTTAGCTGTGAATGCAATTCTTCTACTTCGGCCACAGTAGTGCCAATGAATCCTCGGGGCGAAGAAGCTGGATGCCCATGCAGGCTAAGTGTGGCAGCAGGAGACGAACCGCCCACAAGTACTGAAACGCTGCTATCGTCAAACGCCAAATTCCAAACGATATCAGCTCTAGCCGTTACCCCAGATGGAGTTTTGAATGTTGTAGACCAAGGTTCTCTACATATATTAGCCCTGAAGCATTATTTGCCAACGCATGATGAGAATGGAGAATTCAGAATACCTTATCCACCCACATCAGAAATCTATGTCTTCAACCGTTACGGTCAACACATTACTACCAAAGACTTGACTTCTGGCAAAACAAGATATTCATTCCTGTATTCCAAAAACACCAGTTTCGGAAAATTGTCAACAGTTACTGATGCGTCTGGAAATAAAATACAGCTGCTCAGGGACTACAGCAATGTTGTCAGCTCGATAGAAAACACGCAAGATCACAAGTTGGAACTGAAGATATCTGGTATTGGTTACCTAACAAAGATAAGCGAAAAGGGAACATCTGAAATCGAGTTAGATTATGATGCTAATAGCGGTTTACTCAACAGTCGATCAGGGGCCAGTGAAACAGTTATCTACAATTACGACGAACTCGGCCGCGTCACCAGGATTATTATGCCTTCTGGAGAACAGGTCCACATAACTTCAGGCCTGGCCAAGAACTACGGACTCGCTGTTACAGTATCCAACCCAGCCAGTACCATCCCCGTTGGTGTAGCTAAGAAGTGCGAATACGTACTACATGGACAATCGTTCA
>k38_278096
CAGCAATCGTGCACGCAGAACTCATTCTTCTCTGAAGAGGTTTATTCTAAAATCAACCTGGATTCGCCTACTCAGCAGGTAGATTTAGCTGACCAATGCGAGGCAGAATCGGGAGCGTCTTCTCCGATCCAGGATCATACACAATCTATGCCTAGTTACGTTTACAGAGAGGAAGTATCTAAGTCCAAGAAGAGAGCAGCAACAGTAGATCCTATGGATAAAATCATCGACTACCTCAAGAGTAAGAAGAAGAAAGAGCAGGATGCGGTGGACCTCCTCTTCATGAGCTACTCTACAACGTTCAAGAGTTTTTCAGCGAGGACGCAAGCGAACTTGAAAGTGACGTTAGCAAAGGCTTTCTCTGATGCTGAGTTGAGTGAATTGGATATGAAATCAAATAATGGTTAAGAAAATTTCCGTTAAGTTTATGTAATACGAATTTTCCCATGTTACTGTACTTTTAACTGTTTCTCTTAATTGTTATTGCTTTAGTCATACATTAGCAAGATGTCTGATCTTATTAAGCCCAATAATATGTTTATTCCCAGTTGTGCGTCG
>k38_278232
GACTTCGCGCTGTCGCGCTTCAAGTTCCTGGAGCGGCTGCTGCTGGTGCACGGCCACTGGTGCTACGACCGCCTCGCGCGAATGATCCTCTACTTCTTCCTCAAGAACGCCTCATTCGTGTTCCTAGTGTTCTGGTACCAGCTGTACAACGGGTTCTCGGCCATGGTCATGATCGACCAGGCGCACCTCATGTGCTACAACCTCATGTTCACCGCCATCCCGCCCATTGTCATAGGTGCATACGACCGCGTGGCGCCGGGCGCTTTACTAACGGAGCGGCCGGGCCTGTACAGCGCGGCGCGGCGCGGGCTGGCGTACCGCGCGCACTCGTACTGGCTCGTCCTGGCCGAGTCCGTCTACATCAGCGTGTGCATCTACTTCACCGCCGCCGCCGCCTACTGGGACACCGACGTGGGGCTCTGGTCCTTCGGCACCGTCTGCATGACGGCCTGCCTCGTCGTCATGCTGCTGTACGTGGCCATCGAGACGCGCAGCTGGACGGTGATTCACGTGCTCGCTCTGAGCGG
>k38_279850
GCAAAACCCACCCGTTAAAGTTTCCGGGTTGCTTCTTCCATACGCATGCGCCGCGTGGTCCGGCGGCAGAGACCCGGCGGCGCGCCCTGTCCTCCAACCACGCAATCTCGATGGTGCGCCACTAATTGCACCCATGAGGACTGGAGGAACAACCTCACGTAATTAAGGAACGGTTCGTGCGAGCTGCCTTTTGCATTTCTTCTCGAAAAACAGATATGACATGACATGAGACTTCAAGTGTGCCAGGCTTTTCAGGTGTATGTAATAATACCAGGTCAAATAATTCAGAGCTAGTTCGGTCCCCACCATCTTTGATCAGCCGCTGGACTTGTGATGAATCCACTTTTAAAACAAGCTTACTTGGACACAAATTACCAGTAAACCTTTA
>k38_279967
AAGGAGGAGTATCCGGGCATTGAGATTGAGTCGCGACTCGGGGGGACAGGGGCCTTCGAGATTGAGATCAATGGACAGCTGGTGTTCTCCAAGCTGGAGAATGGAGGGTTTCCTTATGAGAAAGACCTCATGGAAGCCATCCGAAGAGCCAGCAATGGAGAACCTGTAGAAAAGATCACCAACAGCCGGCCTCCCTGTGTCATCCTGTGACTAAGAAATGATTCTTGGAAGCTTGGTTCTGGGGTTTAAACCTTTCCTTGTGGTTACGCTAGGAATCCCTCTACCTTTAGCCCCTCACTTGGCCCTAGGTAACTAAGACCCTGACTTCACTTTGCCTCTTAGGGCACAAGGAGGGACTAGACATTTCTGTGGCCAAAGGCAGAAAAGAGATGTTCTCTGTGAACATCACCATCGCTCTCCCGGGATCTGTGCCCTCTGCAGTTTGGTCCTCTCCCCAGCGTGGCAATACCTTTCAGATGCCACGGTTGCTATAACTTATTTTCCCTGAATCCTGGGCAGTGTCGG
>k38_280015
ACCCCTTACCAGAGCTTATTTTTCTCCACCTCCTGGGACCAACCTGAGGCTGAGCAGGCTAAAGCAGCCTTGAATGTTGCCTTGGTGCATGCTGCTCCAGACACATCCAGCAGGGAGCAGTAGCACCTTGGTAACATCCCTGGCTTTGTGGGGAGGTGGGGGTGCTTTCTACATTCCCTAATCCATCTTTAGGGTTGGGTGTTTCATCCCATTTCTGTGAACTCCCTCTCTTGCTTTTCTCAAGCTGGTTTTATTTTTTATCTTGTTCTACCTTTCTTTCTGGGGACTTCCCCTTCCCTCCACCTCCAGAGTTTGTGGTGTTACAGTGGTATCTGCAGTTCTGAAGTGGGTTTTTTTCTTTTTGCTTTCTCTGGAATGTAGACTGTACATGTTTAATAACTTGCCTTCTCTATCCTTGCTCAAAAATGTGGGATAATGCAATGACTGTGCCCTGGTTGGAAATTAAACTTGTTTTAC
>k38_280224
GCTAAAGATTTTCTTCTGACACGATCATGGTGCTCTACCATTATTGGCGTTATTTGAAAGCCCATTAAATAAACTTTAAGAAAAACACATTTTTTTTATAAACAAATTGATATTATCGATATCGAACTTCATGTCAAAAGCGACATGACGTACATCACTATTTTTACACACACACACACAGACATGGGGGCGGTTGGCCGAAAATATAATTTATTAGAAATTGTTAGCAAAATGGCAATCGCCATGGCAAACGCTGAAAACTTTGGCATGTTTTCGGCGAGAACACGTTTGCTGACTTCAAAAGTGACGTTTTCCTATTTTTTTT
>k38_280502
AATTTATATAGCTTTATTTTTTACCTTATCAAGAGATAGAGAATTTTAATATGCATATATTGTCTGACTTAGAATCATGTGTGTCAGCATTACCACTTAAAATGTCCACCTACTATGTCATGTATGAGTAAGAGAGAATCAAAGATGTATCTAACATGAATGGTTATCTGTAACTGTCATTGTCATAAGAACTGGGATTGATTTAAGTTATCAAATATAGTAAGTACATTAAACATGTCATTCTCCAACACTAATGTCGGACTGAGAGCCCAGTAAGCTGCTTTGAAACTTGTAAATTAAACCGGAT
>k38_280535
CCACCAGAACCATGTTATCAGACGGTAATTTGGGTAAACGTTTTTGGGCTGAGGCAGCTAATACAGCTGTGTACATTTTGAACAGAACTGGACCCAGCCCAGTTGAAGGTAAAACTCCATTTGAATTGTACTATGGAAAGTCTTTTAATATAGCTTTTTTGAAAACAGGATTTGGAAATACAGTGTGGGTGCATGTGCCTGATGAAAGGAGAAAGAAACTGGATGCAAAGAGTAAATGTGGTATATTTATGGGATATGCTGAGGATACGAAAGGGTATAGAATTTATTATATGGAAGGTGATAAGGTATGTATAGAGAGAGAGATTGTAGTTGCACCATATAAGAGGGAGATTGAGAGGGATCAAGCTAGGTTAGATATGCGTGAAGAGGAAATTAACAGGAAGGATGAGAATTTTGAGAGGATGAATGAGACAGTTTTTGTGAGAGAAGATA
>k38_281575
ACACTTAAAAATCGATTCAGACTCAAGCATAGAGTCTGATTTTGGTAGTTCTAATTATTAACCTTCAAAAGATCTCAGACATGAGTCGAATATTGAGCCTCGTTTCGTAATAGCCTAAAAACAGCATATACTAGTTTGACGAAGTTGTTATTTATTCCCGCATAATATTTTCGCATTTGGTTGTGTTCAACATTGTGCGACAATATCCAACAATATCTATGTGATTTTGTTAGTTTATTTAGATATAATTGACTTTTCTAAAACAAATATCTTCAATAATTTATTTGTACTGAACTTTTAAACTTGACTTTTTAGTCGAGTGACAAAAATATCTTTTTT
>k38_282994
CCAGATGTGATTGCGGTTTTGTTATGAATAAAAAAAATCATCATCATTTTTATACTATGAATAATGTATGTTTAAACAGTAAATAAGTAGTATATCCGTTAAGCTAGCAACCATAACACAAGCATATTCGTTGATTATTTTGTAGCTAAATGGCGCTGTATGAAATTGCCCAACGATTTTTTTACTTTTATTATTATTTCAGCTACACTTATGGCGTCCATAGCACATAATAATATACTGCTGAGCATAGGCCTCCAATGATTTCGAGATTAACTGATTGCCATTGCCACAACCTCTATAAGCTCATCTCACCTTCTTCACCTTGTAGGTGGACGTCTTAACAACAATAGCTTGGATAAGTGATACAGCTCAGTAGAGTCATCTAAAATACCTTAGTGCCATAAGATAAAGGTCTACATCCAGTGTGTGTTTATCAGTGATGACAAATTGTTCTGAAAA
>k38_283139
TACGGGCCCTAAACGCCGCAACAATGTTAGAGTCTACGACGACCGCATTTTAACTGCCCAGAAGCAATTGATGAGTGGCGAGATAAGTGTTGGGCACTTCCTAGAAAAACTTCGTTAATTTGTATTAATTTATATTTAATTGTATTTGTAAGTGTTATCTAATAAAAATATTTTCATTTGCGTTAGACATTTTATTTAAGTAGTCGTTAATTATGCTATAATGGCTAACTTGAAGAAGAATAATGAGAATTTTTGTTAGCTTGTATTCTGTTTTGTTTTTTCATATGAGTATTGCAATATAAACATCATTTATATTTCATTTTTATCATGATATCTTATGAAATAATAATTTACTATAAACCTTTTGAACTCCCAGAACCTAAGTGCGT
>k38_283169
CGGAAAAAACTGCATACTCTCGTGTGAAAAGCGAAAAGCGGACGACACCGATCTCAACAAGGATCTCAAAAAGGCTAAGTTGGAGACCAAGGCTCTGAAAGCTAAGCGGCCCGGCTTCACAGATGATCGTTACAACGAGACCTCGTACTACATGGAAAATGGCCTCAGGAAAGTTTATCCGTACTACTTCACGTTCACGACGTTCACGAAAGGGAGGTGGGTCGGCGAGAAGATCCTGGATGTGTTTGCACGGGAGTTCAGGGCGCATCCCGCTGCTGAGTACGAACGGTGCATCAGGGCTGGCACCCTCACTGTCAACTACGAACGGGTGGACCCCGACTACCGGCTCAAGCACAACGACCTCTTGGCTAACGTCGTCCATAGGCACGAAGTACCGGTCACCAGCCAACCCATCACCCTCGTACATATCGATGAGGACATTGTGGTTGTCAACAAACCGGCCTCTATCCCCGTTCACCCGTGCGGCAGGTACCGGCACAATACCGTCGTCTTCATCCTGGCCAAGGAGTACAACCTCAAGAACTTGAGGACCATACACAGGCTGGACAGGCTAACGTCAGGGCTTCTGCTTTTTGGACGGAGTCCTAAGAAAGCGAGGCAGATGGAACATCAGATCAGGAACAGGCAGGTGCAGAAGGAGTACGTTTGCAGGGTAGATGGAGAGTTCCCAGATGAAGAAATCGAATGCACAGAGCCGATAGAGGTGGTGAGCTACAAGATCGGAGTATGCAAGGTCTCTCCCAAGGGCAAGGACTGCTCCACCGTGTTCAAGAGGCTGGGCTACAACGTGGCCTCCAATACCAGTGTGGTGCTGTGCCGGCCAAAGACTGGCAGGATGCACCAGATTAGGGTCCATCTGCAGTATCTGGGCTATCCAGTAGTCAACGACCCTCTTTACAATCACCCGGTGTTCGGGCCCCTCCGCGGCAAAGGCGGCGACACAGGCGGCAAGACCGATGAGCAGCTGGTGCGAGACCTCATCGCCATCCACAACGCCGAGAACTGGCTGGGAGTGGATGCGGCGGATGATGACCTGCTGTTCTCTAAGCCCACTTCGGATGATAAAGTGGAAGATGACTGCGACACCGGTCCGGCGTCACGGGAGTCGTCGCCGCGGCTGGAATCCCCCGCGCCCG
>k38_283497
ATTTATTTCGGAATGTATTACATCAGTAATATCAAATCATTGTAAATACGCTGCAGCAGCAAATTACATAGAATGGAACTAAAATAAATTTTGATAACTCAAAAAATAAAGGCCTGTCTACACAAACTTATGACATGTCATTTTTGAAGCCAACGGTCATTGATTCTAAATTCTGTACTTTCTTACTGAAATTCTTTATGAATAAACACAATATTTAACGACTAATTTACACTTCCCACTGTCATTTCTAGTCATGTAACCAAAGTATTACTTAATTTCCTTAGATAGGTGTATTTAATGAATTTAGAGTAAGTTTAGCCTAAGTGAGTTACTATAGGAATGCGCGACAAACTTGTGACTACCCCAAATTGTTGATCGATATTGTGAATACGGCTTAGCATAGAAATAAGGACAGATATTGAATAAAAGCATTTGAAAACCGAA
>k38_283948
TACTGTTTAGGACATTCGCTGCAAGTCTCCATGTACCGCGTGTCGGTGAAGTTACTGTCGGAATGCTTGAAGGGCAGTGCACACTTGTTGGGGAGGTTGCAAGGAGCAGCAGGCAGGTCCTTATTGTCACAGCGCCAAGGCTCATAGTTGTTCAACGCCTTGACTGGCTTGGGGTCTGTCATCCAAGTTAGCGCTTGGGTTACAGTGACGAACCATACGTCTGGTAAGTCGGCCGCCCATCGGAGGAACTTGTGAAGGCCTTGCTCCAACTCCTTGATCTGGAACCAGTTGGTGTGGAACGGCATCATGTACGGCGCCCGGTTCTGCTCGTAGTACCGGTTGAAGTCTTCCTGCAGCCACTCTAGTACATCATCAGAATCATGATTGTGGAGTACACACTGGTCCAGATATGGG
>k38_284293
TCTGCCTGGCCCGGGACTCCACTCCCCGGAGCAAAGGCGTGATCTCACCGTCAGCCCTGTTCATATCTTACAACTATGGCAAGAACTTTACGAACAAGACTGAGAGCTTCCGTTTGGGAGACACAGCTGATAGTGGATATGCACAGTTGGATAAGTTCTTCAACCATCCAAAATACCCAGAATTTTGTGTATTTGTGGACTCCACCAACAAGAAGCTGTATTACACAAGCGACAATGGCCGCAATATCCACAGATCAGACCTGACATTCCACCCCAGTGAGCTGGCTTTTGATGAAGAATTCCCTGATCGATATGTCATTTTGGATAAAATTGACACTAGTCGTAAATTGTATCTCACTGTTGATGGCGGGAAGACTTTCAAGATGATCAATGGCTTCGTAAAGACATTTTTCTGGTCATCTGGCCCTGGCTTCTCGAAGGTTTTCTATGTGGAAAGATGGAAGCCAGATAGAACGAGTACAGTATTCAGCGCGAGTGATCCGGCGGACTTGAACAACGCCGACGTGTTGTTCGAAGAGGCCAAAGACTTTCAGATAAAAGGAGACTTCATGTTTGCGACGAAGCAGTCTAAAGAGCGAAACACACTGCACCTCTACATCTCCCACCAACGAGGCCCGTTCTACAAGGCAGAGTTCCAGACCGAACTGGATCTGAAGAAGTTCCACATAGCAGATGTCACTGACAAACGTATATTCGTCTCTGTCATGCACACCGACTCTTTAGCCAATTTGTTCGTGTCGGAAATCAACAATAACTTCTCACAATACAACTTCGTATTGAGCCTGGAGCAGATATTGTGCTATTTCCCCGATGGCAACTGGAAGGACA
>k38_285493
GTCTTGTTGTTCTCGTATTCGCCGGACCTCTTCCAGATGTCATTTCTGATCTGCTGCAGGTCTCGCAGCTGTCTCTCGGCCTCCTTCCTAGTGAAGGCGACAGGCGGTAACTTGGCCAGGCGCTCCTCGGCGTCAGACAGCCAGGGTATGAAGGACTCTTGCGCCTTGCTGTACTTGCGGCAGTGTTCCATAGCGGTTTGCAGCCTGGTGTACCGGTCGACGATCTCCCGCTTGAGTTTGTCCCACTGTGCTTGGACTCTATCAAGGTCCTTGCGAAGGCCTTGGTAGGCTGGCTTCTTCTCCATTTCGCGACCTTTGTCTAGAAGCATGATGAGCTCATGCTCCCTCTGATTGAGGTCTCTATACAGCGGCGTGTGCGTGTCCAGTTGTTGCTGCAAGCGCACTGCGTCGGCCGACACGTGTAAACGAGCGGGTAGCGCGCCCAGCTCAGCTTGCAGCCAGCCGAGGGTCTTGGCGACATTCTCTTCGAGGTTGCGGCCTTCCTTCAAAGCGCCCTCAATCTCCGCCTTCCTATGGTCCAGTTTCCTTTGCAGGTTGTCGTATTGTCTCGCCACGGCGGCCAGTTTGGCCTGTATGTCCTGTCGAGCGGCCGCGTCGGCCAACACCGCGCCTAACGCCGCGCCGGCCGCTTCCAAGTCCGCTAGCAATGGCCGCTGGCCTTCTAGTTGGCGCTCCAGGTTCTCGATCTTCCTCAACTGCTCCTCCGGCTCGTTGTCCAGCGACAGCCTGTCCAAGTTGTCGGCGATGGTGTGTAGTGCATCCCTAAGGCGCGCGAGCCCGGCGTCGAACTCGCGAGACGTGTCCGCCGCCGCTCCTAGGCTCTCTCCGCGGGCTTCCAGTCTTCCGAGCAGGTCGTCCCATCTGTCGTGGATCTCCTGCCGTTTCTGGGCCGTCTTGTTGGCGTC
>k38_285771
CACAACGCTGACGCCACTGATGACGTCGTCCAAGATATACTGCATGAGACTTTGGAAATTGAAGAAACCAACGAAGAGGAGAAAGGCTGGGACGCGCCGCGCGTGACCCGCATCCTGACGCACGACTTCCCGCAGTACTTCGCGGTCATATCCCGGATCCGGCAGGAGGTGCACGCTATCGGGCCTGAAGGTGGCATGGTATCCAGTTCCGTGGTTCCCCAAGTGCAAGCGGTGTTCCCTCAGGGCGCCCTCACCAAGAAGATCAAAGTCGGCCTCCAGGTAAACCTCTTCAAGCCTCGCAAGGGCGTCAAGGACAAAAACCTCAAAAAGATCACGGTCAATAACGTTTCTAAGAAAAAACGCTTCTCCCTCATTTGGTAGCGTCAAAACAGAAACCAAGAGTTTAAAAACAGCTTTAAAATTGTATACTGCGCTATGTTTGGTATTAATGAATGTGTAAT
>k38_285911
TGTTGCATTTGTGGTCCTGGTTTATGAATAATTTCGAAAGTGAATTCTTGTGTCAATAATACCCATCTACCTATTCTAGAGTTAACTTCTTGCTTATTTATCGTGTATTTGACAGCGTTACAATCCGTATAAATTTTGAAATTAGAGCCCAATAAGTAGTGCCGAAATTTTTGTAAACCGACCACAATTGCTAAAAACTCCAACTCAAACGAATGATATTTTTTTTCTTCGTTGGTTGTCTGTCTACTATAGAAATGAATTGGCTTTTCCCCGTTTTCAGTGACTTGTGTTAGAATGCAGCCTACGCCGTCACGACTAGCATCAGTGTATAAAATTGTTGGGAGTTTAGGGTCAAAAATTGTTAATAAAG
>k38_285947
AAGCCTTTTAAGTTTACACTAGGCAAGCAGGAGGTGATCCGAGGCTGGGAGGAAGGGGTAGCCCAGATGAGTGTGGGTCAGAGAGCCAAACTGATAATCTCCTCAGACTATGCCTATGGAGCCACCGGGCACCCAGGCATCATCCCACCACATGCCACTCTTGTTTTTGATGTGGAGCTTCTAAAACTGGAATGACAGAAGTGGCCTCCTCCCTTAGCTCTGCACGTGGATCTGCCATGGAGGAATCTGGTACCTCCAGATGGGTGCACATGAATCCATGGGGAGCTCTTCCTGACGTCCCACCACCCTTTGTATAGACACCTACCCGACTGAATGTGTTCCGTCACTCAGCTTTGCTTCGGACACCTCCATGTCCTCTTCCCCCCTCTGTATGTGTGTTGACCTAA
>k38_286898
AACAAATTGATAAACACCGAGATTCTCTTATTACCTACTACCACAACAATAAGCAATGTTATTTCATGTTTTCTTCATTCATTTCATTCGCTTTACATTGTATTATCTAGAAAAAATATGTATTATTTTATATGCTTAACTAGATCTTCGGCTTTTACGAGTATAATAAAATATGTCTCTATGTCTAACCATATATTTTCCATATCGTGAATTTTATGATCACAGTGATTGGTGTACTGTCAGGTAACTATTTGGAATGATCGCGATCTCTATTCGTTTTAAGTTAATTAGCGTAAATGTACCTAGTCCTGAAAAACATATAAACTTTCTAACGTTAGGTAAATTCAGCTCCG
>k38_287259
ATTTTAGATCTCTAGGTAGCTCGGTTGGTCGGTCAGTAGCTCAGTGGGTCGGTGGCTCAGTGGTCCTGCGCTTCAGCGTGCAGGCTGTAGTAGAGGCCGCGGCGAGCCATGAGGCGCGCGTGCGAGCCGCTCTCGGCTACGCGGCCTCGAGCCAAAGCGCATACCAGCGCCGCGCGCCGCACCGTGCTCAGCCGATGCGCGATCGTCACGCACGTGCGCCCGGCGCTCGCCGCGTCAAGTGCCTCTTGCACGATCTTCTCGCTCTCGCTGTCTAGAGCGCTGGTCGCCTCATCGAGCAGCAGTATCTTGGGGCGTCGTATCAACGCCCTGGCGATCGCCACCCTTTGCTTCTGTCCCCCTGATAGCTGGGTGCCTTTTGAGCCGATGTTAGTGTCGTAGCCCTAAAATTAACATGCACTCTACAGAAAAGTATAGGT
>k38_287494
ACAGGTTATCGTAATAGTTACCTTTAAAAAGTGGTGCAACTCAGCCTTAATGTATACCAATTTATGCTTGTCATATATGAGTCACGACGCAATATAATATTATAATCCATTTTCACCGTAGCAACAAAAATATGAAATTTATAATTATTACTAATATGTAATTTACTGCGCCAGAGCATTATACATGGACGCATGTTGTATTCAGCATAGTCCAAATGCTACAAGCCATTTACAGTTAGCTACTACGTCACGTTTTATCTACAATTTTAACCATATCATCCGAGAATACAAAAACTGTCTCAGTTTTAATTGGATCTGTAACTTCCATCATCAGTTCAGGATCATCTTCATTTTGAGTGTGCATTTCATTAATTGTTGTTTCATCCTCATTATTTACATCAATAGTGATGATCGATTCATGTGTTGATATTGGATCGGGTGACGTGGGTTTAAGCTTTGGTTTCTTATAAATTGGTTTAAGTTTTGTCGGTACAACTTCAACAACACTTGATTTTTCTGTAATATCTTTTGACTGCAATTTCGTTTCGTTCAAAATTCTAATTTTAGGGGTAGATTTACTGTAGGTCCTA
>k38_287765
CTAAGCTCCACCAGTACCCGAATATGACGTTCATTTGGACCGAGATATCTTTCCTCAACGCGTGGTGGGAACGCTCGCACCCGGTCAAGCAGAAGGCTCTAAAGAAGCTAATCAAGGAAGGTCGTCTCGAGATTACAACTGGTGGCTGGGTTATGCCTGACGAAGCTTGCACACATATCTATGCGCTTATTGATCAGTTTATTGAAGGGCACACTTGGGTGAAGTCAAACCTGGAGGTTATCCCGAAATCGGGCTGGTCCATCGATCCGTTCGGGCACGGACCCACTGTGCCTCATCTACTCGACCAAAGTGGTCTCGAGGGCACCATCATCCAGAGGATTCACTACGCGTGGAAACAGTGGCTGGCGCAGAGGCAAATCGAGGAGTTCTACTGGATTCCAGGTTGGTCGTCCAAGAAACCTGGACTTATAGTTCACAATCAACCATTCGATATTTATTCGATCAAGAGCACCTGCGGCCCGCATCCGTCAGTTTGCCTCAGTTTCGACTTCAGAAAAATACCCGGCGAATATTCTGAGTACA
>k38_287893
TCGTTTATTTATCCGGTATACGAGTTTCCATAAACACATGGCGATGAATATATGGATTCTGTACATTCAATATCAAAGTAAACAATAAAATGTATATTAATAAATGTAAATATATATTATTATGATCTATTAAATTATTTGGCACCGAGACGCGATACTCGAATGTATCGAAATGGACGCTAAGTACAAAAAGTTACAAATCATTTTGATACAGAGAAATAACCTTCGTATCGCAAAGTCAAAATACTCGTTCATGTGCCAAATATAAGAACCTTCCGTAAACAGTTTCGGTAACGTCTCTAACATTTTCGCAGATAGGAAATTTCATCAAAACATATAACACGATGAAAAAACTCTGTAAGTAATTTCAGTGGCGTATATTGACTGAGCGATACAACATAATACTATTACATCATCGAAGTAAATTTATATGAGGAGCGGGGGTCGCGGAGCTATACATATCTACTGCAGCAAGTGCGAGAGGAAAAGGGAATCCCGAAATGCATACGAGAGAAAGAGAGAGGAGAAGAAAGTAAGGGAAATGACTAACAGAATAGGAGATTGATTTATCTAATGAGATTTGGTGATAACCGTCGGGTGGATCTGCGTGGAGACTAGAAGAGGGCACTACATAGCTCCTTAACTAACTACGAATTCCGTGATGGACGGATCATTGCTTTTTCCACATTTCCAGGTACATAAACTAAACCAACGTTATAATCTTTGTCAAACTCATCACAATTGACAGTAACATTCAGTTATACAAAAATACATCTCACTACTACCTAACTAAACTAACTTCTGTTTTAAATTCTCTTCAACGACGATAACTTTATTAATTCTGTCCGCGACACTCCCGCCCTCGCAGTGGTATCACAATTCTTAACAACAACAACGATCCATAATACTCTGCTAGAAATGAATGTACGACACAAACTACGAAATGCAGAAGGGTGATGATTGATTGACAACGATTCTCTATTGACAAAATGCGTTAATTTTAATATTTCGATGCTAAATTCGATGTAAATATCAATGCTATTGAACAAGAACATTTAGAATTGTTTA
>k38_287939
TATGTTTCTGCAACATAACAGTGCTATGTCTGCCGTACATCGTCGCAGAGAAATACAAGCTGCGTTATACCAACGCAGAGAGCCCCGGCCAGTTCAAGCAGTCCACGACTAACGCCACCAGACTGTTTCAAATGACCAGGCAGATATTAGAAAACGAGAAGTGGAGTAATTTATTTGTGGAGAACATCGGCGAGCTCTTATTGCTCACCGCCACGCATTTGAACGACCATGCAGACGCGAGTGAACGCTTCGGGGTGAAAGTGCCCAAACAAAGTGACACGTTTTTGTACCCGAAGGAGGTGTTTTCGGCGATACTACAGTACTTTGGAGAACTAACTGATGGTGACATCATGCAATATCTGTGCGAAGACCAACCGGTAGCAATATTCAAGATT
>k38_288141
GAAATGAAATAGAAACGTAGAAAATCTCTTTTGTGAAACTGTCTAGATGGTATATTTGGATGGAATAAGCTTTGTAGATCGATATTCCCAATTGCCATTTGATGCGGAAACAAGAGACACAGGTCGTGGTGGAACATCTGAGAAGAGCTGTCCTGTTGATAAGTATTGGCGCCTTTAATTAATTTTTCCGCACAGTCACAGATGGTATCATTTTTCTTTTCTACTAAAACTAGGTCCACGACTTTGAAATCGTCCACAATATTCCCATCAATCAGATAGTACGAGCAGTCTTCTACGTGATATTCTATCCATGATTCTTCAGAGCTAGTTTTGTGCACCTCTAATAGTTT
>k38_288550
[truncated: 30,932,402 more chars]
