# Supplementary material for: Male- and Female-Biased Gene Expression of Olfactory-Related Genes in the Antennae of Asian Corn Borer, Ostrinia furnacalis (Guenée) (Lepidoptera: Crambidae)
Source: PLoS One. 2015 Jun 10;10(6):e0128550. doi: 10.1371/journal.pone.0128550 (PMC4463852; doi:10.1371/journal.pone.0128550)
Supplement: S2 Text — (TXT) [file pone.0128550.s007.txt]

File A. Fasta formatted transcripts for Ostrinia furnacalis odorant receptor (OR) genes.

>JX910525.1| Ostrinia furnacalis odorant receptor (OR1) mRNA, complete cds
ATGTTTAAAATTGAAAATCAAGATGATATCAACGCCCGCCAGCCCATGGACCTCCGCTATATGAAGATGC
TCAGGAACCTTCTCCACCTGATCAGCTCCTGGCCATACAAGCTGCTGGGCGAGGACGTCAAGCCTCTGCC
CTTGAGAGGAACTTTCTACCTCTTCGTGGAATGGGCGATCGTGCTGGTGACCGGCCTTATCTACGTGAAG
ACACATATCAACAAACTCAGCTTTTTCGAAATGGGGAATACGTACGTGACTGTCTCGTTGAATGTGGTCG
GCTTGCAAAGAATTACAATTTTCTGGTTTAAGTCATATCGGCAAGCGATCAAGGAGTTTGTTCTTGAAGT
GCATCTCTTTCACCACAGGCATAAGACGGAATATTCTGAACACATATATCAATACATTTACAAGATCTGT
GCAGTTTTTGTGGTAGCGATCCACGCTGAAACCTTTTTCGGGGTGCTCCTGTTCAACGTGATGCCATTCG
TCAACAACGTGCGGCACGGCATGTTCAATGAGGAGATGCCTCCCGACCGCCAGTTCGAGCACTCCATAAA
CTACTCTCTGCCCTTCAACTACCACACGGACTTGGTGGGGTATATTGTGATAGCTATGGTCAATTTGATC
CTGTCTTACGACTGCCTTCTGGCTTTCTGCGGGTTTGACCTGGCCTTGTCAGTGATCGTATTCCACGTGT
GGGGGCATCTGAAGATCCTGGACCACGATTTGAGAACGTTTCCCACGCCTGCTGAGTTGCGAGCAACCCG
CGGCCGGCCTGAAGACGAAATGAGCTATACTAAAGAGGAAAACCAAAGAGTTCGTGCAATGCTTAAGGAT
ATCATCGATCATCATAGGCACATAATGCATTTCATGACTCAAGCGTCAGACGCATTCGGGCCAATGTTGT
GCGTCTACTACATGTTTCATCAAGTCAGCGGTTGTATTCTACTTTTGGAGTGTTCAAAAATGGATCCTGA
ATCGATCGGACGATATGCAGCCTTGACAGTAACTCTAAATCAACTTTTGGTTCAGCTTTCAGTCATTGTG
GAACTTCTTGGCACTCAGAGCGAAACCCTTAAGGACGCGGTGTACAGCATGCCGTGGGAGTGCATGGACA
CGAGCAACCGGCGGACGGTGCTGTTCCTGCTCTACAACGTGCAGGAGCCCATCCGCCTCAAGCCCATGGG
CGTCGTCACGGTCGGCGTCACTACCATGGCCTCCATTTTGAAAACATCGTTTTCTTACTTCATGTTCTTG
CGAACGTTCAGCTAA

>JX910526.1| Ostrinia furnacalis odorant receptor (OR2) mRNA, complete cds
ATGATGACCAAAGTGAAAGCTCAGGGCCTCGTGTCCGATTTGATGCCAAACATCAAATTGATGCAGGCGG
CTGGTCATTTCCTATTCAATTACCACTCAGACAATTCTGGAATGACAACACTCTTGCGCAAGGTCTACTC
CAGCGTTCACGCGTTCCTCATCGTCATCAACTACCTGTGCATGGCCGCCAATATGGCGCAGTACTCCGAA
GAAGTTAACGAGCTCACCGCTAATACGATCACGGTGCTGTTCTTCGCACATTCGGTGATCAAGATGCTCT
TCTTTGCTGTCAATTCTAAGAGCTTTTACAGGACACTCGCAGTATGGAACCAGTCGAACAGTCACCCTCT
CTTCACGGAGTCTGACGCCCGGTACCACCAGCTCGCTCTGACGAAGATGAGGAGGCTGTTGTACTTCATC
TGTGGGGTCACTGTCTTGGCTGTACTGAGTTGGATAACAATCACGTTCTTCGGAGAGTCAGTCCGCATGA
TTGCCAATAAGGAGACAAATGAGACCCTGACGGAACCAGCTCCGAGGCTGCCTCTGAAGACGTGGTACCC
CTTCGATGCTATGAGTGGCACTATGTACGTCGTGGCTTTTGTTTACCAGGTCTACTGGCTGTTCTTCTCC
ATGGCCATAGCGAACCTCATGGACGTGATGTTCTGCTCCTGGCTCATCTTCGCGTGCGAGCAGTTACAGC
ATCTGAAGGCCATCATGAAGCCCCTGATGGAGCTCAGTGCTTCTTTGGATACGTACAGACCTAACACCGC
TGAGCTGTTCCGTGCTTCTTCTACCGAAAAATCAGAGAAGATGCCAGACACAGTGGACATGGACATCCGT
GGCATCTACTCCACGCAGCAGGACTTCGGGATGACCCTTCGAGGAGCTGGTGGTAGACTCCAGAACTTCG
GGCAGCCGAACCCTAACAATCCCAATGGATTGACACAGAAGCAAGAGATGCTGGCCAGATCTGCCATCAA
GTATTGGGTGGAGAGGCATAAGCACGTCGTGAGGTTAGTGGCATCCATCGGGGACACTTATGGCACCGCT
CTGCTGTTCCACATGTTGGTCTCCACCATCACTCTGACTCTCCTGGCTTATCAGGCTACGAAGATCAATG
GGATAAACGTGTACGCGTTCAGCACAATCGGATACCTCAGCTACACTCTCGGACAAGTGTTTCACTTCTG
TATATTCGGAAACCGGCTTATTGAAGAGAGCTCATCAGTGATGGAAGCAGCCTACTCCTGCCAGTGGTAC
GACGGCTCTGAAGAAGCCAAGACCTTCGTCCAGATCGTCTGTCAGCAGTGCCAGAAGGCAATGAGCATCT
CTGGGGCCAAGTTCTTCACGGTTTCACTGGACCTGTTCGCTTCTGTACTTGGTGCAGTGGTGACTTATTT
CATGGTTTTGGTGCAACTGAAGTAG

>JX910527.1| Ostrinia furnacalis odorant receptor (OR3) mRNA, complete cds
ATGTTTAAGATTGGAAATGAAAACGATATAAACGCGCGGCATCCGATGGACCTGCGCTACATGAAGTTCC
TGCGGATGCTGCTGCGTATGATCGACTCCTGGCCGCACCAGCAGCTACGCGATAGCAAGCCCGTGCGCTT
CCGAGACTTGCGCTACTTGTTCATAGAGGGCGCTGGCGTCGGCATCGGCGGCCTGTTCTACGTCCGGAGC
CACTACAAGGTGGTCCCCTTCCTGGAAATTGGGCAGACGTACTTGACTATCTTTCTGAGCGTAGTCGCTA
CGCAAAGAGTGACTATCGCCTGGTTCAAGTCATTTCGGGAAGTAATAACGGAATTTGTTTTGAAAATACA
TTTGTTCTACTTCAGACATAAATCGAATTATACTGAAAATGTGTATCAACGTATAAACAGACTCTGCTCA
GTCTTTGTTGCTTTCGTCGCTGTAGAAGTAACAATAGGAATATTTCTGTTCAACTTAATGCCCTTCCTCA
ATAACTACAAGAAGGGCATGTTCAATCAGGAGCTGCCGGCCAACAAGGTGTTCGAGCATTCCATCAACTA
CTCCCTGCCATACGTCGACTGCTACACCAACTTGATCGGGTACATTGTCATGACGCTCATCAATATAATC
TGCAGCTATGACTGTGGCATGTTTTTCAGCAGCGTTGACGTTTGTATAGCTGTCATCGTGTTTCACATCT
GGGGACACTTGAAAATCCTCGACCATCGTTTGAGAACCTTCCCGACGCCGGTGCAGTTGCGCGGCCACCA
GCCTGGAGAGCCTGGAAATGATCTAATGTATACTAAGGAAGAAAATATGAAAGCTGCAGCTATGCTTAGG
GACATCATCGAGTATCATGGAATGATAATGCGTTTCATGACTAAAACATCCGAGGCATTTGGACCAACGC
TGTGCTTATACTACGTGTTTCATCAAGTCAGCGGTTGTATTCTCCTCCTCGAATGTTCAAGCTTGGACCC
AGAATCTTTGGGAAGGTACGCTGGATTGACAGTAACTCTATTCCAACTTCTGATCCAGGTTTCGGTAATT
GTGGAACTTCTTGGTACTCAGAGCGAGACCCTAAAGGACGCGGTGTACAGCATGCCGTGGGAGTGCATGG
ACACGAGCAACCGGCGGACGGTGCTGTTCCTGCTTTACAAAGTGCAGGAGCCCATCCGCCTCAAGCCCAT
GGGCATCGTCTCTGTCGGCGTGCAGACGATGGCCACCATTATAAAGACATCATTCTCCTACTTCATGCTA
CTGCGAACATTCACCTAA

>JX910528.1| Ostrinia furnacalis odorant receptor (OR4) mRNA, complete cds
ATGCCCGCCGTTCACCAAAACCCATCGACTCTGAGCTACATAATAACAGTGAAAAATGCTTTGGGCCCAT
CAGGAATATGGCCATCAAATATATTCGAGGACAAGCTCCAGCCGTTATTCTTTCGGATTCACAGAGAAAC
TTTACCTTACCACACTATGCTCATAGTTTTTGGGGGGCTATATTACCTTTCCGACAATTTCCGTATAATG
AGTTTCCTCGACATGGGGCACATAATTCTATCAACGTTCTTGGCCATGGTGACAGCTATGAGAAGTGTCG
TCCCGAATTTAAAGATCTATGTTGCATTACTCACCAAATTAGGGCGGGAAATTCATCTAATGCATTTTGC
ACATAAAGGTCCATATTACGAAGAGATAAACAAAACGGTCGACAAAGCATCGCATATTTACACAAAGTTC
ATTGTTGTCTTTATGTATATGACTATGATGATGTTCAATATCACTCCGATCTATAACATTTCCAAAAACA
TATTAAGTAGCAAAACCGAAAATTCCACTCAGGAGTACGCGTTATATTACAGCTTTCCTGGGATCAATCC
TATGAATTACTACCCTACAACGACGGTGTATAATTTCTATCTTTCATACAACTGTGGGATTATGATGTGC
GGATTAGATTTGGTTCTATTCTTGATGATTTTTCAACTTATCGGCCACGTGTACATTCTGAGGCACAACC
TTGAGAACTTCCCGTCGCCTAAGAACAAAGTGGTCCTGAATATTGGGGATCTGCCCAGATGCAAAAACAA
AGAAAATTGCATCGTCGAAATGTTTGACGCGAAGGAGAACGAAGAAGTGCGCGTGCGGCTGGCGGAGTGC
ATAGAACATCACAAAATTATCATTCGATTCACAGATGAAATTTCAGTTGTTTTCGGCCCTATTTTAGCCT
TTAACTACATGTTCCACATGGTCGGATGTTGTTTGCTATTGCTGGAATGTTCAGCGGGAAACCAAATAAT
TCGTTATGGGCCTCTGACGACTGTAGTGTTTGGTCAACTTATTCAAATATCAGTTATGTTTGAGATGTTA
GGTGCTGAGACGGAGAAGCTAAAGGATTCAGCTTACTTCGTGCCATGGGAGTGCATGAACATCAGCAACC
GGCGCACCGCTCATATCATGCTGCACAAGATGCAGGACAAAATCAGCATCAAAGCGTTGGGTCTGGCTGC
GGTCGGAGTTAATACTATGATGGGGATTTTGAAGACCACGTTTTCGTACTATGCATTCCTACAAACAATG
AATGATTAA

>JX910529.1| Ostrinia furnacalis odorant receptor (OR5a) mRNA, complete cds
ATGTTATTCACAAGAACAAAAAGTCCGTTAGCACTGAAATACTTTAAAAGTATAAGAACCTTTATGGTCG
CCCCAGGCGCATGGCCGGCGGAAATATTCGGAGAGAAGATTTCGGTGCTCGTGATATTTCACAGGGCGAC
TCTACCGTACCACACGAGCCTCATTGTCGTCGGAAAATTTTACTACATATGGATGCACATGGATGAGTTA
AGTTTTCTCGATTTGGGACATATGATTATAACAGCGCTTTTAGGAACACTAACAGCGGTCCGAAGTATAC
TACCACCGTTGCAGAACTATCATATGTTGCTGTTAAAATTTATAAATGTGATGCATTTGATGCATTCCAC
AAATAAAGGACGGTATTACAATCAGATGAACGATACTGTCGACAAAGTTTGTTCTTATTATACAAAATTT
TCGTTAGTAATAACTTTTTTTTCTTGCTTGATGTTTAACTTTATACCATTCTATAATAATGTTACAAACG
TATTTATTTTTAAAACTGAAAACTACACTTTGGAATTTGCTTTATATTACCAATATCCCGGAATTGACCC
GAGCGATTACTTCACGATTACATCGATATACAATGTCTATCTGTCGTACAATTGCGCTATTATGGTGTTT
GGACTAGATTTAATATTGTTTTTAATAATTTTCCAAATAATCGGGCACGTGTACATCCTGAGATACAACC
TTGAGAACTTTCGGTGGCCAAAAAATAAAGTGGTTTTCAAACTAGGGGATATTTTAAAATACAAAATGAA
CGAGAGCATCACTTCCGAAATGTTTGACGCTGAAGAAAACGAAGAAGTGCGTTTTAAATTGGCAGAATGC
ATTGAACATCATAAAGAAATAATTGGATTTACGGATGAACTTTCGGCATTGTTCGGGCCCATTTTAGCCT
GTACCTATTTGTTTCATCTTGTTGGCTGTAGCTTGTTACTACTGGAATGTTCGGAAGGTGGATATGGTGC
AATGTTACGTTATGGGCCACTGACTTTACTCATATACGGTCAACTGATTCAAATGTCAGTCATTTTTGAG
ATGTTGGGTTCAGAGACTGAAAAGTTGCCAGATTCAGCTTACTTCCTGCCGTGGGAGTGCATGGACAACA
GCAACCGGCGGACGGCGTGCATCATGCTGCACAAGATGCAGTACAAGATCAGCCTCAAGGCGCTGGGGCT
GGCGGCCGTCGGCGTCAGCACCATGACCGGGATATTGAAGACAACATTTTCATACTACGCATTTCTGCAA
ACAATGGGAGAGTAG

>JX910530.1| Ostrinia furnacalis odorant receptor (OR5b) mRNA, complete cds
ATGTTATTCACAAGAACAAAAAGTCCGTTAGCACTGAAATACTTTAAAAGTATAAGAACCTTTATGGTCG
CCCCAGGCGCATGGCCGGCGGAAATATTCGGAGAGAAGATTTCGGTGCTCGTGATATTTCACAGGGCGAC
TCTACCGTACCACACGAGCCTCATTGTCGTCGGAAAATTTTACTACATATGGATGCACATGGATGAGTTA
AGTTTTCTCGATTTGGGACATATGATTATAACAGCGCTTTTAGGAACACTAACAGCGGTCCGAAGTATAC
TACCATCGTTGCAGAACTATCATATGTTGCTGTTAAAATTTATAAATGTGATGCATTTGATGCATTCCAC
AAATAAAGGACCGTATTACAATCAGATGAACGATACTGTCGACAAAGTTTGTTCTTATTATACAAAATTT
TCGTTAGTAATAACTTTTATTTCTTGCTTGATGTTTAACTTAATACCATTCTATAATAATGTTACAAACG
TATTTATTTTTAAAACTGAAAACTACACTTTGGAATTTGCTTTATATTACCAATATCCCGGAATTGACCC
GAGCGATTACTTCACGATTACATCGATATACAATGTCTATCTGTCGTACAATTGCGCTATTATGGTGTTT
GGACTAGATTTAATATTGTTTTTAATAATTTTCCAAATAATCGGGCACGTGTACATCCTGAGATACAACC
TTGAGAACTTTCGGTGGCCAAAAAATAAAGTGGTTTTCAAACTAGGGGATATTTTAAAATACAAAATGAA
CGAGAGCATCACTTCCGAAATGTTTGACGCTGAAGAAAACAAAGAAGTGCGTTTTAAATTGGCAGAATGC
ATTGAACATCATAAAGAAATAATTGGATTTCCGGATGAACTTTCGGCATTGTTCGGGCCCATTTTAGCCT
GTACCTATTTGTTTCATCTTGTTGGCTGTAGCTTGTTACTACTGGAATGTTCGGAAGGTGGATATGGTGC
AATGTTACGTTATGGGCCACTGACTTTACTCATATACGGTCAACTGATTCAAATGTCAGTCATTTTTGAG
ATGCTGGGTTCAGAGACTGAAAAGTTGCCAGATTCAGCTTACTTCCTGCCGTGGGAGTGCATGGACAACA
GCAACCGGCGGACGGCGTGCATCATGCTGCACAAGATGCAGTACAAGATCAGCCTCAAGGCGCTGGGGCT
GGCGGCCGTCGGCGTCAGCACCATGACCGGGATATTGAAGACAACATTTTCATACTACGCATTTCTGCAA
ACAATGGGAGATTAG

>JX910531.1| Ostrinia furnacalis odorant receptor (OR6) mRNA, complete cds
ATGCAACAGGAATCGCCATTACAACTCGGCTACATAAAAACCATAAGATTTTTTTTGAGACCATCAGGAT
CATGGCCATCTGATGTCTTCGAAGGGTACTTGCCTTTGCCCATACGAATCCATAGGGCAACTTTACCATT
CCATACCACCATCATAGTGATGGGGGGGTTGTATTACATAACTGATAATCTTCATCGGTCGAGTTTTCTC
GACATGGGACATATGATTATAACTACGTTTTTGGCAATGGTTACAGCTCTTAGAAGTATTCTACCAAACT
TGCAGACATACAATTCATTGCTATGTAAATTCATACAGGAATTTCATTTGATGCACCACGCTTATAAAGG
CGACTATTTTGAAGAGGTGAACAAAACTGTTGACAAGATCTCATCTTATTGCACAAAGTTTAGCACAATA
ATAATGTATTTAGCAATATTGTTCTTCAATATCACTCCAACGTACAACAACATAAGACATACCTTGATAT
CAAAGACTGAAAATTATTCCATGGAATATTCTGTATATTTTAGTTTTCCTGGATTCAACCCGCTCGACCA
CTTTGCAAGTACTACCGTTTATAATATCTACTTATCATACAACTGCTCAACATTGTTTTGTGGGTTTGAT
TTGTTATTGTTTTTGATGATATTTCAAATAATTGGGCACGTGTACATTCTGAGACACAATCTCGAGAATT
TTCAGTCACCTAAGAATAAAATTACTCTCAATTTACGGGGAGATGCATTGATTACAAGTAACACGTGCAC
TTATGAAGTATTTGACGCACAAGAAAATGAAGAAGTGCGCCTTCAACTGGCGGAGTGCATAGAACACCAC
AAAATAATAATTGGATTTACAGATGACGTGTCAGGGCTATATGGGCCTTTATTAGCCTTCAATTACTTCT
TTCATATGATTGCCTGTTGTTTGTTGTTACTGGAATGTACAGAAGGAAGTTATGATGCAGTACTACGTTA
CGGACCTTTGACTATTCTCGTTTTTGGTCAGCTCATACAGATGTCAGTTATGTTCGAGTTGCTGGGTTCA
GAGACGGAAAAGCTGAAGGACTCCGCGTACTGTCTGCCATGGGAGGCCATGAACACCAGCAACCAGCGAA
CTGCTTTCATAATGCTGCACAAAATGCAGTACAAAATCAGTCTCAAGGCATTAGGACTGGCAGCAGTTGG
CGTGAACACCATGGTGGGGATATTAAAGACTACGTTTTCATATTATGCATTTTTACAAACAATGGGAGAT
AGATAA

>JX910532.1| Ostrinia furnacalis odorant receptor (OR7) mRNA, complete cds
ATGATGTTCATCACTGATGGAAGTGATCTTATAGGCGTGACAAGAGTTCTGGAAATAAAATACATGGTGA
TAATACGTTCAGCTTTCCGAGTGGTGGGCGCATGGCCATCCAAATTCCTTGGCGATGTACAGACTACGTC
AGATGTAGTGGTAAAATACATACAGCTGGTTTTAAACGTGGTTTGCCAAGTAGCAGGGATCCTATACCTG
CGTGAAAACATGGACAAACTAAGCTTTTTCGAGTTAGGCCATAGTTATATTACCGTGCTCATGTCCGTTG
TGTCTATGTCTCGAATCATAACTTATTGTACAGAAGCCTATCAAGAGATCTTCAGTTTATACGTGAGGAA
AATACATTTATTCAATGTAAGGAACGATTCCGAGTACGCTATGGAGATGCACACAAAAATTAACAAATTG
TGTTACTTTCTTACATTTTTCATTCACGCCTTCATGACATTGGGCATTTTAATGTTCAACCTTATACCTA
TGTATAGTAACTACATCAGTGGGAAATTTAACCGCGAAACTGGTGCGTTTAGTGGGGTAAGTAACGCTAC
CATGGAACATGCGGTGTATTTCCTATGGCCTTTCAACGACACCACCGACCCCATAGGTTACGCCATCATC
GTCGTCTTCAACTGGTACATATCCCTCGTTTGCTCCATTAACTACTGCACATTCGATCTGTTCGTGTATC
ATCTGGTGTTTCACATTTGGGGACATCTAAAAATTCTTATTCACAACCTGGAAACCTTTCCTCGTCCGAT
TGGAGCCATAAATGAAGAACAAAATGATTATACAGAAGAAGAATCGAAGCAAATTTACGAACGATTGAAG
AAGCTGGTTCAACATCATAATCTAATTATAGATTTCATTGCAAGGATTTCCGATACATTTGGACTATCGT
TGTTCGTGTACCTGTGCTATCATCAGGTCTGCGGTTGTATTCTGCTACTGGAATGTTCTACGCTGGAACT
AAGCGCTTTGATCCGCTATGGACCCCTGACTGCAATCACATTTCAACTACTAATCCAAGTGTCCTTAGTC
TTCGAACTGCTAGGATCAATAACTGAAAGCCTGATGAACGCTGTGTACGAATTGCCATGGGAATACATGG
AGGTCCGCCATCGGAGGACAGTCCACATCATGCTGAGACAGTCTCAGGTCTCGCTGAACACCAGGGCGCT
GAACATGGTGGACATCGGCTCGAGGACCATGATTGCTATAATAAAAACGTCGCTGTCATACTTTGTTATG
CTGCGGACATTTGCTACTGATGATTAA

>JX910533.1| Ostrinia furnacalis odorant receptor (OR8) mRNA, complete cds
ATGTTATTCAAAAGGGAAGGAGACCCTTTAGCACTGAATTATTTCAAAATCATAAGAATCTTCATGGTGG
CCCCGGGCGCATGGCCGGCGGATGTATTCGGAGAGAAGCTGTCACTGCTCGTAAGAGTTCACAGAGCGTT
GATGCCGTACCACACGAGCGTCATCGTTATTGGTGAACTTTATTACCTGTATATTCACAAGGAGGAGTTA
GACTTTCTTAATATGGGACACATGATTATATTCTCGTTTTTAGGAGTACTAATAGCTATCAGAAGTATCC
TACCACAGTTACGGAAATATCATTTGTTGCTTACAAAATTCGTAAAAGTTATGCATTTGATGCATTTCAA
AAATAAAGGACCTTATTACAAACAGATAAATGAAACTGTTGACAAAATTTCCTATTATTACACAATTTTT
GTAGCATTATTAGTTACTACTGCAATGATAAATTTTAATATTGTCCCGTTGTTTAATAACGTTACAAACG
TTCTTATTTACAAGACTGAAAACTTTACTCTAGAATTTGCTTTATATTACAAATATCCCGGTTTTGACCC
ACTCGATTACTTCACGAGTACTACCATTTATAATGTATATCTATCGTACAACTGCAGTATCATGGTATCC
GGGATAGATTTAGTACTGTTTCTGATAATTTTCCAAATAATCGGACACGTGTACATTCTGAGATACAACC
TTGAAAACTTTCCGTCGCCTAAAATTAAAGTAGTTTTCAAATTAAAGGAAATTTTAAAACACAAAGGAAA
CGAAGACATCTCATCAGAAATGTTTGATGCAGAGGAAAACAGAGAGGTGCGCCTTAAATTACAAGAATGT
ATAGAACATCATAAACTAATAATTGGTTTTACAGATGAACTTTCGGAGTTGTTCGGGCCCATCTTAGCCA
TTAACTACTTTTTTCATCCGGTTTGCTGTAGCTTGTTACTGCTGGAATGTTCAGAAGGTGGTGCTTGGAT
TCGTTATGGACCTTTGACTGTAGTGATATACGGCCAACTGATTCAAATGTCAGTCATTTTTGAGATGTTG
GGTTCAGAGACTGAAAAGTTGCCAGATTCAGCTTACTTCCTGCCGTGGGAGTGCATGGACACCAGCAACC
GGCGGACGGCGTGCATCATGCTGCACAAGATGCAGTACAAGATCAGCCTCAAGGCGCTGGGGCTGGCGGC
CGTCGGCGTCAGCACCATGACCGGGATATTGAAGACAACATTTTCATACTACGCATTTCTGCAAACAATG
GGAGATTAG

>OfurOR9_Contig1_k38_311779|k56_900467|k76_564123
CTTTATCAAAATGAAGTTCCCGTGGCGTCGAGGTGGCATGAGGCCTAAAGAACCCCTGTC
CACATTGGACTCACTGCCAATAAATAACTACACGCATTTCTTAGAAATACCTTTAAAGAT
AGTAGGCTGCTGGGACTGGTACGACCACCCAAAATCCGAAAAAGAAATCATTATCAACAA
CGTGTATTTCTGCATGGTTCTATTTGTCCTCATCAATGTCCCAGCAACTTTGTACATTCA
TTTGCATACAGAGTGGGTAGACGTCATGACCAGCCTGGACAAACTGGCTGACTGCCTCCC
TTTTGTTGTCTCGATTATCATTGTTGTATACTTCGGGCTGTATAGAAAGGAGTTGTACGA
ACTGACGAGGTTTATGAAGCGCAAGTTCCACTATCGTTCGGCGAACGGATTGACGAACAT
GACGATGCTGAACAGCTACAAGACCGCGAGAAATTTTGGGTACTTTTATACAGCTTGCAC
CATGTTCAGTGTGTCTATGTATATGATACCGGAGATTGTGAACCGGTTGAAAAGACAGCC
TCTGCAGAGCTACATGTACATGGACGTGACGAGGTCTCCGTTCTTCGAGTTCACTCTCTT
GCGGCAGTGTGTGGCGCAGGCGTTCGTTGGACTGGCCATGGGACAGTTTGGAGTATTCTT
CGCGTCCAACGCGATTCTTCTGTGCGGTCAACTGGACCTGCTATGCTGCAGCCTACGCAA
CGCGCGCTACACCGCACTCTTGCGATGCGGCGTGTCGCACCGCAGCGTGGCGGCCGCGCA
CAGCGACATACAGGGCGACGAGCTGTATAACTACATCTACAATACTGCTGAGATGAGGCA
GTCGATATACCATTATGATCAGAGGATGAGCTACGAGATAATGAATAAACGGTCATCTTT
TGACATCTACAGCAGCGAGTTCGACGCGGCGACGTGCGAGGCGTTGCGTGATTGCGCACG
CGCCTGTGACGTCATTAACACGTTCAAAGCCAAGTTCGAGAGCTTCGTGTCGCCGCTGCT
AGCGCTTAGAGTGGTGCAGGTCACTATGTACCTCTGCATGCTGCTGTATGCTGCGACCCT
GAAATTAGACATGGTGACGGTGGAGTATTTGGTGGCTGTTGCGCTGGACATCTTCGTGTA
CTGCTTCTATGGCAACCAAATTATTATACAGGCGGACCGCGTATCCACCGCAGCGTACCA
GAGCGCGTGGCCGACCATGGGCGTGCGCCCGCGCTGCCTGTTGCTCAACATTCTCCTCGC
TAACAAACGCCCAGTGGTTGTTCGTGCGGGGAACTTCTTGTCTATGGATCTCCACACTTT
TGTCGTGATAATCAAGACATCTTTCTCTTACTACACTTTATTAGTAAACGTAAATGAAAA
ATAATATTACTCATTGCATTTACTTTGAAATGGCTTTGTATTAGACGCTTATTTAGTTTA
AAAAATTGTATC

>OfurOR10_k40_1435593
TGGCAGGTGTACATGTTTTTTATGACTTGCGCTACGTGTAACGTTTTAGAGTGGGCTGTG
GTGCCCTTGTTGGAAAGCCGTGGGCCAAGGGTTTTTCCTTTCAAAATATGGATGCCAGCA
GACCCGGCCATGTGTCCCGACTACGTGTACACCATCTGCTACGTGTACCAGGCGGTCGCG
GTGTACTTGAGCGCCACTACATTCCTCACCATCGACTTCATGACCGTCTCTATTATCACG
TTCGCGTCTGCGCAACTTGAAATCATCGCGGAGAAGATTAAACAGATTCCACCTGTGGCA
ACTTCGTCTGAGAATTTGAAAGCTGAAGAAGTAAAATCCCGGGTACAACACAACAATAAA
ATTCTCAACGAATGCATTCAGCAACACCAAGCAGTAATAAGGTTTGTCGGACTAGTGGAA
AATATGTTCAACGTGAACATTTTCTTTCAAATGAGCGGAACTGTCGCCATCATCTGTATC
ATTGGTTTCCGAATTACTATAGAGCCACCGAACAGCTTCCACTTCTATTCCACACTGAAC
TACCTGGTGACGATGGTGGCGCAGCTGTACCTTTACTGCTGGTGCGGCAATGAACTCACC
GAAAGAAGCCAAGTCCTCAGAGACACGCTATACACGAGCCAGTGGTACGAGCAGGACCGG
CGTTTTGGGAGCACCCTGGGGATAGCCATGGAGTGCATGAAGCGACCCATCATCTTCCGT
GCTGGGTACTACATTCCCCTGTCGAGGCCTACCTTTGTTTCGATACTACGCTGTTCATAT
TCTTATTTTGCCGTGTTGAATCAAGCAAATAATAAATAAATTGAACGCTCGAAGCCGGTG
GCAAAACTTTAGTAATTTTAATTAAACCTACAATTACTGTTGTCTTTGTACATTGGTCAC
ACTGTATAATTAGTGTTTCCTATAATT

>OfurOR11_Contig1_k78_351090|k60_548503
TGACGTCTGAGGATGTCGCCAATATAGTGAACCGGACGAAACTTCAAGAAACTCACGGTG
ATATAAAACGGAAGCTGAAAACTATAATTATACGTCATCAATTACTAGCTCAGATCGTAT
CAGAATTTGACATAGTTCAAGGTGATGTGACACTTGCTAACTACCTCTTTGGGTCTGTCT
TTCTAACTCTTACTATCTTCTCTTCTACGGTCGTGGACAACATGTACAAGTCTTTGCGGT
ACTTTTTCATGTTTTGTTCTTTACTTATTGAAGTATTTTTTTACTGTATGATTGGGCAAA
TCCTAACCGATGATAGTGATTGCCTAACCGATGCCATATACTCGGCGGACTGGCCGTACG
CCAATACTGAGACGAAGATGGCCCTTCTGATTATCATGACGAGGACACAAAGACCTTTTA
AGTATACCGCTAAGGGCTACATAGCTATGAACCTTAACAGTTTCAGTGGTGTACGTATCT
TTTTCTTCAACGTTTCAGTTTTAAGTTTTGACTGAAAACTACATAATTTAGGTACTTGTT
CCACGAGTTAATTTACTATCATATCTATAGAATACCTCTCTAAAATGTATTATTATTGTT
TAAGGTTTGCAGCATGTCATATCAATTCTTCAATTTACTTCGCACTGCTTATTCA


>OfurOR12_k38_720713
GCCCTTTGGTCTGGATCGTAGTGAAGTATTTTATTTACGGGGAACTGGAGCTCCTTCTGCCTATTATTGACATATACCCATTTGACTGCTACGACTTGAGGATCTGGCCGTTTGCCTACATTCATCAGATCTGGACTGCATGGGTAGTGGTAACAGAGATCCTTGGGGTAGACTGCCTTTTCTACATCTGTTGTACGCACGTCATGATCCAGTTTAAGATCTTGAGTCATGAGGTTACTAACGTCATAGCAGAGAGCAGGAGCGCGAAGCGGATAGAAGTCACACAGCTTCGGGAAAAGTTTAACGAGCTGGTTAAATGGCATCAGGATATTATTAACTCTGCAGGCTTGCTTGAAGATATTTACTCGAAGTCGACCCTGGTCAATTTCCTCACCAGCTCTCTTATCATTTGCTTAACTGGATTCAACATGACGGCATTAGACAACGTGAGGATGACGGTAGCCTTTGCCTTCTTCGTCGTGGCCATGCTGCAGATTTACTTCCTCTGCTTCTTTGGAAACATGCTCATGGATGCCAGTACGGACGTGAGTACCGCAGTGTACAACAGCAGATGGTACCTCTCGGATGCTGCCTTCGGGAAGTCTGCCCTCATCATGCAGATCAGGGCGCAAAAGCCATGCATAGTGACCGCTGCTGGTTTTGCCGAAGTCAACTTGAGAGCTTTTATGAAGATTATTAGCACGTCGTGGTCGTACTTCGCGCTCTTGCGAACAGTGTATCAGGATATCTAAGGGTTAAATATGTTGAGCACTGCTGTCATACTTTGCACTTCACCAAACTATCTACAGTACGCTCTTTTAACTCAAATATTAAATATACTTTATAATTTCAATCGTAGTAAAC

>OfurOR13_Contig1_k38_268795|k42_1382487
ACAGCGTTCCAGCTTGTATCGCAAACTGGAAACCTCGTCCGACTTATGTCAATGGGCACC
TATCTGGTGAACATGATGTACCAGGTGTTCCTGTACTGCTACCAGGGCAACCAGCTTTCA
GAAGAGAGTGCTATGATAGCCGGTTCAGCGTACGAATGCCCGTGGTACCTGATGTCGATA
TCGCTTCGGCGATCGCTGCTGATCGTCATGATCCGCACGCGGCGCGTCAGCAAGATCACC
GCTGGGGGCTTCACTACGCTGTCGCTGGCTTCTTTTATGGCGATAATAAAAGCATCGTAT
TCCTTATTTACACTGCTGCAGCAAGTGGAAGGGAAAAAATAAAATAACTCCTTTATGTTA
CAAGTAGTTTTGAGTAGAAAAAAGCATAGTCCATATAATAATAGTGCAAGCTTTGCTTAG
TTTGGCGTAATGTACAAGGATATTAACATATTTATTTTTAATTTACGAGTACATACATAA
TATAAAACCTAACAAATGTATGCATGGTTAAATGATGCCTGATAAAATTTCAGATAAGTT
ATTATCAAATCTTACTATGTTATTATGTACCCAATAAAGTTGCTCTGAGACCTGGGAAGT
GACCTGTGAAGACCTGTAGTTTATCGTAGTTTACCTGACACAAAATCAAAATTATCACTT
CACGGGATTTATTTCTACAATATCTTTTTTAACGGTAAATAAGATATTTATAATTTTATA
GTAAAAATGCAACATAATAGTTTAAAATACTTACGCTTTTGTGTTGTACTCGTATAATAC
TGTCAGCGTAAACACACCCAAAGTAG


>OfurOR14_k72_633491
TTTCTCACGAATATACGCATTGCGAAAATAAACATGGCGTTGATGGTTTATCAAAAGGTTTTAGAAGAAAAAATCACTGAGAATGATGAAGAGATATTCTTCAAACCATTCGAAGAGACATTTACCATTTTGATATTTTCCATGGTCTTTGGGATGATTTACCCCAGCGACAGAATGAAGAACTGGCAGATCTTGGGTTTTTTTGGTTTTATCATCTTAATGGTACCCGTATATTCATGTATCTTTTACGATTTATACTTGGCGTATTTAGAAAGAGACTTGGACACACTATTCCGCCACCTTATAGTCATAGGTCCTTTTTCGGCACTATATCTAAAGTGGGTGTATATGTACTACTACCGACAAAAGAGCAAATATTTGATAGAGGAGATGAATAGATATTTAGCAAATTTGAACTCCAAACCGATAACACACAAGCGCATCGCTATGAAGTGGCTCACCAGATCTATATTTTTGGAAAAGAGCTGGGCGTATTGCTTAATAGTCGGTAGTTTCTCATTCCCGGTGATGGCTATCTGCAAAATGACGTACAGTACCTTATTTGATGACGAACCTCGTCGGTATTTCATACATGAATTCCGATCGCCCCAAGGACCGGGAATGAACTACGAATTCCCATTCTTCGAAGTGATGTTTGTGAACACGTGTATAGCCAGTTGCATGTACTTTTTTAACTTTTCTGGTTACGATGGATTTTTTGTTCAGCTTATTCTGCATACATGCATGAGGATGGCTATTTGTGGGGAAGCCGTGAAGGATTCTTTTAAAATTGATGATAAGGCAATGAGAAGAAGCGCTCTTCATAAAGTTATTGTTGAGCATATTGCTATTTGCCACTTTATGGACAACGTAAACTACATATTTGTACAGTGGATGAGTCTTTTGTCTATTGCATTGACTATACACATATGTATATGTATTTTTCATTTGTCAGAGGGAACTTTTCAGGACATGGAGTTTATGTTTGCGTTTACTGCCGCTTCGATATACCTGTGCATGATTACATCCTGCGGTGGACTTGTTGAAGAGGAGTCAGAAAGTTTAGCAGATGCTTTCTACCAAAGCGGCTGGGAACGAGTGTTAGACACCCACTGCAACTATCTACTGGTGTTCATGATCGCCAGAGCACAGAAGACCTTTAGAGTCCGCACCTTATTCCACGTTCATGTCAACCACGAGCTTCTTATTGCTATCGTCAAAATGGCGTATACGCTACTAACTTTTCTAAAACAAACATAAATTATTCAATGCTATTCTATGCACCTAATATTATCACTTGCATTTTTCGCAAAAAAATATGTATAAATACACTTAAGACACATTATGTTTACCTTTACTCTGATTCAATTAGTTTAATAATTTTGTCAATTTTCATAAGTTTGTTAAATAAAAG


>OfurOR15_k46_799430
ACTAGCTGTATTGTTAAGCTGTGACACGTCTGTGAGTCTAAATAAAAGTATTAAAATAATCTATCAGAGCTTTTAAGGAGTTTAAAACATGTTTCTTTTGAAAGAAAAAGACGTGATATCATCGAATACCCAATCACAAGTATTCAAGCCGAACATATTTTTTTGGAAAATATTCGGATGGTGGCCAGAAGTTACATCAACCATTTACTATAGATGCTACTATATTTCTTTTTTATCGCTAACATCTGTGGTGTACTTGTTCCTTTTCACATTGAGCCTACTTTACTCTCCGATTGAATTGGAAATTATCATTGCCCAAGCTATGTTTTATTTTACGGAAATTTCTGGTCTATCGAAGATATTTATGATAGTAAAAAGACGAGAGGACATACAGAAGGCTTTCAAAATGCTGGATTCTGAGGAATTTCAAGGAGATGACGTGATTCCCAGAGAAATTATAAACAAGAATAAGGTTTATTATTTAAAATATTATAGGGCTTGTGCCACATTCTATTACATAGGATCATTTTTTCTCCTTTTCCTGCCAATCATTGAGTACGTAGCCGGCCATGCGGATTTAGAATTGCCTCTCTGTCAGTACTATTTTTTATCTGAACATGTCCGAGATAAATACTTCAATGTGATATTTATTTACCAATTTTTCGGTCTGTTTGTATTGATATCGGGTAACGTTAATATAGACACGTTTATCTGCGGATTGCTACTGATGGCCATAGCTCAGTTCAGAATGTTGAATTGGAAGATGAGTAATTTAAAAATGAACCCACTTGATTTGGAAAACGAGTCTGACGATGAAGAAACTATAATGATGCGAAAGCTGAATAAATGTTTGAAGCATTACGATCTAATTTTGGAGTACTGTGATCACATTCAAGACGTGCTAAGTGCAGCAATATTTGCCCAGTATGGGACTGCCGCAGCCACTATGTGCCTATCTATGTGTACAGTTCTCATGCCAATGGCAAGTGAGGATTGGTTGTTCATGGGATGTTACATAGGAGCAATGACACTAGAAATTTTCCTTCCTGGTTTATTAGGAGCTGAACTAATGAATGAGA

>OfurOR16_k58_927836
GCTACCTTCAATTCCGAAGACCTATTCCTGAGTCGAGCGAAGTTTGTAATGAAATTTTTGGGAGTATGGATGCCTCCTGTTGACGAGACTTTGCCGCGAAAGTTGTTCAAAATATTTATGTTGACATTGCAATACTTATTTCTGATTTTTCAAACGATCTACATCACGCAGATATGGGGGGATTTGGAGGCGGTGTCGCAGCCTTCATACTTGCTGTTCACACAAGCATGCCTCTGTTTGAAGATAACGATATTTCACGTGAATATTGACAACCTCAGAGAACTTTTGAAGCAAATGGGGTCTGAAGTCTTTTTGCCGCAATCTCGTGTTCATGAAGAGATCCTCAAGACGCAAGCTGCAAGGATCAAAAGATTTTTGCTAGCGTTCATGATCAGCTCCCAAATCGTGTGCACGATCTGGGTCGTTCATCCGATGCTCCAAAAAACTGGTCCTCGGAAATTCCCCTTTGATATGTGGATGCCAGTGTCTCCAGACGATTCACCCCAGTACGAAATTGGGTACGCCTTCCAACTGCTCACCATTTGCATGAGCGCCTACATGTACTTTGGGGTAGACAGTGTGGCTCTCTCTTTGGTAATCTTCGGGTGCGCTCAGGTCGAAATCATCAAGGACAAGATTTTGAGTATATCGCCAGTACAACATAGATTGAAAGAAAGTGAACGTAAAATAATCTTTGAAAAAAATCACAAGATTCTCGTGGAGTGCGTTATTCAACATCAGGCTGTTGTGACATTCACTCAGCTAGTCGAAGACACGTATCACTGGTACCTGCTGTTCCAACTTACCGGGGACGTAGGCGTCACCTGCATGAGCGCTCTAAACATTCTGGCCCAAGAAGTGCGCAGTCTGCAGTTCGTTACTATCCTGATATACGTCATCGTGATGCTGAGTCAACTGTTCATATGCTGTTGGTCGGGGCATGAGTTAACTGCTACTAGCGAAGGCCTCCACACAGTCCTGTACCAGTGCATATGGTACGAACAAGACCTGAAGTTCAAGCGAGACCTGCGTTTCGTCATGATGCGCATGAGTCGCCCGATGGTCCTTCGAGCCGGACATTACATCGGCATGTCTAGGCAGACGTTCGTAGCTGTCCTTCGCATGTCTTATTCTTACTTCGCTGTATTGAATCAAGCTAATAGAGTAGAGCAACAATAAGCAGGCTTCATAGTATTATCACTTATAATATTTAAAGCAATTTAAAAAAAAAACTGCTCCCTGCAGACGTTTTCATGAAATTGTAAATTAGACAGAAGAATACACTGATGGGTGAACAGCAATTAAATCATTAAATCCTAGAAACTATAGTCGTTTATTTTGTAGAAAGCTG


>OfurOR17_k74_262490
GCAAATATATTATATATAACATAATATATTATATTCAATAGAATATTTGATTTAATATTAATGTAACACTCATACTTACTTACTTATTTATAAAAATAAATAATGTAGCCCTCCCATCAAACCTTTGCAATGCCTTAACTAGGTAACTAAGTAATAAGCACACATGTATTAGTGATAAGACCTTTAATGTACACTTAGTAGGCAAATAAACAATTTGAATTTGAATTTGAATTTGAATTTGCCTACGTGCTCGCAGACCGGGCTTTAGGTACTTTCATTGTATAAAATCTTAACTATTCTAATGTAACAGACAAGCCAGGTGAAATTTTTGAGAAATCCGAGGACTAACGTACAAACGTTAAGGGCCCCTAAAGTGCATGGTAATTGTAAAACATGGATTACATTACATAGATCAGGAAAATTAATAGTGCAAATACTAATTAAGAATCTCAATATCTACATCGTTCTAGTTTTCATCATGGTGTACAATGTGTATGAGAAACGTAGAATCGATGCGAATGTAGTAAGCGAGATGGGTACAATGGTCACACGAGGCTCGATCGGACGCGCCCAGCGAGTCATTGCTATCAGAATCTTGCGCCGGAACCGCGGCGACACCGCTAGCCAATCACTGAAGTACATTGACGTGCACACCTGATCGCTCTCGTTTTTGACTAAGTCTCCGCAGTAACAGTACATATAATTTTGCATTTGATAAAGACAGAATGTTGCAAACATAAAGAAGACATCTAACGAGAAGAAGTCTTTACTGCTCATTCTGTAAACACACAAGCTGATACAGGTTGTCACGGTGGCGAAATGGAATGCTATACCCCAGTTGAAAGCATCACTTACGCTACCAATCAACCGATCAACATTCTGATAGCGCCGAACATAGTAAACAAATTTCTCGTCTAAGCTTTTGTCTAGAACATCTTTATATTGGAAACGGCCCTGAGCTCCGCCGTTGTCAAACAAATGCTCCAAGTGATATCTTATAATTCTCAGCTGAGCTGCAGCGCGGCCGTAGTAGCTCCCTACACTGCAGTCTATACTGAAGTGCCCGAATCCAACCCAGAGGATGGATCCCACAGTTTCCATAAATGTAGCGAATATGTATTGCGGCCACGGATTAGTAGCAAACGGAAAATACGATGGGGGTATAGCAGTGTCATCCACAACTCTATTGAAAATAATTGAAGCCACCCACAAAATCATACATACCAACAGTCCTACGTAAGTGATTCTTATAAACAAACCAATGTGATATTCATTTTTCTTAATAACATCTTTATCTTCTTTACATGTTGCAGCAAACATGGGATCTTTAATTAAATCATGTATTTCATCTATGTTCTCAGTGTGCGTGTAAATCGTTATTACTTTTATAACCATATTTAACATTGTTAGAGAGAATACGGCCACTTGCCATTCAATTG


>OfurOR18_k42_287214
ATTGAATTTTTTTTTTATTGTATTATAGCATTAATTGACGACGTCTCGGAGAACTGCAAAAATTGAGTATCCGTTGTATAGAGCCTGTGCATAAGTCTGCATAGACATATCAGCTATGCCCCCAGCGGTGAGGCTCAAGCTCTTCTGAGCCACCGTGATTACTATGAGCAGGTCTCGCTGCAGGTCTACCGGCCAAGACGTCCAGGTGGACTCGTATGCTGCTAGCGATATGCCTGCACTTTCATCTATCAAGTTGTTGCCCAAATGACAGAAAATGAATGCATTGAATAAAGCCATCATCAGAAAAGCCATAAACGATACTAGATGATTCTTTTGTTCCAGGCCAATTAAAGACATCATAAGAGCATTTAGACATAGCTCTGCTGTGATCGCCAAGTTTTGAACAAGAAAAAA


>OfurOR19_k68_709537
TGTGCTTCATCTTTATTATCTATTCTCGAGTGAAGTGCATACTGAAATTAAACTTTAACTACAGTGACAAACTTAAACATCGCCTGCAAGGTGGTGGCGAAAGTCGATATGTTCACTGGTATGATATCAGCAGCCAGAATTTCCACTGGTCTCTGGGCTTGTCTCAACATGAAATAAATAGCTTTCTTCTCCTTCACGTCAAAATTCTCCCAACCGCACGAATAAACGCACTGCTCAAAGTATTCCGCTGCATTTGTCAGTCTCTGGCACAAGAAGCAGTAGAGAAAGAACACCAAAAAACAATAGACAACCACCGGCATAAATTGAAGCCATTCTTGAAGAGGCAGGTAAAAGAATAAAGACATGCAAACGGCATTCGACCCAAAATTTATGCCGATGGATCCACTGTATAAAGATTTCAACTTGTCAATGATGCTAAGAAGTATCACATGTCTCTTTATCAATTCATGCAGCATTGTTTTCGCAATGGGGTTATTGAAGTAAGTCTGCCGATCATAGTTGTTGAGAGTCATTATTTCTTCGGAAAGAAGACGGTATAACAGAGCAGTGTACGCTATCAGAACCACGAGGAGGGCTTGGTAGTTTAGAACTACCATCATGATTGAAATTTCTTGAATCAAAAGGAGAGCAGAGCAAATCTCTTTATTGGGTGATGCAGTCAAAGGCTCCATTCCATAGCAAGGGGTCATGGAATAGCTGTTCTTCACGTCCATACGGTTGGGCAGGTACACAAACATGGCGTTCGTTAAATTGAAGCCGTAGAACATGTACAGGATCCTCTTGATCCGCTGCACCGCGCGCTTGTGCTTCCCG

>OfurOR20_Contig1_k38_1276784|k44_1248125
CTCGCTAATTCAATTTCATCAGATGCAACGTTCACGACGGTGGTTACTGCGTGGCCTGAC
GTAGGAGACAGAAGCACGCTGGCTGGTATGGCACGGATCATGTTCTACGTCATTTGGTGG
ATCTTCATGTCCCGAGTGTTTGGAGCCTTCATAATTATGATAAGCATCATAGTCGCACTT
GAACACCAGTATAAGAACTTGGGAAACTACTTCCGTAACCTCAGTAAGGTCTTCGAACAA
AACTTGAGTCCAATAGAGAAGGAAAAAAAATATGAAGAATCTCTTAAAGTTGGGATCCAA
CTTCACGCGAAGACTCTCAAGTGCATCGAACTAGCCCAAGCCTCATTCGGTCCAATTTTC
GGGGCCCAAATAATATTGAACACCTACGTCATAGTCTTATTATTGTTCCAGATGGTGAGC
TCCGAGCGAACACTGGGGAATGTTTTGGCGACGATCTTTACTGGACTTGCGATGCTACTC
AGCACTGGTTTCCTCATGTGGTCTGGCGGAGACATCACTATCGAGGCAGCAAGTCTGTCT
ACGGACATGTACTGGTCCGGCTGGCAGAACTGCCAAGCCTCCACCACTGGCACTCGGAAG
CTGCTGGCACTTGCCATGCTGCAAGCACAGAGACCCGTGATGATCAAAGGTCTTGGGGTG
ATAACAATTTCTTATCCCGCTTACCTTTCGATCGTGAAATCAGCATACTCCGTTTTTTCA
GTTCTATACTGAAAATTAATGAGAAAAATAAGAAAAATCTCTTCATTTATGTTATTTTAA
AGTAGGTTACAATATTTTTCAGTTATTCATATTTTCATCCGAGTGAAGCCGCAGGCAAAA
GTTAGTAACACGTAACGTAGTTCAACAGCAAAAAGGGGTTGATTACTTAATAAGGGAATT
TTGCTTAATTTGCCCTTATTAAGCAATCAAACATCGTGATCAAGTGACAAATTGGATAAC
TATTTTCTAATTGTTACGAAGTAGTTACTGTAAATTGGCTCAGATAGGGGATAAATGGTA
AATTGACGTTATTAAAGACGCTATAGCAATTAGACAAGCAAAATTATTTAGTAATTATCA
TTGATGCTTCTTTTAAATAACGGAAGGGTTACTTACCGAAAAAATAGAAGGTCTTAGGAG
TTAGGAGCTGCAATTATCCTTAGCTATAAACTAATTATA


>OfurOR21_k38_1420394
CTTACTATCCACTAAGTGTTAAGATACCAAAAACAATGAATAATTACGATATCTTAAAAAACCATTGCAAGAAAATTTTCTTTAGCGGTTCGGGCGATGTTTGGTATGAAGAAGGAACCATTGGAGATGATAAGAGCTGGTACTATAGGCTGTACAGTTGGTCACTATTTTCTATGTACATGTTCATGACCATTCTGGAGATAATGGCTGCAATGTTTGGTGACTTCCCAGAAGAGGAGATGCGAGACTCAGTCTCGTTAGCAGTGAGCCACGCCATCGTCATGTTGAAGATTTACTTCTTATACTCCAATAAGAATCTGCTGAAGACC


>OfurOR22_k38_1042411
ATCGGCTCAGGTGACTTTTGGTACGAAGATGGAACCATAGGGGATGACAAAAGCTGGTATTATAAGGTTTATAGTTGGTCACAGTTATCTGTTTACGGTTTCATGACCATTCTGGAGATAATGGCCGCGATGATTGGCGACTACCCTGAAGATGAGAAGCGTGATTCAGTGACGTTCGCGGTGAGCCACACGATTGTCATGCTGAAGATATTTTCGGTGCATTCTAACAAACAAATGATAAAAGCTATGAACAAAAATATGGTGTACATTTGTGAAGCGCACGAAGAGCCGACGTTAATGGCAGAAAAATATAAAATTGTCAAGATAAATGTTTTGGCGTATTTTAGTATAGTGTACGGTTCTGGCTTGTTTTATGTTTTCGAAGGAATTCGAAAGATATTTGCCGGGTCCCACTTTGTGACTATCGTTACCTACCCTCCGAGTTATGAGGATGACTCACTTTATAGCGTGGCATTTCGGGTCTCTACTACAGTCATTTTATTCATGCTGTTACTGACGATGATAGTGTCTGTGGATTCTTTAACCATGACTTACTTGATCATGTTCAAGTACAAGTTCATAACACTGAGAAATTATTTCGAGAGGTTAACTGAAGATTTTTACAAGATGAATGATGTTAATCCAAGGGAAGCTGCTGATAAATTGACAAATGGATTAGTGGAAGGAATAATCATGCACAAGGAATTGCTAAGGATGGCAAAAGATATCGACCAAGCCTTCGGGACAGTAATAGCTCTACAACTGTGTCAGAGCTCGGGCTCGGCAGTGTCCCTGCTCCTCCAAATTGCCCTCTCGGACCAGTTGACGTTCGTCGCGAGTATGAAAATAATTTTCTTCGTAGCTGCACTCTTCTTTTTATTGGGCTTATTTTTATGCAACGCCGGAGAAATCACGTATCAGGCGTCTCTACTACCCGACGCGGTGTTCTACTGCGGCTGGCACGCGTGCGCGCGGCAGCCCCCGCGGCGCAGTGCCCGGCGTATCGTTTTGCTGGCGTGCGCGCAGGCGCAGCGCCCGATTGTCATGAAGGCCTTCAAAATGATTCAGCTCTCTTATAGCACTTTTCTGCAGGTACTGAGAGGGACCTACTCTGTATTCGCTTTATTTTACGCACAGAATAAGTAAACAATAAAATGATCTTAGGTTTAGATCGAAGTAGCATTTAGATGTAAATAGATTTTCAATAATAAAAGTATC


>OfurOR23_k56_857693
TTCACCACCATACCGATGACGGTGCTGGTGTTCCTGGACATCCGCCGGTACTGGATCGAC
GGTGAGATCCTGGAGGTGATCAGACACGTCGGCCTGATCGGACCTTTCATTACTGGGATT
TTGAAGATGTGTCTTCTCTACCATAAAGAGGAACCGACCAGCCAAATCCTAGCCTTGATA
AACAAAGACTATGCCTCCTTCAACCAGCTGCCTGAGAGCTACAAACCTCTGGTCAGAGGC
TACGTCAAGAACACCAGGTTCTACCAGAACATCTGGATCGCTTGTGTGCTGATGATCCTC
TCCACTTTCGTCTTGACTGCATCTGTGATGAATATCTGTGAAACTTTGTTCAGCTCAGAA
CCAAAAAGGCACATGATCTACGATGTCCGTTTACCAATCGACCGTCCAGGAGCTCAATTC
GAAACGCCATACTTCGAAATCCTGTACATATACATGCTGTACATAGCAGCAGTATATACG
ATAAACTTCACTGGTTATGATGGTTTCATGATAGCTTGTGTTTACCACGCGTGCCTGAGG
ATTGAACTCTTCTGTAAATATGTCCATGACGCTATGGGTTATGAAGGAGATGAGCTGAGG
AGGCGATTGGGTGAAGCTGTCAACCATCACTGCGAGACTTTTAAATTGATCGAGAAGTGT
GAATCTTCCTTCAACTTCTACCTGGGTCTGGTGTACGTGGTAGTTACCACTGAACTGTGC
CTCTGTCTATACCTGGTGATGGAGGGATTCGAGTTTGATTACAAGTTTTCTTCATTCAGT
ATTGGCACCATCTTGCACATCTACGTGCCTTGTCTTGTCGCTGAAAAACTGAAGTCCGTT
TGTGAGAACGCTTCAGATTTAATATACTGCTGTGGATGGGAGAACAACTATGATCTATCC
ATGCGCAAGTTTATCCCTTACATGATGGCGAGGGCGCAAAAACCTGTAGCCATGAAAGCC
TTGGGTCTCATCACGTTTGAAATGAGCTTGTTTGCATCCACCATGAAGACGGCTTATTCC
ATGTACACGATAATAAAAACTCAATAAATAGCAACCTGGTTGACTGGAAGAGGATGCCGC
AAGAAGTCCACCTTCTTTGGTTTTCAACTCTCTTTTGACACTTGATATACATTCGAAATC
AATTTCTTTAAATGTTTTAGGTCTCTATAACCTTAATGCACTTCAGGGCACCTTAAAACA
TTAAATAAATCGAATAAACATAAGCAAAAACAAATAAACTTAATGTGTTAACAAATAACC
TATTGTTTGATTACAATG

>Ofur24_k52_33406
AGGTTTTGGACTTAAGAACGTGTACTGTAGATAGTTTGGAGAAGTGCGAAATATGACCAAGCTGTGCTCAATATCTTCATGTAAGCTCTCAAGTTGACATCTGCGAATCCAGCTGCAGTCAGCTTGCACGGATCTTGGGCTCTAGTTTGAACCAGAAGAACGTTTCGCCCCATCATCACGTCGGTGAGGTACCACCGGCTGTTGTACACGGCGTTGCTCACATCCATGCTAGAACTCATCAGGATATCACCAAAGAAGCATAGAAAGAACACTTGCAGCAAGCTCATGAAGAGGAAAATGATGAACGTCATCACAAACGCCTTGTCATCTATGGTCGTAACGTTAAAACCAGTGAGGCAAATAACCAAGGAGCTGGTGCAGAAGTTCAGGAGAGTGGATTTGGAGTATACTCCTT

>OfurOR25_Contig1_k64_307418|k72_53460
GCCCCTTGTATAACTATTAGCATGTTGGCAACCTCCAAATCTATATTCCTGTATTGGAAC
AGAGATGTTGTAGCTAAAATTGTGGATAAACTAAGGGACATCCATCCTGAAGATGAGGAA
TTTGATGAATATAAACAACTAGGTTTATACCAAGTAGAATCCAACGAACCAGATGTAGAG
AAGGAAATAGTGGAAGAATCCAGAAAATTCTTGAGCTTTGTGGTGCATTTGCTTTTCTAC
ATCTGTGCTGTGGTGATCTGTGCCTTCCCTCTGATGCCAGTGACGTCAATGGCCTATGAT
TACTATACTACCGGCAGTACGGAGTGCAAGTATCCGTACTTGGTGAAGTACTTCTTCGAT
CCGTACACTATGAAGATGTGGCCTGCCGTTTACTTCCACCATGTTGTGTCAACTGCCATA
GTAGGCGCCAACGTGTTCGGCTCCGACAGCCTGTTCTACGTGGTATGTATCTACATCCAG
ATGCATTTCCGAACGCTCTGCCATCGCTGCGAGTGCGCTGTGGTCTCTTCGAGGGATGGA
ACTAGGAGGAACGTGGCGAATGCTGTGAAGAGACATCAGGAACTGATTGATTTGGTGAAT
CAAGTGGAGCTTCTGTACTCGAAGTCGACGCTCTTCAACATCGTGACCAGCTCAGTCCTG
ATATGCTTGTGCAGCTTCATAATTACGGTACTGGACGAAATCATCGTGGTGGTGACGTTC
GCCACGTTCCTCGTCATGAATCTATCCCAGATATCGCTGCTATGCTACTTCGGGGACATA
CTCATGCGTTCAAGCACTGAAGTAAGCTCAGCTGTGTACAACTCTTTATGGTACGAGACT
GACCAGAGCGTTAAGAAGAGCATGCTCGTGATACTGATGAGGGCCCAGAAGCCTTGCAAG
CTGACTGCTTGGAACTTCGCGGACCTGAACTTGACGGCCTTCACTACTATACTGAGCCGG
TCCTGGTCATACTTCGCTTTGTTGAAGACTATGTATAAGTAGAAGAAATACTTATTGAAG
AAGATTCTTCTATAGCTTTATCATAAAGCATCTACCTACATGCACGCTAGAATGCAATGC
CCATAGACCCCACAGTTCACGTTATAGGATACCCTCAATTTGTATCGCATTTAATTTTAT
CCATGGTGTTTCGTGACAGTTATAGTTCTTGCAACTCACGAAGGCAAGTGAGCTTTACTT
GTGTGTGTACGTGTACATGCACATAACGATAGTGTATAATGTCTATCACAACTTTTGAAA
AACGAACAGTAGCGAGCCACCACACATGTAAAGCTCACTCGCCTTCGTGAATTGCAACAA


>OfurOR26_k40_1068762
TCTGTATTCTCATGCAGATATTCCTGTATTGCTTTTTTGGAAACGAGTTATTTTATGAGAGCATCAAACTCACGGAATCAGCTTACGATGTAGACTGGCTAGAGATTCCTGTGAAGCTTCGACTACACCTGCTTATCTTCATGGAGAGGATCAAGCGGCCTATATGCCCTACCGCAGGTTCTATTATACCTCTCTCCAACAGTACCTTTGTTTCGATTGTTCGCAGTTCCTACTCTTTCTATGCGTTTTTGAAAAACTCCGATCATTAATTTGTTAGGCTATAAGCTTTTCATGTAGTATTTAAGGTTTCTTAGAATAGGAATCACATACTTAGTACCTAA


>OfurOR27_Contig1_k64_783825|k68_581233
AACTACGCTTTACGCAATTTATCAGTGACGATGCTTAGTACTGTCTGTGTGGTCAAGGCT
TTTACATTTGTGACCTGGCAAGATCAGTGGAAGGACGTCATTGATAACGTTTCGTTATTA
GAGAAACGGCAGCTATCCAAAAAGGATAAAATCACCGATAAAATTATCAGCGAGTACACA
AATTACGCTCGGCGCGTCACCAATTTCTACTGGACGCTGGTAGCTGCGACAGTTTTCACA
GTGATACTAGCTCCGTTAGTCTGCTTTTTGTCGTCACCCGATACTAGGGAACGTATTAGG
GACGGTTACGAACCGTATCCAGAAATAATGAGCTCTTGGGTCCCGTTTGATAGAAGCCGC
GGTTTGGGATATTGGGTGACAGTTCTTGAGCACATTTTGATATGTTTCTACGGGGGCGGC
ATCGTAGCGACTTACGACTCTAATGCTGTAGTCCTAATAACGTTTTTCGCGGGGCAGATG
AAACTTCTGAGTGTGAATTGCTCGAGATTGTTTGACGACGAAAAGGAAATGACTTACGAA
GATGATATGGAAAAAATTAGGGCATGTCATTACCACCATCTGATGTTGATCAAGTATTCC
AAGATTCTTAACAGTTTACTATCGCCAGTTATGTTTTTGTATGTGATCATTTGTTCTCTG
ATGATCTGTGCGAGTGGAATACAATTGACCACGGACGGCACAACAACAATGCAGCGGATC
TGGATAGCCGAATACCTGATGGCGTTGATTGCCCAGCTGTTTCTGTACTGCTGGCACAGT
AACGAAGCTTTAGTCATGAGTAACAAAGTGGACGACGGCGTCTACGCCAGTGCTTGGTGG
TCGCGCAGCATACGAGTGCGCAGATGCGTGCTGTTACTCGCGGGCCAGCTGCGCAAGAGT
GTTGTGTTCACCGCCGGCCCGTTCACTAAGCTCAATGTGCCCACTTTTATTGCTATATTG
AAGGGGTCGTATAGCTACTACACTCTGTTGAACAATAAGGATGACTAGTAGACATTCATT
GTTTGTAGTAGATCTACTTCTTGTGTAGACTTTAGTTAATGTTTTATTTATCATCTATTT
AGTGTACCTAATGCACAGAAAAGGGAAACTCCTGTAATAAAATTT


>OfurOR28_k62_822037|k62_822044
ATGATGATACGGTTCTAGATGATCTGGTAGAGCCACATGTTAGCATGATTAGATGTAATTTAAAAATTCCATCATCCAAATATAAATTAATACAAACAGAAACTGCAAAGGACAAAGAATTGATTGAATTAACAAAATGTATAAAAAATGGGTGGCCTAATATAAAAAATATACCAGATAATTTAAAACCATATTATACATTTAAAGGAGAACTCTTTATATATGATGATTTAATTTACAAAAACAATTGCTTGGTTATTCCATCATCATTAAGAAAGGAAATGTTGAACAAAATTCATTATAATCACCTAGGCATTGACAAATGTAAATCAAGGGCCCGTAAATGCTTATTTTGGCCAAGAATGACAGTAGATATAGAAAATAAGGTAGCAGAGTGTAATACTTGTAACAGGTTTAAAAAAAGTAATTGTAAAGAACCTATGACAATAAGAAATTTTCCAGATAAACCATGGTCCATGCTAGGTTGTGATGTATTCTATTATAACAAAGAAAGCTATTTAATTGTGGTGGATTATTTTAGTAAATATGTAGAGGTAGCTAAGTTGGATAATCTATCAGCAGAAAATACTGTCCAAATATTAAAAGGCTTATTCAGTAGGCATGGCATACCAGATATACTGTTCTCTGATAATGGTACAAATTTTTCAAGTTATAAGTTTAAAGAATTTGCTACACAATGGGGATTTGAACATAAAACCAGTAGCCCATTGCATCCTCAGTCAAATGGTCTGGCAGAACGATTCGTACAAACTGTAAAGAATGTTTTTAGAAAAGCTGACTATGAACATAAAGATAAAGATTTAGCATTGTTAGAGTTAAGAAATACACCAATATCACATGACTTAGATCTTAAGACTCCAGCAGAGTTATTAATGGGTCGTCAAATTAGAGGACTGTTACCTGTAAATGAAAAACATGATAAAGACGTTCATGTTCAGAATAAATTATACAAGAATGCTAACCAACAAAAATATTATTATGACAGAAATACTAGAAAATTGCCTGAGCTAGTTCAGGGTCAAAATGTTATAATTAAGGATAATTTAAACAAGAAACCTAATTTGTATGGCCAAGTTGTTTGTCGTGATGTAAGACCTAATACATATGTTGTAAAAACCGAAAAAGGAAATGTAATTTACAGAAACAGGAGGTATTTAATACATAACAAGTCAGATGTACTTATGAACAATAAGGATAACTATTATAGATATGGAAACTCATTTGATGATACCTTTCCTGGTTCTATAAATGATAATATGGTCAATTCAAATGATGATTTAATGAAGCAGATAAATAATCAAGATGTAAGTCATGATCATGATACATCAGGCCTCAAGTTGCCAGAAAACAGTATTGAATTATCACCTAAGAATAGTTATACTGAAGTGTATAGATCTAGAGTTGGTAGAAGTATTAAGAAACCTAGATATTTAACAGATTATATTACTGATTAGTTTTTATTTAAGAAAGTTGTTTACTTTAAGTTTCATTAAGAATAAAGGGGATGTGATGTATGTTATCTGTGGTCGACGATCATCTGTCATTCACATAATAAAGATGTCGGAGTACAAAGTGTTTTAATTATTGAATTAATAAATAACTATATTATATGGCGCAGTCGAGTGGTAAGAATTTAATAAGTATTAGAAAATTAAGATGGAGATGTTAAAACAGCCGCCGCCGCTGTCGTTAGTGGGCGATATTTCGCAAAACTTCAAGCGATGGGAGCAAAGGTTTTTGCTCTATTTTAAAGCATCGGGGGCTGAAGAAAGATTGGATGAACATGGTCAAAATGCTTTGCTTCTACATGTTATTGGAGACGATGCATTAGAGGTCTATAACACATTTGAGTTTGAAGTGGACAAAAACGGCGAAAAAAAGTTAAATGTTAAAACAATACTAGAGAAATTTAGAAATTACTGCTCGCCAGCAAAAAATGAGACGATGCAAAGGCACTTATTCTTCACCAGAGAGAAGAAAGAAGGCGAATCTTTTGGTGAATTTGTGACAGCTTTGAAAACATTAAGTTCGGATTGTAATTTTGACAAATTAAAAGACAGCTTAATAAAAAGTCAGATAATTAGAGGCATTGGAGATTGCAAACTACAGGAAGCATTACTTCAGGATCCGGACCTAGACCTGCACAAATGTATCAGAATTTGCAAAGCGGCAGAATTAGCCACAGAAAATGTAAAAAAAATTACCACTGAGATGCAGGTAAATAATATAAGCAGAACAACACATAAAAATGAAAATCGAAACTTGGAAAAACCGCAAGATTTTCGTGATAGGAATCAGAATTTGCCAGAAACTCGGGACAGTCGTCAAGCAGTAAGGAAGCAGTGCATGAGGTGCGGATACTACCATGGTTTTAAATGCCCTGCATTTGGCTACCGGTGCAAGAAATGTAACCGTTATGGACACTATGCCAAAATGTGCAGGACCCCCTCTCAGGTACATGCTGTAAATCAGGATCAGGATAGTGATGACTCGGACATAGTACTAGGTGGTTGATAGCAAAGAAAAATCTCCAGCAGTCTTAGGTCATAAAACAATATTTTCGCTGAAACTACTGAAACAAATCACATATTTGGGGCATATATTATCAAAACATGGCATCAAACCGGACCCAAGAAAGGTACAGGCAATACTAAACCTAGAGCAACCAAAGAATGTAGCAGACTTACAACGGGCAATAGGTATGATTACATATGTCTCTAAATTTATCCCTTCACTGTCAGAAGTTTGTCATCCATTAAGAAAATTAATTAGAAAAGGTGTAGATTTTAATTGGAATAAGGAACAAGACGATTCATTTAAACAGTTGAAAGAGATATTAAGTTCAGAACCGGTATTGCAATTTTATGATCCTAATAAACCTTGTAAGCTGTCAGTGGATGCTTCAAAAAACTCGTTAGGAGCAGTGTTACTGCAAAATGATCTTCCTGTTGCATACGCCTCTAAAGCAATGACAACCACACAACAAATGTACGCACAAATTGAGAAAGAGATGCTAGCTATAGTCTATGGTTGCTTGAGGTTTCATCAATATATTTACGGTAAAACTATAGAAGTTGAGTCAGATCACAAACCACTTGAAATAATATTTAAAAAACCATTGTGTGATGTACCATTGAGGTTACAAAGAATGCGGTTACAATTACAAAAATACGATCTAGTAGTGAAGTACAAAGCAGGCAAAGAACTGTTGCTAGCAGATTCTTTATCACGCAATTTTAATAATTC

>OfurOR29_k74_614504
TGGATCTCCATTCATTCATTTCGTATCTGCATCATATCGAGAGAGCCTACGCAATGGGACTGAACTATTTCCTCATATCTTAAGTTCCTGGATGCCCATCGATAAGAACCATTCGCCTGGTATTTTTATTACGATCGTGTGGCATTTTACTGTAACTTCTTATGGAGCTTTGATAATGTCATCGTACGACACCAGTATTATGGTCATCATGGTTTTCTTTGGCGGAAAGTTGGATGTACTACGCGAGAGATGCAAGCAAATGCTGGGCACTGGTGAAGTTGAACTCAGCGATGATGAAGTAGCTGCCAGAGTCCGAGAACTCCACAATACTCATGTTCTCATCATGAAACATTTAAGATTATTTGACTCCGTGTTATCGCCGGTTATGTTTGTCTATGTGGTGATGTGCTCTCTGATGTTATGTGCAAGTGCATACCAACTTACTTCTGCAACTAACGCTGCTCAGAAGCTTTTAATGGCGGAGTATTTAATTTTTGGAATAGCACAGTTGTTTATTTTCTGTTGGCACAGCAACGACGTTCTTGTGAAATCTGAAAATGTGATGCTCGGTCCCTACGAAAGTCGATGGTGGGATGCGAATGTTCGCCAAAGGAAAAGTATTTTGCTCCTTGCTGGCCAGCTGCGAATCAGCAAAGTGTTCACTGCGGGGCCTTTTACTAACCTGACTCTTTCTACTTTCATTACGATTTTAAAAGGAGCCTACAGTTACTTCACTTTGCTTAGAGAATAAAGAAAAAGATGATGACAATGTGTATGTAGAGAATAAGAAGAACAAGCAAGCAAAACACCAACCAAATAGATTGGTGACGTAATCAAACACGAATTTCATGGATTGCACATTAGAATAGAATAGAAAGTATTTATTTGTCTCAAAACAGCAATAACATTAGCGTTAATTAAATGTCTT


>OfurOR30_k44_1297835
CAACTGGTCTGGGTGGTCGGCTTCGTCGGGCTCGAAACCATCGATCCTTTCATCGGTGAGAAAGATATCGATCGGTTCATGTTCAGCCTCTCGTTCGTCATCACCCACGACCTAACCCTCATCAAGCTCTGCATCTTCTACTTCAAGAACGATCAGATACAAGACATTGTGCGCACTTTAGAAATTGATTTGTACAATTTCTATCAAAACAATAGAAAAAATCGAGCCACAGTAAGAATCACAAGAATAATGTCCGCATCATTCGTGTTTTTTGGTTGGATAACTATTGGAAATACGAATGTTTATGGAACAATAATGGATTTTCGGTGGAAAGCTGAAGTGGCAAAATTAAATGCATCGTCAATTAAGCCTCCTCGAACCCTTCCACAGCCCATTTTCATTCCATGGGAATATCAGACAGACCAATCGTACATTTCCACTTTCGTACTTGAAACGGTTGGTTTGTTATGGACGGGACACATTGTTATGGCAATCGACACCTTTATTGGGTCTGTTATACTGCACATGAGCTCGCAGTTTACTATACTGCGAGAAGCAATAGTGACGGCATACGATCGCACTATAACGAAGATGTATATCAATGCAAAACATCAGTATGATTCTTTGGAAGCGGTGTCTTCAAATGACGAGGAGAATTCTTCAATTGACCAAAGCACGCAGGATGGGATGGAAGCTCTCGTGTTGGCTCGATTTTCAAAGAAAGAGGTAGAGTTGGCGCTGCAAGAAACATTGAAAAATTGCTTTCAGCAACACCAGGTACTAATAAGATGCGTCGAGAAATTCGCGGAGACCTACTCGTACGGATTCATGACTCAACTTCTGTCTAGCATGGCGGCCATTTGCGTAGTAATGGTCCAAGTTTCGCAAGATGCTTCTAGCTTCAAATCTATTCGTCTGGTGACTTCCCTAGCATTCTTCATAGCTATGATAATTCAACTGGCTATACAATGTTTTACTGGAAATGAGCTCACATTAGAAGCAGCTCGCATCGCCGATGCCGTGATGCAGTGCAAATGGGAGCGCATGCCGCCGAGCCTTCGGAGGATGCTCATCATGGTGATGATGCGAGCACAGCGCCCGCTCCGTTTGTCTGCTGCGGGTTTCGCTTATATGAACAACGACTGCTTTCTCGCGATAATGAAGGCAGCGTATTCGTATTATGCAGTATTGAGTCAGAAGACAAAATAAAACATTCAAATAAATTCTCCTATAATAATATATTTGACACTTTGTAGCTTATACAAATAAATCGATCGAAGCATTGACTATCACAAACCTACCACAGTTGTAATATTTAAATAAACTCCCTACCTCTAAC


>OfurOR31_k64_794506
CATGCTTGTTTTTTTGGGTGGCTTTAATTATTGTCACCAGAGTTGTGGATGACACTGCTATACCCCCATCGTATTTTCCGTTTGCTACTAATCCGTGGCCACAGTTCATAATCGCTACATTTGTGGAAACTGTGGGATCCACCTTCTGGGCTGGATTCGGGCACATGAGTATAGACTGCAGTGTAGCGTGCTACTACGCCCGTGCTACAGCTCAGCTGAGAATTATAAGATATCACTTGGAGCATTTGTTTGACAACGGTGGAGCTCAGGGTCGTTTTCAATATAAAGATGTTCTAGACAGAAGTTTAGACGAGAAATTCGTTTACTATATTCGGCGCTATCAATATGTCAATAGGATGATTGATAGCGTGAGTGACGGTTTTAACTGGGGTATAGCATTTCATATATGTAGCGTGACAACCGGCATCAGTATGTGTGTCTTTGTAATGAGCACCAGAGACATCTTCTCATTGGATATGTTATTCATGGTTACCATATTTGTTCTTCTTCTATTAGGAAATTTTATGTACTGTTACTGCGGAGACTTGGTGAAAAGCGAGAGCGATCAGGTGTGCACGTCAATGTACTTCAGTGATTGGACAGTAGTGTCGCCGCGGTTCCGGCGTATGATGCTGATAGCAATGCCTCGCTGGGCGCGTCCGATCGAGCCTCGTGTGACCATTGTACCCATCTCGCTTACTACATTCGCATCGATTTTACGTTTCTCATACACATTGTACACCATGATGAGAACTAGAACGATGTAGAAATTGAGATTCTTAATTAGTATTTGCACTATTAATTTTCCTAATCTATGAATAATGTAATCCATGTTTTACATTACCATGTTGATTTTTAATCCTTTCTTTTAATTATAAGGCACATACAATAATACTGAATCTCCATCATAACATTCTCGCAAAAATGCATTCATTTACACACCTTGTATTTTCTGTTCCTGTTTACTCACACTTGAAAAGCAATAATCTATGTACAAATATTTGTGAAAACTTTTTTGCAAATGTTAGGTTTAATTTTTGTAATTCTTTAATGTGTACCTACTTAATAACATGCACAACAATAAAA

>OfurOR32_k50_1104273
CGAATGTGGCGGTAGAGATAATTTCAGCTACTTATTGCGTGTTGGTTCACATTACTTTTGATTTGACATCAATTGGCGTAATGATTTTTATTTGCGGGCAGTTTTCTTTGATTCGTGATTACAGCAGTAATATAGGTGGAAGTGGAGCATCGTGTACTTTGTCGAAAAGAAGAGAGGATCGCGCACATCACAGAATAATTACATGCCACAAAATTCATTGCCTACTCATGAATACATGTGACGAATTGGGAAAACAACTGCAGAATATACTGGGGGTGTACTTTTCCGTAGCGACCTTGACTCTATGCTCAGTTGCAGTACGGCTTAATTCGGAATTGAGTCGCATGGAACTTGCGAGCTTACTGCAGTTTATGTGCGCGACTCTCACGCAGCTTTATCTCTTCTGTCATTTTGGACACAACGTTCTGCACCAGAGTTCAATAGGAATGGGCGAGGGTCCATTTGGGGCTGCCTACTGGTGCCTCAGCCCTCGCATACGCCAAGAACTGGTGATACTAGGCATGGGTATGATGATGCCAAGGTATTTTAAAGCAGGCCCATTCATTTCGGTGGATTTACCTTCGTTTGTTCAGGTTTTGCGCACAGCTTATAGTTATTATGCTGTAATACGGAAATGAGCTGATAATGGGGTCATATTAGTAGATAAATTGTCTACATTTACTTAGATTTTTGCACGATATAATGTAGTGATGCAATTGTCATGGAAAATTTTACTAGAGCAGGGGCATTGGGTCATATCACACCGCAAAGATAAAATCCACCAATAATATGTATGAAGCTGCGCTCACCGAACTCTCTAGAAGGCTGTGAGAAGAACCAGCGTAAATTGACACTTTTGTCGAATTTATTAGGTTTGTTTTTTGAAGTGAAGCATTCACGAATTCATTAATTCACTGCAAGTACGAGTATCTCGGGAAAAACAAGTAATGTGATGGGAATATTTGGAGTAAACAAGGATAAAAAAGAACAATAAGCCGCTACATTAAGCTGCAGACACTACGGCCTCACAAGTCTCGACGCAACAACAGTTGACTCACGCCCGTATTCACAAACGATGCTTGCTTAAGTGAAGCAACAAATCGAACGCACAGCGTTGAATAGAGCTCTGTGATTGGTTTGTGTGTGTGTCACGCGCACTGTGAGACCTCATAGTAATGTTTGTGAATACGGGCGTCAGATTATTTTAGCACAGTGCGGATTGATGGATGGCTGGTCACATAAATAAATAGTCGCGAAATTAAAGTAAATATTTAGATTTAACGCAAATAATTATTATTTACTTGATTATTTCAATAAAATGCACTAAAATGTAGATTAAAA


>OfurOR33_k46_1238743
CTGCAACCGACTAGCGTTATGTTGCTGAAAAAGTGGAAGGAGTTTTATAATAAAGAGGACTTTGACTATTCCACGGGATATGTCGACCCATACCAATTTCATCGCACTTTTTATTTTGTGCAGAGCGCTTTTCAGGTTACAGACGAGCCGTTTAAACCTTGGACATACGTCTCAAAAACAATCACTTTGATATGCGGGATCGGGGTACTGACTGACGCCTGCTTCTCATTTTACCATGCCATTGATATATTCGACATGGGCCTGATAACTGAAGCAGGAACTTATGTTCTTATGTTGCTCTACAAAATGATGACGCTCACCATCACGAAAGTCAACTTGCCCAGTTACATACACTTTATGAAATGCATGAAAGACGACTTCGGTTATATTTGCACTAAGAGCGAAAAGTACAGGAAAGTATTCTTCGAAACTCAACTCGCTACTTGGAAGTTGTGCGTTTCCACGTGTCTCTTCATGTTTTGTTTGGCCAACAGTCTGGTTCTGTTCGCGATTGGGTCCCTATTCTTTTATTTAGCTACACACGAGCCTGGCGATGGGACCAATAGGCCCCTAGTTTTCCCGTTTTGGGCTCCAGGAATTGACTACACTTCGTCACCGGCCTATGATATAGCCTTCAATTTTGCCAATATCGGTGTTTTGGCTTGCACATATAACTATACATTTGTACTTCAAACAAACATAGTATGGGTCCGACAAATCGCATCAAAGGCCGAAATGATTGAGATGTGTATCACAGACCTTTTGGAAGGTATCCAGCCGGCCAATAATGAAGAGGAGAAAAGGCACTACGCAAATTTGATAAACTATCGAATGAGAGAAATTATATCTCAGCACCAAAAAATGTACAGGTTGTTAGACAGTTATGCATCGGTTTTTAAGAAATGTTTGATGTTCGAACAGCTTGTATCAAGTCCAGTTATCTGCATGTTGGCATACTGTTCTGCAGAGAAACTAGATGCAGGTGAAATTCATACTGTTATGATTTTGCTTTGTGTCGGCGCCATATTGATTTTATTCCTTCCGTGTTATCTTTGCACTTATCTCAGAATGAAGGTAACCCGAATATGCGACGCGTGTTGGGAGATTAGGTTCTGGGACGCCGGCCCCAACATACGGCCGTACTTGATACTCATCATGCAGAGATGCCTGCGACCTCTGCCACTCCAGGCGCCTGGCTTTCAAGAGGTGTCCATCAAAACGTTTTCGAGTAAAATGACATCAGCGTATTCATTGTTCAACATGCTGAGACAGGCGGATCTAGATTTATAATTTACAATTATTTTTAATCAAAATCAAGATATCAAAAGTGACATAACATTGTTAGTGTCACTTTTGATCTCTTGCAGGCACCTACTTTATTCTAATGCACTTCACAATTTATAATAATTAACAATGGACAACTTAGGGTGGGTTGCACCATCTAATTTTGACGGTAACTATGACGATAACCGCTGATTTTTGTATGGAGTTTGACAGATTTTAGACGTTTGTCACAGTTAAAGTAAGATGGTGCAACCCAGCCTTAATGTTATGCTAAAAGCACAAAAACTACTTACTGTTTATTTTAGTATTTGTAGTAAATACATCAGTAC


>OfurOR34_k48_1039646
ATTTGTTTCATATTGGTTTACATTGTTGTGCTATAATAAATAAAATGCGTTTCCTTAGTAAAAATATTAGACATTCTAAGATCTAATAAGTGTGTACATAGAGTACGAAGTTCGTAGAATAAAAACAAACAGCTCCATATCAAAAATGAACAGGTTGAAAGCGGTGATGTAATTCGGGACTTGCGCGCGCGCAACCATGAACGGGATCATGCGCAGGATTCGCCGCTCGCGCGAACGCTCCCAGCCCGAGCTGTAGATCATTGTCGACATTTCTGTGGACATGTCTTTCAACGTAGCAGCATTTTTGCAGGGTAAGAAAATGTGGACGACAGATGTGAAACTAAACAATGTATAGCGCAGGTCGAAACCGTATCCCGCTGATATATGGAACAGCAAGGAGCCGATTTGTATCATTGTGCTGGTCAGGATGGTCCCCAACCAGATGTTGAAGGTATCTTGAATCAGATCGACGAATCTGAACATCTTCTTCTGCTCCTCAATAAACGTCAGTATCCCCTTATACATGTCCTCGGTGCTGTCACACCGGAAGGCTTCCTTCAGCTTCATACAGCACAGGCTCATCTTCAGGCAGGCATGGTTGGTCGCTATGCCGAATAGACC


>Ofur35_k48_498248
ATTTGAGGAGCATTTTCGTTACTTCAAATGTCGTTATGGAGCACCATCCGCAAGTTCGGGCTGGGCTACTGCGACCTGCCCACCATGCTGTGGAACGTGAGTTTCATGCTGCGGGCCCTCACGCTCAACATCGACAGCAGATATAAGAAGCGTATCCCATTAATCTTCTACATCATCTTCGCGCTGGTGGCGGCGAGCTACTTCTACATCTACCTGATCTCGATGGCCTGGTTCGTGTTCTGGCACTCCCGGGAGACGGGCGACCTCGTGGCCGCCATGGTGGTAGCCTCGCTGGGGATCTCCAGCGAGATTGG


>OfurOR36_k58_911449
GCTAATGTACAAACAGCGTGCTTTATTAGATACCAAAAATTTAAAACTTTATTGTAACAGAATCCTTACTCTTAGCCTAAAATCCAAGCTTTACTTAGTTCATTAATTTAAGTTTCATTTTCTTTAGAAAAGTGTCCTTTAGTACTTTCAGTAGATGGAAAATACAAGGTTTACCGCAACTTATTCATGAAATTCTTCCGGGTAAGTATTTAAATGAAATTCTACTAGGTTTTACTAGCAAGTAATCACATAGTTTTACTAAGAAGTGTGTAGAAGCTGCAGCTTAATCGCAGGATCGCTATGAAGGTGGTAAGTGACATCTCGTTGAACGGCCCAGCCTTGAAGACCAGCCTGGTCCGGGTGGCCATTCCCAGCAGCGCCACTTCCTTCTTGAACCGTTGGTCCAGCTCCACCCAGTCGCATTCAAAGGAGCCGTAGCTCACTAGGGTACTTTCTTCTGTAACCTCATTGCTGTGCCAATAGAAAAGCAGAAGTTGTATTAGGCACGCCATCACAAATACGCAGCTAGAGATGAGCGTCGTTAAATCGTCTTGCAACTGTACGATGCCTATAATGCAAACTCCGAGGTTCACAGAAATTACTATTAAATAAACAAACATTGCAGGTGATATCAAGGAGTTGAACAGCTTCTGGTTTTTTACAAGGATTGTGTGGAAACTATGGCAATTTACAATATTTTTATGACTTCTTTCAGCGTTATTAACATCAATAACATTGGCACAATTCAAACGAGATATCTTGAGCTGCCCAGCGAAGAAAATCATGATAGTACAAACTAAGGTATCCCATCCTACCACGTAGGCACTTACGATGTGCCCAAGTACAGTCTGCGTGAGCATAGACGCGTAGTACCCTGGAGGCACTTCGCTG


>OfurOR37_k56_960372
CGACATGGTTAACATCACTGTCATTCAGTATATCGCTATTTTCAGATACAGGAGCATGTTATACCATAAGGATGTGTACAAAAAACTAGCCATATCCATGGAGTCGCAATATTTTGATATATCTACAAAGGAAAGGAGGGATGTGGTTGATTACTGGGTCAAAAGGAATGCTAACAACGTGAAGTTGTTACTTGTGTTAGGAAACTGTACCTTAATTGCTTGGTTTCTGTACCCCTTGGTAGACGACCTGGAATACAACGTGTTCATCGGGATTCGCCTGCCTTTCCCTTACTATAGCCCGGTGTGCTACGCCTTCGTGTACCTGCTCTTGTTGATAGTCTTCTCGTATATATCCCACTTTGTGATGGCCAACGACCTGATCATGCAGGCTCATCTACTGCACATGGTGTGCCAGTTTGATGTACTCTGCAACTGCTTTGAAAACTTAATGGAGGATTGTGCAAAAGGATTTAAAGGTATAGATCGAGAAAGTCTGCTGGCGAATGCGAATTACAGAGAAGTCTTCAAAGCAAGGCTGGGTGATATGATTACTCAACATCGGTATATTCTTGACCATGCCATGGAACTCCGCCACACGCTGAGCGGCCCCATGCTAGGCCAATTGGCGGCCAGTGGGACTCTTATTTGCTTTATCGGTTATCAAGCGACTACGTCTGGAGCTTACAACATTACCAAGTGCCTCATGAGTTTGTTCTACTTGTGTTACAATTTGCTTGTGTTTTACATTATTTGTCGTTGGTGCGAAGAAATTTCAGTTCAGAGTCAAAGAGTAGGTGAAGCAGTGTACTGCTCAAACTGGGAGTGCGGTGCTAGCAATATCCCTGGAGTCAAGGTGTCCCTGCTCATGGTGATCACGCGCGCCAACAAGCCCCTGACCCTCACTGCTGGAGGGGTCTACGATCTGTCGCTTATGACTTTCAGCTCTATATTAAAAACATCATACAGCGCATTGACGCTCTTGCTACGTCTCAAAAGTACAGAATAAAAGCTAGTATTATGTTTATAATGCACGCAAGATTTACACGCGTAGTGATTTCAGCAAATATTAGAATATCATCTAGATAAACACAGCTGTCGACGCAAGTAGCGATGGACAAACGAAATAAACTTGGTAGATGCCATTGTCATGTTAATGTTACCACGATTGTCCGAACTTATTACCATTCGACAAAATGTTTTCATGTCATATACCTTTAGGAATTAGTCAACGTTGTCATGTTCGAATGATAATTTTAAATACCACGAAGTTGGATGTATGGTCAAAACTGTGTTAACTAAGTGAGAGAACGCACTGAACTGTGAGCTGAGGACTGAGCTTAAACATGAATCTCTTGGGGTATCTGATCACGCTGGTTAATCTTCAGAGCTTCGACAAATCAGCTGGTCCCGTTAAAGATCTGTCAATAAAGGTGGCCGAGTTGCAAACTCTTACAAATGAATTGCGAATGATACCGGGATTGGACCTCGATGGGTTCAAAGCCACCGGCTATTACCGGGTAGGGGACGTGGGAAAATACCTGTCAAGAAACCTTCGGGACTACATTTACTCTGGTGAAGGAAACCCGAAAGATGAAGGAGTAGTTTTGACCCTGTTCTTTAAAGATGGCCCTATCAACCTAGAAGATGAGAATCTAACTTATTTCCTCCATAAGAAAATTGGCAATGAAGAAAGGGAGCAAGTGAGAGCCATTCTGGACGGCTAAAACTACGGTTGGAAAAGTCTGCCCATTCCGAACCGTATAGTAAAACCGTCATAAAACTTTTAGATAAAATTTATCTGTCGTAGCTTCTAGTTTCGAACAACCACCGCGCCAACTTTTGCTGGTAATTAAATTCCACCCTAGTTTTAGAATGCTTCA


>OfurOR38_k38_1364355
ATTTAATTAAATTATTATTATATTAAGTAAATAAATGTTACTTTGTAAATTTTGTGTTTTTCACTTACAAGTGGATTACTCAATTGACCATTGCATGATGTTTCTAATTTATTTGTTATATTGCCTTAGCATATTAAAGTAGGAGTATGCAGAACTCATAATCGAAGAGAAAGTTTCTAGTGATAGGTTGGGTAGGCCGGTGAATTTGATGGAGATTGGATGCTGCGCGCGCATGATGATTATTAAGATTTCGTTGCGGATCATGCGCCCCAACGAAGTCTCGTGCCAGCCGCAGTTCCAACATGCGTCGCCCACGTCGAATGCTTTATTTCTCAATAACGTGCCTAAATAGCAAGGTATCCACAGTTGAAGAGTTGTTGCTACAGTCAGTAACATGAACAGGATGTCGAAGGTGCCGTTGTCCAGTTTATCCGCTACTTGATACATCATCAGACATATTCCTAGAGAGCTGAACATTACTTGGTAAACTATAACTGGTCCTTGCACCGTTGAAAGTGTTGCGATTGACTTAAAAACAGAGTCGTGCCATGTGACTATTCTCTCGATTCGTTTGTTGAACACATGCTGTATGCTCGCGCGGCGCGGATCGTACCGCGAGAGCCCCACTACTGACTCATCAAGACCCTCAAATATCACGTCGAAATCCAGTATTACCAGCTCCAGTAGTATAAAATTGTGCAACAGCACGTGGAATTGGATGTAGACGTACACTCCAAACGATTGTATGAATATCAGAAGGAAGTTCATCTGAAGAAATAGGAATACTTCGTAGTTAGGTGTCCTGTAAGGGTCGTCCTTGGGCAGCCACATGGGGAATATCAGAGGCCGAATCATATGCTCATCTTGAGTGGCGAACAGGCTCTGGTAAGTGAGTGGCGCGAGGGTCATCAGGACATACAGCACCGCCACGCAGCAAAGGAACCCCAGCCAAGTGAAGCAGAGCTGCCAGATCAACAGCTGCCTCTTCAAGAAATGATCTCTGTATTTAAAACTTAATTTACAG


>OfurOR39_Contig1_k80_497904|k70_679125|k80_496091
TATTATTATTACCGTTAAAATGTCGGCATCTGATCCTACACAAAGGAGTGCAATTTCTGT
TGCTACTATATGTATTCTGTGCTCTAACTTACAAAAATACCCATAATATTTTACATTTCT
AAGACCCAAACTACTATTTCATGCACTACCTTACAGGGATACCCATAATCTTCTACATAT
TCACCACGGTCATATCCGCCTGCTACTTCTACGTGTACCTCGTGTCCATGGTGTGGTTCG
TGTTCTGGAAGTGCCGCGAGACCGGTGACGTCATCGCCGCCATGATCGTCTTCTCGCTCG
GCATCAGCAGCGAGATCGGCCCTTGCAAGTTGTTCTATATGTTTATGTACGAGAAAGTAA
TCAAGAACATCGTCGATGGATACTTGGCTTGCGATGCTCAGACTCTGAAAAGCGACCGAT
TCCGCCAGAATTTGCTGAAAGGCCTGAGAGTCGTAAAGAAGCGTGGCCTAATCTTCTGGA
TGGTCATCATTGGGAATGGCACGATCTACATCATGAAACCCATCGTCACACCTGGAAGGC
ACATCATGGAAGATTTGTTCATCATCTATGGCCTCGAACCAATGTTCGAATCACCAAACT
ACGAGATAGGCTTCCTCCTCACCGCTGGAGGCGTAATCTGCACATGCTACCTCCCTGCCA
ACATCACAGCCCTACTCACGGTGCTCATCGGCTACACCGAAGCCACCATGCTGGCCCTTA
GCGAGGAGCTCGTCCACCTATGGAGCGACGCCCAGGAACACTACAATAAATACCTCTTGG
AAACCCAAATTGACAACGCTGGTGCATTGGTTACAAAGGCTGATGATAAAATCAAAAACA
TAATCATCAACAAATACATCAAACAAAAATTAGAAGAAATCGTAAAAATCCACACAACCA
ACATCAATCTCATCCAGCAAATAGAGCACGTATTCCGAGGGGCCATAGCTGTGGAATTCC
TTCTACTCATAACTGGTCTGATATCAGAACTGCTCGGAGGACTCGAGAACACCTATATCG
AAATGCCTTTTGCACTGATGCAAGTCGCGATGGATTGCCTGACCGGCCAGAGGATGATGG
ATGCGTGCGATAAGTTTGAAAACTCTGTATATGATTGCAAATGGGAGAACTTCAATGTTG
CTAACATGAGAACTGTGCTGCTGATGCTTCAGAACGCGCAGAAGACCATGGTACTATCTG
CTGGAGGAATGACTCAACTGAGCTTCACTTGTCTGATGACTGTTATAAGGTCGATCTACT
CCGCCTACACGACACTGCGGTCAATGATGGCGTAATACTACACAGAAAATAGATTTTTAA
CCTGATAGTAGCGTTTACAATTCATTAGCAAACAAAGACAAGATTAGTTTGCAATATCGA
TTAGCAAAACAATGACAAAAAGTAAATTTTGAGTTTCACGGCTTTCTATGGATGACGTAT
ACAGTAGGCAAACACTACACCTGTAATTTAGTATT


>OfurOR40_k38_1514766
CCAGCCGGTTGCCTACGAGTTCACTCTGGTCATGAACACTTATCATACTCTGTTAACGCTGTGGTACATGCTCGCTGGTGATCTTCTGTTCTGCGTATTTCTTAGCCACATCACCACCCAGTTTGATTTGATGAGCGTCCGAATCACGAGGCTGTTCCAAGTACCGGTAGACCAGCAGCTCATACCTGAATATCCGTTAGGACAGCAAATTAAAGATTTTCCGGAAAATGGACACCTTCCTCGACTAAGTAACAATGAAATAAATTCTAAGCAAGAAAATGAGCTGAAGAAAATTATAGTGCGACATAATGCATTGATCAGATTATCGGGAGACGTAGAGGATTTATTCAGCTTTGCTATATTCATAAATTTCTTCAACAGCTCTATTATTATCTGTTTTTGTGGATTTTGCTGTGTTATGATTGAAAAGTGGAACTCGTTGATGTACAAGACGTTTCTAGCTACCTCCCTTTCACAGACGTGGCTTTTGTGCTGGCATGGTCAAAAACTATTGGAATCTAGTGAAAGAGTGGCAGATGCTTTGTATAATAGTGGATGGTATACCGCAGCTAATGGAATAAAGAAGTCTATTCTAATAATGATTCACAGATCTCAGAAAAATGTTTACGTAACAACTTATGGATTCTCAATTATTTGTTTAGCAAGCTACACC


>OfurOR41_k78_551680
CTGAACTTTATGCTTAAGCAAGAATAACACAGATGTCTAATATCGCTGCGGCATGAATACAGCCCCTTCATAATGCCGTTGTAGCGGCGTTCTGCGGTTTTGTTATTTTTACGACGACCATTACTTTTCAATTTCGTCGGGGCCGGGCGACTTAGAGCCGCGCCGACTGCCCGGCGCGCAGGCCGCAGCGTTGTTGTTGTATCTCGCCGCGCGCGTGCCGCTGTTTGTGGAATACACTCCATTTGCAGCACCTTCACCGTAAAAACAACACTCGTCGACTTCTCTACACGTGAACTGCACTTACACATACTAAGGTTATTCATTATGGTGTTGTTTACTTTGTCTGGCGAAGTACTGCGTAGAACGTGTAGGACGACCTCAAGATCGTCACAAAAGTGTTGAGAGATAGAGGGATGATGAGGCCGGCGGCGGGGCGCAGCGGGCGCTTGGCGCGCTCCATCAGCAGCACCAGCGAGCGCTTGAAGCGCAGCGGCGCGTGCAGCCACTCCATGGCGTACACCGCCTCCACCATGCGGTCGCTCTCCACTGTAACTTCGTTTCCATAGTAGCAGTAAAGAAATAGCTCCGTCAATATGCAAACAATGAAGAGCGTAGTTGACGCAAACTCGAAGCTCAAAACATTCACGCTGACGATCTTGTAGGCCGCCATGCACAGGATCCAGCCGCCCACCGTGAACTGCACCAGCACGGCCAGCCCGAACACCTGCTCCAGCAGCGCCATCGTGTCAGCAATTTTCTGAAAATGTTGTATGCACTCAAACAGTAATTTTGTTAAGATCTCTTCATAGTTTGCGTTTACCGACTCCTTCGTTAAAGCTCGTGCTCGCTCGGGTAGGGTTTCGAAGTTCATGCGTAATATGCGTAGCTGCGTTT


>OfurOR42_k56_473159
GTGGAATTCATCTTGCCGTTTGCTTTGGGTGTTCCTTTCTCAATAGAATCCATGGCGACGTGGTTTCCTGTGTATGCTTACTCAGTTTTTTCCAGTTTTGTTAGTGTTTCGTACTTCGTGACAGTGGATGCACTGTACTGCATACTAACCACCCACATTTGCAGCAATTTGTCAATGGTAAGCGAAGAATTACAAAACGTCGATACCTCAAACGAAGACGAACTTAAAGAACTGGTTAAGAATCACCAATATATTCTCAAGCTATCTGAAAATTTGGAAGAAATATTTAGTTTGCCCAATCTTTTCAACGTTATGATGAGCTCTCTTGAAATATGTGCGGTTGGATTTAATTTGACGATGGGTCCAGTTAGTGAAATACCAAGGAGCGTCGTCTTTTTATCCTCTGTGTTACTTCAGATTCTGATGCTGAGCGTCTTTGGAGAGAAGTTGATCGAAGAGAGCACGAAAGTGGGTGATGCGGCATACAATAGTAAATGGTATGAAGTGGATCAGAAGACGAAGAAAACTATTCTTATAATCATGACCAGATCTAGCAAACCACAACAGCTTACTGCTTACAAGTTTTCTGTAATATCCTACGGCAGTTTCACGAAGATCATTAGTACATCCTGGTCCTATTTTACTATCCTGAAAACGGTTTATAAGCCTCCAGAATAGAAATATCTTAGAACCATTTAATAGAGGAATCAAAAAAGTTTCTGAATGTTCCAGAACTTACTACTCGTAGTCAAATTCAAGACACTATTATTAGAAGCACTAACATTGTAAAAATATA


>OfurOR43_k60_881584
CTGTTTTCTTATGAGGCAAAACCTATTCCAAATCAAAAACTTTTTCCAAAGTTTCAAAAACTTTTTTCCAGAAATAAGGTGAGGGAGCTTGTAGACATGTACCTAGACTGTGATGCCCTGGTGAAGCCCGGCAGTCGGTTTGCCAACAACCTGACGAAGACCCTGAGGAACGTGAAGAAGCGAGCCATGATCTTCTGGATCGTGATCATGGGGAACGGGGTAGTCTACGTGTTGAAGCCTCTGCTAATATCTGGAAGACACATTATGGAAGATCTGTTTACCCCTTATGGATTTGATCCCGTCTACGAGTCACCAAACTACGAGATCGTATTCCTCCTGATGACTGCAGGGGTACTCTTCACCTGCTACCTCCCGGCCAACATCACCGCCTTCCTCATCATCATCACCGGCTACACGGAGGGCCAGATGCTGGCTCTAAGCAAGGAGATGCTTAACCTTTGGAGCGATGCCCAGCAATTTTACCTGGACCATCGCACGTTTGATTTAGACACCACCAGACCTGTGGTAACCCTCGACAGCGAGCAAATAACAAAGAAAAAGATCGTCAATGAATATGTGAAGAAGCGGTTGCACGAAATGATAAAAATCCATACGACTAATATAAATCTGTTGAACCATGTCGAAAGAGTATACCGAGGGGCGATTGCCATTGAATTTGGAATTCTCGTCCTTGGTTTGATCTTCGAACTCCTTGGTGGTCTTGAAAACACGTACCTGGAGGTTCCTTTTGCATTGATGCAAGTTGCTATGGACTGCTTGACTGGTCAAAGAGTGATGGATGCAAGCAAGGCGTTCGAGGATGCCGTGTACGACTGCAAATGGGAGAACTTCGATGTAGCCAACATGAAGACGATCCTGCTGATGCTGCAAAACTCGCAGAAGACCATGAGGCTGTCTGCTGGGGGGGTCACCACGTTGAGCTTCAGCTCCCTGATGATGGTTTTTAG


>OfurOR44_k38_1299672
GGAGCACCGGGAGATTATACGGAAAAGTATAAAGGCGGCACGCTTCGTAATGACATATTACTCCACCATGTGTGTCGGCGCGGTCTCAGTCGGCATCATTATGCCATTAACGGAGAACTTCGACATCCTGCCGACAAACGTGGAGTACCCGTATTTTGATGTATACAAGTCGCCGGTCTACCAAACTTTGTATATTCATCATGTATATTACAAACCAGCGACCTGCATTATCGACGGTGTCATGGACACAATATTAGCAGCGTTCGTGGCTTCAGCAATCGGCCAAATAGAAATATTGGCGTTTAACTTGCGTAATTTCGACGTGGTGGCGGAGCGGAGGCGCAAAAGAGCCGTCGCCGAGAATAAGCCGAGCGCCGCTTGGACTCAAGAGCGGCACATTCGAGCGGTGCTAAAAGACTGCATTTTGCACCACAATAGCATTATAAAATACGTGTCGATGATCGAGGGCACATTCAGCCTAGCCTCAGCTTTACAGTTCATGTTAAGCGTTATGGTGTTATGCCTGGTTGGCATTCAGTTTCTATCGATTGAGAATCCATCCAGCCATCCTATGCAAATAATGTGGATGGCAATTTATTTGACCTGTATGTTGATCGAAGTCTTTATTTTATGCTGGTTCGGCGATGAACTGATTTGGAAGAGCACTGCGCTCCGGCAGGCAGCTTTCGACGGGCCGTGGCTGGAGACCAATCATAAAACCATGGTTTTCATCGTCATCTTTTTGGAACGCTGCAAACGCCCACTCAGGGTGACTGCCGGGAAAATATTTACTCTTTCGCTGGACACATACACTATACTAATTAATTGGTCTTACAAAGCATTCGCAGTCGTAAGCAACATGAAGAAGTAACAACAATACCAAGAAAATCCATCCATTACTTAAAGGAGAAGTTCCAGGAAAAAATCTTATTAAAATTTTAAATTCACCGCTATCTTATTCAAAGAAGCAGAAAAGTGGTAACATTTTGTCACGAGCACAAAACATGCAAATAAATGTTAAAATGCA

>Ofur45_k48_325096
GCAATACTTATTATATTTTACACTTAGTTATTTACAATCAATGAAACTTTCAAAAATGTGACGTAACTAATTTCGTGGTAACTTAGGTAATATAGTCGACAGCACATGTACCATCGTCTCTACCAACACAAAAAGAAAATAATGTCAACCCATAGCCAGGCTCTCTCTGGTGGCCATAGTCCTCACATAAATCTCAATTTGAACTTTATGCTGTGAAGATACGGTTGAAAACCAATGACTTTTTTTGAGACTGTTTGAGGTTATTTATCCTGTAGCGATCGTAGGCATCGCAGTTGATGTCAGGTTGGCTAGAACGCCTGATGTCGAATTGCTGACCGCCGGCGGCGATGGCGTTGTAAACTGAACCATCACTAGCTCGTACGTCACTATTGTGCCAGCTACTGATAAGAGAAGTCCTCTTGTGACGCTGAAGAACTGAAGACCACTCAATGCAACGTTATCGCC


>Ofur46_k44_853306 
AAATAAACACTTGTACCATTCACATTTATTTGGTTCTTTTGGTATGGCTCCGTAAAAATAGTGAAATTTGAAAAGAATGCCAACGCCCAGAAGAAGTAAGTCACTTTTCGACTGCGACTGATGTATTCCGAGATAATGTCGTTACTATCTTTGTTCCCGTTGGCTATTTCCTTGCGTTCCACGCCTGATATGTAGTCTATGAGGCTTTCCCACTTCTTATGGTCCTTTTGAAAGAAACATGACTTGATGATGCCTAAGTGGAAAGGCGCGTATTGCAGAATGAGCATGAGAGAACTAGGTTCGAGTTTCACGGCA


>Ofur47a_k38_981744_DplexippusOR29_EHJ78030.1t
AGAAGAATGTTGTTAAATCATCCAAACAAATTCTAATGAATGCTGGACAAAAGTCTGAAT
TTGATTCGGGGATGAACAATTGCCAACTGAATCAGAACCATCCCAGCAGAGACAACAGGT
GCAGCACAACACAAGCAGACACAACATACTGCACCCCGGTCTACGGCCAGATAGTGTCGA
GCAGAGAAAATCACAATCAAATCAATGATATACAACAAAAATTTTCATCAAGTGAAACGA
CAAAACCCTCAAGCTCCTTTAGGAAAGATTGGAATCCAGTTCATGGTAAAACCACTGAAG
GCTGGGATGAATTTTCCAAACGTAACATATCCTCTATAAGCAAAGAAGGCGATGTGAAAA
>Ofur47b_k38_508994_DplexippusOR29_EHJ78030.1
AGGTACATCAAAAACGAAAAAGATAATAAGCAAGTGAGTAACGGTAAGTCTCAGTACGATTTCTTTCCTGTCTTCGACAATAAAGCTGTCGATGAGGGTTCGGACTCCAACGAAGAAAGCAACACTCCTGAAAATAGTAAAGAACAAGAATTGAGTAACGAGGACAATTCTAAAATAATTTTAGATGCAGTGCAGAAGCTAGTTCTGCAGCCGACTGATAACAAACTATGTGATAATAAGACAAGTGCTCTCAGCTCAATAAGCTCATAATTTTAAAGCTTTTACAAACAATTTTGTATGGCAGGTAAATTTGTATTGCTTAGATGCTGTTTGTGGGACATGGTATATTGTAATTATGATCAAATGTGACAGCAATATGAAATGTTAGCACACAACTAGTCAGATTCTTTTTGAATAATGAATGAGCAGTTTTGAATTGCTTATTAC


>OfurOR49_Contig1_k70_676694|k56_663134
CACGATGGAAGACACCATCAAAGTTTTCCACCGGGTCCTATCCTTTGCTGGTATCCTAAT
TTATGCTGAAGGGAACTGGGACTCTAAGCTTTGGCTTGCATTTCAGATTTTCAACTTTAT
CATCGGATCTTTAAGCTTCATCTTCACTACTGGTTTCGTCGTTGTCAACTGCTCAGACTT
GCTCATATTCATCCAAGGTGCTTGCATCTGGACGACCGGAGTGATCATGACCATATCTTT
GGGCGTTTGCTTAATTTTCAGAAAGAAGTTCCGAATTTTCTTGGGTGAAATGGTTTTTAA
AGACGAAATTCTAGAAATGCCGCTGATCCAGTTTGTACTGAAGTTGGAGAGTGGAAAGAA
GTTGATTGAATTGAAGCAGATGGTGAACGATTCTCAGGAGAAGCTGTTCAGGTTGACGAA
GGTGCTGCTAAAGTGTTATGTGACGAGTGTTTGGTTGGTGGCCACTATGTATCTTTGCAG
CCCCATTTATGAAATGCTGTCAAGAGGGGATAAAAGCTTGAGGCTACTGGCATTTGACAT
GTGGTTTCCGTGGAGCTTGGAGAATTTTAAGGTTTACGTAATATCTTTTGTATTCCACGC
ATATGCTGGCTATCTTTGTTGCATTGCTTATCCAGGCTTACAACTAACAATCATACTGCT
GGTTGGTCAAGTCATCCGCCAGCTCAGGATCCTTACCTTCGTCATGGAGAACCTGGACGA
ACTGGTGATGGAAATCATCAAGGAAAAAGGTGATCGCTGGCAGATGTGCTGTACTGCTGT
ATTGTCGCAGTGTGTTGATCATTATATCAAACTAAAAAGATTCAGCAACCGACTGAATGT
GATATGCCAGCCGTTCTACCTGACCCTCATACTGGTTGCTATAATGCTTGTGTGTATGTG
CTCCGTTAAAATTGCAATTTCAGAAAAACTATCTCCAGACACAATAAAATATTACGTCCA
TGAGTTCTGTTTCATCATGGTGGTACTCATGTTTTGTTTGCTTGGACAACAAGTCGATAA
TGAGTGCGCTAATCTAGAGAGAGCTGTAACTGAAAACTGGTATATTTTTGACAAGAAACA
TAAAATTCACGTGAGAATTTTCAAAATGGCGCTGAGTCAGAGAATGCGCGTCTTTATATT
TGGATCAATACCGTTGTCTTTGCCGACTTTTACATGGTTCATCAAAACTGGAATGTCCTT
CTTTACATTAGTCATGTCCGTTCTGGAGGATTAATAAAATATAAATTCAAATTAAGTTCA
GTTTTGAAAAACAAATAGATTAGTATTACTTGATTCACTGTCGCACAATCATACAATCTA
AAGTTGTTGAGTATTTGAAATTGTGGAAGATTTTTTAAATAAAATTACACGGTAGCCCCT
CTATAATCCAAA


>Ofur50_k50_850666
TACATCGTTCTAGTTTTCATCATGGTGTACAATGTGTATGAGAAACGTAAAATCGCTGCAAATGTGGTAAGTGAGATGGGTACAGTGGCCACTTGAAGCTCGATCGGACGCGCCCAGCAAGTCATTGCTATCAGCATCTTGCGCCGGAGCCGCGGCGACACCGCTGGCCAATCACTGAAGTACATTGACGTGCACACCTGATCGCTCTCGCTTTTTACTAAGTCTCCGCAGTAACAGTACAAATAATTTTGTATCTGATAAAGGCAAAACACTCCAAACATGAAAGAGACTTCGAAGGAGAAGAATTCTTTATTGCTCATTTTATAGACACTCAAGCTGATGCATGTTGTCACAATAATTAAATGGAATGCTATACCCCATTTGAAAGCGTCACTCACTTTCTCAACCAATCGATTGACAAATTGATAGCGCCGAACATAGTAAACGAATTTCTCGTCTACG

OfurOR51_Contig1_k64_318559|k66_746276
CTGAAAAGGGCGAGCTACCTACGCGAGCTTGGTATCCGTATAATACTACCTCCTCGCCAG
GTTACGAGCTCACATACCTGCACCAGGTGTCAGCGGTGTTGCTGGGAGCGTCTGTGAACG
CAAGCCTGGACACGGTGGTGATCTCGCTGATGGCGCAGTGCACGTGTCGGCTGCGGCTGC
TGGCCGCTGCGCTGAGGATGCTGGGAGGCGATATGCTGGTCACGAACATGTTCGAGGCAG
AGCAGGAGCGGGCCATCAGAGAAGAGCTTCAGCGCTGCGTGCAGCAGCACCGGTCCGTTC
TGCAGGTGGCTGGTCTGCTCCAGCAGTACTTCTCCACCTCCATCCTGGCGCAATTCTCCG
TGTCCTTGGTCATCATCTGCGTAACGGCGTACCAGTTGGCTTTTGTATCCAGTAACGTGA
TGACCATCTTGGGAATGACCACATACTTCATGTGCATGTTGATGCAGGTCTTCCTCTACT
GTTACCAGGCCCACGAGCTCTCGACTGTGAGCAGTCAAGTGGGGGATGCGGTATACGAGT
CCCTCTGGTATGAGATGTCGGCACCTCTGAGGAAAGACCTGCTGGTACTGATGGTTCGCT
CGCAACGGGTCATCAAGATCACAGCGGGGGGCTTCACTACTCTCTCTTTGAACACTTTTA
TGGCCATAATCAAAACATCATACACTTTATTCACGGTGCTCCAAAGAGAAGATTGAATAA
AATTTTCAAAAAATAAGTATTGCGTCAGTAGTTTTAATAAAAAAAAAGATTTGCACATTC
GCATCAAAATAACAGTAGTAAAGTCGCTGACATAGCCCGAGGGATTAGCAAGCTGAAGTG
CCAATGGGCAGGGCACATAGTACGCAGAACTGACGGCCGATGGGTCAGCAAGGTTCTGGA
ATGGAGGCCGCGTACCGGAAGGCGCAGCGTGAGACGTCCACCTACAAGGTGGACTGACGA
CATCGTAAAGGTAGCAGGGAAGCGCTGGATGCAGGCTGCTACCAATCGATCAACGTGGAA
AGCATTAGGGGAGGCCTATGTTCAGCAGTGGACGTCCTATGGTTGAAATGATGATGATGA
TGATGATCAAAATAATATGTCACAAGTCGCAACGAAACAAATAGAGATGCTTTTGAAATT
TTAACAGATACCTAGGTATTTACATGAAAAATTTAATCCAATTATAAATATTGATTATCA
AAGTCTATCAGAAAATCTGTAGAAACCTAATAGCTATCGTGATTTTATTATTTTATAACA
GTAGGTAGCTTTATGTAGATTAAAGAGCACAATAAAATAATATCAACA

>Ofur52_k70_329478
CTTTATTGAATAGCGTATACTTTTCACTACAATAAAAGCGACTCAGGGTTCTTATCTAGCTATATTATTAACTTTATTGCTTAGTAAACGTGTTATAAAAGCGTGCAAAAAGTAAACCACTTATATTATTTATTTCACTTTTTACTGGTTTTGTCCATAAAACAAAGTGAAGAGAGAATAAGTTCCCTTCAAGACCTGCAAATAAGTGCCATAAGAAAGTTCAAACATCTTGAACGCCTTAATGACGAGCGGCTGCTGCGCCTGCGCACACGCCAGCAGGACCAGTCTCCTGACACTGCGCCGCGGGGGCTGCCATACGCATGCGTGCCAGCCGCAGTAGAACAACGCGTTGGGTAACAGTGAAGCCTGATACGTGATTTCTCCAGCATTGCACAATAACAAGCCCAATATAAAGACGAGTGCTGTTACGAAGAAAATCATTTTCAAACTCGCCACTAAAGTCAGTTGGTCCGCAAGAGCAATTTGGAGAAGTAGAGACACTGCGGTTCCCGAGCTCAGAAACAATTGTAGAGCCATTACAGTCCCAAATGCTTGGTCAAAGTCCTTTACCATTCTTAACAATTCATTGTGCATGACTATTCCTTCCACTATCCCATCTGTCAACTTATCAGCAGCAAGTCTTGGATCAACGTCATTTAGTTTGAAAAAATCTTGGGAACATGTTTTAAAATAGTGCCTCAGTGTTATAAACTTGTACTTGAACATGATTAAATAAGTTATTGTAAGGGAGTCCACAGACACAATCAT

>OfurOR53_k38_827254 
TGGAAATAGAGTTTACTCCCGCAGTGATTACGATGAAACATACAAACTCATCATCACAAA
TATCTTGGCCAAAGTAGGAATCCGTATGACAAGAAAGGACTCGAAATATGCCAGGCTCGG
TTGGAACGTTTTCTTCTGTTTCGGATTCGGAAACATGGTGGTAACTCTGTTCCTGGACCT
GGTGACCTTCCAGGATGTGGTCAGGAGTGGTGTCGGGGAAGACGGGTACATAGTGTTCAT
GATGCTGCCCTGTATGGGGTATATGGCCTTAGCAATGCTAAAGACATACAAGATGGTATA
CAAGCGAGACGTGTTTGAGAACTTGATTTCTGAGCTCCGGGAGATGTGGCCTGAAGG

>OfurOR54_k58_760742
TACGACATCATCCTTAAGTATTGTGAAAATGTTCAAAATATAGCAGACGTCTTTTTCTTT
GTACAATTCAGTTTGGCGGCCATAACCATATGTTTCTGCATGTACATGCTTATTTTGGAT
TTAAGTGATAAGGACAAGGTTTTCACAACATGTTTCATAAGCGCCATGCTACTAGAAAAT
TACACGCCTTCCTTTTTAGGAAGTCATCTTACGGCCGGGAGCGATAATCTGCGAATTGCA
GCGTACAGTTGCAATTGGACACCTCGCTCGCACTCCTTCAAAAAAAGTCTCATATTGCTT
ATGGAACGAGCACACAGGCCTGTGGTTATCGTTGCCCTTAAAATGGTGCCCATAAATTTA
GAAACCTTTGCTTCGATGGTAAAAACGGCCTACTCATTCTTCACTCTGCTAAGTGGCGCA
CAAGAATAAATTCAAGAAAAGTATTCTATAGAAAAATATTTGGATGACACCTATTTTGCA
CACTACTATTATATTTTTCACGAACACTAGTAAACTTAATAGAAGATGCTACAAATATCA
GTAATTAGTTATTAACCAAAATAACAGATAAAATATTCTAAAATAGTTATAATTTATGTT
AATACTTATTGTCCTATTCAAGATTCATTTTGTGATAGCATAACACAATCTGATGTATTA
TGTTATTGATAAATAATGATAAAGTAATTAATAAATCAGTCAGTTCAGAT

>OfurOR55_k66_754859
TTTCATTTATGTAGCGTGACAACCGGCATCGGTATGTGTGTCTTTATAATAAGCACCAGAGACATCTTCTCATTGGATATGTTATTTATAGTTACCATATTTGTCCTTCTTCTATTAGAAAATTTTATGTACTGTTACTGCGGAGACTTGGTGAAAAGCGAGAGCGATCAGGTGTGCACGTCAATGTACTTCAGTGATTGGACAGTAGTGTCGCCGCGGTTCCGGCGTATGATGCTGATAGCAATGACTCGCTGGGCGCGTCCGATCGAGCCTCGTGTGACCATTGTACCCATCTCACTCACCACATTTTCAGCGATTTTACGTTTCTCATACACATTGTACACTATGATGAAAACTAGAACGATGTAGAAATTGTGATTTATAATTGTATTTATTTATTTGCACTAGTACCTAATCGTTGTGATCTA

>OfurOR56_Contig1_k80_494086|k74_601135|k58_431810
CTCTATTGTTATAAATTTCCCTTCAAAATGTTGAACGTCCTCAAGAGACTTGAAAACCCT
AAGAGACCCTTACTCGGGCCCAACGTTAAGGCACTAAAATTTTGGGGCTTACTCCTCCCA
GAGAATATCTACATGAAGTATTTCTACCTGCTCATGCATGTGCTCGTAACAATCTTTACG
GCTACCGAATACGTCGACATCTGGTTCATCAAATACGATCTCAACCTTATCCTAAACAAC
TTAAAGATCACAATGCTGGCAACCATGAGCGTTTTAAAAATCACCACCTTTTTGTATTGG
CAGCAGCACTGGAAAGACATCATTGAATACGTCACTAGAGCAGATGTGGCTCAGCGAACA
ACCGATGACGTCGAAAAGAATGTCCTTATCACCAAATCTACCAGATACTGCCGCAAAATT
ACGTTGTTCTATTGGTCTTTGATGTACACTACGGTGGTGATTGTGATCTTTCAGCCGATC
TTCAAGTATTTCTTGTCGAGAAATTACAGAGAAAACGTGAAGAATGGCACGGATAGTTAT
TTACAGGTGGTCAGTTCATGGGTGCCATGGGACAAAAGCACGATTCCAGGGTACTTGATT
GCGTCAGCTTTCCAGTCCTACGCAGCAATATATGGTGGAGGCTGGATCACATCTTTTGAT
AGCAACGCCATGGTCATCATGGTGTTTTTCAAAGCTGAATTAGAGCTGTTGAAGATTGAT
TGCTCTAACATGTTTGGGTCTGAAACGAAGCCGGTTTCTGATGAAGTGGCATTGAAGAGG
CTCAAGGATTGCCATAGGAGACATGTAGAGTTGCTCAAATATTCCCGCTTGTTTGACGCT
TGTCTATCCCCAATCATGTTGTTATACATGTTCGTTTGTTCTGTAATGCTGTGTGTCACT
GCTTATCAAATTACTTCGGAGACGAGCGCTATGCAGCAGTTCTTGACTACTGAGTACCTT
GTGTTCGGTATAGCGCAGCTGTTCATCTATTGCTGGCATAGCAACGACGTTTATTATGCA
AGTCTTCAACTCAGCCAGGGTCCGTACGAGAGCCTCTGGTGGTGCAGAGACGTCTCACAC
CGCAAGAACCTGTACATCCTCACGGCTCAGTTCAGCCAAGTCGTGGTCTTCTCAGCAGGA
CCGTTCACCAAGCTTACTGTGGCTACTTTCCTGAGCATCATAAAAGGAGCCTACAGCTAC
TACACTCTTCTAAGTAAATCACAGACTAAATAAAAAAAATATCTGTGTTATAATCCAAAA
TAAAGTACCATCACCTGTCGACATAAATGTTTATATGGCACCAATTTCTAGTGCTTTAAG
AAAGTTGATCATGATTTCAGTCATTAACGCCTTTTCAACTCTAGATTATAAATGCTCTAA
ATTATCACTATAACGGGATTTGATTGCACACAAACACTACACTTTTAAAAAGGTAAAAAG
GTTTTTACCTTCCCGGACGTTTCGACTCGGTTGCACGAGTCACGGTCGCGGGCAGACTAA
AGGGATGCGGCGTCGTCTGCTCGGGCGCGATTAATTTTCTCCACCCGCATTTGCACAATA
TTTTCGTCCGTAGTAGTGTTTGTTATAGTAAGAATTTATAAAAAATGAAAGTTTACAATA
TTAAATAAATTCTCTAGTCA

File B. Fasta formatted derived proteins for Ostrinia furnacalis odorant receptor (OR) genes.

>OfurOR1_BAH57982.1
MFKIENQDDINARQPMDLRYMKMLRNLLHLISSWPYKLLGEDVKPLPLRGTFYLFVEWAIVLVTGLIYVKTHINKLSFFEMGNTYVTVSLNVVGLQRITIFWFKSYRQAIKEFVLGVHLFHHRHKTEYSEHIYQYIYKICAVFVVAIHAETFFGVLLFNVMPFVNNERHGMFNEEMPPDRQFEHSINYSLPFNYHTDLVGYIVIAIVDLILSYDCLLAFCGFDLALSVIVFHMWGHLKILDHDLRTFPTPAEMRATRGRPEDEMSYTKEENQRVRAMLKDIIDHHRHIMHFMTQASDAFGPMLCVYYMFHQVSGCILLLECSKMDPESIGRYAALTVTLNQLLVQLSVIVELLGTQSETLKDAVYSMPWECMDTSNRRTVLFLLYNVQEPIRLKPMGIVTVGVTTMASILKTSFSYFMFLRTFS

>OfurOR2_k80_500912
MTKVKAQGLVSDLMPNIKLMQAAGHFLFNYHSDNSGMTTLLRKVYSSVHAFLIVINYLCMAANMAQYSEEVNELTANTITVLFFAHSVIKMLFFAVNSKSFYRTLAVWNQSNSHPLFTESDARYHQLALTKMRRLLYFICGVTVLAVMSWITITFFGESVRMIANKETNETLTEPAPRLPLKTWYPFDAMSGTMYVVAFVYQVYWLFFSMAIANLMDVMFCSWLIFACEQLQHLKAIMKPLMELSASLDTYRPNTAELFRASSTEKSEKMPDTVDMDIRGIYSTQQDFGMTLRGAGGRLQNFGQPNPNNPNGLTQKQEMLARSAIKYWVERHKHVVRLVASIGDTYGTALLFHMLVSTITLTLLAYQATKINGINVYAFSTIGYLSYTLGQVFHFCIFGNRLIEESSSVMEAAYSCQWYDGSEEAKTFVQIVCQQCQKAMSISGAKFFTVSLDLFASVLGAVVTYFMVLVQLK

>OfurOR3_k66_754859mRNA_complete_cdsJN169134
MPAVHQNPSTLSYIITVKNALGPSGIWPSNIFEDKLQPLFFRIHRETLPYHTMLIVFGGLYYLSDNFRIMSFLDMGHIILSTFLAMVTAMRSVVPNLKIYVALLTKLGREIHLMHFAHKGPYYEEINKTVDKASHIYTKFIVVFMYMTMMMFNITPIYNISKNILSSKTENSTQEYALYYSFPGINPMNYYPTTTVYNFYLSYNCGIMMCGLDLVLFLMIFQLIGHVYILRHNLENFPSPKNKVVLNIGDLPRYKNKENCIVEMFDAKENEEVRVRLAECIEHHKIIIRFTDEISVVFGPILAFNYMFHMVGCCLLLLECSAGNQIIRYGPLTTVVFGQLIQISVMFEMLGAETEKLKDSAYFVPWECMNISNRRTAHIMLHKMQDKISIKALGLAAVGVNTMMGILKTTFSYYAFLQTMGD

>OfurOR4_k68_715603
MFKIANENDINARHPMDLRYMKFLRMLLRMIDSWPHQQLRDSKPVRFRDSRYLFIEGAGVGIGGLLYVRSHYKVVPFLEIGQTYLTIFLSVVATQRVTIAWFKSFREVITEFVLKIHLFYFRHKSNYTENVYQRINRLCSVFVAFVAVEVTIGIFLFNLMPFLNNYKKGMFNQELPANKVFEHSINYSLPYVDCYTNLIGYIVMTLINIICSYDCGMFFSSVDVCIAVIVFHIWGHLKILDHRLRTFPTPVQMRGHQPGEPGNDLMYTKEENMKAAAMLRDIIEYHGMIMRFMTKTSEAFGPTLCLYYVFHQVSGCILLLECSSLDPESLGRYAGLTVTLFQLLIQVSVIVELLGTQSETLKDAVYSMPWECMDTSNRRTVLFLLYNVQEPIRLKPMGIVSVGVQTMATIIKTSFSYFMLLRTFT

>OfurOR5a_k58_921629rc
MLFTRTKSPLALKYFKSIRTFMVAPGAWPAEIFGEKI
SVLVIFHRATLPYHTSLIVVGKFYYIWMHMDELSFLDLGHMIITALLGTLTAVRSILPPL
QNYHMLLLKFINVMHLMHSTNKGRYYNQMNDTVDKVCSYYTKFSLVITFFSCLMFNFIPF
YNNVTNVFIFKTENYTLEFALYYQYPGIDPSDYFTITSIYNVYLSYNCAIMVFGLDLILF
LIIFQIIGHV

>OfurOR5b_k60_883275
MLFRRAKSPLALKYFKSIRTVMVAPGVWPAEIFGEKISVVAIVHRVTLPYHMSLIVFG
ELYYIWMHMHELSFLDLGHVIITTLLGILTAVRSILPQLQNYHKLLLKFINVMHLMHSTN
KGPYYNQMNDTVDKVCSYYTKFSLGLMFLSCSMFNFAPFCNNVANVFIFKTKNYTLEFSF
YYQYPGIDPTDYFTTTSIYNFYLSYNCAMMVSGLDLILFLIIFQITGHVYILRYNLENFQ
WPKNKVVFKLGDILKYKINESITSEMFDAEESKEVRFKLAECIEHHKEII

>OfurOR6_k68_712078
MQQESPLQLGYIKTIRFFLRPSGSWPSDVFEGYLPLPIRIHRATLPFHTTIIVMGGLYYITDNFHRLSFLDMGHMIITTFLAMVTALRSILPNLQTYNSLLCKFIQEFHLMHHAYKGDYFEEVNKTVDKISSYCTKFSTIIMYLAILFFNITPTYNNIRHTLISKTENYSMEYSVYFSFPGFNPLDHFASTTVYNIYLSYNCSTLFCGFDLLLFLMIFQIIGHVYILRHNLENFQSPKNKITLNLRGDALITNNTCTYEVFDAQENEEVRLQLAECIEHHKIIIGFTDDVSGLYGPLLAFNYFFHMIACCLLLLECTEGSYDAVLRYGPLTILVFGQLIQMSVMFELLGSETEKLKDSAYCLPWEAMNTSNQRTAFIMLHKMQYKISLKALGLAAVGVNTMVGILKTTFSYYAFLQTMGDR

>OfurOR7_Contig1_1228889|k68_706960
MMFITDGSDLIGVTRVLEIKYMVIIRSAFRVVGAWPSKFIGD
VQTTSDVVVKYIQLVLNVVCQVAGILYLRENMDKLSFFELGHSYITVLMSVVSMSRIITY
CTEAYQEIFSLYVRKIHLFNVRNDSEYAMEMHTKINKLCYFLTFFIHAFMTLGILMFNLI
PMYSNYISGKFNRETGAFSGVSNATMEHAVYFLWPFNDTTDPIGYAIIVVFNWYISLVCS
INYCTFDLFVYHLVFHIWGHLKILIHNLETFPRPIGAINEEQNDYTEEESKQIYERLKKL
VQHHNLIIDFIARISDTFGLSLFVYLCYHQVCGCILLLECSTLELSALIRYGPLTAITFQ
LLIQVSLVFELLGSITESLMNAVYELPWEYMEVRHRRTVHIMLRQSQVSLNTRALNMVDI
GSRTMIAIIKTSLSYFVMLRTFATDD*

>OfurOR8_k76_574193|k80_503264|k80_497670
DPLALNYFKIIRIFMVAPGAWPADVFGEKLSLLVRVHRALMPYHTSVIVIGELYYLYIHKEELDFLNMGHMIIFTFLGVLIAIRSILPQLRKYHLLLTKFVKVMHLMHFKNKGPYYKQINETVDKISYHYTIFVALLVTTAMINFNIVPLFNNVTNVLIYKTENFTLEFALYYNIPGFDPLDYFTSTTIYNVYLSYNCSIMVSGIDLILFLIIFQIIGHVYILRYNLENSPSPKIKVVFKLKEILKHKGNEDISSEMFDAEENREVRLKLQECIEHHKLIIGFTDELSELFGPILAINYFFHLVCCSLLLLECSEGGAWIRYGPLTVVIYGQLIQMSVIFEMLGSETEKLPDSAYFLPWECMDTSNRRTACIMLHKMQYKISLKALGLAAVGVSTMTGILKTTFSYYA

>OfurOR9_k38_311779|k68_581233|k76_564123
MRPKEPLSTLDSLPINNYTHFLEIPLKIVGCWDWYDHPKSEKEIIINN
VYFCMVLFVLINVPATLYIHLHTEWVDVMTSLDKLADCLPFVVSIIIVVYFGLYRKELYE
LTRFMKRKFHYRSANGLTNMTMLNSYKTARNFGYFYTACTMFSVSMYMIPEIVNRLKRQP
LQSYMYMDVTRSPFFEFTLLRQCVAQAFVGLAMGQFGVFFASNAILLCGQLDLLCCSLRN
ARYTALLRCGVSHRSVAAAHSDIQGDELYNYIYNTAEMRQSIYHYDQRMSYEIMNKRSSF
DIYSSEFDAATCEALRDCARACDVINTFKAKFESFVSPLLALRVVQVTMYLCMLLYAATL
KLDMVTVEYLVAVALDIFVYCFYGNQIIIQADRVSTAAYQSAWPTMGVRPRCLLLNILLA
NKRPVVVRAGNFLSMDLHTFVVIIKTSFSYYTLLVNVNEK*
>OfurOR10_k40_1435593
QVYMFFMTCATCNVLEWAVVPLLESRGPRVFPFKIWMPADPAMCPDYVYTICYVYQAVAVYLSATTFLTIDFMTVSIITFASAQLEIIAEKIKQIPPVATSSENLKAEEVKSRVQHNNKILNECIQQHQAVIRFVGLVENMFNVNIFFQMSGTVAIICIIGFRITIEPPNSFHFYSTLNYLVTMVAQLYLYCWCGNELTERSQVLRDTLYTSQWYEQDRRFGSTLGIAMECMKRPIIFRAGYYIPLSRPTFVSILRCSYSYFAVLNQANNK

>OfurOR11_k60_548503
VANIVNRTKLQETHGDIKRKLKTIIIRHQLLAQIVSEFDIVQGDVTLANYLFGSVFLTLTIFSSTVVDNMYKSLRYFFMFCSLLIEVFFYCMIGQILTDDSDCLTDAIYSADWPYANTETKMALLIIMTRTQRPFKYTAKGYIAMNLNSFSGVCSMSYQFFNLLRTAYSQ

>OfurOR12_k38_720713
PLVWIVVKYFIYGELELLLPIIDIYPFDCYDLRIWPFAYIHQIWTAWVVVTEILGVDCLFYICCTHVMIQFKILSHEVTNVIAESRSAKRIEVTQLREKFNELVKWHQDIINSAGLLEDIYSKSTLVNFLTSSLIICLTGFNMTALDNVRMTVAFAFFVVAMLQIYFLCFFGNMLMDASTDVSTAVYNSRWYLSDAAFGKSALIMQIRAQKPCIVTAAGFAEVNLRAFMKIISTSWSYFALLRTVY

>OfurOR13=old>OfurOR61_k38_268795|k42_1382487
TAFQLVSQTGNLVRLMSMGTYLVNMMYQVFLYCYQGNQLSEESAMIAGSAYECPWYLMSISLRRSLLIVMIRTRRVSKITAGGFTTLSLASFMAIIKASYSLFTLLQQVEGKK*

>OfurOR14_k72_633491
DEEIFFKPFEETFTILIFSMVFGMIYPSDRMKNWQILGFFGFIILMVPVYSCIFYDLYLAYLERDLDTLFRHLIVIGPFSALYLKWVYMYYYRQKSKYLIEEMNRYLANLNSKPITHKRIAMKWLTRSIFLEKSWAYCLIVGSFSFPVMAICKMTYSTLFDDEPRRYFIHEFRSPQGPGMNYEFPFFEVMFVNTCIASCMYFFNFSGYDGFFVQLILHTCMRMAICGEAVKDSFKIDDKAMRRSALHKVIVEHIAICHFMDNVNYIFVQWMSLLSIALTIHICICIFHLSEGTFQDMEFMFAFTAASIYLCMITSCGGLVEEESESLADAFYQSGWERVLDTHCNYLLVFMIARAQKTFRVRTLFHVHVNHELLIAIVKMAYTLLTFLKQ

>OfurOR15_k46_799430
QSQVFKPNIFFWKIFGWWPEVTSTIYYRCYYISFLSLTSVVYLFLFTLSLLYSPIELEIIIAQAMFYFTEISGLSKIFMIVKRREDIQKAFKMLDSEEFQGDDVIPREIINKNKVYYLKYYRACATFYYIGSFFLLFLPIIEYVAGHADLELPLCQYYFLSEHVRDKYFNVIFIYQFFGLFVLISGNVNIDTFICGLLLMAIAQFRMLNWKMSNLKMNPLDLENESDDEETIMMRKLNKCLKHYDLILEYCDHIQDVLSAAIFAQYGTAAATMCLSMCTVLMPMASEDWLFMGCYIGAMTLEIFLPGLLGAEL

>OfurOR16_k58_927836
TFNSEDLFLSRAKFVMKFLGVWMPPVDETLPRKLFKIFMLTLQYLFLIFQTIYITQIWGDLEAVSQPSYLLFTQACLCLKITIFHVNIDNLRELLKQMGSEVFLPQSRVHEEILKTQAARIKRFLLAFMISSQIVCTIWVVHPMLQKTGPRKFPFDMWMPVSPDDSPQYEIGYAFQLLTICMSAYMYFGVDSVALSLVIFGCAQVEIIKDKILSISPVQHRLKESERKIIFEKNHKILVECVIQHQAVVTFTQLVEDTYHWYLLFQLTGDVGVTCMSALNILAQEVRSLQFVTILIYVIVMLSQLFICCWSGHELTATSEGLHTVLYQCIWYEQDLKFKRDLRFVMMRMSRPMVLRAGHYIGMSRQTFVAVLRMSYSYFAVLNQANR

>OfurOR17_k74_262490
LTMLNMVIKVITIYTHTENIDEIHDLIKDPMFAATCKEDKDVIKKNEYHIGLFIRITYVGLLVCMILWVASIIFNRVVDDTAIPPSYFPFATNPWPQYIFATFMETVGSILWVGFGHFSIDCSVGSYYGRAAAQLRIIRYHLEHLFDNGGAQGRFQYKDVLDKSLDEKFVYYVRRYQNVDRLIGSVSDAFNWGIAFHFATVTTCISLCVYRMSSKDFFSLDVFFMFATFCLYQMQNYMYCYCGDLVKNESDQVCTSMYFSDWLAVSPRFRRKILIAMTRWARPIEPRVTIVPISLTTFASILRFSYTLYTMMKTR

>OfurOR18_k42_287214
FFLVQNLAITAELCLNALMMSLIGLEQKNHLVSFMAFLMMALFNAFIFCHLGNNLIDESAGISLAAYESTWTSWPVDLQRDLLIVITVAQKSLSLTAGGIADMSMQTYAQALYNGYSIFAVLRDVVN*

>OfurOR19_k68_709537
GKHKRAVQRIKRILYMFYGFNLTNAMFVYLPNRMDVKNSYSMTPCYGMEPLTASPNKEICSALLLIQEISIMMVVLNYQALLVVLIAYTALLYRLLSEEIMTLNNYDRQTYFNNPIAKTMLHELIKRHVILLSIIDKLKSLYSGSIGINFGSNAVCMSLFFYLPLQEWLQFMPVVVYCFLVFFLYCFLCQRLTNAAEYFEQCVYSCGWENFDVKEKKAIYFMLRQAQRPVEILAADIIPVNISTFATTLQAM

>OfurOR20_k38_1276784|k44_1248125
LANSISSDATFTTVVTAWPDVGDRSTLAGMARIMFYVIWWIFMSRVFGAFIIMISIIVAL
EHQYKNLGNYFRNLSKVFEQNLSPIEKEKKYEESLKVGIQLHAKTLKCIELAQASFGPIF
GAQIILNTYVIVLLLFQMVSSERTLGNVLATIFTGLAMLLSTGFLMWSGGDITIEAASLS
TDMYWSGWQNCQASTTGTRKLLALAMLQAQRPVMIKGLGVITISYPAYLSIVKSAYSVFS
VLY*

>OfurOR21_k38_1420394
YYPLSVKIPKTMNNYDILKNHCKKIFFSGSGDVWYEEGTIGDDKSWYYRLYSWSLFSMYMFMTILEIMAAMFGDFPEEEMRDSVSLAVSHAIVMLKIYFLYSNKNLLKT

>OfurOR22_k38_1042411
IGSGDFWYEDGTIGDDKSWYYKVYSWSQLSVYGFMTILEIMAAMIGDYPEDEKRDSVTFAVSHTIVMLKIFSVHSNKQMIKAMNKNMVYICEAHEEPTLMAEKYKIVKINVLAYFSIVYGSGLFYVFEGIRKIFAGSHFVTIVTYPPSYEDDSLYSVAFRVSTTVILFMLLLTMIVSVDSLTMTYLIMFKYKFITLRNYFERLTEDFYKMNDVNPREAADKLTNGLVEGIIMHKELLRMAKDIDQAFGTVIALQLCQSSGSAVSLLLQIALSDQLTFVASMKIIFFVAALFFLLGLFLCNAGEITYQASLLPDAVFYCGWHACARQPPRRSARRIVLLACAQAQRPIVMKAFKMIQLSYSTFLQVLRGTYSVFALFYAQNK

>OfurOR23_k56_857693
TTIPMTVLVFLDIRRYWIDGEILEVIRHVGLIGPFITGILKMCLLYHKEEPTSQILALINKDYASFNQLPESYKPLVRGYVKNTRFYQNIWIACVLMILSTFVLTASVMNICETLFSSEPKRHMIYDVRLPIDRPGAQFETPYFEILYIYMLYIAAVYTINFTGYDGFMIACVYHACLRIELFCKYVHDAMGYEGDELRRRLGEAVNHHCETFKLIEKCESSFNFYLGLVYVVVTTELCLCLYLVMEGFEFDYKFSSFSIGTILHIYVPCLVAEKLKSVCENASDLIYCCGWENNYDLSMRKFIPYMMARAQKPVAMKALGLITFEMSLFASTMKTAYSMYTIIKTQ

>OfurOR24_k52_33406
GVYSKSTLLNFCTSSLVICLTGFNVTTIDDKAFVMTFIIFLFMSLLQVFFLCFFGDILMSSSMDVSNAVYNSRWYLTDVMMGRNVLLVQTRAQDPCKLTAAGFADVNLRAYMKILSTAWSYFALLQTIYSTRS*

>OfurOR25_k64_307418|k72_53460
APCITISMLATSKSIFLYWNRDVVAKIVDKLRDIHPEDEEFDEYKQLGLYQVESNEPDVE
KEIVEESRKFLSFVVHLLFYICAVVICAFPLMPVTSMAYDYYTTGSTECKYPYLVKYFFD
PYTMKMWPAVYFHHVVSTAIVGANVFGSDSLFYVVCIYIQMHFRTLCHRCECAVVSSRDG
TRRNVANAVKRHQELIDLVNQVELLYSKSTLFNIVTSSVLICLCSFIITVLDEIIVVVTF
ATFLVMNLSQISLLCYFGDILMRSSTEVSSAVYNSLWYETDQSVKKSMLVILMRAQKPCK
LTAWNFADLNLTAFTTILSRSWSYFALLKTMYK*

>OfurOR26_40_1068762
CILMQIFLYCFFGNELFYESIKLTESAYDVDWLEIPVKLRLHLLIFMERIKRPICPTAGSIIPLSNSTFVSIVRSSYSFYAFLKNSDH*

>OfurOR27_k64_783825|k68_581233
ALRNLSVTMLSTVCVVKAFTFVTWQDQWKDVIDNVSLLEKRQLSKKDKITDKIISEYTNYARRVTNFYWTLVAATVFTVILAPLVCFLSSPDTRERIRDGYEPYPEIMSSWVPFDRSRGLGYWVTVLEHILICFYGGGIVATYDSNAVVLITFFAGQMKLLSVNCSRLFDDEKEMTYEDDMEKIRACHYHHLMLIKYSKILNSLLSPVMFLYVIICSLMICASGIQLTTDGTTTMQRIWIAEYLMALIAQLFLYCWHSNEALVMSNKVDDGVYASAWWSRSIPVRRCVLLLAGQLRKSVVFTAGPFTKLNVPTFIAILKGSYSYYTLLNNKDD

>OfurOR28_k62_822037_BmOR51
MDCTISGFYAMAKAQLQVLRYNLEHLVDIDEEMESKDSKMQERFAYQDSQAIQSRLVHCVRHHLQIKWFVKEVESIFCEAMTVQFLIMAFVICMTVYKIVGLSVSSAEFWMVFVYLNCMLSQLFIYCYFGTQVKVESEFIAQSAYCSSWSRLSPAFRRQLVILMQCARPIVPCAAKIVPVSLETYIAVLRASYTLFTILDKQ

>OfurOR29_k74_614504|k58_933385
EIVAFFVFTQYMELYIIRSNLDLVLTNLRISMLSVVCVVKANTFVFWQEKWNKIIDYLTEADSVERYSNDPERKKIIDKYTNYSRRVTYTYWVLVFITLATTIGSPFIHFVSASYRESLRNGTELFPHILSSWMPIDKNHSPGIFITIVWHFTVTSYGALIMSSYDTSIMVIMVFFGGKLDVLRERCKQMLGTGEVELSDDEVAARVRELHNTHVLIMKHLRLFDSVLSPVMFVYVVMCSLMLCASAYQLTSATNAAQKLLMAEYLIFGIAQLFIFCWHSNDVLVKSENVMLGPYESRWWDANVRQRKSILLLAGQLRISKVFTAGPFTNLTLSTFITILKGAYSYFTLLRE

>OfurOR30_k44_1297835
QLVWVVGFVGLETIDPFIGEKDIDRFMFSLSFVITHDLTLIKLCIFYFKNDQIQDIVRTLEIDLYNFYQNNRKNRATVRITRIMSASFVFFGWITIGNTNVYGTIMDFRWKAEVAKLNASSIKPPRTLPQPIFIPWEYQTDQSYISTFVLETVGLLWTGHIVMAIDTFIGSVILHMSSQFTILREAIVTAYDRTITKMYINAKHQYDSLEAVSSNDEENSSIDQSTQDGMEALVLARFSKKEVELALQETLKNCFQQHQVLIRCVEKFAETYSYGFMTQLLSSMAAICVVMVQVSQDASSFKSIRLVTSLAFFIAMIIQLAIQCFTGNELTLEAARIADAVMQCKWERMPPSLRRMLIMVMMRAQRPLRLSAAGFAYMNNDCFLAIMKAAYSYYAVLSQKTK

>OfurOR31_k64_794506
CLFFWVALIIVTRVVDDTAIPPSYFPFATNPWPQFIIATFVETVGSTFWAGFGHMSIDCSVACYYARATAQLRIIRYHLEHLFDNGGAQGRFQYKDVLDRSLDEKFVYYIRRYQYVNRMIDSVSDGFNWGIAFHICSVTTGISMCVFVMSTRDIFSLDMLFMVTIFVLLLLGNFMYCYCGDLVKSESDQVCTSMYFSDWTVVSPRFRRMMLIAMPRWARPIEPRVTIVPISLTTFASILRFSYTL

>OfurOR32_k50_1104273
NVAVEIISATYCVLVHITFDLTSIGVMIFICGQFSLIRDYSSNIGGSGASCTLSKRREDRAHHRIITCHKIHCLLMNTCDELGKQLQNILGVYFSVATLTLCSVAVRLNSELSRMELASLLQFMCATLTQLYLFCHFGHNVLHQSSIGMGEGPFGAAYWCLSPRIRQELVILGMGMMMPRYFKAGPFISVDLPSFVQVLRTA

>OfurOR33_k46_1238743
TSVMLLKKWKEFYNKEDFDYSTGYVDPYQFHRTFYFVQSAFQVTDEPFKPWTYVSKTITLICGIGVLTDACFSFYHAIDIFDMGLITEAGTYVLMLLYKMMTLTITKVNLPSYIHFMKCMKDDFGYICTKSEKYRKVFFETQLATWKLCVSTCLFMFCLANSLVLFAIGSLFFYLATHEPGDGTNRPLVFPFWAPGIDYTSSPAYDIAFNFANIGVLACTYNYTFVLQTNIVWVRQIASKAEMIEMCITDLLEGIQPANNEEEKRHYANLINYRMREIISQHQKMYRLLDSYASVFKKCLMFEQLVSSPVICMLAYCSAEKLDAGEIHTVMILLCVGAILILFLPCYLCTYLRMKVTRICDACWEIRFWDAGPNIRPYLILIMQRCLRPLPLQAPGFQEVSIKTFSSKMTSAYSLFNMLRQ

>OfurOR34_k48_1039646
GLFGIATNHACLKMSLCCMKLKEAFRCDSTEDMYKGILTFIEEQKKMFRFVDLIQDTFNIWLGTILTSTMIQIGSLLFHISAGYGFDLRYTLFSFTSVVHIFLPCKNAATLKDMSTEMSTMIYSSGWERSRERRILRMIPFMVARAQVPNYITAFNLFIFDMELFVFILRTSYSMYTLIRS

>OfurOR35_k48_498248_Bmor35_NM_001110006.1_3
MSLWSTIRKFGLGYCDLPTMLWNVSFMLRALTLNIDSRYKKRIPLIFYIIFALVAASYFYIYLISMAWFVFWHSRETGDLVAAMVVASLGISSEIG

>OfurOR36_k58_911449
SEVPPGYYASMLTQTVLGHIVSAYVVGWDTLVCTIMIFFAGQLKISRLNCANVIDVNNAERSHKNIVNCHSFHTILVKNQKLFNSLISPAMFVYLIVISVNLGVCIIGIVQLQDDLTTLISSCVFVMACLIQLLLFYWHSNEVTEESTLVSYGSFECDWVELDQRFKKEVALLGMATRTRLVFKAGPFNEMSLTTFIAILRLSCSFYTLLSKT

>OfurOR37_k56_960372
MLYHKDVYKKLAISMESQYFDISTKERRDVVDYWVKRNANNVKLLLVLGNCTLIAWFLYPLVDDLEYNVFIGIRLPFPYYSPVCYAFVYLLLLIVFSYISHFVMANDLIMQAHLLHMVCQFDVLCNCFENLMEDCAKGFKGIDRESLLANANYREVFKARLGDMITQHRYILDHAMELRHTLSGPMLGQLAASGTLICFIGYQATTSGAYNITKCLMSLFYLCYNLLVFYIICRWCEEISVQSQRVGEAVYCSNWECGASNIPGVKVSLLMVITRANKPLTLTAGGVYDLSLMTFSSILKTSYSALTLLLRLKSTE

>OfurOR38_k38_1364355_olfactory_receptor_65_Bombyx_mori
FICKLSFKYRDHFLKRQLLIWQLCFTWLGFLCCVAVLYVLMTLAPLTYQSLFATQDEHMIRPLIFPMWLPKDDPYRTPNYEVFLFLQMNFLLIFIQSFGVYVYIQFHVLLHNFILLELVILDFDVIFEGLDESVVGLSRYDPRRASIQHVFNKRIERIVTWHDSVFKSIATLSTVQGPVIVYQVMFSSLGICLMMYQVADKLDNGTFDILFMLLTVATTLQLWIPCYLGTLLRNKAFDVGDACWNCGWHETSLGRMIRNEILIIIMRAQHPISIKFTGLPNLSLETFSSIMSSAYSYFNMLRQYNK

>OfurOR39_k80_497904|k70_664132|k70_679125|k80_496091
MHYLTGIPIIFYIFTTVISACYFYVYLVSMVWFVFWKCRETGDVIAAMIVFSLGISSEIGPCKLFYMFMYEKVI
KNIVDGYLACDAQTLKSDRFRQNLLKGLRVVKKRGLIFWMVIIGNGTIYIMKPIVTPGRH
IMEDLFIIYGLEPMFESPNYEIGFLLTAGGVICTCYLPANITALLTVLIGYTEATMLALS
EELVHLWSDAQEHYNKYLLETQIDNAGALVTKADDKIKNIIINKYIKQKLEEIVKIHTTN
INLIQQIEHVFRGAIAVEFLLLITGLISELLGGLENTYIEMPFALMQVAMDCLTGQRMMD
ACDKFENSVYDCKWENFNVANMRTVLLMLQNAQKTMVLSAGGMTQLSFTCLMTVIRSIYS
AYTTLRSMMA*

>OfurOR40_k38_1514766
QPVAYEFTLVMNTYHTLLTLWYMLAGDLLFCVFLSHITTQFDLMSVRITRLFQVPVDQQLIPEYPLGQQIKDFPENGHLPRLSNNEINSKQENELKKIIVRHNALIRLSGDVEDLFSFAIFINFFNSSIIICFCGFCCVMIEKWNSLMYKTFLATSLSQTWLLCWHGQKLLESSERVADALYNSGWYTAANGIKKSILIMIHRSQKNVYVTTYGFSIICLASYT

>OfurOR41_k78_551680_chemosensory_receptor_17_Heliothis_virescens
VGNTTMDAFIATVMYQCKTQLRILRMNFETLPERARALTKESVNANYEEILTKLLFECIQHFQKIADTMALLEQVFGLAVLVQFTVGGWILCMAAYKIVSVNVLSFEFASTTLFIVCILTELFLYCYYGNEVTVESDRMVEAVYAMEWLHAPLRFKRSLVLLMERAKRPLRPAAGLIIPLSLNTFVTILRSSYTFYAVLRQTK

>OfurOR42_k56_473159
VEFILPFALGVPFSIESMATWFPVYAYSVFSSFVSVSYFVTVDALYCILTTHICSNLSMVSEELQNVDTSNEDELKELVKNHQYILKLSENLEEIFSLPNLFNVMMSSLEICAVGFNLTMGPVSEIPRSVVFLSSVLLQILMLSVFGEKLIEESTKVGDAAYNSKWYEVDQKTKKTILIIMTRSSKPQQLTAYKFSVISYGSFTKIISTSWSYFTILKTVYKPPE

>OfurOR43_k60_881584
KVRELVDMYLDCDALVKPGSRFANNLTKTLRNVKKRAMIFWIVIMGNGVVYVLKPLLISGRHIMEDLFTPYGFDPVYESPNYEIVFLLMTAGVLFTCYLPANITAFLIIITGYTEGQMLALSKEMLNLWSDAQQFYLDHRTFDLDTTRPVVTLDSEQITKKKIVNEYVKKRLHEMIKIHTTNINLLNHVERVYRGAIAIEFGILVLGLIFELLGGLENTYLEVPFALMQVAMDCLTGQRVMDASKAFEDAVYDCKWENFDVANMKTILLMLQNSQKTMRLSAGGVTTLSFSSLMMV

>OfurOR44_k38_1299672
EHREIIRKSIKAARFVMTYYSTMCVGAVSVGIIMPLTENFDILPTNVEYPYFDVYKSPVYQTLYIHHVYYKPATCIIDGVMDTILAAFVASAIGQIEILAFNLRNFDVVAERRRKRAVAENKPSAAWTQERHIRAVLKDCILHHNSIIKYVSMIEGTFSLASALQFMLSVMVLCLVGIQFLSIENPSSHPMQIMWMAIYLTCMLIEVFILCWFGDELIWKSTALRQAAFDGPWLETNHKTMVFIVIFLERCKRPLRVTAGKIFTLSLDTYTILINWSYKAFAVVSNMKK

>OfurOR45_k48_325096
GDNVALSGLQFFSVTRGLLLSVAGTIVTYELVMVQFTTPSPPAVSNSTSGVLANLTSTAMPTIATG*

>Ofur46_k44_853306
AVKLEPSSLMLILQYAPFHLGIIKSCFFQKDHKKWESLIDYISGVERKEIANGNKDSNDIISEYISRSRKVTYFFWALAFFSNFTIFTEPYQKNQINVNGTSVYX

>OfurOR47_k38_981744
KNVVKSSKQILMNAGQKSEFDSGMNNCQLNQNHPSRDNRCSTTQADTTYCTPVYGQIVSSRENHNQINDIQQKFSSSETTKPSSSFRKDWNPVHGKTTEGWDEFSKRNISSISKEGDVKKXXRYIKNEKDNKQVSNGKSQYDFFPVFDNKAVDEGSDSNEESNTPENSKEQELSNEDNSKIILDAVQKLVLQPTDNKLCDNKTSALSSISS*

>OfurOR48_k46_790610
PRTWCQSFIYVVNFLWIATDIIGEINWIFEGVSKGTSFVELTHVAPCLSLGTMSEFKTAFVVAHEKSLFRLIGNVREMERKRLVGPIAHKIVKEESKFLYNLVFAMKMVNW

>OfurOR49_k70_676694|k48_498248|k56_663134
MEDTIKVFHRVLSFAGILIYAEGNWDSKLWLAFQIFNFIIGSLSFIFTTGFVVVNCSDLLIFIQGACIWTTGVIMTISLGVCLIFRKKFRIFLGEMVFKDEILEMPLIQFVLKLESGKKLIELKQMVNDSQEKLFRLTKVLLKCYVTSVWLVATMYLCSPIYEMLSRGDKSLRLLAFDMWFPWSLENFKVYVISFVFHAYAGYLCCIAYPGLQLTIILLVGQVIRQLRILTFVMENLDELVMEIIKEKGDRWQMCCTAVLSQCVDHYIKLKRFSNRLNVICQPFYLTLILVAIMLVCMCSVKIAISEKLSPDTIKYYVHEFCFIMVVLMFCLLGQQVDNECANLERAVTENWYIFDKKHKIHVRIFKMALSQRMRVFIFGSIPLSLPTFTWFIKTGMSFFTLVMSVLED*

>Ofur50_k50_850666
VDEKFVYYVRRYQFVNRLVEKVSDAFKWGIAFHLIIVTTCISLSVYKMSNKEFFSFEVSFMFGVFCLYQIQNYLYCYCGDLVKSESDQVCTSMYFSDWPAVSPRLRRKMLIAMTCWARPIELQVATVPISLTTFAAILRFSYTLYTMMKTRTMX

>OfurOR51_k64_318559|k66_746276
EKGELPTRAWYPYNTTSSPGYELTYLHQVSAVLLGASVNASLDTVVISLMAQCTCRLRLLAAALRMLGGDMLVTNMFEAEQERAIREELQRCVQQHRSVLQVAGLLQQYFSTSILAQFSVSLVIICVTAYQLAFVSSNVMTILGMTTYFMCMLMQVFLYCYQAHELSTVSSQVGDAVYESLWYEMSAPLRKDLLVLMVRSQRVIKITAGGFTTLSLNTFMAIIKTSYTLFTVLQRED

>OfurOR52_k70_329478_BmOR52_NM_001173142.1_4
MIVSVDSLTITYLIMFKYKFITLRHYFKTCSQDFFKLNDVDPRLAADKLTDGIVEGIVMHNELLRMVKDFDQAFGTVMALQLFLSSGTAVSLLLQIALADQLTLVASLKMIFFVTALVFILGLLLCNAGEITYQASLLPNALFYCGWHACVWQPPRRSVRRLVLLACAQAQQPLVIKAFKMFELSYGTYLQVLKGTYSLFTLFYGQNQ*

>OfurOR53=oldOfurOR_60_k38_827254
GNRVYSRSDYDETYKLIITNILAKVGIRMTRKDSKYARLGWNVFFCFGFGNMVVTLFLDLVTFQDVVRSGVGEDGYIVFMMLPCMGYMALAMLKTYKMVYKRDVFENLISELREMWPE

>OfurOR54=old>OfurOR59_k58_760742
YDIILKYCENVQNIADVFFFVQFSLAAITICFCMYMLILDLSDKDKVFTTCFISAMLLENYTPSFLGSHLTAGSDNLRIAAYSCNWTPRSHSFKKSLILLMERAHRPVVIVALKMVPINLETFASMVKTAYSFFTLLSGAQE*

>OfurOR55=OfurORX1_k66_754859
FHLCSVTTGIGMCVFIISTRDIFSLDMLFIVTIFVLLLLENFMYCYCGDLVKSESDQVCTSMYFSDWTVVSPRFRRMMLIAMTRWARPIEPRVTIVPISLTTFSAILRFSYTLYTMMKTRTM*

>OfurOR56_k58_431810|k38_1420394|k38_1420906|k80_494086
MLNVLKRLENPKRPLLGPNVKALKFWGLLLPENIYMKYFYLLMHVLVTIFT
ATEYVDIWFIKYDLNLILNNLKITMLATMSVLKITTFLYWQQHWKDIIEYVTRADVAQRT
TDDVEKNVLITKSTRYCRKITLFYWSLMYTTVVIVIFQPIFKYFLSRNYRENVKNGTDSY
LQVVSSWVPWDKSTIPGYLIASAFQSYAAIYGGGWITSFDSNAMVIMVFFKAELELLKID
CSNMFGSETKPVSDEVALKRLKDCHRRHVELLKYSRLFDACLSPIMLLYMFVCSVMLCVT
AYQITSETSAMQQFLTTEYLVFGIAQLFIYCWHSNDVYYASLQLSQGPYESLWWCRDVSH
RKNLYILTAQFSQVVVFSAGPFTKLTVATFLSIIKGAYSYYTLLSKSQTK*
